# Supplementary material for: Overweight Mice Show Coordinated Homeostatic and Hedonic Transcriptional Response across Brain
Source: eNeuro. 2019 Jan 8;5(6):ENEURO.0287-18.2018. doi: 10.1523/ENEURO.0287-18.2018 (PMC6327943; doi:10.1523/ENEURO.0287-18.2018)
Supplement: Extended Data 1-1 — Table with the behavioral and physical data collected. Download Extended Data 1-1, CSV file. [file sup_enu-eN-NWR-0287-18-s09.csv]

	final_bodyweight	percent_increase_weight	limited_access_d1	limited_access_d2	limited_access_d3	limited_access_quinine	Nest	grooming	n_meals	Total_Intake_kJ	Total_Intake_kJ_kg	Eating_Rate_mg_sec	Satiety_KJ_min	Satiety_KJ/min/Kg
L5_01	0.0228	0.280898876	12.28	9.65	16.67	7.89	0.43	9.4	53.33	48.41	2123.15	0.42	4106.76711	180121.36
L5_03	0.0212	0.292682927	13.21	7.08	16.51	9.43	0.56	11	60.33	40.81	1924.81	0.31	4286.55695	202196.08
L5_05	0.0215	0.28742515	7.44	6.51	13.02	6.51	0.43	13.2	39.33	57.8	2688.48	0.4	5253.025944	244326.79
L5_07	0.0201	0.305194805	14.93	14.93	15.92	10.95	0.78	8.4	50.33	40.73	2026.58	0.42	4810.184996	239312.69
L5_09	0.0207	0.254545455	8.7	14.01	17.39	11.59	0.67	11.4	47	12.77	616.68	0.41	9188.465601	443887.23
L5_11	0.0194	0.2125	10.75	15.46	17.6	4.64	0.55	15.3	50	37.2201542	1918.564649	0.406666667	5703.755557	294008.0184
L5_13	0.0186	0.291666667	7.53	17.74	17.2	10.75	0.64	15.8	54.66666667	48.1925696	2590.998366	0.376666667	4416.827489	237463.8435
L5_15	0.0213	0.322981366	5.63	13.62	17.84	4.69	0.84	14.9	39.66666667	40.59076547	1905.66974	0.38	5648.283901	265177.65
O5_02	0.0278	0.494623656	17.63	11.87	16.55	19.42	0.76	14.1	NA	NA	NA	NA	NA	NA
O5_04	0.0231	0.425925926	10.82	16.88	20.78	21.21	0.84	11.5	42	40.42146227	1749.846851	0.48	8203.601675	355134.2716
O5_06	0.0232	0.423312883	20.26	16.07	20.91	22.29	0.95	19.7	68	209.61	9034.78	1.48	4717.564901	203343.31
O5_08	0.0223	0.429487179	16.59	17.49	24.22	27.35	0.84	21.5	35.66666667	235.7018641	10569.59032	1.47	8321.501354	373161.4957
O5_10	0.0291	0.682080925	7.9	13.06	16.67	18.56	0.63	20	NA	NA	NA	NA	NA	NA
O5_12	0.0216	0.393548387	13.89	16.67	23.61	32.87	0.76	18.7	NA	NA	NA	NA	NA	NA
O5_14	0.0193	0.321917808	19.17	18.13	24.87	20.73	0.65	14.7	NA	NA	NA	NA	NA	NA
O5_16	0.0254	0.468208092	13.95	16.14	17.32	12.99	0.55	14.8	53.67	165.56	6517.96	1.14	7254.057452	285592.81
