# Supplementary material for: Overweight Mice Show Coordinated Homeostatic and Hedonic Transcriptional Response across Brain
Source: eNeuro. 2019 Jan 8;5(6):ENEURO.0287-18.2018. doi: 10.1523/ENEURO.0287-18.2018 (PMC6327943; doi:10.1523/ENEURO.0287-18.2018)
Supplement: Extended Data 1 — Zip file containing the R mark Down file with the code to reproduce all the analyses performed in R. Download Extended Data 1, ZIP file. [file sup_enu-eN-NWR-0287-18-s18.zip]

Archive with 3 entries (2 files):
- report_analysis.Rmd
- __MACOSX/
- __MACOSX/._report_analysis.Rmd
