# Supplementary material for: Overweight Mice Show Coordinated Homeostatic and Hedonic Transcriptional Response across Brain
Source: eNeuro. 2019 Jan 8;5(6):ENEURO.0287-18.2018. doi: 10.1523/ENEURO.0287-18.2018 (PMC6327943; doi:10.1523/ENEURO.0287-18.2018)
Supplement: Extended Data 1 — Zip file containing the R mark Down file with the code to reproduce all the analyses performed in R. Download Extended Data 1, ZIP file. [file sup_enu-eN-NWR-0287-18-s18.zip › report_analysis.Rmd]

---
title: "Analysis of microarray data on obese vs. lean mice"
author: "Ilario De Toma"
date: "29 Apr 2016"
output: html_document
---
```{r, echo=FALSE, warning=FALSE, comment=NA, message=FALSE}
library(knitr)
options(width=1000)

opts_chunk$set(echo=FALSE,warning=FALSE, comment=NA, message=FALSE, width=1000,cache=TRUE)

```


## The experiment

In this transcriptomic study we want to compare the trascriptional profile of obese mice, induced to obesity by a free-choice diet with chocolate, versus lean mice, receiving traditional chow. We compared the transcriptional profile in three different brain regions: frontal cortex (FC), striatum (ST) and hypothalamus (TH), with 4 biological replicates for each condition.

<a name="top"></a>

## Outline


* <a href="#classic">Classical Analsysis</a>
    + <a href="#overview">Preliminary analysis</a>
    + <a href="#dr">Dimensional Reduction</a>
    + <a href="#vp">Volcano Plots</a>
* <a href="#behaviour">Correlating with behavioural data</a>
    + <a href="#pcab">PCA with behavioural data</a>
    + <a href="#dcg">Distribution of correlating genes</a>
    + <a href="#pcab">PCA with behavioural data</a>
    + <a href="#corrde">Overlap correlating genes with DE genes</a>
* <a href="#corrpath">Pathway analysis</a>
* <a href="#tad">TAD analysis</a>
    + <a href="#fc">Frontal Cortex</a>
    + <a href="#str">Striatum/a>
    + <a href="#hpc">Hypothalamus</a>
    + <a href="#taden">Enrichment analysis in TADs</a>
    + <a href="#tadov">TAD overlap</a>
    + <a href="#tadex">TAD examples</a>
* <a href="#add">Addictive genes</a>

<a name="overview"></a>

## Classical Analysis

### Preliminary Analysis

We read into the data using `limma` function `maimages`, with specific parameter for `agilent` microrray (chip version: `SurePrint G3 Mouse 8x60K array v1`).
Samples were background corrected and normalized using the "normexp" normalization: a convolution of normal and exponential distributions is fitted to the foreground intensities using the background intensities as a covariate, and the expected signal given the observed foreground becomes the corrected intensity. This results in a smooth monotonic transformation of the background subtracted intensities such that all the corrected intensities are positive.
Background has been computed from the 95% perfentile of the intensity of the negative control probes on each array, keeping probes that are at least 10% higher than the negative controls on at least four arrays (because there are four biological replicates).
Values for within-array replicate probes are replaced with their average to have a "one value - one gene" matrix.
We fitted a linear model by using both the brain area and diet as covariates, blocking for the mouse for taking into consideration the same provenance of the three brain regions.

```{r}
setwd("~/Dropbox (CRG)/RawData2011/forsubmission/freechoice/")
require(limma)
#reading into the files
x <- read.maimages(grep("_MA__", list.files(), value=T)[1:23],source="agilent",green.only=TRUE)
#background correction and normalization
y <- backgroundCorrect(x,method="normexp")
y <- normalizeBetweenArrays(y,method="quantile")

##filtering out low expressed probes
#compute the 95% percentile of the negative control probes on each array
neg95 <- apply(y$E[y$genes$ControlType==-1,],2,function(x) quantile(x,p=0.95))
cutoff <- matrix(1.1*neg95,nrow(y),ncol(y),byrow=TRUE)
#keep probes that are at least 10% brighter than the negative controls on at least four arrays (because there are four replicates)
isexpr <- rowSums(y$E > cutoff) >= 4

#Regular probes are code as ??0?? in the ControlType column
y0 <- y[y$genes$ControlType==0 & isexpr,]
yave <- avereps(y0,ID=y0$genes[,"SystematicName"])

#create linear model based on diet, mouse, and brain region
mouse=as.factor(c(1,1,1,2,2,2,3,3,3,4,4,4,5,5,6,6,6,7,7,7,8,8,8))

state=as.factor(c(rep("Lean", 12), rep("Obese",11)))

tissue=c("ST","FC","HT")
tissue=lapply(yave$targets, FUN=function(x) (substr(x, start =34, stop=35)))
tissue=as.factor(tissue$FileName)

#draw contrast matrix
Treat=as.factor(paste(state, tissue, sep="."))
design=model.matrix(~0+Treat)
colnames(design) <- levels(Treat)

library(statmod)
corfit <- duplicateCorrelation(yave,design,block=mouse)#it represents the correlation between measurements made on the same mouse

#array weights
aw=arrayWeights(yave, design)
#fit the linear model blocking for the mouse
fit <- lmFit(yave,design,block=mouse,correlation=corfit$consensus, weights=aw)

#set the contrast of interest
cm <- makeContrasts(O_vs_L_Fc=Obese.FC-Lean.FC, O_vs_L_ST=Obese.ST-Lean.ST,O_vs_L_TH=Obese.TH-Lean.TH,  levels=design)

fit2 <- contrasts.fit(fit, cm)
fit2 <- eBayes(fit2) # calculated moderated t-statistics

#create DE tables for each contrast
O_vs_L_Fc=topTable(fit2, coef="O_vs_L_Fc", number=Inf)
O_vs_L_ST=topTable(fit2, coef="O_vs_L_ST", number=Inf)
O_vs_L_TH=topTable(fit2, coef="O_vs_L_TH", number=Inf)
 
alls=O_vs_L_Fc
```


<a href="#top">top</a>

<a name="dr"></a>

### Dimensional Reduction

I performed a Multi-Dimensional Scaling on the top 500 expressed probes. The first dimension separates the hypothalamus from the striatum and the frontal cortex, while the second dimension separates the striatum and the frontal cortex. Among each "brain area" cluster, samples are more or less separated by diet (except for the hypothalamus).
We can therefore say that most of the transcriptomic difference is due to the brain area (as expected); however the diet have an influence on both frontal cortex and striatum, while its effect influences less the hypothalamus when looking at transcript levels.


```{r}
# plotMDS(yave, labels=c("L52.ST", "L52.FC", "L52.TH","L54.FC","L54.ST","L54.TH","L56.FC","L56.ST","L56.TH","L58.FC","L58.ST","L58.TH","O52.ST","O52.TH","O54.FC","O54.ST","O54.TH","O56.FC","O56.ST","O56.TH","O58.FC","O58.ST","O58.TH"), col=c("pink", "cyan", "lightgreen", "cyan", "pink", "lightgreen", "cyan", "pink", "lightgreen", "cyan", "pink", "lightgreen", "red", "darkgreen", "blue","red", "darkgreen", "blue","red", "darkgreen", "blue","red", "darkgreen"))


plotMDS(yave, pch=19, col=c("pink", "cyan", "lightgreen", "cyan", "pink", "lightgreen", "cyan", "pink", "lightgreen", "cyan", "pink", "lightgreen", "red", "darkgreen", "blue","red", "darkgreen", "blue","red", "darkgreen", "blue","red", "darkgreen"))

legend("topleft", c("Hypothalamus (CM mice)", "Frontal Cortex (CM mice)", "Striatum (CM mice)","Hypothalamus (SC mice)", "Frontal Cortex (SC mice)", "Striatum (SC mice)"), col=c("darkgreen", "blue", "red", "lightgreen", "cyan", "pink"), pch=19, bty="n")
```

<a href="#top">top</a>

<a name="vp"></a>

### Volcano plots

We performed a differential expression (DE) analysis considering as differential expressed, probes changing (absolute value) by at least 1.5 times, with a False Discovery Rate less than 10%.


```{r, fig.height=6, fig.width=20}
# function to draw volcano plots
makeVolcano=function(logFCs, pvalues, title, threshold_pvalue, thresholdFC){
    plot(logFCs, -log10(pvalues),bg="black", cex=.5, pch=16, xlab=expression(paste("log"[2], "FC")), ylab=expression(paste("-log"[10],"(Adj. Pval)")),main=title)
 g=-log10(threshold_pvalue)
e=log2(thresholdFC)
abline(col="red", h=g, lty="dashed", lwd=3)
abline(col="blue", v=e, lty="dashed", lwd=3)
abline(col="blue", v=-e, lty="dashed", lwd=3)
topTable=cbind(logFCs,pvalues)
red_topTable=topTable[(abs(topTable[,1])>(log2(thresholdFC)))&(topTable[,2]<threshold_pvalue),]
points(red_topTable[,1], -log10(red_topTable[,2]),bg="red", cex=.5, col="red")
}

threshold_pvalue=0.1
thresholdFC=1.5


par(mfrow=c(1,3))
makeVolcano(O_vs_L_Fc$logFC, O_vs_L_Fc$adj.P.Val, "Frontal Cortex", threshold_pvalue, thresholdFC)
makeVolcano(O_vs_L_ST$logFC, O_vs_L_ST$adj.P.Val, "Striatum", threshold_pvalue, thresholdFC)
makeVolcano(O_vs_L_TH$logFC, O_vs_L_TH$adj.P.Val, "Hypothalamus", threshold_pvalue, thresholdFC)
dev.off()

#create DE tables for each contrast with the thresholds
O_vs_L_Fc=topTable(fit2, coef="O_vs_L_Fc",lfc=log2(1.5), p.value=0.1, number=Inf)
O_vs_L_ST=topTable(fit2, coef="O_vs_L_ST",lfc=log2(1.5), p.value=0.1, number=Inf)
O_vs_L_TH=topTable(fit2, coef="O_vs_L_TH",lfc=log2(1.5), p.value=0.1, number=Inf)

#calculate p-value of the overlap between striatum and frontal cortex
n=dim(yave)[1]
q=length(intersect(O_vs_L_Fc$ProbeName, O_vs_L_ST$ProbeName))
m=length(O_vs_L_Fc$ProbeName)
k=length(O_vs_L_ST$ProbeName)

```
In this way, we found `r dim(O_vs_L_Fc)[1]` DE genes for frontal cortex, `r dim(O_vs_L_ST)[1]` for striatum, `r dim(O_vs_L_TH)[1]` for thalamus.

Interestingly, the overlap among genes changing upon free-choice diet in the frontal cortex and genes changing upon free-choice diet in the striatum is significant, with `r length(intersect(O_vs_L_Fc$ProbeName, O_vs_L_ST$ProbeName))` overlapping genes out of `r dim(alls)[1]` expressed genes (p-value of the Fisher test:`r phyper(q-1,k,n-k,m,lower.tail=F,log.p=F)`.


Genes changing in all three brain areas are only  `r length(intersect(intersect(O_vs_L_Fc$ProbeName, O_vs_L_ST$ProbeName), O_vs_L_TH$ProbeName))`, of which the annotated are:

```{r, fig.height=9, fig.width=8}
#create bioMart object
require(biomaRt)
mouse = useMart("ensembl", dataset = "mmusculus_gene_ensembl") #create bioMart objevt for mouse
getBM(attributes=c("mgi_symbol", "description"),filters="agilent_sureprint_g3_ge_8x60k", values =intersect(intersect(O_vs_L_Fc$ProbeName, O_vs_L_ST$ProbeName), O_vs_L_TH$ProbeName), mart = mouse)
```


```{r}
library(VennDiagram)
venn.plot <- venn.diagram(x=list("FC"=O_vs_L_Fc$ProbeName, "ST"=O_vs_L_ST$ProbeName, "TH"=O_vs_L_TH$ProbeName),
                          filename="gene_overlap2.tiff", col=c("blue", "red", "green"),sub.fontfamily = "Helvetica",main.fontfamily = "Helvetica",fontfamily ="Helvetica")
```

```{r,fig.width=7, fig.height=7}
require(tiff)
immagine=readTIFF("gene_overlap2.tiff")
plot.new()
rasterImage(immagine, par("usr")[1],par("usr")[3],par("usr")[2],par("usr")[4])
dev.off()
```

We then used higher thresholds specific for each brain area in order to perform a pathway analysis without noisy genes.


```{r, fig.height=6, fig.width=20}

#create DE tables for each contrast with the thresholds
O_vs_L_Fc=topTable(fit2, coef="O_vs_L_Fc", p.value=1, number=Inf)
O_vs_L_ST=topTable(fit2, coef="O_vs_L_ST", p.value=1, number=Inf)
O_vs_L_TH=topTable(fit2, coef="O_vs_L_TH", p.value=1, number=Inf)
par(mfrow=c(1,3))
makeVolcano(O_vs_L_Fc$logFC, O_vs_L_Fc$adj.P.Val, "Frontal Cortex", threshold_pvalue=.01, thresholdFC=2)
makeVolcano(O_vs_L_ST$logFC, O_vs_L_ST$adj.P.Val, "Striatum", threshold_pvalue=.01, thresholdFC=2)
makeVolcano(O_vs_L_TH$logFC, O_vs_L_TH$adj.P.Val, "Hypo-thalamus", threshold_pvalue=.05, thresholdFC=1.5)


O_vs_L_Fc=topTable(fit2, coef="O_vs_L_Fc",lfc=log2(2), p.value=0.01, number=Inf)
O_vs_L_ST=topTable(fit2, coef="O_vs_L_ST",lfc=log2(2), p.value=0.01, number=Inf)
O_vs_L_TH=topTable(fit2, coef="O_vs_L_TH",lfc=log2(1.5), p.value=0.05, number=Inf)
#calculate p-value of the overlap between striatum and frontal cortex
n=dim(yave)[1]
q=length(intersect(O_vs_L_Fc$ProbeName, O_vs_L_ST$ProbeName))
m=length(O_vs_L_Fc$ProbeName)
k=length(O_vs_L_ST$ProbeName)


```

In this way, we found `r dim(O_vs_L_Fc)[1]` DE probes for the frontal cortex, `r dim(O_vs_L_ST)[1]` for the striatum, `r dim(O_vs_L_TH)[1]` for the hypothalamus.


<a href="#top">top</a>


Here I considered as DE probes with an adjusted p.value of 0.01 changing at least 2 for frontal cortex and striatum. For thalamus I used a p.value of 0.05 and a fold change of at least 1.5.


```{r}
require(clusterProfiler)
require(ReactomePA)

mouse <- useMart("ENSEMBL_MART_ENSEMBL","mmusculus_gene_ensembl", host="mar2017.archive.ensembl.org")
#retrieve from agilent probe names

fc=getBM(attributes="mgi_symbol",filters="agilent_sureprint_g3_ge_8x60k", values =O_vs_L_Fc$ProbeName, mart = mouse)
th=getBM(attributes="mgi_symbol",filters="agilent_sureprint_g3_ge_8x60k", values =O_vs_L_TH$ProbeName, mart = mouse)

st=getBM(attributes="mgi_symbol",filters="agilent_sureprint_g3_ge_8x60k", values =O_vs_L_ST$ProbeName, mart = mouse)
universe=getBM(attributes="mgi_symbol",filters="agilent_sureprint_g3_ge_8x60k", values =alls$ProbeName, mart = mouse)

#from gene names to entrez
require("org.Mm.eg.db")


fc_e = bitr(fc$mgi_symbol, fromType="SYMBOL", toType="ENTREZID",OrgDb=org.Mm.eg.db)
st_e = bitr(st$mgi_symbol, fromType="SYMBOL", toType="ENTREZID", OrgDb=org.Mm.eg.db)
th_e = bitr(th$mgi_symbol, fromType="SYMBOL", toType="ENTREZID", OrgDb=org.Mm.eg.db)
universe_e = bitr(universe$mgi_symbol, fromType="SYMBOL", toType="ENTREZID", OrgDb=org.Mm.eg.db)
universe_e=universe_e$ENTREZID


fc_e=fc_e$ENTREZID
th_e=th_e$ENTREZID
st_e=st_e$ENTREZID


```


```{r}
library(VennDiagram)
venn.plot <- venn.diagram(x=list("Frontal Cortex"=fc_e, "Striatum"=st_e, "Hypothalamus"=th_e),filename="gene_overlap_entrez_higherthresholds.tiff", col=c("blue", "red", "green"),cat.pos=c(0,0,0),imagetype="tiff", main.fontfamily = "serif",fontfamily ="Helvetica" )
```

```{r, fig.width=8, fig.height=9}
require(tiff)
immagine=readTIFF("gene_overlap_entrez_higherthresholds.tiff")
plot.new()
rasterImage(immagine, par("usr")[1],par("usr")[3],par("usr")[2],par("usr")[4])
dev.off()
```


<a href="#top">top</a>


<a name="behaviour"></a>

## Correlating with behaviour


```{r}

require(RColorBrewer)
require(gplots)
#function for plotting supplementary figures on correlation
plot_corr_fc=function(joint_fc, corr_fc,joint_st, corr_st,joint_th, corr_th, corr_value)
{
add.alpha <- function(col, alpha=1){
  if(missing(col))
    stop("Please provide a vector of colours.")
  apply(sapply(col, col2rgb)/255, 2, 
                     function(x) 
                       rgb(x[1], x[2], x[3], alpha=alpha))  
}
library(grDevices)
par(mfcol=c(3,3), mar=c(5, 5, 4, 2) + 0.1)

plot(joint_fc$logFC, joint_fc[,corr_fc], xlab ="log2FC", ylab ="rho", main="Frontal Cortex", col=add.alpha("black", alpha=.08), pch=19)
joint_fc_up=joint_fc[joint_fc$logFC>log2(1.5),]
line_up=lm(joint_fc_up[,corr_fc]~joint_fc_up$logFC)

abline(line_up,col="red", lty=2)

joint_fc_down=joint_fc[joint_fc$logFC<(-log2(1.5)),]
line_down=lm(joint_fc_down[,corr_fc]~joint_fc_down$logFC)
abline(line_down,col="blue", lty=2)

joint_nochange=joint_fc[(joint_fc$logFC>(-log2(1.5)) & joint_fc$logFC<(log2(1.5))),]
line_nochange=lm(joint_nochange[,corr_fc]~joint_nochange$logFC)

abline(line_nochange,col="purple", lty=2)

legend("topleft", c(paste("FC>1.5", ", cor=", round(cor(joint_fc_up[,corr_fc],joint_fc_up$logFC),2),sep=""), paste("-1.5<FC<1.5", ", cor=", round(cor(joint_nochange[,corr_fc],joint_nochange$logFC),2),sep=""), paste("FC<-1.5", ", cor=",  round(cor(joint_fc_down[,corr_fc],joint_fc_down$logFC),2),sep="")), fill=c("red", "purple", "blue"),cex=1,bg ="white")

plot(joint_th$logFC, joint_th[,corr_th], xlab ="log2FC", ylab ="rho", main="Hypothalamus", col=add.alpha("black", alpha=.08), pch=19, xlim=c(-3,1.8))

joint_th_up=joint_th[joint_th$logFC>log2(1.5),]
line_th_up=lm(joint_th_up[,corr_th]~joint_th_up$logFC)

abline(line_th_up,col="red", lty=2)


joint_th_down=joint_th[joint_th$logFC<(-log2(1.5)),]
line_th_down=lm(joint_th_down[,corr_th]~joint_th_down$logFC)

abline(line_th_down,col="blue", lty=2)

joint_th_nochange=joint_th[(joint_th$logFC>(-log2(1.5)) & joint_th$logFC<(log2(1.5))),]
line_th_nochange=lm(joint_th_nochange[,corr_th]~joint_th_nochange$logFC)

abline(line_th_nochange,col="purple", lty=2)

legend(-2.9,1, c(paste("FC>1.5", ", cor=", round(cor(joint_th_up[,corr_th],joint_th_up$logFC),2),sep=""), paste("-1.5<FC<1.5", ", cor=", round(cor(joint_th_nochange[,corr_th],joint_th_nochange$logFC),2),sep=""), paste("FC<-1.5", ", cor=",  round(cor(joint_th_down[,corr_th],joint_th_down$logFC),2),sep="")), fill=c("red", "purple", "blue"),cex=1, bg ="white")


plot(joint_st$logFC, joint_st[,corr_st], xlab ="log2FC", ylab ="rho", main="Striatum", col=add.alpha("black", alpha=.08), pch=19,xlim=c(-3.5,2))

joint_st_up=joint_st[joint_st$logFC>log2(1.5),]
line_st_up=lm(joint_st_up[,corr_st]~joint_st_up$logFC)

abline(line_st_up,col="red", lty=2)


joint_st_down=joint_st[joint_st$logFC<(-log2(1.5)),]
line_st_down=lm(joint_st_down[,corr_st]~joint_st_down$logFC)

abline(line_st_down,col="blue", lty=2)

joint_st_nochange=joint_st[(joint_st$logFC>(-log2(1.5)) & joint_st$logFC<(log2(1.5))),]
line_st_nochange=lm(joint_st_nochange[,corr_st]~joint_st_nochange$logFC)

abline(line_st_nochange,col="purple", lty=2)

legend(-3.5,1, c(paste("FC>1.5", ", cor=", round(cor(joint_st_up[,corr_st],joint_st_up$logFC),2),sep=""), paste("-1.5<FC<1.5", ", cor=", round(cor(joint_st_nochange[,corr_st],joint_st_nochange$logFC),2),sep=""), paste("FC<-1.5", ", cor=",  round(cor(joint_st_down[,corr_st],joint_st_down$logFC),2),sep="")), fill=c("red", "purple", "blue"),cex=1, bg ="white")

steps=seq(min(joint_st$logFC),max(joint_fc$logFC)+0.1,by=0.2)

numbers_step_fc_up=rep(NA, length(steps)-1)
numbers_step_fc_dw=rep(NA, length(steps)-1)

for(a in 1:length(steps)-1){
  numbers_step_fc_up[a]=sum(joint_fc[(joint_fc$logFC>steps[a] & joint_fc$logFC<=steps[a+1]),][,corr_fc]>corr_value)
  numbers_step_fc_dw[a]=sum(joint_fc[(joint_fc$logFC>steps[a] & joint_fc$logFC<=steps[a+1]),][,corr_fc]<(-1*corr_value))

}

names_barplot=rep(NA,length(steps)-1)
for(s in 1:length(steps)-1){
  names_barplot[s]=paste(as.character(round(steps[s],1)), "-", as.character(round(steps[s+1],1)),sep=" ")
}

names(numbers_step_fc_up)=names_barplot
names(numbers_step_fc_dw)=names_barplot
numbers_step_fc=cbind(numbers_step_fc_up,numbers_step_fc_dw)
colnames(numbers_step_fc)=c("up", "down")
par(mgp=c(3.3,0.2,-1))
barplot(t(numbers_step_fc), xlab="Number of correlating genes", ylab="log2FC",las=2,cex.names = .7, main="Frontal Cortex", beside=TRUE,col=c("red","blue"), , horiz=T)
legend("topright", c("positively correlating", "negatively correlating"),fill=c("red", "blue"), bg ="white")


numbers_step_th_up=rep(NA, length(steps)-1)
numbers_step_th_dw=rep(NA, length(steps)-1)

for(a in 1:length(steps)-1){
  numbers_step_th_up[a]=sum(joint_th[(joint_th$logFC>steps[a] & joint_th$logFC<=steps[a+1]),][,corr_th]>corr_value)
  numbers_step_th_dw[a]=sum(joint_th[(joint_th$logFC>steps[a] & joint_th$logFC<=steps[a+1]),][,corr_th]<(-1*corr_value))

}

names_barplot=rep(NA,length(steps)-1)
for(s in 1:length(steps)-1){
  names_barplot[s]=paste(as.character(round(steps[s],1)), "-", as.character(round(steps[s+1],1)),sep=" ")
}

names(numbers_step_th_up)=names_barplot
names(numbers_step_th_dw)=names_barplot
numbers_step_th=cbind(numbers_step_th_up,numbers_step_th_dw)
colnames(numbers_step_th)=c("up", "down")
par(mgp=c(3.3,0.2,-1))
barplot(t(numbers_step_th), xlab="Number of correlating genes", ylab="log2FC",las=2,cex.names = .7, main="Hypothalamus", beside=TRUE,col=c("red","blue"), , horiz=T)
legend("topright", c("positively correlating", "negatively correlating"),fill=c("red", "blue"), bg ="white")


numbers_step_st_up=rep(NA, length(steps)-1)
numbers_step_st_dw=rep(NA, length(steps)-1)

for(a in 1:length(steps)-1){
  numbers_step_st_up[a]=sum(joint_st[(joint_st$logFC>steps[a] & joint_st$logFC<=steps[a+1]),][,corr_st]>corr_value)
  numbers_step_st_dw[a]=sum(joint_st[(joint_st$logFC>steps[a] & joint_st$logFC<=steps[a+1]),][,corr_st]<(-1*corr_value))

}

names_barplot=rep(NA,length(steps)-1)
for(s in 1:length(steps)-1){
  names_barplot[s]=paste(as.character(round(steps[s],1)), "-", as.character(round(steps[s+1],1)),sep=" ")
}

names(numbers_step_st_up)=names_barplot
names(numbers_step_st_dw)=names_barplot
numbers_step_st=cbind(numbers_step_st_up,numbers_step_st_dw)
colnames(numbers_step_st)=c("up", "down")
par(mgp=c(3.3,0.2,-1))
barplot(t(numbers_step_st), xlab="Number of correlating genes", ylab="log2FC",las=2,cex.names = .7, main="Striatum", beside=TRUE,col=c("red","blue"), , horiz=T)
legend("topright", c("positively correlating", "negatively correlating"),fill=c("red", "blue"), bg ="white")

numbers_step_fc_up=rep(NA, length(steps)-1)
numbers_step_fc_dw=rep(NA, length(steps)-1)

for(a in 1:length(steps)-1){
  numbers_step_fc_up[a]=sum(joint_fc[(joint_fc$logFC>steps[a] & joint_fc$logFC<=steps[a+1]),][,corr_fc]>corr_value)/length(joint_fc[(joint_fc$logFC>steps[a] & joint_fc$logFC<=steps[a+1]),][,corr_fc]>corr_value)
  numbers_step_fc_dw[a]=sum(joint_fc[(joint_fc$logFC>steps[a] & joint_fc$logFC<=steps[a+1]),][,corr_fc]<(-1*corr_value))/length(joint_fc[(joint_fc$logFC>steps[a] & joint_fc$logFC<=steps[a+1]),][,corr_fc]<(-1*corr_value))

}

names_barplot=rep(NA,length(steps)-1)
for(s in 1:length(steps)-1){
  names_barplot[s]=paste(as.character(round(steps[s],1)), "-", as.character(round(steps[s+1],1)),sep=" ")
}

names(numbers_step_fc_up)=names_barplot
names(numbers_step_fc_dw)=names_barplot
numbers_step_fc=cbind(numbers_step_fc_up,numbers_step_fc_dw)
colnames(numbers_step_fc)=c("up", "down")
par(mgp=c(3.3,0.2,-1))
barplot(t(numbers_step_fc), xlab="% correlating genes", ylab="log2FC",las=2,cex.names = .7, main="Frontal Cortex", beside=TRUE,col=c("red","blue"), , horiz=T)
legend("topright", c("positively correlating", "negatively correlating"),fill=c("red", "blue"), bg ="white")


numbers_step_th_up=rep(NA, length(steps)-1)
numbers_step_th_dw=rep(NA, length(steps)-1)

for(a in 1:length(steps)-1){
  numbers_step_th_up[a]=sum(joint_th[(joint_th$logFC>steps[a] & joint_th$logFC<=steps[a+1]),][,corr_th]>corr_value)/length(joint_th[(joint_th$logFC>steps[a] & joint_th$logFC<=steps[a+1]),][,corr_th]>corr_value)
  numbers_step_th_dw[a]=sum(joint_th[(joint_th$logFC>steps[a] & joint_th$logFC<=steps[a+1]),][,corr_th]<(-1*corr_value))/length(joint_th[(joint_th$logFC>steps[a] & joint_th$logFC<=steps[a+1]),][,corr_th]<(-1*corr_value))

}

names_barplot=rep(NA,length(steps)-1)
for(s in 1:length(steps)-1){
  names_barplot[s]=paste(as.character(round(steps[s],1)), "-", as.character(round(steps[s+1],1)),sep=" ")
}

names(numbers_step_th_up)=names_barplot
names(numbers_step_th_dw)=names_barplot
numbers_step_th=cbind(numbers_step_th_up,numbers_step_th_dw)
colnames(numbers_step_th)=c("up", "down")
par(mgp=c(3.3,0.2,-1))
barplot(t(numbers_step_th), xlab="% correlating genes", ylab="log2FC",las=2,cex.names = .7, main="Hypothalamus", beside=TRUE,col=c("red","blue"), , horiz=T)
legend("topright", c("positively correlating", "negatively correlating"),fill=c("red", "blue"), bg ="white")

numbers_step_st_up=rep(NA, length(steps)-1)
numbers_step_st_dw=rep(NA, length(steps)-1)

for(a in 1:length(steps)-1){
  numbers_step_st_up[a]=sum(joint_st[(joint_st$logFC>steps[a] & joint_st$logFC<=steps[a+1]),][,corr_st]>corr_value)/length(joint_st[(joint_st$logFC>steps[a] & joint_st$logFC<=steps[a+1]),][,corr_st]>corr_value)
  numbers_step_st_dw[a]=sum(joint_st[(joint_st$logFC>steps[a] & joint_st$logFC<=steps[a+1]),][,corr_st]<(-1*corr_value))/length(joint_st[(joint_st$logFC>steps[a] & joint_st$logFC<=steps[a+1]),][,corr_st]<(-1*corr_value))

}

names_barplot=rep(NA,length(steps)-1)
for(s in 1:length(steps)-1){
  names_barplot[s]=paste(as.character(round(steps[s],1)), "-", as.character(round(steps[s+1],1)),sep=" ")
}

names(numbers_step_st_up)=names_barplot
names(numbers_step_st_dw)=names_barplot
numbers_step_st=cbind(numbers_step_st_up,numbers_step_st_dw)
colnames(numbers_step_st)=c("up", "down")
par(mgp=c(3.3,0.2,-1))
barplot(t(numbers_step_st), xlab="% correlating genes", ylab="log2FC",las=2,cex.names = .7, main="Striatum", beside=TRUE,col=c("red","blue"), , horiz=T)
legend("topright", c("positively correlating", "negatively correlating"),fill=c("red", "blue"), bg ="white")
}
```

<a href="#top">top</a>

<a name="pcab"></a>

### PCA with behavioural data

```{r}

### function for biplot with colors
biplot2.default=function(x, y, var.axes = TRUE, col, cex = rep(par("cex"), 2), 
          xlabs = NULL, ylabs = NULL, expand = 1, xlim = NULL, ylim = NULL, 
          arrow.len = 0.1, main = NULL, sub = NULL, xlab = NULL, ylab = NULL, col_samples, col_labels,
          ...) 
{
  n <- nrow(x)
  p <- nrow(y)
  if (missing(xlabs)) {
    xlabs <- dimnames(x)[[1L]]
    if (is.null(xlabs)) 
      xlabs <- 1L:n
  }
  xlabs <- as.character(xlabs)
  dimnames(x) <- list(xlabs, dimnames(x)[[2L]])
  if (missing(ylabs)) {
    ylabs <- dimnames(y)[[1L]]
    if (is.null(ylabs)) 
      ylabs <- paste("Var", 1L:p)
  }
  ylabs <- as.character(ylabs)
  dimnames(y) <- list(ylabs, dimnames(y)[[2L]])
  if (length(cex) == 1L) 
    cex <- c(cex, cex)
  if (missing(col)) {
    col <- par("col")
    if (!is.numeric(col)) 
      col <- match(col, palette(), nomatch = 1L)
    col <- c(col, col + 1L)
  }
  else if (length(col) == 1L) 
    col <- c(col, col)
  unsigned.range <- function(x) c(-abs(min(x, na.rm = TRUE)), 
                                  abs(max(x, na.rm = TRUE)))
  rangx1 <- unsigned.range(x[, 1L])
  rangx2 <- unsigned.range(x[, 2L])
  rangy1 <- unsigned.range(y[, 1L])
  rangy2 <- unsigned.range(y[, 2L])
  if (missing(xlim) && missing(ylim)) 
    xlim <- ylim <- rangx1 <- rangx2 <- range(rangx1, rangx2)
  else if (missing(xlim)) 
    xlim <- rangx1
  else if (missing(ylim)) 
    ylim <- rangx2
  ratio <- max(rangy1/rangx1, rangy2/rangx2)/expand
  on.exit(par(op))
  op <- par(pty = "s")
  if (!is.null(main)) 
    op <- c(op, par(mar = par("mar") + c(0, 0, 1, 0)))
  plot(x, type = "n", xlim = xlim, ylim = ylim, col = col_samples, 
       xlab = xlab, ylab = ylab, sub = sub, main = main, ...)
  text(x, xlabs, cex = cex[1L], col = col_samples, ...)
  par(new = TRUE)
  dev.hold()
  on.exit(dev.flush(), add = TRUE)
  plot(y, axes = FALSE, type = "n", xlim = xlim * ratio, ylim = ylim * 
         ratio, xlab = "", ylab = "", col = col_samples, ...)
  axis(3, col = col[2L], ...)
  axis(4, col = col[2L], ...)
  box(col = col[1L])
  text(y, labels = ylabs, cex = cex[2L], col = col_labels, ...)
  if (var.axes) 
    arrows(0, 0, y[, 1L] * 0.8, y[, 2L] * 0.8, col = col_labels, 
           length = arrow.len)
  invisible()
}


biplot2.prcomp=function (x, choices = 1L:2L, scale = 1, pc.biplot = FALSE, ...) 
{
  if (length(choices) != 2L) 
    stop("length of choices must be 2")
  if (!length(scores <- x$x)) 
    stop(gettextf("object '%s' has no scores", deparse(substitute(x))), 
         domain = NA)
  if (is.complex(scores)) 
    stop("biplots are not defined for complex PCA")
  lam <- x$sdev[choices]
  n <- NROW(scores)
  lam <- lam * sqrt(n)
  if (scale < 0 || scale > 1) 
    warning("'scale' is outside [0, 1]")
  if (scale != 0) 
    lam <- lam^scale
  else lam <- 1
  if (pc.biplot) 
    lam <- lam/sqrt(n)
  biplot2.default(t(t(scores[, choices])/lam), t(t(x$rotation[, 
                                                             choices]) * lam), ...)
  invisible()
}
```


We divided the variables for five categories to correlate with transcription. Similar variables were merged with PCA, for others we took the direct measurements.

```{r, fig.height=9, fig.width=17}
forpca=read.csv("all_variables_behaviour_more_samples.csv", header=T, row.names=1)

bw=forpca[,1:2]
pc_bw=prcomp(bw, scale.=T, center=T)
comp=forpca[,c(3,4,5,6,7,8)]
pc_comp=prcomp(comp, scale.=T, center=T)

impu=forpca[c(2,4,6,8,10,12,14,16),6]

pc1_bw=pc_bw$x[,1][c(2,4,6,8,10,12,14,16)]
pc1_comp=pc_comp$x[,1][c(2,4,6,8,10,12,14,16)]

std_dev <- pc_bw$sdev

pr_var <- std_dev^2

prop_varex <- pr_var/sum(pr_var)

dimnames(pc_bw$x)[[1]]=substr(dimnames(pc_bw$x)[[1]],1,2)


std_dev <- pc_comp$sdev

pr_var <- std_dev^2

prop_varex <- pr_var/sum(pr_var)
dimnames(pc_comp$x)[[1]]=substr(dimnames(pc_comp$x)[[1]],1,2)


forpca2=read.csv("all_variables_behaviour_retaken.csv", header=T, row.names=1)

tot_intake=forpca2[c(2,4,6,8,9,11,12),11]

eating_rate=forpca2[c(2,4,6,8,9,11,12),12]

layout(matrix(c(1, 3, 5,
                1, 3, 5,
                1, 3, 6,
                2, 4, 6,
                2, 4, 7,
                2, 4, 7), nrow=6, byrow=TRUE))
dimnames(pc_bw$x)[[1]]=substr(dimnames(pc_bw$x)[[1]],1,1)
dimnames(pc_comp $x)[[1]]=substr(dimnames(pc_comp $x)[[1]],1,1)

rownames(pc_comp$rotation)=c("limited access to CM, d1","limited access to CM, d2","limited access to CM, d3", "quinine test", "nestling", "grooming")

rownames(pc_bw$rotation)=c("final bodyweight", "% increase in body weight")
par(mar = c(4,4,2,1) + 0.1)
biplot2.prcomp(pc_bw, scale=0, col_samples = c(rep("red",8), rep("black",8)), col_labels=c("red", "orange"),xlab=paste("PC1 (", round(prop_varex[1]*100,2), "%)", sep=""), ylab=paste("PC2 (", round(prop_varex[2]*100,2), "%)", sep=""),cex=1.25)
par(mar = c(13,6,2,5) + 0.1)
barplot(pc_bw$rotation[,1], col=rainbow(dim(forpca)[2]),las=1, cex.names = 1.25)
par(mar = c(4,4,2,1) + 0.1)
biplot2.prcomp(pc_comp, scale=0, col_samples = c(rep("red",8), rep("black",8)), col_labels=rainbow(dim(forpca)[2])[3:8],xlab=paste("PC1 (", round(prop_varex[1]*100,2), "%)", sep=""), ylab=paste("PC2 (", round(prop_varex[2]*100,2), "%)", sep=""),cex=1.25)
par(mar = c(13,4,2,2) + 0.1)
barplot(pc_comp$rotation[,1], col=rainbow(dim(forpca)[2])[3:8],las=2, cex.names = 1.25)
par(mar = c(2,4,4,2) + 0.1)
barplot(as.numeric(impu),col=c("red", "red", "red", "red", "black", "black", "black", "black"), main="Quinine adulteration test (energy intake)")
par(mar = c(1,1,1,1) + 0.1)

legend(0,30, c("SC mice", "CM mice"), fill=c("red", "black"), bty="n")
par(mar = c(2,4,4,2) + 0.1)

barplot(as.numeric(tot_intake),col=c("red", "red", "red", "red", "black", "black", "black"), main="Total intake (KJ/Kg)")
par(mar = c(1,1,1,1) + 0.1)

legend(0,10000, c("SC mice", "CM mice"), fill=c("red", "black"), bty="n")
par(mar = c(2,4,4,2) + 0.1)

barplot(as.numeric(eating_rate),col=c("red", "red", "red", "red", "black", "black", "black"), main="Eating rate (mg/sec)")
par(mar = c(1,1,1,1) + 0.1)

legend(0,1.4, c("SC mice", "CM mice"), fill=c("red", "black"), bty="n")


```


#### PCA with all data behaviour

```{r}
forpca=read.csv("all_variables_behaviour_more_samples.csv", header=T, row.names=1)


pc=prcomp(forpca, scale.=T, center=T)
rownames(pc$rotation)=c(rownames(pc_bw$rotation),rownames(pc_comp$rotation))
rownames(pc$x)=substr(dimnames(pc $x)[[1]],1,1)
std_dev <- pc$sdev

pr_var <- std_dev^2

prop_varex <- pr_var/sum(pr_var)


layout(matrix(c(1, 2
                ), nrow=1, byrow=TRUE))

par(mar = c(2,4,4,2) + 0.1)

biplot2.prcomp(pc, scale=0, col_samples = c(rep("red",8), rep("black",8)), col_labels=rainbow(dim(forpca)[2]),xlab=paste("PC1 (", round(prop_varex[1]*100,2), "%)", sep=""), ylab=paste("PC2 (", round(prop_varex[2]*100,2), "%)", sep=""), cex=1)

par(mar = c(2,11,4,2) + 0.1)

barplot(pc$rotation[,1], horiz=T,col=rainbow(dim(forpca)[2]),las=1, cex.names = 1)
```


<a href="#top">top</a>

<a name="dcg"></a>

### Distribution of correlating genes

Rho values between our 5 measurements and transcriptional measures

```{r, fig.height=9, fig.width=15}
O_vs_L_Fc=topTable(fit2, coef="O_vs_L_Fc", number=Inf)
O_vs_L_ST=topTable(fit2, coef="O_vs_L_ST", number=Inf)
O_vs_L_TH=topTable(fit2, coef="O_vs_L_TH", number=Inf)


data_fc=yave$E[,(Treat %in% c("Lean.FC","Obese.FC"))]
data_st=yave$E[,(Treat %in% c("Lean.ST","Obese.ST"))]
data_th=yave$E[,(Treat %in% c("Lean.TH","Obese.TH"))]

#pc1 for fc without 056
impu_fc=impu[c(1,2,3,4,6,7,8)]

pc1_comp_fc=pc1_comp[c(1,2,3,4,6,7,8)]
pc1_bw_fc=pc1_bw[c(1,2,3,4,6,7,8)]
tot_intake_fc=tot_intake[c(1,2,3,4,6,7)]
eating_rate_fc=eating_rate[c(1,2,3,4,6,7)]

#calculate spearman correlation
rho_impu_st=apply(data_st,1,FUN=function(x)(cor(x, as.numeric(impu), method="spearman")))
rho_impu_th=apply(data_th,1,FUN=function(x)(cor(x, as.numeric(impu), method="spearman")))
rho_impu_fc=apply(data_fc,1,FUN=function(x)(cor(x, as.numeric(impu_fc), method="spearman")))

rho_comp_st=apply(data_st,1,FUN=function(x)(cor(x, as.numeric(pc1_comp), method="spearman")))
rho_comp_th=apply(data_th,1,FUN=function(x)(cor(x, as.numeric(pc1_comp), method="spearman")))
rho_comp_fc=apply(data_fc,1,FUN=function(x)(cor(x, as.numeric(pc1_comp_fc), method="spearman")))

rho_bw_st=apply(data_st,1,FUN=function(x)(cor(x, as.numeric(pc1_bw), method="spearman")))
rho_bw_th=apply(data_th,1,FUN=function(x)(cor(x, as.numeric(pc1_bw), method="spearman")))
rho_bw_fc=apply(data_fc,1,FUN=function(x)(cor(x, as.numeric(pc1_bw_fc), method="spearman")))

rho_impu_st=as.data.frame(rho_impu_st)
rho_impu_st$names=rownames(rho_impu_st)


rho_impu_th=as.data.frame(rho_impu_th)
rho_impu_th$names=rownames(rho_impu_th)

rho_impu_fc=as.data.frame(rho_impu_fc)
rho_impu_fc$names=rownames(rho_impu_fc)


rho_comp_st=as.data.frame(rho_comp_st)
rho_comp_st$names=rownames(rho_comp_st)

rho_comp_th=as.data.frame(rho_comp_th)
rho_comp_th$names=rownames(rho_comp_th)

rho_comp_fc=as.data.frame(rho_comp_fc)
rho_comp_fc$names=rownames(rho_comp_fc)


rho_bw_st=as.data.frame(rho_bw_st)
rho_bw_st$names=rownames(rho_bw_st)

rho_bw_th=as.data.frame(rho_bw_th)
rho_bw_th$names=rownames(rho_bw_th)

rho_bw_fc=as.data.frame(rho_bw_fc)
rho_bw_fc$names=rownames(rho_bw_fc)


rho_tot_intake_st=apply(data_st[,c(1,2,3,4,5,6,8)],1,FUN=function(x)(cor(x, as.numeric(tot_intake), method="spearman")))
rho_tot_intake_th=apply(data_th[,c(1,2,3,4,5,6,8)],1,FUN=function(x)(cor(x, as.numeric(tot_intake), method="spearman")))
rho_tot_intake_fc=apply(data_fc[,c(1,2,3,4,5,7)],1,FUN=function(x)(cor(x, as.numeric(tot_intake_fc), method="spearman")))

rho_tot_intake_st=as.data.frame(rho_tot_intake_st)
rho_tot_intake_st$names=rownames(rho_tot_intake_st)

rho_tot_intake_th=as.data.frame(rho_tot_intake_th)
rho_tot_intake_th$names=rownames(rho_tot_intake_th)

rho_tot_intake_fc=as.data.frame(rho_tot_intake_fc)
rho_tot_intake_fc$names=rownames(rho_tot_intake_fc)

rho_eating_rate_st=apply(data_st[,c(1,2,3,4,5,6,8)],1,FUN=function(x)(cor(x, as.numeric(eating_rate), method="spearman")))
rho_eating_rate_th=apply(data_th[,c(1,2,3,4,5,6,8)],1,FUN=function(x)(cor(x, as.numeric(eating_rate), method="spearman")))
rho_eating_rate_fc=apply(data_fc[,c(1,2,3,4,5,7)],1,FUN=function(x)(cor(x, as.numeric(eating_rate_fc), method="spearman")))

rho_eating_rate_st=as.data.frame(rho_eating_rate_st)
rho_eating_rate_st$names=rownames(rho_eating_rate_st)

rho_eating_rate_th=as.data.frame(rho_eating_rate_th)
rho_eating_rate_th$names=rownames(rho_eating_rate_th)

rho_eating_rate_fc=as.data.frame(rho_eating_rate_fc)
rho_eating_rate_fc$names=rownames(rho_eating_rate_fc)

O_vs_L_Fc_withcorr=merge(O_vs_L_Fc, rho_impu_fc, by.x="SystematicName", by.y="names")
O_vs_L_Fc_withcorr=merge(O_vs_L_Fc_withcorr, rho_bw_fc, by.x="SystematicName", by.y="names")
O_vs_L_Fc_withcorr=merge(O_vs_L_Fc_withcorr, rho_comp_fc, by.x="SystematicName", by.y="names")
O_vs_L_Fc_withcorr=merge(O_vs_L_Fc_withcorr, rho_eating_rate_fc, by.x="SystematicName", by.y="names")
O_vs_L_Fc_withcorr=merge(O_vs_L_Fc_withcorr, rho_tot_intake_fc, by.x="SystematicName", by.y="names")


O_vs_L_ST_withcorr=merge(O_vs_L_ST, rho_impu_st, by.x="SystematicName", by.y="names")
O_vs_L_ST_withcorr=merge(O_vs_L_ST_withcorr, rho_bw_st, by.x="SystematicName", by.y="names")
O_vs_L_ST_withcorr=merge(O_vs_L_ST_withcorr, rho_comp_st, by.x="SystematicName", by.y="names")
O_vs_L_ST_withcorr=merge(O_vs_L_ST_withcorr, rho_eating_rate_st, by.x="SystematicName", by.y="names")
O_vs_L_ST_withcorr=merge(O_vs_L_ST_withcorr, rho_tot_intake_st, by.x="SystematicName", by.y="names")

O_vs_L_TH_withcorr=merge(O_vs_L_TH, rho_impu_th, by.x="SystematicName", by.y="names")
O_vs_L_TH_withcorr=merge(O_vs_L_TH_withcorr, rho_bw_th, by.x="SystematicName", by.y="names")
O_vs_L_TH_withcorr=merge(O_vs_L_TH_withcorr, rho_comp_th, by.x="SystematicName", by.y="names")
O_vs_L_TH_withcorr=merge(O_vs_L_TH_withcorr, rho_eating_rate_th, by.x="SystematicName", by.y="names")
O_vs_L_TH_withcorr=merge(O_vs_L_TH_withcorr, rho_tot_intake_th, by.x="SystematicName", by.y="names")


par(mfrow=c(3,5))
hist(O_vs_L_Fc_withcorr$rho_bw_fc, breaks=20)
hist(O_vs_L_Fc_withcorr$rho_impu_fc, breaks=20)
hist(O_vs_L_Fc_withcorr$rho_comp_fc, breaks=20)
# hist(O_vs_L_Fc_withcorr$rho_comp2_fc, breaks=20)
hist(O_vs_L_Fc_withcorr$rho_eating_rate_fc, breaks=20)
hist(O_vs_L_Fc_withcorr$rho_tot_intake_fc, breaks=20)


hist(O_vs_L_ST_withcorr$rho_bw_st, breaks=20)
hist(O_vs_L_ST_withcorr$rho_impu_st, breaks=20)
hist(O_vs_L_ST_withcorr$rho_comp_st, breaks=20)
# hist(O_vs_L_ST_withcorr$rho_comp2_st, breaks=20)
hist(O_vs_L_ST_withcorr$rho_eating_rate_st, breaks=20)
hist(O_vs_L_ST_withcorr$rho_tot_intake_st, breaks=20)

hist(O_vs_L_TH_withcorr$rho_bw_th, breaks=20)
hist(O_vs_L_TH_withcorr$rho_impu_th, breaks=20)
hist(O_vs_L_TH_withcorr$rho_comp_th, breaks=20)
# hist(O_vs_L_TH_withcorr$rho_comp2_th, breaks=20)
hist(O_vs_L_TH_withcorr$rho_eating_rate_th, breaks=20)
hist(O_vs_L_TH_withcorr$rho_tot_intake_th, breaks=20)
```


#### Inflexibility

```{r, fig.width=17, fig.height=21}
corr_value=0.9
plot_corr_fc(O_vs_L_Fc_withcorr, corr_fc="rho_impu_fc",O_vs_L_ST_withcorr, corr_st="rho_impu_st",O_vs_L_TH_withcorr, corr_th="rho_impu_th", corr_value = corr_value)
```


#### Compulsivity

```{r, fig.width=17, fig.height=21}
plot_corr_fc(O_vs_L_Fc_withcorr, corr_fc="rho_comp_fc",O_vs_L_ST_withcorr, corr_st="rho_comp_st",O_vs_L_TH_withcorr, corr_th="rho_comp_th", corr_value = corr_value)
```


#### Body weight

```{r, fig.width=17, fig.height=21}
plot_corr_fc(O_vs_L_Fc_withcorr, corr_fc="rho_bw_fc",O_vs_L_ST_withcorr, corr_st="rho_bw_st",O_vs_L_TH_withcorr, corr_th="rho_bw_th", corr_value = corr_value)

```


#### Total intake

```{r, fig.width=17, fig.height=21}
plot_corr_fc(O_vs_L_Fc_withcorr, corr_fc="rho_tot_intake_fc",O_vs_L_ST_withcorr, corr_st="rho_tot_intake_st",O_vs_L_TH_withcorr, corr_th="rho_tot_intake_th", corr_value = corr_value)
```

#### Eating Rate

```{r, fig.width=17, fig.height=21}
plot_corr_fc(O_vs_L_Fc_withcorr, corr_fc="rho_eating_rate_fc",O_vs_L_ST_withcorr, corr_st="rho_eating_rate_st",O_vs_L_TH_withcorr, corr_th="rho_eating_rate_th", corr_value = corr_value)
```

<a href="#top">top</a>

#### Significant correlating genes


Upon z-fisher trasformation

```{r}
O_vs_L_FC_nocut=topTable(fit2, coef="O_vs_L_Fc",lfc=log2(1.1), p.value=1, number=Inf)
O_vs_L_ST_nocut=topTable(fit2, coef="O_vs_L_ST",lfc=log2(1.1), p.value=1, number=Inf)
O_vs_L_TH_nocut=topTable(fit2, coef="O_vs_L_TH",lfc=log2(1.1), p.value=1, number=Inf)

calculate_z_score=function (rho,n) 
{
  0.5 * log((1 + rho)/(1 - rho)) * sqrt((n-3))
}

matrix=O_vs_L_Fc_withcorr

get_corr=function(matrix, correlation, threshold, n){
  matrix=matrix[abs(matrix$logFC)>log2(1.1),]
  zs=calculate_z_score(matrix[,correlation],n)
  pvals=2*pnorm(-abs(zs))
  padjs=p.adjust(pvals, method = "BH")
  return(matrix[which(padjs<threshold),"ProbeName"])
}

probes_rho_impu_fc=get_corr(O_vs_L_Fc_withcorr, "rho_impu_fc", 0.05 ,dim(data_fc)[2])
probes_rho_compu_fc=get_corr(O_vs_L_Fc_withcorr, "rho_comp_fc", 0.05 ,dim(data_fc)[2])
probes_rho_bw_fc=get_corr(O_vs_L_Fc_withcorr, "rho_bw_fc", 0.05 ,dim(data_fc)[2])
probes_rho_eating_rate_fc=get_corr(O_vs_L_Fc_withcorr, "rho_eating_rate_fc", 0.05 ,dim(data_fc)[2]-1)
probes_rho_tot_intake_fc=get_corr(O_vs_L_Fc_withcorr, "rho_tot_intake_fc", 0.05 ,dim(data_fc)[2]-1)


probes_rho_impu_st=get_corr(O_vs_L_ST_withcorr, "rho_impu_st", 0.05 ,dim(data_st)[2])
probes_rho_compu_st=get_corr(O_vs_L_ST_withcorr, "rho_comp_st", 0.05 ,dim(data_st)[2])
probes_rho_bw_st=get_corr(O_vs_L_ST_withcorr, "rho_bw_st", 0.05 ,dim(data_st)[2])
probes_rho_eating_rate_st=get_corr(O_vs_L_ST_withcorr, "rho_eating_rate_st", 0.05 ,dim(data_st)[2]-1)
probes_rho_tot_intake_st=get_corr(O_vs_L_ST_withcorr, "rho_tot_intake_st", 0.05 ,dim(data_st)[2]-1)

probes_rho_impu_th=get_corr(O_vs_L_TH_withcorr, "rho_impu_th", 0.05 ,dim(data_th)[2])
probes_rho_compu_th=get_corr(O_vs_L_TH_withcorr, "rho_comp_th", 0.05 ,dim(data_th)[2])
probes_rho_bw_th=get_corr(O_vs_L_TH_withcorr, "rho_bw_th", 0.05 ,dim(data_th)[2])
probes_rho_eating_rate_th=get_corr(O_vs_L_TH_withcorr, "rho_eating_rate_th", 0.05 ,dim(data_th)[2]-1)
probes_rho_tot_intake_th=get_corr(O_vs_L_TH_withcorr, "rho_tot_intake_th", 0.05 ,dim(data_th)[2]-1)

list_rho=list(probes_rho_impu_fc,probes_rho_compu_fc,probes_rho_bw_fc,probes_rho_eating_rate_fc,probes_rho_tot_intake_fc,
            
            probes_rho_impu_st,probes_rho_compu_st,probes_rho_bw_st,probes_rho_eating_rate_st,probes_rho_tot_intake_st,
            
            probes_rho_impu_th,probes_rho_compu_th,probes_rho_bw_th,probes_rho_eating_rate_th,probes_rho_tot_intake_th)
names_rho=c("FC inflexibility","FC compulsivity","FC bodyweight","FC eating rate", "FC tot intake", 
                    "ST inflexibility","ST compulsivity", "ST bodyweight","ST eating rate", "ST tot intake",
                    "HT inflexibility","HT compulsivity", "HT bodyweight","HT eating rate", "HT tot intake")
names(list_rho)=names_rho
str(list_rho)
```

```{r}


length_rho=c(length(probes_rho_impu_fc),length(probes_rho_compu_fc),length(probes_rho_bw_fc),length(probes_rho_eating_rate_fc),length(probes_rho_tot_intake_fc),
            
            length(probes_rho_impu_st),length(probes_rho_compu_st),length(probes_rho_bw_st),length(probes_rho_eating_rate_st),length(probes_rho_tot_intake_st),
            
            length(probes_rho_impu_th),length(probes_rho_compu_th),length(probes_rho_bw_th),length(probes_rho_eating_rate_th),length(probes_rho_tot_intake_th))

names(length_rho)=names_rho

par(mar=c(5,8,4,2))
barplot(rev(length_rho[c(11:15,1:10)]), las=2, horiz=T, xlab="number of probes (FDR <0.05)", col=rev(c(rep("green",5), rep("blue",5), rep("red", 5))))


```


<a href="#top">top</a>


```{r}


rho_impu_fc_c=getBM(attributes="mgi_symbol",filters="agilent_sureprint_g3_ge_8x60k", values =probes_rho_impu_fc, mart = mouse)
rho_compu_fc_c=getBM(attributes="mgi_symbol",filters="agilent_sureprint_g3_ge_8x60k", values =probes_rho_compu_fc, mart = mouse)
rho_bw_fc_c=getBM(attributes="mgi_symbol",filters="agilent_sureprint_g3_ge_8x60k", values =probes_rho_bw_fc, mart = mouse)

rho_eating_rate_fc_c=getBM(attributes="mgi_symbol",filters="agilent_sureprint_g3_ge_8x60k", values =probes_rho_eating_rate_fc, mart = mouse)
rho_tot_intake_fc_c=getBM(attributes="mgi_symbol",filters="agilent_sureprint_g3_ge_8x60k", values =probes_rho_tot_intake_fc, mart = mouse)

rho_impu_st_c=getBM(attributes="mgi_symbol",filters="agilent_sureprint_g3_ge_8x60k", values =probes_rho_impu_st, mart = mouse)

rho_compu_st_c=getBM(attributes="mgi_symbol",filters="agilent_sureprint_g3_ge_8x60k", values =probes_rho_compu_st, mart = mouse)
rho_bw_st_c=getBM(attributes="mgi_symbol",filters="agilent_sureprint_g3_ge_8x60k", values =probes_rho_bw_st, mart = mouse)

rho_eating_rate_st_c=getBM(attributes="mgi_symbol",filters="agilent_sureprint_g3_ge_8x60k", values =probes_rho_eating_rate_st, mart = mouse)
rho_tot_intake_st_c=getBM(attributes="mgi_symbol",filters="agilent_sureprint_g3_ge_8x60k", values =probes_rho_tot_intake_st, mart = mouse)


rho_impu_th_c=getBM(attributes="mgi_symbol",filters="agilent_sureprint_g3_ge_8x60k", values =probes_rho_impu_th, mart = mouse)

rho_compu_th_c=getBM(attributes="mgi_symbol",filters="agilent_sureprint_g3_ge_8x60k", values =probes_rho_compu_th, mart = mouse)
rho_bw_th_c=getBM(attributes="mgi_symbol",filters="agilent_sureprint_g3_ge_8x60k", values =probes_rho_bw_th, mart = mouse)
rho_eating_rate_th_c=getBM(attributes="mgi_symbol",filters="agilent_sureprint_g3_ge_8x60k", values =probes_rho_eating_rate_th, mart = mouse)
rho_tot_intake_th_c=getBM(attributes="mgi_symbol",filters="agilent_sureprint_g3_ge_8x60k", values =probes_rho_tot_intake_th, mart = mouse)
```


```{r}

require("org.Mm.eg.db")


rho_impu_fc_e = bitr(rho_impu_fc_c$mgi_symbol, fromType="SYMBOL", toType="ENTREZID", OrgDb=org.Mm.eg.db)$ENTREZID
rho_compu_fc_e = bitr(rho_compu_fc_c$mgi_symbol, fromType="SYMBOL", toType="ENTREZID", OrgDb=org.Mm.eg.db)$ENTREZID
rho_bw_fc_e = bitr(rho_bw_fc_c$mgi_symbol, fromType="SYMBOL", toType="ENTREZID", OrgDb=org.Mm.eg.db)$ENTREZID
rho_eating_rate_fc_e = bitr(rho_eating_rate_fc_c$mgi_symbol, fromType="SYMBOL", toType="ENTREZID", OrgDb=org.Mm.eg.db)$ENTREZID
rho_tot_intake_fc_e = bitr(rho_tot_intake_fc_c$mgi_symbol, fromType="SYMBOL", toType="ENTREZID", OrgDb=org.Mm.eg.db)$ENTREZID

rho_impu_st_e = bitr(rho_impu_st_c$mgi_symbol, fromType="SYMBOL", toType="ENTREZID", OrgDb=org.Mm.eg.db)$ENTREZID
rho_compu_st_e = bitr(rho_compu_st_c$mgi_symbol, fromType="SYMBOL", toType="ENTREZID", OrgDb=org.Mm.eg.db)$ENTREZID
rho_bw_st_e = bitr(rho_bw_st_c$mgi_symbol, fromType="SYMBOL", toType="ENTREZID", OrgDb=org.Mm.eg.db)$ENTREZID
rho_eating_rate_st_e = bitr(rho_eating_rate_st_c$mgi_symbol, fromType="SYMBOL", toType="ENTREZID", OrgDb=org.Mm.eg.db)$ENTREZID
rho_tot_intake_st_e = bitr(rho_tot_intake_st_c$mgi_symbol, fromType="SYMBOL", toType="ENTREZID", OrgDb=org.Mm.eg.db)$ENTREZID

rho_impu_th_e = bitr(rho_impu_th_c$mgi_symbol, fromType="SYMBOL", toType="ENTREZID", OrgDb=org.Mm.eg.db)$ENTREZID
rho_compu_th_e = bitr(rho_compu_th_c$mgi_symbol, fromType="SYMBOL", toType="ENTREZID", OrgDb=org.Mm.eg.db)$ENTREZID
rho_bw_th_e = bitr(rho_bw_th_c$mgi_symbol, fromType="SYMBOL", toType="ENTREZID", OrgDb=org.Mm.eg.db)$ENTREZID
rho_eating_rate_th_e = bitr(rho_eating_rate_th_c$mgi_symbol, fromType="SYMBOL", toType="ENTREZID", OrgDb=org.Mm.eg.db)$ENTREZID
rho_tot_intake_th_e = bitr(rho_tot_intake_th_c$mgi_symbol, fromType="SYMBOL", toType="ENTREZID", OrgDb=org.Mm.eg.db)$ENTREZID


lista_profiler=list("HT_DE"=th_e,"HT_inflexibility"=rho_impu_th_e,"HT_compulsivity"=rho_compu_th_e, "HT_bodyweight"=rho_bw_th_e,"HT_eating_rate"=rho_eating_rate_th_e, "HT_tot_intake"=rho_tot_intake_th_e,"FC_DE"= fc_e,"FC_inflexibility"=rho_impu_fc_e,"FC_compulsivity"=rho_compu_fc_e,"FC_bodyweight"=rho_bw_fc_e,"FC_eating_rate"=rho_eating_rate_fc_e, "FC_tot_intake"=rho_tot_intake_fc_e, "ST_DE"=st_e,
                    "ST_inflexibility"=rho_impu_st_e,"ST_compulsivity"=rho_compu_st_e, "ST_bodyweight"=rho_bw_st_e,"ST_eating_rate"=rho_eating_rate_st_e, "ST_tot_intake"=rho_tot_intake_st_e)

str(lista_profiler)


```

```{r, fig.width=10, fig.height=10}

mat=matrix(rep(NA,18*18), 18,18)

colnames(mat)=names(lista_profiler)
rownames(mat)=names(lista_profiler)

for(righe in 1:length(rownames(mat))){
  for(colonne in 1:length(colnames(mat))){
    mat[righe, colonne]=length(intersect(lista_profiler[[righe]], lista_profiler[[colonne]]))/min(length(lista_profiler[[righe]]), length(lista_profiler[[colonne]]))
      
  }
}


for(righe in 1:length(rownames(mat))){
  for(colonne in 1:length(colnames(mat))){
    
    if(righe<=colonne){
      mat[righe, colonne]=NA

}}}


require(gplots)
heatmap.2(mat, dendrogram="none", scale="none", density.info="none", trace="none", col=colorRampPalette(brewer.pal(9, "OrRd"))(256), main="Overlap among genes", key.title="", Rowv=FALSE, Colv=rev("Rowv"), cex.axis=.5, cexRow=.9, cexCol=.9,cellnote=round(mat,2), keysize=1,key.xlab ="Szymkiewicz-Simpson coefficient",margins=c(6,7),srtCol=45,notecex=0.8)
```

<a href="#top">top</a>

<a name="corrpath"></a>

### Pathway analysis

```{r}

require(KEGGREST)

### function to simplify results from pathway analysis

simplify_custom_kegg=function(cr, cutoff){
df=as.data.frame(cr)
df=split(df, df$Cluster)

for(el in 1:length(df)){
  if(dim(df[[el]])[1]>1){
    list_genes=rep(list(NA),dim(df[[el]])[1])
    for(el2 in 1:dim(df[[el]])[1]){
      list_genes[[el2]]=keggGet(df[[el]]$ID[el2])[[1]]$GENE[c(TRUE, FALSE)]
    }
    
    for(el3 in rev(1:dim(df[[el]])[1])){
      if(el3>1){
        overlap_to_test=1:(el3-1)
        overlap_list=rep(list(NA),length(overlap_to_test))
        for(el4 in overlap_to_test){
          overlap_list[[el4]]=length(intersect(list_genes[[el3]], list_genes[[el4]]))/mean(c(length(list_genes[[el3]]), length(list_genes[[el4]])))
        }
        overlap_list=unlist(overlap_list)
        max_overlap=max(overlap_list)
        if(max_overlap>cutoff){df[[el]]=df[[el]][-el3,]}
      }
    }
    
  }
}

cr@compareClusterResult=do.call("rbind", df)
return(cr)
}


######


simplify_custom_reactome=function(cr, cutoff){
df=as.data.frame(cr)
df=split(df, df$Cluster)

for(el in 1:length(df)){
  require(reactome.db)
  xx=as.list(reactomePATHID2EXTID)
  if(dim(df[[el]])[1]>1){
    list_genes=rep(list(NA),dim(df[[el]])[1])
    for(el2 in 1:dim(df[[el]])[1]){
      list_genes[[el2]]=xx[[df[[el]]$ID[el2]]]
    }
    
    for(el3 in rev(1:dim(df[[el]])[1])){
      if(el3>1){
        overlap_to_test=1:(el3-1)
        overlap_list=rep(list(NA),length(overlap_to_test))
        for(el4 in overlap_to_test){
          overlap_list[[el4]]=length(intersect(list_genes[[el3]], list_genes[[el4]]))/mean(c(length(list_genes[[el3]]), length(list_genes[[el4]])))
        }
        overlap_list=unlist(overlap_list)
        max_overlap=max(overlap_list)
        if(max_overlap>cutoff){df[[el]]=df[[el]][-el3,]}
      }
    }
    
  }
}

cr@compareClusterResult=do.call("rbind", df)
return(cr)
}


```


#### REACTOME

```{r, fig.width=18.5, fig.height=4.75}
cr_r5b=compareCluster(geneCluster=lista_profiler, fun="enrichPathway", organism="mouse", universe=universe_e,  readable = TRUE)
write.csv(as.data.frame(cr_r5b), "cr_r5.csv")


cr_r5b@compareClusterResult=cr_r5b@compareClusterResult[!duplicated(as.data.frame(cr_r5b)[,3]),]
cr_r5b@compareClusterResult=cr_r5b@compareClusterResult[!duplicated(cr_r5b@compareClusterResult[,4:10]),]

cr_r5bs=cr_r5b

cr_r5bs=simplify_custom_reactome(cr_r5b, .45)


plot(cr_r5bs, showCategory=100, by="rowPercentage")

```


#### KEGG

```{r, fig.width=12.72, fig.height=3.92}
cr_k5b=compareCluster(geneCluster=lista_profiler, fun="enrichKEGG", organism="mouse", universe=universe_e)
write.csv(as.data.frame(cr_k5b), "cr_k5.csv")
cr_k5bs=simplify_custom_kegg(cr_k5b, .7)

plot(cr_k5bs, showCategory=100, by="rowPercentage")

```


#### GO: Biological process

```{r,fig.width=18.25, fig.height=8.74}

cr_bp_all=compareCluster(geneCluster=lista_profiler, fun="enrichGO", OrgDb=org.Mm.eg.db, universe=universe_e, ont="ALL", readable=T)
ONTS=cr_bp_all@compareClusterResult[,2]


#we do this only for taking the element of the object called "BP", "MF", or "CC"
cr_bps=compareCluster(geneCluster=lista_profiler[1:2], fun="enrichGO", OrgDb=org.Mm.eg.db, universe=universe_e, ont="BP", readable=T)
cr_mf=compareCluster(geneCluster=lista_profiler[1:2], fun="enrichGO", OrgDb=org.Mm.eg.db, universe=universe_e, ont="MF", readable=T)
cr_cc=compareCluster(geneCluster=lista_profiler[1:2], fun="enrichGO", OrgDb=org.Mm.eg.db, universe=universe_e, ont="CC", readable=T, pvalueCutoff = 0.5, qvalueCutoff = 0.5)
  
  
df=cr_bp_all@compareClusterResult

df_split=split(df, df$ONTOLOGY)


cr_bp_all@compareClusterResult=cr_bp_all@compareClusterResult[,-2]
cr_bpb=cr_bp_all
cr_bpb@compareClusterResult=df_split$BP[,-2]


cr_mfb=cr_bp_all
cr_mfb@compareClusterResult=df_split$MF[,-2]

cr_ccb=cr_bp_all
cr_ccb@compareClusterResult=df_split$CC[,-2]


element=cr_bpb@ .call
element2=cr_bps@ .call
element[6]=element2[6]
cr_bpb@ .call=element

cr_bpbs=clusterProfiler::simplify(cr_bpb, cutoff=.33)


element=cr_mfb@ .call
element2=cr_mf@ .call
element[6]=element2[6]
cr_mfb@ .call=element

cr_mfbs=clusterProfiler::simplify(cr_mfb, cutoff=.14)

element=cr_ccb@ .call
element2=cr_cc@ .call
element[6]=element2[6]
cr_ccb@ .call=element

cr_ccbs=clusterProfiler::simplify(cr_ccb,cutoff=0.48)

cr_gos=cr_bp_all

df=rbind(cr_bpbs@compareClusterResult,cr_mfbs@compareClusterResult )
df=rbind(df,cr_ccbs@compareClusterResult )
cr_gos@compareClusterResult=df


plot(cr_gos, showCategory=100, by="rowPercentage")


```

<a href="#top">top</a>

<a name="tad"></a>


## TAD analysis


We took all DE and correlating genes and we considered their fold change.
```{r}
require(limma)

all_correlating_fc=unique(unlist(list_rho[1:5]))
all_correlating_st=unique(unlist(list_rho[6:10]))
all_correlating_ht=unique(unlist(list_rho[11:15]))

O_vs_L_Fc=topTable(fit2, coef="O_vs_L_Fc",lfc=log2(2), p.value=0.01, number=Inf)
O_vs_L_ST=topTable(fit2, coef="O_vs_L_ST",lfc=log2(2), p.value=0.01, number=Inf)
O_vs_L_TH=topTable(fit2, coef="O_vs_L_TH",lfc=log2(1.5), p.value=0.05, number=Inf)

all_fc=unique(c(all_correlating_fc, O_vs_L_Fc$ProbeName))
all_st=unique(c(all_correlating_st, O_vs_L_ST$ProbeName))
all_ht=unique(c(all_correlating_ht, O_vs_L_TH$ProbeName))
lista_DE=list("FC_DE"=O_vs_L_Fc$ProbeName, "ST_DE"=O_vs_L_ST$ProbeName, "HT_DE"=O_vs_L_TH$ProbeName)

list_all=c(list_rho, lista_DE)
list_all=list_all[c(18,11,12,13,14,15,16,1,2,3,4,5,17,6,7,8,9,10)]
names(list_all)[2:6]=c("HT inflexibility" ,"HT compulsivity",  "HT bodyweight" ,   "HT eating rate" ,  "HT tot intake")
tads=read.csv("unique_dixonTADs_probeNames.csv")
th=read.csv("O_vs_L_TH_withcorr.csv")
merged_th=merge(th, tads, by="ProbeName")
merged_th=merged_th[merged_th$ProbeName %in% all_ht,]
merged_in_th=data.frame(merged_th$ProbeName, merged_th$TAD, merged_th$logFC)


st=read.csv("O_vs_L_ST_withcorr.csv")
merged_st=merge(st, tads, by="ProbeName")
merged_st=merged_st[merged_st$ProbeName %in% all_st,]
merged_in_st=data.frame(merged_st$ProbeName, merged_st$TAD, merged_st$logFC)

fc=read.csv("O_vs_L_Fc_withcorr.csv")
merged_fc=merge(fc, tads, by="ProbeName")
merged_fc=merged_fc[merged_fc$ProbeName %in% all_fc,]
merged_in_fc=data.frame(merged_fc$ProbeName, merged_fc$TAD, merged_fc$logFC)


fc_up_fc=merged_in_fc[merged_in_fc$merged_fc.logFC >=0,]
fc_down_fc=merged_in_fc[merged_in_fc$merged_fc.logFC <=0,]
fc_table_up=as.data.frame(table(fc_up_fc$merged_fc.TAD))
fc_table_down=as.data.frame(table(fc_down_fc$merged_fc.TAD))


fc_up_st=merged_in_st[merged_in_st$merged_st.logFC >=0,]
fc_down_st=merged_in_st[merged_in_st$merged_st.logFC <=0,]
st_table_up=as.data.frame(table(fc_up_st$merged_st.TAD))
st_table_down=as.data.frame(table(fc_down_st$merged_st.TAD))

fc_up_th=merged_in_th[merged_in_th$merged_th.logFC >=0,]
fc_down_th=merged_in_th[merged_in_th$merged_th.logFC <=0,]
th_table_up=as.data.frame(table(fc_up_th$merged_th.TAD))
th_table_down=as.data.frame(table(fc_down_th$merged_th.TAD))

colnames(fc_table_up)=c("tad", "numbers_up")
colnames(fc_table_down)=c("tad", "numbers_down")

colnames(st_table_up)=c("tad", "numbers_up")
colnames(st_table_down)=c("tad", "numbers_down")
colnames(th_table_up)=c("tad", "numbers_up")
colnames(th_table_down)=c("tad", "numbers_down")


merged_tad_fc=merge(fc_table_up, fc_table_down, by="tad", all=T)
merged_tad_fc[is.na(merged_tad_fc)] <- 0
rownames(merged_tad_fc)=merged_tad_fc$tad
merged_tad_fc=merged_tad_fc[,-1]
tad_diff_up_down=merged_tad_fc$numbers_up-merged_tad_fc$numbers_down


merged_tad_st=merge(st_table_up, st_table_down, by="tad", all=T)
merged_tad_st[is.na(merged_tad_st)] <- 0
rownames(merged_tad_st)=merged_tad_st$tad
merged_tad_st=merged_tad_st[,-1]
tad_diff_up_downst=merged_tad_st$numbers_up-merged_tad_st$numbers_down

merged_tad_th=merge(th_table_up, th_table_down, by="tad", all=T)
merged_tad_th[is.na(merged_tad_th)] <- 0
rownames(merged_tad_th)=merged_tad_th$tad
merged_tad_th=merged_tad_th[,-1]
tad_diff_up_downth=merged_tad_th$numbers_up-merged_tad_th$numbers_down
```


```{r}
merged_tad_fc$tads=rownames(merged_tad_fc)
merged_tad_st$tads=rownames(merged_tad_st)
merged_tad_th$tads=rownames(merged_tad_th)

fc_vs_th=merge(merged_tad_fc,merged_tad_th, by="tads")

fc_vs_st=merge(merged_tad_fc,merged_tad_st, by="tads")

th_vs_st=merge(merged_tad_th,merged_tad_st, by="tads")

interesting=unique(c(th_vs_st$tads,fc_vs_st$tads,fc_vs_th$tads))

fc_vs_th=merge(merged_tad_fc,merged_tad_th, by="tads",all.x=T, all.y=T)

merged=merge(fc_vs_th,merged_tad_st, by="tads",all.x=T, all.y=T)

```


### Overlap TADs

```{r}
require(VennDiagram)
venn.plot <- venn.diagram(x=list("Frontal Cortex"=rownames(merged_tad_fc), "Striatum"=rownames(merged_tad_st), "Hypothalamus"=rownames(merged_tad_th)),
                          filename="tad_overap_highthreshold.tiff", col=c("blue", "red", "green"))

```


```{r, fig.width=7, fig.height=8}
require(tiff)
immagine=readTIFF("tad_overap_highthreshold.tiff")
plot.new()
rasterImage(immagine, par("usr")[1],par("usr")[3],par("usr")[2],par("usr")[4])
dev.off()
```


```{r}
     
fc_ht=intersect(rownames(merged_tad_fc),rownames(merged_tad_th))            
st_ht=intersect(rownames(merged_tad_st),rownames(merged_tad_th))            
fc_st=intersect(rownames(merged_tad_fc),rownames(merged_tad_st))
st_ht_fc=intersect(fc_st,st_ht)


list_tads=list(          
"Only HT"=setdiff(rownames(merged_tad_th), c(st_ht,fc_ht)),     
"Only FC"=setdiff(rownames(merged_tad_fc), c(fc_ht,fc_st)),
"Only ST"=setdiff(rownames(merged_tad_st), c(st_ht,fc_st))  ,      
"HT and FC"=intersect(rownames(merged_tad_fc),rownames(merged_tad_th)) ,           
"HT and ST"=intersect(rownames(merged_tad_st),rownames(merged_tad_th)) ,           
"FC and ST"=intersect(rownames(merged_tad_fc),rownames(merged_tad_st)),
"HT, FC, and ST"=intersect(fc_st,st_ht)
)

mat2=matrix(rep(NA,length(list_all)*length(names(list_tads))),length(names(list_tads)),length(list_all))

colnames(mat2)=names(list_all)
rownames(mat2)=names(list_tads)
for(el in 1:length(names(list_tads))){
  for(var in 1:length(list_all)){
  currentTAD=list_tads[[el]]
  current_probes=as.character(tads$ProbeName[(tads$TAD %in% currentTAD)])
  mat2[el,var]=length(intersect(current_probes, as.character(list_all[[var]])))
  }
}
```


### % of our class of genes in tads

```{r, fig.width=15, fig.height=7}

mat2_colsum=round(sweep(mat2, 2, unlist(lapply(list_all, FUN=length)), FUN="/"),2)*100
heatmap.2(mat2_colsum, dendrogram="none", scale="none", density.info="none", trace="none", col=colorRampPalette(brewer.pal(9, "OrRd"))(256), main="% of genes for each function in each area across TADs", key.title="", cex.axis=.5, cexRow=.9, cexCol=.9, Rowv=FALSE, Colv=rev("Rowv"),key.xlab ="", cellnote=mat2, keysize=1,,margins=c(7,7),srtCol=45)
```

<a href="#top">top</a>


## TADs rich in modulated genes


```{r}
all_genes=unique(c(all_fc, all_st, all_ht,all_correlating_fc, all_correlating_ht, all_correlating_st))


hs=hist(table(tads$TAD[tads$ProbeName %in% all_genes]), breaks=29, freq=T)
cuts <- cut(hs$breaks, c(10.5,Inf))
plot(hs, col=cuts, ylab="Frequency", xlab="Number of Genes/TAD", main="")
abline(v=11, lty=2, col="red")
require("poweRlaw")


m1 = displ$new(table(tads$TAD[tads$ProbeName %in% all_genes]))
m1$setPars(estimate_pars(m1))

m2 = dispois$new(table(tads$TAD[tads$ProbeName %in% all_genes]))
m2$setPars(estimate_pars(m2))

m3 = disexp$new(table(tads$TAD[tads$ProbeName %in% all_genes]))
m3$setPars(estimate_pars(m3))
m4 = dislnorm$new(table(tads$TAD[tads$ProbeName %in% all_genes]))
m4$setPars(estimate_pars(m4))

#A one-sided p-value, which is an upper limit on getting that small a log-likelihood ratio if the first distribution, d1, is actually true.

paste("power-law versus Poisson:", compare_distributions(m1, m2)$p_one_sided)
paste("power-law versus Exponential:",compare_distributions(m1, m3)$p_one_sided)
paste("power-law versus log-normal:",compare_distributions(m1, m4)$p_one_sided)

pvalues=rev(dist_cdf(m4, lower_tail = FALSE))

plot(m1, ylab="CDF", xlab="Number of genes per TADs")
lines(m1, lty=2)
lines(m2, col=2, lty=2)
lines(m3, col=3, lty=2)
lines(m4, col=4, lty=2)

legend("bottomleft", c("power-law", "Poisson", "Exponential","log-normal"), fill=c(1,2,3,4), cex=.65, bty="n")

table(pvalues<0.05)

rich_tad=names(pvalues)[pvalues<0.05]

hist(table(tads$TAD[tads$ProbeName %in% all_genes])[rich_tad], breaks=29, main="Number of Genes/TADs")


barplot(table(tads$TAD[tads$ProbeName %in% all_genes])[rich_tad], main="Number of Genes/TADs", las=2)


 
```

<a href="#top">top</a>

### Enrichment of "high-gene modulated TADs" across regulated TADs

```{r}
count_table<-function(category, universe, de_list_inuniverse, de_list_incat){#given number of element in each list create a contigency table for performing fisher test
  mat=matrix(c(de_list_incat, 
               de_list_inuniverse-de_list_incat,
               category-de_list_incat,
               universe-(category-de_list_incat+de_list_inuniverse)),2)
}


pvalue_list_tads=rep(NA,length(list_tads))
overlap_list_tads=rep(NA,length(list_tads))


for(i in 1:length(list_tads)){
table=count_table(length(rich_tad), length(unique(tads$TAD)), length(list_tads[[i]]), length(intersect(rich_tad, list_tads[[i]])))
f=fisher.test(table, alternative="greater")
pvalue_list_tads[[i]]=f$p.value
overlap_list_tads[i]=length(intersect(rich_tad, list_tads[[i]]))/min(length(rich_tad), length(list_tads[[i]]))
}

names(overlap_list_tads)=names(list_tads)
par(mar=c(5,7,4,2))
bp=barplot(rev(overlap_list_tads), xlab="Szymkiewicz-Simpson coefficient", main="Overlap of TADs rich in modulated genes", las=2, horiz=T, xlim=c(0,1))

```


```{r}
list_tads_alls=list_all

for(el in 1:length(list_tads_alls)){
  list_tads_alls[[el]]=unique(as.character(tads$TAD[(as.character(tads$ProbeName) %in%  list_all[[el]])]))
}

length_genes=rep(NA, length(list_all))
length_tads=rep(NA, length(list_tads_alls))

for(a in 1:length(length_genes)){
  length_genes[a]=length(list_all[[a]])
  length_tads[a]=length(list_tads_alls[[a]])

}
ratio=length_genes/length_tads

names(ratio)=names(list_all)

#c(bottom, left, top, right)
# par(mar=c(5, 10, 4, 2))
# barplot(ratio, main="mean number of genes per TAD", horiz=T, las=1)

```


```{r}


pvalue_list_tads_alls=rep(NA,length(list_tads_alls))
overlap_list_tads_alls=rep(NA,length(list_tads_alls))
  

for(i in 1:length(list_tads_alls)){
table=count_table(length(rich_tad), length(unique(tads$TAD)), length(list_tads_alls[[i]]), length(intersect(rich_tad, list_tads_alls[[i]])))
f=fisher.test(table, alternative="greater")
pvalue_list_tads_alls[[i]]=f$p.value
overlap_list_tads_alls[i]=length(intersect(rich_tad, list_tads_alls[[i]]))/min(length(rich_tad), length(list_tads_alls[[i]]))
}

names(overlap_list_tads_alls)=names(list_tads_alls)
names(pvalue_list_tads_alls)=names(list_tads_alls)

```

### Overlap with TADs belonging to each function

```{r, fig.width=8, fig.height=8}
matB=matrix(overlap_list_tads_alls, 6,3)

mat_p=matrix(pvalue_list_tads_alls, 6,3)

colnames(matB)=c("HT", "FC", "ST")
rownames(matB)=c("DE", "inflexibility", "compulsivity", "bodyweight", "eating rate", "total intake")

```


```{r, fig.width=8, fig.height=8}
heatmap.2(as.matrix(matB), dendrogram="none", scale="none", density.info="none", trace="none", col=colorRampPalette(brewer.pal(9, "OrRd"))(256), main=NULL, key.title="Szymkiewicz-Simpson coefficient", cex.axis=1, cexRow=1, cexCol=1, Rowv=FALSE, Colv=rev("Rowv"),key.xlab ="", cellnote=round(as.matrix(matB),2), keysize=1,margins=c(7,7),srtCol=45)

```


<a href="#top">top</a>


```{r, fig.show="hide", fig.height=20, fig.width=30}
colnames(merged)=c("tads","up_FC", "dw_FC","up_HT", "dw_HT","up_ST", "dw_ST")
merged[is.na(merged)]<-0

rownames(merged)=merged$tads
merged=merged[,-1]
merged_reduced=merged[rich_tad,]

new_merged_reduced=data.frame("FC"=merged_reduced$up_FC-merged_reduced$dw_FC,
                "HT"=merged_reduced$up_HT-merged_reduced$dw_HT, "ST"=merged_reduced$up_ST-merged_reduced$dw_ST)


rownames(new_merged_reduced)=rownames(merged_reduced)

new_merged_reduced=new_merged_reduced[order(new_merged_reduced$FC, new_merged_reduced$HT, new_merged_reduced$ST, decreasing = F),]

sign_table_reduced=new_merged_reduced/abs(new_merged_reduced)
sign_table_reduced[is.na(sign_table_reduced)] <-0

mat_reduced=matrix(rep(NA,length(list_all)*length(rownames(new_merged_reduced))),length(rownames(new_merged_reduced)),length(list_all))

colnames(mat_reduced)=names(list_all)
rownames(mat_reduced)=rownames(new_merged_reduced)
for(el in 1:length(rownames(new_merged_reduced))){
  for(var in 1:length(list_all)){
  currentTAD=rownames(new_merged_reduced)[el]
  current_probes=as.character(tads$ProbeName[(tads$TAD %in% currentTAD)])
  mat_reduced[el,var]=length(intersect(current_probes, as.character(list_all[[var]])))
  }
}

states=paste(sign_table_reduced$FC, sign_table_reduced$ST, sign_table_reduced$HT,sep=".")
ordine_reduced=c(which(states == "-1.-1.-1"),
which(states == "-1.0.0"),
which(states == "0.0.-1"),
which(states == "-1.0.-1"),
which(states == "-1.0.1"),
which(states == "-1.-1.0"),
which(states == "-1.1.0"),
which(states == "1.0.-1"),
which(states == "1.0.1"),
which(states == "1.1.0"),
which(states == "0.-1.-1"),
which(states == "0.1.-1"),
which(states == "-1.1.1"),
which(states == "-1.1.-1"),
which(states == "1.-1.-1"),
which(states == "1.1.-1")
)
new_merged_reduced=new_merged_reduced[ordine_reduced,]
mat_reduced=mat_reduced[ordine_reduced,]
sign_table_reduced=sign_table_reduced[ordine_reduced,]
# new_merged_reduced[which(!(rownames(new_merged_reduced) %in% rich_tad_ht)),2] <- NA
# new_merged_reduced[which(!(rownames(new_merged_reduced) %in% rich_tad_st)),3] <- NA

library(gridGraphics)
library(grid)
grab_grob <- function(){
  grid.echo()
  grid.grab()
}
require(gridExtra)


colori=list(colorRampPalette(c("purple", "white", "yellow"))(256),colorRampPalette(brewer.pal(9, "OrRd"))(256))
titles=c("Up - Down for TADs", "Number of genes in regulated TADs")

arr2=list(as.matrix(new_merged_reduced), mat_reduced)
grid.newpage()
gl <- lapply(1:2, function(i){
  heatmap.2(arr2[[i]], dendrogram="none", scale="none", density.info="none", trace="none", col=colori[[i]], main=titles[i],key.xlab="", key.title="", cex.axis=.5, cexCol=.9, Rowv=FALSE, Colv=rev("Rowv"), keysize=1,srtCol=45, cex.main=0.7,lhei=c(1,11),margins=c(7,7))
  grab_grob()
})


# pdf(width = 8.267, height=11.692, file="Supplemental_Fig_S9.pdf")
# grid.arrange(grobs=gl, ncol=2, clip=TRUE)
# dev.off()
```

```{r, fig.width=18, fig.height=12, cache=F}
grid.arrange(grobs=gl, ncol=2, clip=TRUE)
```


<a href="#top">top</a>


### Frontal cortex

```{r}
merged_tad_fc_red=merged_tad_fc[rich_tad,]
par(mfrow=c(1,1))
hist(merged_tad_fc_red$numbers_up-merged_tad_fc_red$numbers_down, xlab="Up -Down", main="Distribution of differences", breaks=15)
# wilcox.test(merged_tad_fc_red$numbers_up,merged_tad_fc_red$numbers_down, paired = T)


observed_deviation=mean(abs(merged_tad_fc_red$numbers_up-merged_tad_fc_red$numbers_down))
merged_in_fc_reg=merged_in_fc[which(merged_in_fc$merged_fc.ProbeName %in% all_fc),]

merged_in_fc_regTAD=merged_in_fc_reg[which(merged_in_fc_reg$merged_fc.TAD %in% rich_tad),]

expected_deviations=rep(NA, 1000)
set.seed(1)
for(i in 1:1000){
  merged_in_fc_regTADperm=merged_in_fc_regTAD
  merged_in_fc_regTADperm$merged_fc.logFC=sample(merged_in_fc$merged_fc.logFC, length(merged_in_fc_regTADperm$merged_fc.logFC))
  merged_in_fc_regTADperm$ups=as.numeric((merged_in_fc_regTADperm$merged_fc.logFC>0))
  merged_in_fc_regTADperm$downs=as.numeric((merged_in_fc_regTADperm$merged_fc.logFC<0))
  agg_up=aggregate(merged_in_fc_regTADperm$ups~merged_in_fc_regTADperm$merged_fc.TAD, FUN=sum)
  agg_down=aggregate(merged_in_fc_regTADperm$downs~merged_in_fc_regTADperm$merged_fc.TAD, FUN=sum)
  expected_deviations[i]=mean(abs(agg_up[,2]-agg_down[,2]))

}

(sum(expected_deviations>observed_deviation)+1)/1001

```

p-value of permutation test is `r (sum(expected_deviations>observed_deviation)+1)/1001`, observed difference: `r observed_deviation`.

### Striatum

With those thresholds we got for the striatum `r dim(fc_up_st)[1]` probes upregulated over `r dim(st_table_up)[1]` TADs, and `r dim(fc_down_st)[1]` probes downregulated over `r dim(st_table_down)[1]` TADs. Only `r dim(st_table_up)[1]+dim(st_table_down)[1]-dim(merged_tad_st)[1]` showed at the same time the presence of a upregualted and downregualted gene.
I performed a paired wilcoxon-test of the differences of upregulated and downregulated probes in each TAD.

```{r}
merged_tad_st_red=merged_tad_st[rich_tad,]
hist(merged_tad_st_red$numbers_up-merged_tad_st_red$numbers_down, xlab="Up -Down", main="Distribution of differences")
# wilcox.test(merged_tad_st_red$numbers_up,merged_tad_st_red$numbers_down, paired = T, alternative="two.sided")


observed_deviation=mean(abs(merged_tad_st_red$numbers_up-merged_tad_st_red$numbers_down),na.rm=T)
merged_in_st_reg=merged_in_st[which(merged_in_st$merged_st.ProbeName %in% all_st),]

merged_in_st_regTAD=merged_in_st_reg[which(merged_in_st_reg$merged_st.TAD %in% rich_tad),]

expected_deviations=rep(NA, 1000)
set.seed(1)
for(i in 1:1000){
  merged_in_st_regTADperm=merged_in_st_regTAD
  merged_in_st_regTADperm$merged_st.logFC=sample(merged_in_st$merged_st.logFC, length(merged_in_st_regTADperm$merged_st.logFC))
  merged_in_st_regTADperm$ups=as.numeric((merged_in_st_regTADperm$merged_st.logFC>0))
  merged_in_st_regTADperm$downs=as.numeric((merged_in_st_regTADperm$merged_st.logFC<0))
  agg_up=aggregate(merged_in_st_regTADperm$ups~merged_in_st_regTADperm$merged_st.TAD, FUN=sum)
  agg_down=aggregate(merged_in_st_regTADperm$downs~merged_in_st_regTADperm$merged_st.TAD, FUN=sum)
  expected_deviations[i]=mean(abs(agg_up[,2]-agg_down[,2]),na.rm=T)

}

(sum(expected_deviations>observed_deviation)+1)/1001
```

p-value of permutation test is `r (sum(expected_deviations>observed_deviation)+1)/1001`, observed difference: `r observed_deviation`.

### Hypothalamus

With those thresholds we got for the hypothalamus `r dim(fc_up_th)[1]` probes upregulated over `r dim(th_table_up)[1]` TADs, and `r dim(fc_down_th)[1]` probes downregulated over `r dim(th_table_down)[1]` TADs. Only `r dim(th_table_up)[1]+dim(th_table_down)[1]-dim(merged_tad_th)[1]` showed at the same time the presence of a upregualted and downregualted gene.
I performed a paired wilcoxon-test of the differences of upregulated and downregulated probes in each TAD.

```{r}
merged_tad_th_red=merged_tad_th[rich_tad,]
hist(merged_tad_th_red$numbers_up-merged_tad_th_red$numbers_down, xlab="Up -Down", main="Distribution of differences")
# wilcox.test(merged_tad_th_red$numbers_up,merged_tad_th_red$numbers_down, paired = T, alternative="two.sided")

observed_deviation=mean(abs(merged_tad_th_red$numbers_up-merged_tad_th_red$numbers_down),na.rm=T)
merged_in_th_reg=merged_in_th[which(merged_in_th$merged_th.ProbeName %in% all_ht),]

merged_in_th_regTAD=merged_in_th_reg[which(merged_in_th_reg$merged_th.TAD %in% rich_tad),]

expected_deviations=rep(NA, 1000)
set.seed(1)
for(i in 1:1000){
  merged_in_th_regTADperm=merged_in_th_regTAD
  merged_in_th_regTADperm$merged_th.logFC=sample(merged_in_th$merged_th.logFC, length(merged_in_th_regTADperm$merged_th.logFC))
  merged_in_th_regTADperm$ups=as.numeric((merged_in_th_regTADperm$merged_th.logFC>0))
  merged_in_th_regTADperm$downs=as.numeric((merged_in_th_regTADperm$merged_th.logFC<0))
  agg_up=aggregate(merged_in_th_regTADperm$ups~merged_in_th_regTADperm$merged_th.TAD, FUN=sum)
  agg_down=aggregate(merged_in_th_regTADperm$downs~merged_in_th_regTADperm$merged_th.TAD, FUN=sum)
  expected_deviations[i]=mean(abs(agg_up[,2]-agg_down[,2]),na.rm=T)

}

(sum(expected_deviations>observed_deviation)+1)/1001
```

p-value of permutation test is `r (sum(expected_deviations>observed_deviation)+1)/1001`, observed difference: `r observed_deviation`.

<a href="#top">top</a>

### Significance of divergent coregulation

```{r}

equally_vs_divergent=length(c(which(states == "-1.-1.-1"),
which(states == "0.0.0"),
which(states == "1.1.1"),
which(states == "1.1.0"),
which(states == "1.0.1"),
which(states == "0.1.1"),
which(states == "-1.-1.0"),
which(states == "-1.0.-1"),
which(states == "0.-1.-1")))/length(states)


list_perm=rep(NA, 1000)
set.seed(1)
for(perm in 1:1000){
sign_table_perm=sign_table_reduced

sign_table_perm$FC=sign_table_perm$FC[sample(1:dim(sign_table_reduced)[1],dim(sign_table_reduced)[1])]
sign_table_perm$ST=sign_table_perm$ST[sample(1:dim(sign_table_reduced)[1],dim(sign_table_reduced)[1])]
sign_table_perm$HT=sign_table_perm$HT[sample(1:dim(sign_table_reduced)[1],dim(sign_table_reduced)[1])]

states_perm=paste(sign_table_perm$FC, sign_table_perm$ST, sign_table_perm$HT,sep=".")

list_perm[perm]=length(c(which(states_perm == "-1.-1.-1"),
which(states_perm == "0.0.0"),
which(states_perm == "1.1.1"),
which(states_perm == "1.1.0"),
which(states_perm == "1.0.1"),
which(states_perm == "0.1.1"),
which(states_perm == "-1.-1.0"),
which(states_perm == "-1.0.-1"),
which(states_perm == "0.-1.-1")))/length(states_perm)
}
table(list_perm>equally_vs_divergent)
```

<a href="#top">top</a>


```{r}
rich_tad_genes=tads$ProbeName[which(tads$TAD %in% rich_tad)]
all_genes_fc=unique(c(all_fc,all_correlating_fc))

allde_tads_fc=unique(tads$TAD[which(tads$ProbeName %in% O_vs_L_Fc$ProbeName)])
allde_tads_st=unique(tads$TAD[which(tads$ProbeName %in% O_vs_L_ST$ProbeName)])
allde_tads_ht=unique(tads$TAD[which(tads$ProbeName %in% O_vs_L_TH$ProbeName)])

allcor_tads_fc=unique(tads$TAD[which(tads$ProbeName %in% all_correlating_fc)])
allcor_tads_st=unique(tads$TAD[which(tads$ProbeName %in% all_correlating_st)])
allcor_tads_ht=unique(tads$TAD[which(tads$ProbeName %in% all_correlating_ht)])


(length(all_correlating_fc)/length(allcor_tads_fc))/(length(O_vs_L_Fc$ProbeName)/length(allde_tads_fc))

(length(all_correlating_st)/length(allcor_tads_st))/(length(O_vs_L_ST$ProbeName)/length(allde_tads_st))

(length(all_correlating_ht)/length(allcor_tads_ht))/(length(O_vs_L_TH$ProbeName)/length(allde_tads_ht))


diff_fc=(length(intersect(all_correlating_fc,rich_tad_genes))/length(intersect(rich_tad,allcor_tads_fc)))/(length(intersect(rich_tad_genes,O_vs_L_Fc$ProbeName))/length(intersect(rich_tad,allde_tads_fc)))

diff_st=(length(intersect(rich_tad_genes,all_correlating_st))/length(intersect(rich_tad,allcor_tads_st)))/(length(intersect(rich_tad_genes,O_vs_L_ST$ProbeName))/length(intersect(rich_tad,allde_tads_st)))

diff_ht=(length(intersect(rich_tad_genes,all_correlating_ht))/length(intersect(rich_tad,allcor_tads_ht)))/(length(intersect(rich_tad_genes,O_vs_L_TH$ProbeName))/length(intersect(rich_tad,allde_tads_ht)))


tads_perm=tads[which(tads$ProbeName %in% all_genes),]

set.seed(1)

diff_fc_perm=rep(NA,1000)
diff_st_perm=rep(NA,1000)
diff_ht_perm=rep(NA,1000)

for(p in 1:1000){
  tads_perm$ProbeName=sample(as.character(tads_perm$ProbeName),  length(tads_perm$ProbeName))


allde_tads_perm_fc=unique(tads_perm$TAD[which(tads_perm$ProbeName %in% O_vs_L_Fc$ProbeName)])
allde_tads_perm_st=unique(tads_perm$TAD[which(tads_perm$ProbeName %in% O_vs_L_ST$ProbeName)])
allde_tads_perm_ht=unique(tads_perm$TAD[which(tads_perm$ProbeName %in% O_vs_L_TH$ProbeName)])

allcor_tads_perm_fc=unique(tads_perm$TAD[which(tads_perm$ProbeName %in% all_correlating_fc)])
allcor_tads_perm_st=unique(tads_perm$TAD[which(tads_perm$ProbeName %in% all_correlating_st)])
allcor_tads_perm_ht=unique(tads_perm$TAD[which(tads_perm$ProbeName %in% all_correlating_ht)])


diff_fc_perm[p]=(length(intersect(all_correlating_fc,rich_tad_genes))/length(intersect(rich_tad,allcor_tads_perm_fc)))/(length(intersect(rich_tad_genes,O_vs_L_Fc$ProbeName))/length(intersect(rich_tad,allde_tads_perm_fc)))

diff_st_perm[p]=(length(intersect(rich_tad_genes,all_correlating_st))/length(intersect(rich_tad,allcor_tads_perm_st)))/(length(intersect(rich_tad_genes,O_vs_L_ST$ProbeName))/length(intersect(rich_tad,allde_tads_perm_st)))

diff_ht_perm[p]=(length(intersect(rich_tad_genes,all_correlating_ht))/length(intersect(rich_tad,allcor_tads_perm_ht)))/(length(intersect(rich_tad_genes,O_vs_L_TH$ProbeName))/length(intersect(rich_tad,allde_tads_perm_ht)))
  
}
```

```{r}
rich_tad_fc=intersect(rich_tad, rownames(merged_tad_fc))
rich_tad_st=intersect(rich_tad, rownames(merged_tad_st))
rich_tad_ht=intersect(rich_tad, rownames(merged_tad_th))

```

```{r}
list_tads_alls_rich=list_tads_alls

for(l in 1:length(list_tads_alls)){
  list_tads_alls_rich[[l]]=intersect(rich_tad, list_tads_alls[[l]])
}
```
<a href="#top">top</a>


### regulated TADs overlap


```{r, fig.width=8, fig.height=8}

matX=matrix(rep(NA,18*18), 18,18)

colnames(matX)=names(list_tads_alls_rich)
rownames(matX)=names(list_tads_alls_rich)

for(righe in 1:length(rownames(matX))){
  for(colonne in 1:length(colnames(matX))){
    matX[righe, colonne]=length(intersect(list_tads_alls_rich[[righe]], list_tads_alls_rich[[colonne]]))/min(length(list_tads_alls_rich[[righe]]), length(list_tads_alls_rich[[colonne]]))
      
  }
}


for(righe in 1:length(rownames(matX))){
  for(colonne in 1:length(colnames(matX))){
    
    if(righe<=colonne){
      matX[righe, colonne]=NA

}}}


heatmap.2(matX, dendrogram="none", scale="none", density.info="none", trace="none", col=colorRampPalette(brewer.pal(9, "OrRd"))(256), key.title="", Rowv=FALSE, Colv=rev("Rowv"), cex.axis=.5, cexRow=.9, cexCol=.9,cellnote=round(matX,2), keysize=1,key.xlab ="Szymkiewicz-Simpson coefficient",margins=c(6,7),srtCol=45)
```


<a href="#top">top</a>

```{r}
save.image("Analysis.RData")
```
