# Supplementary material for: Overweight Mice Show Coordinated Homeostatic and Hedonic Transcriptional Response across Brain
Source: eNeuro. 2019 Jan 8;5(6):ENEURO.0287-18.2018. doi: 10.1523/ENEURO.0287-18.2018 (PMC6327943; doi:10.1523/ENEURO.0287-18.2018)
Supplement: Extended Data 2-1 — Differential expression analysis for the frontal cortex. Download Extended Data 2-1, CSV file. [file sup_enu-eN-NWR-0287-18-s10.csv]

	SystematicName	Row	Col	Start	Sequence	ProbeUID	ControlType	ProbeName	GeneName	Description	logFC	AveExpr	t	P.Value	adj.P.Val	B	rho_impu_fc	rho_bw_fc	rho_comp_fc	rho_eating_rate_fc	rho_tot_intake_fc
1	AA177633	345	6	410	TCCTATGATCTGCCAGAAACGGATGCTTCAAGGTTACTCTGACCTTCGTTTAACTTCGAG	50127	0	A_55_P2347073	AI662501	gb|mt32h11.r1 Soares mouse 3NbMS Mus musculus cDNA clone IMAGE:622821 5'. [AA177633]	-0.286006385875321	6.94155324876425	-1.76779467997302	0.0924744611512936	0.195123039709985	-5.09825160741682	-0.214285714285714	0.714285714285714	-0.357142857142857	-0.314285714285714	-0.257142857142857
2	AA212771	166	1	328	CCCAGTTTATGCACTGCTGGAGATGGAACTGGAGCTTACCATACTCAAAAAGGAGACAAA	24154	0	A_55_P1979610	AA212771	gb|mw78f07.r1 Soares mouse NML Mus musculus cDNA clone IMAGE:676837 5'. [AA212771]	-0.053657669797806	6.6960486913804	-0.418937059263452	0.679763485129381	0.786104855445592	-6.50217134689237	-0.214285714285714	0.214285714285714	-0.0714285714285714	0.428571428571429	0.257142857142857
3	AA266430	85	99	465	AGGAGTGCAGGTTCTTTGTGAATCACCCACGCTCCAGGTGAGATTTTTAATTTGTATAGT	12739	0	A_55_P2251379	AV313155	gb|mz63b02.r1 Soares mouse lymph node NbMLN Mus musculus cDNA clone IMAGE:718059 5'. [AA266430]	-0.00440790344935138	6.78919694536207	-0.0380934544036058	0.969993928451985	0.982005075094323	-6.59149788782138	-0.285714285714286	0	0	0.6	0.314285714285714
4	AA267875	205	140	125	CATCTTGGATCTCTCACAGTTTTCTACCCCTGGCTTTTTTGCTTGCTATGTTTCTTACAG	30173	0	A_55_P2053467	AA267875	gb|va18g08.r1 Soares mouse lymph node NbMLN Mus musculus cDNA clone IMAGE:723326 5'. [AA267875]	-0.143883928193993	7.0535445979499	-1.59989390535097	0.125428358791921	0.243075513843973	-5.352560811326	-0.142857142857143	0.214285714285714	-0.0357142857142857	-0.2	-0.314285714285714
5	AA473072	26	159	511	GTGTGATTTGCATTTTTACCATTATAAGCAACCTGTGATGGATCAAAGTCAGATGCTATA	4031	0	A_55_P2382741	AI314604	gb|vd44a05.r1 Barstead MPLRB1 Mus musculus cDNA clone IMAGE:803408 5'. [AA473072]	-0.759152850443051	7.96261636413194	-4.54657370179498	0.000199953328488621	0.00232846244358318	0.64804058467809	-0.642857142857143	0.642857142857143	-0.428571428571428	-0.257142857142857	-0.6
6	AA522020	123	111	489	CACACACACACACACACACCATTAGCAAAAAGTATTCCCTGGGGAACTGTTCTTCTGGAA	18304	0	A_55_P2277014	AA522020	gb|vh78e12.r1 Knowles Solter mouse E6 5d whole embryo Mus musculus cDNA clone IMAGE:893134 3'. [AA522020]	0.0624647201396424	15.9657146932807	0.592771738358142	0.560031520566492	0.693522782746332	-6.41271457579002	0.0714285714285714	-0.0714285714285714	-0.214285714285714	-0.0285714285714286	0.485714285714286
7	AA647537	5	71	396	GGTTGTATCTAGGTTAGAAGTATACGGTTGTCTTTAATAAAAACTTGGGGAAAAAGTACG	765	0	A_55_P2253279	AA672641	gb|vq80g11.s1 Knowles Solter mouse 2 cell Mus musculus cDNA clone IMAGE:1108676 5'. [AA647537]	-0.253560881806156	4.80202455343975	-0.489847953372648	0.629614976234375	0.747777944271703	-6.46929974710458	-0.285714285714286	0.357142857142857	-0.392857142857143	-0.885714285714286	-0.885714285714286
8	AA690115	314	131	425	GCGGCTACAGCTCATCTTTATGTTGAAATATTATGTATCAGTAGGTAGTAAGTAATGAGT	45717	0	A_55_P2050852	AA690115	gb|vr79d06.s1 Knowles Solter mouse 2 cell Mus musculus cDNA clone IMAGE:1134923 5'. [AA690115]	0.192843915400213	4.48763336217593	1.02688915469561	0.316832324475684	0.471128390734703	-6.06283199721383	0.0714285714285714	-0.142857142857143	0.214285714285714	0.314285714285714	0.0285714285714286
9	AA792689	32	104	21	ATCCTCAACCAAACTCCAGAACCATGACCTGCTGTGGCTGTTCAGGAGGCTGTGGCTGCA	4837	0	A_55_P1979639	AA792689	gb|vs75c05.r1 Stratagene mouse skin (#937313) Mus musculus cDNA clone IMAGE:1152104 5'. [AA792689]	0.47716582240494	7.84189483785857	2.91641975339522	0.00858444885419337	0.0344728538983629	-2.95674796594074	0.785714285714285	-0.785714285714285	0.857142857142857	0.771428571428571	0.542857142857143
10	AA871626	380	155	360	AGTATGAGGCCACTGATGCTGGTGCCTGATGACCACTTCTCAATACATTGTTCGCAATAT	55253	0	A_55_P2068510	Defa1	gb|vq38h08.r1 Barstead bowel MPLRB9 Mus musculus cDNA clone IMAGE:1096575 5' similar to gb:M33225 Mouse cryptdin (MOUSE);. [AA871626]	0.150820412236574	5.94728277461806	0.535880436468967	0.597999154919228	0.723809987997885	-6.44528307248436	0.214285714285714	-0.5	-0.142857142857143	-0.371428571428571	-0.0285714285714286
11	AA981787	130	107	100	TAAGGAGGATGACTAGACAGCAAAAGGAAAAGCTAACCTTACACACTGCGACCAGTTCAC	19167	0	A_55_P2034420	AA981787	gb|ua36d08.r1 Soares_mammary_gland_NbMMG Mus musculus cDNA clone IMAGE:1348815 5' similar to gb:L21696_cds1 PROTHYMOSIN ALPHA (HUMAN); gb:X56135 Mouse mRNA for prothymosin alpha (MOUSE);. [AA981787]	0.294855118589123	9.94684081278803	2.05182700165914	0.053622750312376	0.131419691339348	-4.62774148575336	0.535714285714286	-0.535714285714286	0.107142857142857	0.0285714285714286	0.542857142857143
12	AA986695	28	102	486	ATAATGTTATACCAGACACACAGATGGGCAGGGAATAGCGATGAAGGAGGCTAAGAAGCA	4229	0	A_55_P2193487	AA986695	gb|uc80b08.x1 Sugano mouse kidney mkia Mus musculus cDNA clone IMAGE:1431927 3'. [AA986695]	-0.145063977724878	4.51865295175041	-0.577906612406123	0.56982985932647	0.701755108825737	-6.42153083064169	0.321428571428571	0.0357142857142857	0.0357142857142857	-0.142857142857143	0.0285714285714286
13	AA986756	278	115	492	TTTGAGTGAGTAGAGCTCGAACAACTTGGTTGGCTACCTCATCAAGACATCGCTCATACT	40497	0	A_55_P2335723	2900009J06Rik	gb|uc73h09.x1 Sugano mouse liver mlia Mus musculus cDNA clone IMAGE:1431329 3'. [AA986756]	-0.203046801060793	4.34412543815445	-0.91062067866884	0.373428262796683	0.528383825063181	-6.17360631055815	-0.678571428571428	0.535714285714286	-0.785714285714285	-0.942857142857143	-0.942857142857143
14	AB021861	286	96	4271	GGCAGGCACCCAAAGGACACTACATACAATCATAGACTATTAAACAGAACACTTGCTACC	41620	0	A_51_P170807	Map3k6	gb|Mus musculus ASK2 mRNA for apoptosis signal-regulating kinase 2, complete cds. [AB021861]	0.223910102412296	9.75661127100643	0.772845922202523	0.448724950476238	0.5992269409706	-6.28895278068749	0.214285714285714	-0.142857142857143	0.0714285714285714	-0.0285714285714286	-0.0285714285714286
15	AB041803	39	26	1621	GGATATCTGTCCCACCATTTTCCCTGTAACAAAAGTAAGGAATCTGTAAGAAAGAAAAAA	5880	0	A_55_P2033557	AB041803	gb|Mus musculus brain cDNA, clone MNCb-1768. [AB041803]	-0.0362916276550429	10.5912542195382	-0.298613601561299	0.768340485935346	0.850386009868864	-6.54638096961294	0	0.5	0.214285714285714	0.371428571428571	0.0285714285714286
16	AB049605	74	42	913	ACAATGATTGGGTTGAACATCTACCACGAACAAATAAAATGTTAAGCTATGAAACAAGGG	10905	0	A_52_P55846	Cav2	gb|Mus musculus mRNA for caveolin-2 isoform, complete cds. [AB049605]	-0.0154855438742389	5.12799255633795	-0.110083928407222	0.913448901171681	0.946928454755982	-6.58600045386733	-0.0714285714285714	-0.285714285714286	-0.285714285714286	-0.542857142857143	-0.371428571428571
17	AB095954	382	62	3583	CTGGATTTATTGTGTGGTGATAAAAATAACCAGGTGTAGTCCTTGTAAGTATGTCAATGA	55376	0	A_66_P117058	Aasdh	gb|Mus musculus AASDH mRNA for 2-aminoadipic 6-semialdehyde dehydrogenase, complete cds. [AB095954]	-0.0423197087337517	9.2505271090778	-0.543943453558457	0.592542088876708	0.719484302868148	-6.44086073975612	0.0714285714285714	-0.0714285714285714	0.428571428571428	0.6	0.371428571428571
18	AF004107	257	28	1119	ACCAAGAAGACCCAGATGATGACCTAGATATTTGACAGACAAATGGCAGAGGAAGGCTGT	37468	0	A_55_P2021055	Rai12	gb|Mus musculus unknown protein mRNA, complete cds. [AF004107]	-0.0963865457730311	12.1768258493871	-1.07103691039062	0.297011520083837	0.451339625993807	-6.01764069047912	-0.571428571428571	0.214285714285714	-0.535714285714286	-0.714285714285714	-0.714285714285714
19	AF032130	256	60	3238	TAGTATCCAAAAGGGAAGCAGAGTCCTGTGACAAAATCTGACAAGTATAACCCTGCGCTG	37240	0	A_55_P2271058	Dep1	gb|Mus musculus diabetic embryopathy (Dep-1) mRNA. [AF032130]	-0.183689778362703	5.95605678919155	-1.09825329336646	0.285245840199825	0.438834378060152	-5.98893928568562	0	0.285714285714286	0.178571428571429	0.485714285714286	0.2
20	AF034080	17	109	1507	TCATCTCGCTAGATGAACAGGACACCTTGGGCCATTTCTTCCAGTACCGGGGGACCCCTT	2720	0	A_55_P2034828	Pias3	gb|Mus musculus PIAS3 mRNA, complete cds. [AF034080]	-0.272393719862703	6.43863931945137	-2.88042148878207	0.00930078362362184	0.0365774898989863	-3.03173637676516	-0.785714285714285	0.928571428571428	-0.607142857142857	-0.428571428571429	-0.657142857142857
21	AF034610	161	79	1384	AAGGCCACGGAGAAAGCACCTGAAGACAAATTTAAGATAGCTGCTAATGAAGAGACACCA	23717	0	A_66_P129111	Nasp	gb|Mus musculus nuclear autoantigenic sperm protein mRNA, complete cds. [AF034610]	-0.120556452271166	5.81844440317004	-0.531033864529697	0.601291114630284	0.726478142921599	-6.44791042068198	-0.142857142857143	0.357142857142857	-0.0357142857142857	0.428571428571429	0.314285714285714
22	AF037047	306	146	905	ACACTAGAGAGACCCTATCTGGAAAAAACAAATAGAAAACCAACCAACCAACCAACCAAC	44590	0	A_55_P2051622	Gm8479	gb|Mus musculus strain DBA/2J thiopurine S-methyltransferase (Tpmt) pseudogene, mRNA sequence. [AF037047]	0.88881531125835	9.92699977487254	5.14679753516746	5.03161677993338e-05	0.000900100335076971	1.99119360255537	0.785714285714285	-0.785714285714285	0.642857142857143	0.428571428571429	0.6
23	AF088884	4	85	2782	AATGACATGGAATTCCTGGAAGCAGCAGAGTCCTTTGAGATAAAAAATACATCAGGAACC	481	0	A_51_P137168	Smarcal1	gb|Mus musculus HepA-related protein Harp mRNA, complete cds. [AF088884]	-0.354322385714225	10.680222625594	-4.02789280938379	0.000668217861477155	0.00544194546331395	-0.52130731422296	-0.821428571428571	0.607142857142857	-0.642857142857143	-0.6	-0.828571428571429
24	AF138745	51	27	4220	CTAACCTTCTTCTGATGTATCTGAACAGTGACCGACAGTGTACTCACATTAAATAAATAT	7665	0	A_55_P2153116	Tsix	gb|Mus musculus domesticus antisense RNA from the Xist locus, complete sequence. [AF138745]	1.37278373316237	4.92401170371951	5.0447094938804	6.35025705706481e-05	0.00104325651651779	1.76436940903077	0.964285714285714	-0.75	0.785714285714285	0.714285714285714	0.885714285714286
25	AF141019	80	7	11	TCTTTCAGTAATGTGAGGTTACCTGCTTTACACTCAGCCTACTCTTGCCAAAGGGATGGA	11722	0	A_55_P2035579	Rps6ka2	gb|Mus musculus Trex2 mRNA, complete sequence. [AF141019]	1.1745590255584	9.10376131618576	8.71279307251057	3.25214931365034e-08	2.67317139457662e-05	9.09874690970525	0.642857142857143	-0.785714285714285	0.5	0.428571428571429	0.6
26	AF142780	17	21	1457	ATCCTGGCAGCCTCTGAAGTTCTAATTAACTGGAAGCATTTAAGCAACACGTCAAGTGCC	2555	0	A_55_P2122075	Pdcd1lg2	gb|Mus musculus butyrophilin-like protein (Btdc) mRNA, complete cds. [AF142780]	0.598745369621503	5.03695780021421	2.96331333653359	0.00773053749883852	0.0320311765574812	-2.85853073292859	0.821428571428571	-0.678571428571428	0.571428571428571	0.257142857142857	0.6
27	AF178637	286	66	4689	TTATATTCCCTTGGCCCCTAGCCTGGGTCTTACCTGGGAACCTGGCATGAAAGCTCAGGG	41567	0	A_55_P2059015	Mapk8ip3	gb|Mus musculus JNK interacting protein-3b (Jip3) mRNA, complete cds. [AF178637]	-0.334610557384568	11.6527801517219	-2.3354463368508	0.0301413721448708	0.0863480589915337	-4.11410405857741	-0.785714285714285	0.642857142857143	-0.678571428571428	-0.6	-0.828571428571429
28	AF178753	345	128	189	CCTCCTTTGACAGCTCTGCTTTGCTCAAATAAAGAGGAAAGTGAACTCTTAAATTTAATA	50339	0	A_55_P2093277	Olfr1077-ps1	gb|Mus musculus strain C57BL odorant receptor B4 pseudogene, partial mRNA sequence. [AF178753]	0.204374476732317	5.04595161259744	1.04444786838607	0.308839643814698	0.463119137651477	-6.04506172727384	0.178571428571429	-0.321428571428571	-0.178571428571429	-0.542857142857143	-0.257142857142857
29	AF209907	36	146	1126	CTCAAGGGTTCTGTCTGCTGATGTCAGTTCTTTTTGATTAAAGTGTCTCCTTACACGTGG	5502	0	A_55_P1954835	Ramp3	gb|Mus musculus receptor activity modifying protein 3 mRNA, complete cds. [AF209907]	0.0116219512887312	12.6963577890986	0.0320100861502989	0.97478389268606	0.984783079188433	-6.59171772987282	0.0357142857142857	0.0357142857142857	0.107142857142857	0.0857142857142857	0.0857142857142857
30	AF212920	21	116	815	TTATACCCATCAGGCAAAGCGGTCAAGATTGCAGCCTGTGCCCAGTGTCCTGCGGTTCCA	3346	0	A_55_P2135351	Mtvr2	gb|Mus musculus MMTV receptor variant 2 (Mtvr2) mRNA, complete cds. [AF212920]	-0.133041189136351	10.2481563109174	-1.39450347068744	0.178587948191665	0.314508696251195	-5.63672043475525	-0.464285714285714	0.321428571428571	-0.142857142857143	-0.0857142857142857	-0.542857142857143
31	AF233647	104	100	1632	GACCCTCCTATCCATCCACCCACCTGTGCCTTTACAGGAATAAAATTTTCGTGTCACCTT	15375	0	A_55_P1952882	Cyp4f18	gb|Mus musculus cytochrome P450 CYP4F18 mRNA, complete cds. [AF233647]	0.594691640760933	8.44140952528324	4.78030724032661	0.000116490804851854	0.00157843280894431	1.17348525233281	0.714285714285714	-0.642857142857143	0.5	0.2	0.485714285714286
32	AF240782	265	20	2746	GCTAGTTGATAATTAATACAGGTTTACAGTTCATGCCTGTGGTTTTGTGTTTGTTTTGTG	38590	0	A_55_P2142590	Mark3	gb|Mus musculus ELKL motif kinase 2 long form (EMK2) mRNA, complete cds. [AF240782]	-0.0413967441924665	10.4664288959561	-0.485152797501643	0.632882606888973	0.74998488065826	-6.47163127813426	-0.392857142857143	0.392857142857143	0	-0.0285714285714286	-0.485714285714286
33	AF267660	254	54	1759	AGAGGGAGTGGGGGAAGATAGGGTCCACCCTTGACTCTGATCCTGCAGCCTCTATCTGTA	36936	0	A_51_P426276	Pdk2	gb|Mus musculus pyruvate dehydrogenase kinase 2 (Pdk2) mRNA, complete cds. [AF267660]	-0.274340464981117	10.0518626686979	-2.49260395537504	0.0216507894813668	0.0677896215984352	-3.81343672430384	-0.464285714285714	0.321428571428571	-0.142857142857143	-0.0857142857142857	-0.542857142857143
34	AF308696	5	139	2123	GCCATTAATGTGGGGATGCGGATGAATGCGGGGTTCATCATGCTGAACCACTTCAGTCAG	897	0	A_66_P102395	Elac2	gb|Mus musculus ELAC2 mRNA, complete cds. [AF308696]	-0.192651362515511	9.54050444277345	-2.21517422882253	0.0386179690799256	0.103802323567146	-4.33676955570114	-0.857142857142857	0.5	-0.571428571428571	-0.428571428571429	-0.828571428571429
35	AI131754	229	100	493	TGTCCTGTTTCTACAGCCTGGGTATGCTCTCTGTTACTAATAGAAGGTGAGACCATGTCA	33570	0	A_55_P2204491	AI131754	gb|ue96a09.x1 Sugano mouse embryo mewa Mus musculus cDNA clone IMAGE:1498936 3'. [AI131754]	0.531173004929415	6.9522867216227	2.74148832304998	0.0126405528102002	0.0458309453142669	-3.31757106982475	0.75	-0.75	0.428571428571428	0.142857142857143	0.485714285714286
36	AI266897	75	13	311	CCAAGTGTTACAGCTCTTGGAACAAAAGGGTCAGACAATGGAATAGTACTCGCATTCCTT	11146	0	A_55_P2293668	AI132709	gb|uj08d05.x1 Sugano mouse liver mlia Mus musculus cDNA clone IMAGE:1891305 3'. [AI266897]	0.208723366524846	4.38071747331809	0.97396849164481	0.341800235901177	0.496728158409363	-6.1147480157911	0.107142857142857	0.107142857142857	-0.142857142857143	-0.257142857142857	0.2
37	AI327134	226	103	135	TTATCTGAGGCAAGTAGAAATGGAGACTCTGAAAAGCCACACCCGAGTACTGAAGCGTTA	33002	0	A_55_P2334324	AI327134	gb|mg26a11.x1 Soares mouse embryo NbME13.5 14.5 Mus musculus cDNA clone IMAGE:424892 3'. [AI327134]	-0.35539673344402	4.65070181327239	-1.86386746990733	0.0772104588645935	0.171480624628906	-4.9445007805479	-0.5	0.0714285714285714	-0.285714285714286	-0.257142857142857	-0.6
38	AI390238	195	158	305	TGATATAGCTCATCTAAAGCTCAACAAAATCTCCCAGGTATCTCGTGCCTCAGCTTGCTC	28746	0	A_55_P2096350	AI390238	gb|mw78h08.y1 Soares mouse NML Mus musculus cDNA clone IMAGE:676863 5'. [AI390238]	0.506607446821667	4.52697155415467	2.55449670805135	0.0189677647158608	0.0616707718780498	-3.6922510244584	0.785714285714285	-0.714285714285714	0.785714285714285	0.771428571428571	0.942857142857143
39	AI391010	159	28	322	CTTAATCTTTGTTTAGAGATTCTGGCCAAGAACTGTCCCTCCCTCGCCCTATCTTAAGAT	23346	0	A_55_P2091476	AI391010	gb|mc05g08.y1 Soares mouse p3NMF19.5 Mus musculus cDNA clone IMAGE:338078 5'. [AI391010]	1.17258014673087	9.01890365729758	7.85563688995132	1.6319844511387e-07	4.11521795530283e-05	7.55524502758641	0.857142857142857	-0.857142857142857	0.642857142857143	0.428571428571429	0.657142857142857
40	AI391250	327	120	219	CCAGGAGTTTATTCCCTACAATCCCATAAATTACCACTCTCTACCCTGGATGTGGACATT	47720	0	A_55_P2032884	AI391250	gb|mb58c01.y1 Soares mouse p3NMF19.5 Mus musculus cDNA clone IMAGE:333600 5'. [AI391250]	0.303560161544918	4.43192541310672	1.38198208528669	0.1823428773655	0.319384882553552	-5.6530268272016	0.396412483586046	-0.180187492539112	0.558581226871247	0.608759587435071	0.231908414260979
41	AI428898	147	131	278	TTCTGTCCCAACCCCCAAAGAAAGGCGCCCTTCTAGAACCCCTTTTGCCAGGCAGGAGTT	21806	0	A_55_P2363883	AI428898	gb|mp51g11.x1 Barstead MPLRB1 Mus musculus cDNA clone IMAGE:572804 3'. [AI428898]	-0.142586114663751	5.25156315151287	-1.01165935756982	0.323882330789234	0.478478140508718	-6.0780262716448	-0.75	0.321428571428571	-0.571428571428571	-0.542857142857143	-0.714285714285714
42	AI429812	297	112	92	GGAAAAGCACCAGGAAGTACAGAGGGTCCTCATGGCTGCTCTCCAGAGTTATAATTTAAA	43385	0	A_55_P2065929	AI429812	gb|mg06g05.x1 Soares mouse embryo NbME13.5 14.5 Mus musculus cDNA clone IMAGE:423032 3'. [AI429812]	0.423342811267833	8.70691357784585	2.37666948231596	0.0276562889543617	0.0810974979553857	-4.03626084087724	0.607142857142857	-0.25	0.392857142857143	0.257142857142857	0.542857142857143
43	AI430474	373	145	268	GCACAAAAGTGGTACACAGATACACACAGAAGCTAAACACCCATACACATAAAATAAAAA	54392	0	A_55_P2162970	Gm3734	gb|md86d03.y1 Soares mouse embryo NbME13.5 14.5 Mus musculus cDNA clone IMAGE:375269 5'. [AI430474]	0.166302326211625	4.30844136518759	0.398531419929181	0.694495641941685	0.796365487372045	-6.51069770673433	-0.0357142857142857	0.178571428571429	0.0357142857142857	0.428571428571429	0.657142857142857
44	AI451250	257	101	293	CACGGCTACACAGTGAGACTTTCTCAAATAACCCCTACATATTCATATATACATTGATTA	37595	0	A_55_P2361138	AI451250	gb|mt74b03.x1 Soares mouse lymph node NbMLN Mus musculus cDNA clone IMAGE:635597 3'. [AI451250]	-0.0511408676429737	4.76105995064503	-0.294023466982347	0.771794393042145	0.85285575902144	-6.54777706450786	-0.0357142857142857	0.178571428571429	0.321428571428571	0.314285714285714	-0.142857142857143
45	AI464814	273	25	480	CTTTGTATAGATAGAAAACAACCCTCCCAACCCCCCATTTTACAGTATTTGGGTTTGGCT	39762	0	A_55_P1982414	AI464814	gb|mz86f04.y1 Soares mouse NML Mus musculus cDNA clone IMAGE:720319 5'. [AI464814]	0.493730318212845	7.62260886341691	3.12483418834947	0.00537292803689859	0.0247046098005904	-2.51598202351844	0.678571428571428	-0.607142857142857	0.285714285714286	-0.0857142857142857	0.371428571428571
46	AI464926	273	14	522	CACGTGCAATAGTGGTAATTCTGCTTGCTCCCACAGAGGATGCCTCATTCTTGCCTTGTG	39744	0	A_55_P2417224	AI447881	gb|mz96h06.y1 Soares mouse lymph node NbMLN Mus musculus cDNA clone IMAGE:721307 5'. [AI464926]	0.147578004123567	6.69575367439033	1.23689118787463	0.230571153093507	0.377263266993817	-5.83300398965778	0.178571428571429	-0.535714285714286	0.25	0.542857142857143	0.542857142857143
47	AI464956	153	41	380	GTCACCTTTCCTCACCCTACTTGTACCTTCAACTTTTTAAAAAAGAAATAAACACTACCT	22496	0	A_55_P2247951	AI662245	gb|mz99d02.y1 Soares mouse lymph node NbMLN Mus musculus cDNA clone IMAGE:721539 5'. [AI464956]	0.851698589583119	6.33576733451571	4.90121809004684	8.82080776233937e-05	0.00131246094643907	1.44425093538079	0.357142857142857	-0.571428571428571	0	-0.142857142857143	0.257142857142857
48	AI507055	324	93	327	TAACTCGTACTCTTCTTTCTCTGAGAGCTATCTTTAAACCTTTGATGAAGGTTGCCTCTT	47089	0	A_55_P2006600	AI507055	gb|vj29f12.x1 Stratagene mouse diaphragm (#937303) Mus musculus cDNA clone IMAGE:930479 3'. [AI507055]	-0.127137195652674	5.29819945306673	-0.566526141636019	0.577390391611108	0.70742739140237	-6.42813414717537	-0.214285714285714	0.642857142857143	0.0357142857142857	0.0857142857142857	-0.2
49	AI509287	287	58	137	CTAGCTAGCCTGCTCCTATGTGAGACTTGGTGGTAACCCTCTTTCTCCGATGTTAATAAT	41835	0	A_55_P2205638	D17H6S56E-5	gb|mt75h08.y1 Soares mouse lymph node NbMLN Mus musculus cDNA clone IMAGE:635775 5'. [AI509287]	-0.305226772314815	6.87418362071539	-1.9773063854851	0.0620710382977367	0.146015304012996	-4.75575304947711	-0.607142857142857	0.464285714285714	-0.25	-0.0857142857142857	-0.6
50	AI530666	175	158	476	GAAAAAAGACTTGGACTGAAGCCAGGCTGAACTCAGGACATCTCAGTGGATTAAGTGATT	25876	0	A_55_P2417936	AW125324	gb|mp78f05.y1 Soares_thymus_2NbMT Mus musculus cDNA clone IMAGE:575361 5'. [AI530666]	-0.231762221539846	6.9869809280038	-1.82582525679468	0.0829691429203097	0.180351467284022	-5.00607030056929	-0.464285714285714	0.464285714285714	-0.107142857142857	-0.0857142857142857	-0.6
51	AI574175	192	40	443	ATAAGAGCAATAACCGAAAGTGCTAACTCACACTTAGAGGCCACCATGCTGACCACGATA	27977	0	A_55_P2244871	AI574175	gb|uj16h04.x1 Sugano mouse kidney mkia Mus musculus cDNA clone IMAGE:1908247 3'. [AI574175]	0.601209229187746	4.57714003221098	2.69672929762291	0.0139410563511119	0.0491112266297534	-3.40836034335757	0.75	-0.464285714285714	0.5	0.371428571428571	0.714285714285714
52	AI593498	296	162	392	AGAGCTACCTCATCTGGCTTTCAGGAACCCCCTTGTCCAAGTCTCCCTGAAAACTCTGCT	43182	0	A_55_P2396446	5530400B01Rik	gb|vu51g02.x1 Soares_mammary_gland_NbMMG Mus musculus cDNA clone IMAGE:1194962 3'. [AI593498]	2.06006799995249	11.7714354114122	4.78602897665549	0.000114965082397846	0.00156383395228786	1.18631702423915	0.75	-0.678571428571428	0.607142857142857	0.485714285714286	0.657142857142857
53	AI594906	316	40	276	ATACTTTGAGTTGGCCACAAGAAGGCTCTAAAATCAAGGCTGGGGCAAGGAACAGAGAAA	45839	0	A_55_P1998504	AI594906	gb|mj75e04.y1 Soares mouse p3NMF19.5 Mus musculus cDNA clone IMAGE:481950 5'. [AI594906]	-0.336856749353546	4.84023722519785	-1.9639084672955	0.0637100401249849	0.148789459921439	-4.7784367501281	-0.678571428571428	0.464285714285714	-0.535714285714286	-0.657142857142857	-0.828571428571429
54	AI595487	341	17	406	GACTTATTAAGATACCAGGAGAGGGGGAATGATAGGGGATTTTTGGAGAGGAAACTAAGA	49564	0	A_55_P2364516	AA060545	gb|mj69c10.y1 Soares mouse p3NMF19.5 Mus musculus cDNA clone IMAGE:481362 5' similar to gb:X53176 Mouse integrin alpha-4 mRNA (MOUSE);. [AI595487]	0.153954719043117	4.60644173661508	0.808147673382921	0.428591191638842	0.580433977288475	-6.26107535611504	0.142857142857143	-0.428571428571428	-0.0357142857142857	-0.371428571428571	-0.371428571428571
55	AI606402	220	80	565	CATGTGCAGGCCTCAAGAGACTCTGCTACATGAAGAGTACCGCTCATCGCACACCTATAT	32105	0	A_55_P2198983	4930415C11Rik	gb|mr62b05.y1 Stratagene mouse testis (#937308) Mus musculus cDNA clone IMAGE:602001 5' similar to gb:J03952 Mouse, glutathione transferase GT8.7 mRNA, complete cds (MOUSE);. [AI606402]	0.558938788957581	7.7136147141677	2.98640398458255	0.00734073718260001	0.0308393474973541	-2.80995430980533	0.428571428571428	-0.5	0.142857142857143	-0.0857142857142857	0.314285714285714
56	AI662168	216	3	358	AGGAAGGGAGGGTGCTTTAGCCTCAGCCTTCTGAGGATGCCTCTGTCAGAGCTGGAAACT	31394	0	A_55_P2233818	AI662168	gb|mz93c04.x1 Soares mouse lymph node NbMLN Mus musculus cDNA clone IMAGE:720966 3'. [AI662168]	0.621730441359693	4.87848009361838	2.93558391083909	0.00822504342100437	0.0334185632460764	-2.91668069615437	0.714285714285714	-0.571428571428571	0.714285714285714	0.714285714285714	0.771428571428571
57	AI842900	276	26	355	GTATAGGAAGATGTATGTTCATATACCCAAAGACAATGTAGAATACATAACATTGGGCTC	40048	0	A_55_P2397614	AI842900	gb|UI-M-AN1-afb-g-12-0-UI.s1 NIH_BMAP_MBG_N Mus musculus cDNA clone UI-M-AN1-afb-g-12-0-UI 3'. [AI842900]	-0.0757818369585896	4.70212157888547	-0.299539080655424	0.767644694096559	0.849885572210089	-6.54609688805817	0.107142857142857	0.321428571428571	0.214285714285714	0.314285714285714	0.257142857142857
58	AI848615	383	59	410	GTCTAATGCATGAATAGTCAGCTTGAAAGGATGACTCAATTTAAGGAAAGTTCAGAATAC	55648	0	A_55_P2287755	AI848615	gb|UI-M-AH1-agv-c-09-0-UI.s1 NIH_BMAP_MCE_N Mus musculus cDNA clone UI-M-AH1-agv-c-09-0-UI 3'. [AI848615]	-0.286460448164081	4.32411169931883	-1.08341419382192	0.291618101694244	0.445602565107116	-6.00466716444505	-0.714285714285714	1	-0.714285714285714	-0.485714285714286	-0.542857142857143
59	AI851140	359	83	378	TTTAGGAATGCCTTTCCTCTTCCAAAAGCAATTTGTATTCCCGTTGGTGTTGTTTTGTTA	52272	0	A_55_P2422164	C130093G08Rik	gb|UI-M-BH0-ajx-c-10-0-UI.s1 NIH_BMAP_M_S1 Mus musculus cDNA clone UI-M-BH0-ajx-c-10-0-UI 3'. [AI851140]	-0.394245743252197	6.37789070454556	-1.55444234385113	0.135888826410344	0.257871718154784	-5.41808407496536	-0.285714285714286	0.285714285714286	-0.178571428571429	0.0857142857142857	-0.0857142857142857
60	AI851680	137	44	339	ATGAATTCGAAACCGCTCTTCTTTCCTTACCCAGCGCTGAAGTGAAACAAAGCAGCATAG	20214	0	A_55_P2238875	A830021K08Rik	gb|UI-M-BH0-ain-h-07-0-UI.s1 NIH_BMAP_M_S1 Mus musculus cDNA clone UI-M-BH0-ain-h-07-0-UI 3'. [AI851680]	0.22150757030667	4.62237348507932	1.21942672337074	0.23698369069999	0.384410648099109	-5.85352775907444	0.428571428571428	-0.5	0.0714285714285714	-0.371428571428571	-0.0285714285714286
61	AI852580	369	51	319	AACTGTGAGCAGAGATACCTCGAATGGCTCTTCCACTGAGGAAGCCTGGGCTCCCCTTCA	53653	0	A_55_P2288741	AI852580	gb|UI-M-BH0-aiu-a-10-0-UI.s1 NIH_BMAP_M_S1 Mus musculus cDNA clone UI-M-BH0-aiu-a-10-0-UI 3'. [AI852580]	0.0120202468012591	6.83361785981965	0.0834217953226627	0.934352252620553	0.960644228070451	-6.58865891543662	-0.285714285714286	0.214285714285714	-0.571428571428571	-0.6	-0.371428571428571
62	AI853652	27	56	279	CACACACAATAGCATGCACATGCATGTATACACACACCCACAAATAAACAAACATAATTA	4144	0	A_55_P2425442	D030036P13Rik	gb|UI-M-BH0-ajq-b-04-0-UI.s1 NIH_BMAP_M_S1 Mus musculus cDNA clone UI-M-BH0-ajq-b-04-0-UI 3'. [AI853652]	-0.2112876680407	4.80302359897457	-0.917943777595235	0.369675030668389	0.524491485350419	-6.16698724615761	-0.342356235824312	-0.0900937462695559	-0.234243740300845	-0.173931310695735	-0.231908414260979
63	AI987986	94	126	462	GAGGCTTTATCAGCATTATGGATATCAAGGGTACACTACAGAGAGAGGAAGAGAAGAAAA	13950	0	A_55_P2234964	AI987986	gb|um10a02.x1 Sugano mouse kidney mkia Mus musculus cDNA clone IMAGE:2182634 3'. [AI987986]	0.433669948285528	4.35328050700222	1.21287752266365	0.239423104739188	0.386879838040393	-5.86115968349817	0.571428571428571	-0.285714285714286	0.5	0.2	0.0857142857142857
64	AJ251804	253	125	2439	TTTTTGAGACCAACTTCTTCACCTTTTCTGGGCTGGAAGCACTAAAGTGTCACAGTGTCT	37063	0	A_55_P2122255	Polm	gb|Mus musculus mRNA for DNA polymerase mu (Polm gene). [AJ251804]	-0.337553828139966	7.85156469297363	-2.69094307493858	0.014118178314079	0.0495275467185717	-3.42004836127953	-0.428571428571428	0.571428571428571	-0.285714285714286	-0.257142857142857	-0.542857142857143
65	AJ564870	30	73	255	AGATGCAGTTGGTGCCCAAGGTGCCCGACGTGCCCGAGGTGCAATTGCAATCCAAAATAA	4478	0	A_55_P2018862	Defa-rs7	gb|Mus musculus mRNA for cryptdin related sequence peptide (CRS4C2 gene), strain C3H/HeN. [AJ564870]	0.0422140370928936	6.34088656210136	0.247726273003267	0.806892322785442	0.878041817401441	-6.56065845810526	0.321428571428571	-0.321428571428571	0.357142857142857	0.0857142857142857	-0.0857142857142857
66	AK002639	178	28	2247	TAATGGTACGGACATTCTGTGTAAATTAGACCCAGTCTCTAGGATATAATCATGAAAATG	25936	0	A_52_P290021	Memo1	gb|Mus musculus adult male kidney cDNA, RIKEN full-length enriched library, clone:0610016J10 product:inferred: RIKEN cDNA 0610016J10 gene / HYPOTHETICAL PROTEIN CGI-27. [Human] {Homo sapiens}, full insert sequence. [AK002639]	0.0573585248102892	7.07876242854233	0.446622718612414	0.659985072354105	0.771502079404145	-6.4899351845546	0	-0.142857142857143	0.0714285714285714	0.257142857142857	0.314285714285714
67	AK002748	337	158	1044	ACTTGGGTCTTCATCAAGCATCAAGGACAGTATTTTTTAATAAAAGTGGCATCACTTCCC	49236	0	A_55_P2335933	0610033M10Rik	gb|Mus musculus adult male kidney cDNA, RIKEN full-length enriched library, clone:0610033M10 product:unclassifiable, full insert sequence. [AK002748]	-0.209933376081288	4.15967727763127	-0.659810336613791	0.516963712123079	0.657753829467237	-6.37028196377026	-0.535714285714286	0.0357142857142857	-0.642857142857143	-0.485714285714286	-0.2
68	AK002931	171	107	1269	GGTGGGGGTGTAAATGTCATGCAGAATTCATATAGCTTAAATCTATTGGAATAAATTCAC	25217	0	A_55_P2202357	0710001A04Rik	gb|Mus musculus adult male brain cDNA, RIKEN full-length enriched library, clone:0710001A04 product:unclassifiable, full insert sequence. [AK002931]	-0.669874912661875	5.67069419624064	-5.33032844163115	3.31910773782105e-05	0.000673583629146037	2.39676016555206	-0.964285714285714	0.607142857142857	-0.821428571428571	-0.828571428571429	-1
69	AK003103	322	110	221	ACTTCAGCCTGAGCTTCCCTCCCTCTGTAGGCTGTTTGCCTTCTTACTCCTGGAATCAAG	46830	0	A_55_P2388197	1010001B22Rik	gb|Mus musculus adult male heart cDNA, RIKEN full-length enriched library, clone:1010001B22 product:unclassifiable, full insert sequence. [AK003103]	0.864146593425684	10.0300576094869	6.36531964165711	3.40435273986952e-06	0.000166999459794068	4.61544836237123	0.857142857142857	-0.857142857142857	0.75	0.485714285714286	0.714285714285714
70	AK003112	322	1	711	TCACTAAAGCTTGTGCCTGTCTGTTCTGGGCTCTGCAGGACATGGACTGCGAATGGCCTG	46638	0	A_55_P2064299	Sepx1	gb|Mus musculus adult male heart cDNA, RIKEN full-length enriched library, clone:1010001D24 product:selenoprotein R, full insert sequence. [AK003112]	0.162684078867677	8.19702400161511	1.35558364860557	0.190465649190323	0.329349474351741	-5.68700843467626	0.821428571428571	-0.75	0.928571428571428	0.828571428571429	0.6
71	AK003290	48	72	1676	TGACAAGCCTACCTTTAAGTGCCAGCATTTGTAAGGTGTGATCTTGTGTATTGGTTTTTT	7154	0	A_55_P2414524	1110002E22Rik	gb|Mus musculus 18-day embryo whole body cDNA, RIKEN full-length enriched library, clone:1110002E22 product:unclassifiable, full insert sequence. [AK003290]	0.360666532551189	6.54350578198931	1.08582874907609	0.29057426842726	0.444511525066657	-6.00212089068332	0.714285714285714	-0.5	0.535714285714286	0.371428571428571	0.714285714285714
72	AK003491	327	152	796	GGGGGGCATGGGACCTTTGAAATCTGATTGTTCCGTAATTTTTGAAAATCTAGCCATGGA	47776	0	A_55_P2419296	1110006E14Rik	gb|Mus musculus 18-day embryo whole body cDNA, RIKEN full-length enriched library, clone:1110006E14 product:unclassifiable, full insert sequence. [AK003491]	-0.0126401183312623	10.2813920910187	-0.105525051216342	0.917018969407535	0.948789496485105	-6.58650688439813	-0.107142857142857	0.107142857142857	0.0714285714285714	0.257142857142857	-0.142857142857143
73	AK003710	99	155	1508	TATGTGTGTACGATGTGCTTTGATCATATCTACTCTTTCCTCCAAGTCCCCTGGAACACC	14887	0	A_55_P2246880	1110014L15Rik	gb|Mus musculus 18-day embryo whole body cDNA, RIKEN full-length enriched library, clone:1110014L15 product:unclassifiable, full insert sequence. [AK003710]	0.182608416679455	5.03907509906789	0.725519812118784	0.476605985853176	0.623503601390244	-6.32448460709762	0.464285714285714	-0.821428571428571	0.642857142857143	0.657142857142857	0.6
74	AK003812	205	78	1274	GGAGTTTAATGCTAGGCCATCCATTGTCAGCATATTAAAACATAGTACAATTTGGGAAAA	30060	0	A_55_P2240468	1110019D14Rik	gb|Mus musculus 18-day embryo whole body cDNA, RIKEN full-length enriched library, clone:1110019D14 product:unclassifiable, full insert sequence. [AK003812]	-0.174666431882129	7.56241804688687	-1.70752569784222	0.103328762413932	0.211515061353942	-5.1917016680262	-0.392857142857143	0.75	-0.25	0.0857142857142857	0.0285714285714286
75	AK003962	49	4	534	GCCCCATAACATGCACAGAATGCTGTAAACCTGATTAAGATATGATGTGGATATTTTATA	7326	0	A_55_P2337138	1110029L17Rik	gb|Mus musculus 18-day embryo whole body cDNA, RIKEN full-length enriched library, clone:1110029L17 product:unclassifiable, full insert sequence. [AK003962]	0.101618965779997	10.8860345641316	1.22452898111859	0.235096371199992	0.382467124770637	-5.84755756220608	0.607142857142857	-0.392857142857143	0.571428571428571	0.771428571428571	0.771428571428571
76	AK004063	47	93	65	ATGGGAAGAGCAAATGGAACAGCAGGCCTCTTGCCTGGCCCTTCTGTCTCTGCAGACCTT	7192	0	A_55_P1957911	Tom1	gb|Mus musculus 18-day embryo whole body cDNA, RIKEN full-length enriched library, clone:1110033H09 product:target of myb1 homolog (chicken), full insert sequence. [AK004063]	0.756478544400367	8.21727216596931	4.63196134849464	0.000164079395242146	0.0020147635418562	0.840250146966445	0.571428571428571	-0.5	0.178571428571429	-0.0285714285714286	0.428571428571429
77	AK004107	88	20	412	AGTAGCAACCGGCGAAACAGCCCGAGCGGCAGGTTCACCACTCTGGACACCGGTGAGTGA	12886	0	A_55_P2124110	Ttc7	gb|Mus musculus 18-day embryo whole body cDNA, RIKEN full-length enriched library, clone:1110035E02 product:hypothetical protein, full insert sequence. [AK004107]	-1.12283241163385	7.71902487011375	-5.8821190401459	9.70390978161728e-06	0.000306801860618202	3.59557915672203	-0.714285714285714	0.5	-0.535714285714286	-0.371428571428571	-0.714285714285714
78	AK004108	16	45	1258	GTCTATTAAGCAAGTTACGGGACTACTCAGAGAAGCCCTGTCTTTAAAAACAAATAAATA	2302	0	A_55_P2375905	1110035E04Rik	gb|Mus musculus 18-day embryo whole body cDNA, RIKEN full-length enriched library, clone:1110035E04 product:unclassifiable, full insert sequence. [AK004108]	0.73183379921382	8.44046928626986	7.47225809812053	3.4652311877655e-07	5.15051470065723e-05	6.82996865415241	0.821428571428571	-0.75	0.75	0.771428571428571	0.942857142857143
79	AK004115	59	136	1135	CCAATGTGCTACAAATGTGACACTTGACCCTGAACTGCATGTATTGGGGATTTTTAAAAG	9022	0	A_52_P207614	Csnk2a2	gb|Mus musculus 18-day embryo whole body cDNA, RIKEN full-length enriched library, clone:1110035J23 product:unclassifiable, full insert sequence. [AK004115]	-0.0848639226956749	10.5054399285787	-0.962559588131473	0.347356293055379	0.502499807412848	-6.12561447744071	-0.5	0.142857142857143	0	0.142857142857143	-0.371428571428571
80	AK004186	219	27	712	TGCTTCATGACTGTGGACACAATGTGGACTAGCTACTTCATAGCCCTCATTAAACGGTGA	32007	0	A_55_P2197638	1110046J04Rik	gb|Mus musculus 18-day embryo whole body cDNA, RIKEN full-length enriched library, clone:1110046J04 product:unclassifiable, full insert sequence. [AK004186]	0.183731153549974	9.96237818986959	1.40639654119322	0.175079044499488	0.310244770675703	-5.6211209845914	0.535714285714286	-0.678571428571428	0.285714285714286	0.142857142857143	0.428571428571429
81	AK004240	67	68	171	ATGAATCATTCAAATTGAAAGAATTACCAGGTCATTGTTAATGACTTAGTCTATTAAGAA	10075	0	A_52_P198473	Pcgf5	gb|Mus musculus 18-day embryo whole body cDNA, RIKEN full-length enriched library, clone:1110054A01 product:unclassifiable, full insert sequence. [AK004240]	0.163655745795535	7.75191485372492	1.50724626082594	0.147508209203781	0.273614739582281	-5.4845612758293	0.178571428571429	-0.0357142857142857	-0.107142857142857	-0.314285714285714	-0.0285714285714286
82	AK004374	162	39	899	CCCCCATGTGATTTGCTGTTATTAAATGAGAATTGAATTATTTTATCCTGTGAGGCTCAA	23652	0	A_55_P2337706	1110065H08Rik	gb|Mus musculus 18-day embryo whole body cDNA, RIKEN full-length enriched library, clone:1110065H08 product:unclassifiable, full insert sequence. [AK004374]	-0.176519511700173	5.70502279221461	-0.877694842286314	0.390615960720227	0.544869955427713	-6.20276359341502	-0.428571428571428	0.714285714285714	-0.75	-0.828571428571429	-0.6
83	AK004547	258	120	2967	CCTGACTTTAAATACTGCCTGTGAGTAAACCCTTGAATAAGAAGAACATGTGAAAAATTG	37628	0	A_55_P2068177	Cdc5l	gb|Mus musculus adult male lung cDNA, RIKEN full-length enriched library, clone:1200002I02 product:cell division cycle 5-like (S. pombe), full insert sequence. [AK004547]	0.282782497340554	11.9094958709048	2.87570069883447	0.00939887586588551	0.0368662803360164	-3.04154320346423	0.607142857142857	-0.392857142857143	0.214285714285714	0.0285714285714286	0.485714285714286
84	AK005005	149	84	3128	CAGTTCTGGGAAGTCTGCTTTCTTCCAAACGATGGATACTTTTAAATTATGTAATTACCA	22008	0	A_55_P2424921	1300014J16Rik	gb|Mus musculus adult male liver cDNA, RIKEN full-length enriched library, clone:1300014J16 product:unclassifiable, full insert sequence. [AK005005]	-0.241805792325778	5.71182133729587	-1.5886321550312	0.12795522777591	0.246890441646161	-5.36893152320915	-0.5	0.785714285714285	-0.321428571428571	0.0285714285714286	-0.0857142857142857
85	AK005214	342	149	179	ATGAGTGGACATCGCGAATGACTTTGGACTGCTGTGAAAATAATGCTCTGTTCCTTTTAG	49802	0	A_52_P684087	AK005214	gb|Mus musculus adult male cerebellum cDNA, RIKEN full-length enriched library, clone:1500011J09 product:atonal homolog 7 (Drosophila), full insert sequence. [AK005214]	-0.220880865471329	8.31019520701415	-1.44589796263711	0.163820927094318	0.295397048195171	-5.56853808723947	-0.535714285714286	0.392857142857143	-0.678571428571428	-0.371428571428571	-0.0285714285714286
86	AK005235	330	7	550	TTGCCACAGAGATTGATTTTAGAAGGTTTGCAGGGTCTGGCTAAATAAAGAACCACTCCT	47811	0	A_55_P2003103	1500012K07Rik	gb|Mus musculus adult male cerebellum cDNA, RIKEN full-length enriched library, clone:1500012K07 product:unclassifiable, full insert sequence. [AK005235]	0.158123067319787	6.49814841066042	0.71014636395821	0.485878680623295	0.631589979221942	-6.33556953625696	0.214285714285714	-0.142857142857143	-0.0714285714285714	-0.371428571428571	-0.0857142857142857
87	AK005351	304	5	846	GTTCAAGACCAGCCTGGTGTTTAAAGCAAATTTCAGGTATGGCTATGATGTAAACACCTT	44058	0	A_55_P2327518	1500032P08Rik	gb|Mus musculus adult male cerebellum cDNA, RIKEN full-length enriched library, clone:1500032P08 product:unclassifiable, full insert sequence. [AK005351]	0.134149147554172	11.1154120458822	1.85131263204693	0.0790710155929897	0.174279313011929	-4.96491843988859	0.642857142857143	-0.714285714285714	0.821428571428571	0.885714285714286	0.714285714285714
88	AK005502	138	114	1881	TCCCTATCCCAACTACACATTCAATCTTCTATCAGCATTACAGTCGCATCTTTGGGGTGG	20340	0	A_52_P405145	Flt1	gb|Mus musculus adult female placenta cDNA, RIKEN full-length enriched library, clone:1600020B02 product:FMS-like tyrosine kinase 1, full insert sequence. [AK005502]	-0.357751828917531	5.68460840358182	-2.17508226128798	0.0418966175685185	0.110058786698524	-4.40945008697404	-0.964285714285714	0.535714285714286	-0.821428571428571	-0.714285714285714	-0.885714285714286
89	AK005516	327	83	1467	TGAGATGGGTTGGAGGAAGGAAAAGGAAGGTGAAATGCTGTAATTATATCCTAATTTCAA	47652	0	A_55_P2222557	1600022D10Rik	gb|Mus musculus adult female placenta cDNA, RIKEN full-length enriched library, clone:1600022D10 product:unclassifiable, full insert sequence. [AK005516]	-0.927521800627757	5.73445748124479	-2.70892126452304	0.013574732577455	0.0482539322089219	-3.38369599465498	-0.714285714285714	0.642857142857143	-0.5	-0.2	-0.485714285714286
90	AK005583	81	9	738	TTTTTTGAGCCAGACTGCCCTACAAAGTCCATCATAAATTCATTGTGGAGATTGTGTCCA	12006	0	A_51_P379687	Gm1973	gb|Mus musculus adult male testis cDNA, RIKEN full-length enriched library, clone:1700001E04 product:hypothetical protein, full insert sequence. [AK005583]	0.470708077444045	6.17889302500276	2.44488400482584	0.0239579056139502	0.0729825777944853	-3.90583161033312	0.821428571428571	-0.892857142857143	0.714285714285714	0.485714285714286	0.542857142857143
91	AK005642	270	142	834	AAACACAAGGACAGATGAAATACAAGTCACCCTATACAAACCAACCAGTGTCTAAAAAGG	39403	0	A_55_P2348293	1700003I16Rik	gb|Mus musculus adult male testis cDNA, RIKEN full-length enriched library, clone:1700003I16 product:unclassifiable, full insert sequence. [AK005642]	0.723880062579735	4.78659837427611	3.01658637597503	0.00685973037807233	0.0294370195762139	-2.74625326795171	0.678571428571428	-0.607142857142857	0.642857142857143	0.6	0.6
92	AK005671	40	27	381	AGTTTGTCAAAACAGCTGTAGCGTTCAGGGTTTGAATACAAAATAAAGATCACAAATGTG	5883	0	A_55_P2288162	1700006F04Rik	gb|Mus musculus adult male testis cDNA, RIKEN full-length enriched library, clone:1700006F04 product:unclassifiable, full insert sequence. [AK005671]	-0.289305402393396	5.73798467338657	-1.25737933485974	0.223218688392121	0.36847104064728	-5.80860962982924	-0.285714285714286	0.285714285714286	-0.428571428571428	-0.485714285714286	-0.428571428571429
93	AK005715	99	37	430	ACCAACCCTGAGAGGTCTATGAGCAGTTTCTTCAGGATGCGACTATTTGAATGAAGCAAA	14676	0	A_52_P313992	1700007H22Rik	gb|Mus musculus adult male testis cDNA, RIKEN full-length enriched library, clone:1700007H22 product:unclassifiable, full insert sequence. [AK005715]	-0.137655342765944	4.79623943707542	-0.449763314847078	0.657757187684971	0.769901085205043	-6.4884986875167	0.142857142857143	0.285714285714286	-0.25	-0.6	-0.257142857142857
94	AK005901	346	160	1319	ATGCCTGGCTTATTGAACAGATGCTGAGCCATTCCACTGATAAAAAGCTCAAGTATATCT	50400	0	A_55_P2344304	1700012E03Rik	gb|Mus musculus adult male testis cDNA, RIKEN full-length enriched library, clone:1700012E03 product:unclassifiable, full insert sequence. [AK005901]	-0.163232360992613	4.36093597727286	-0.420115358471261	0.678916732231686	0.785588633658181	-6.50166623015008	-0.357142857142857	-0.142857142857143	-0.571428571428571	-0.542857142857143	-0.257142857142857
95	AK005914	120	85	979	CTCCTCCCTTGAATGAATTTCTTAAGATCCCAGTGTTAATAAAGAAAAGCATTCCACTTC	17682	0	A_55_P2095380	1700012I11Rik	gb|Mus musculus adult male testis cDNA, RIKEN full-length enriched library, clone:1700012I11 product:unclassifiable, full insert sequence. [AK005914]	0.331935549571884	6.14045802547215	1.40585741905819	0.175236898663431	0.310436882605711	-5.62183045827389	0.142857142857143	-0.0714285714285714	-0.0714285714285714	-0.314285714285714	-0.0285714285714286
96	AK006017	316	142	472	GGGTCTGGATGTTTTTCTGAAATGTAAAAAATTGCTTGACAATGGATTGTGAACTACACA	46023	0	A_55_P1958544	1700016D02Rik	gb|Mus musculus adult male testis cDNA, RIKEN full-length enriched library, clone:1700016D02 product:unclassifiable, full insert sequence. [AK006017]	-0.9156358130443	4.30119102651496	-1.92518970718179	0.0686647963654565	0.157329680476829	-4.84340854922086	-0.214285714285714	0.357142857142857	-0.285714285714286	-0.485714285714286	-0.485714285714286
97	AK006037	293	11	100	AGAGTCGGTTATTGATTATAGACGTCAACGTCCACCTGGAACGGTTCCTTAGCATCTCAT	42623	0	A_66_P102628	1700016J18Rik	gb|Mus musculus adult male testis cDNA, RIKEN full-length enriched library, clone:1700016J18 product:unclassifiable, full insert sequence. [AK006037]	-0.749742764149027	6.66560803776015	-4.0551815607575	0.00062705597202641	0.00519567755127188	-0.459875779431441	-0.857142857142857	0.857142857142857	-0.75	-0.485714285714286	-0.714285714285714
98	AK006067	136	116	383	GCGAGGACCTGTCTCTTCTCTTAAAATTGAGATAAGCATTCTTAGAGATAAGCAAATAAA	20060	0	A_55_P2425432	1700017I07Rik	gb|Mus musculus adult male testis cDNA, RIKEN full-length enriched library, clone:1700017I07 product:unclassifiable, full insert sequence. [AK006067]	-0.307803772058206	4.51933401520863	-1.53393942982698	0.14083973721231	0.264659337390344	-5.44716048103721	-0.571428571428571	0.142857142857143	-0.714285714285714	-0.771428571428571	-0.485714285714286
99	AK006087	96	51	290	CGGGCCAAGGACTGTGATCAAGATCATTGGCTGCGCAGCTCCTTGCTGTCCCAAGAATCT	14109	0	A_52_P91274	1700018G05Rik	gb|Mus musculus adult male testis cDNA, RIKEN full-length enriched library, clone:1700018G05 product:unclassifiable, full insert sequence. [AK006087]	0.379961058981989	4.340604632222	1.24593394245532	0.22730346783387	0.373489984683275	-5.82227925408256	0.607142857142857	-0.678571428571428	0.642857142857143	0.6	0.428571428571429
100	AK006108	185	100	489	GGGAAAAAGGATTCAGTGAAATGTACCTTTATTTGCCAAGCTCATGCAAGAAAACAAAAA	27223	0	A_55_P2022504	1700019B21Rik	gb|Mus musculus adult male testis cDNA, RIKEN full-length enriched library, clone:1700019B21 product:unclassifiable, full insert sequence. [AK006108]	-0.231818422978254	4.18594207548965	-0.67776859558967	0.505747611786254	0.648000092724542	-6.35817675347472	-0.0714285714285714	0.285714285714286	-0.214285714285714	-0.485714285714286	-0.428571428571429
101	AK006158	51	161	762	AAACCTGGCACCCGGACGCCTGGGCAGAGCCGGAATTCAAGTTCACACTTGTCATTTGCA	7900	0	A_55_P2338709	1700020G03Rik	gb|Mus musculus adult male testis cDNA, RIKEN full-length enriched library, clone:1700020G03 product:unclassifiable, full insert sequence. [AK006158]	-0.475332123046887	6.0659563112479	-3.85028693487863	0.00101049295666824	0.00734361721634246	-0.920266055011393	-0.75	0.964285714285714	-0.642857142857143	-0.428571428571429	-0.657142857142857
102	AK006238	12	84	883	TGCTGAGGTATGCCAGTAGGGTATTACAATTGTCAACCTCATATTTTGATGGCCGGACTT	1748	0	A_55_P2271416	1700022F17Rik	gb|Mus musculus adult male testis cDNA, RIKEN full-length enriched library, clone:1700022F17 product:hypothetical Glutamine-rich region containing protein, full insert sequence. [AK006238]	0.154315284861211	4.21881824718822	0.459865633174858	0.650613040826735	0.764210168232131	-6.48381108924703	0.464285714285714	-0.464285714285714	0.571428571428571	0.714285714285714	0.428571428571429
103	AK006262	61	57	907	TGACAGGAAGGGTTCAATGGCCATCAGGCCAGAGCTACTGGTGAGGAGACATTCGACCAT	9176	0	A_51_P215896	Tsc22d4	gb|Mus musculus adult male testis cDNA, RIKEN full-length enriched library, clone:1700023B23 product:hypothetical protein, full insert sequence. [AK006262]	-0.122569094957162	6.59617546958485	-1.07493436903266	0.295305498155224	0.449486866798373	-6.01356975311654	-0.678571428571428	0.0357142857142857	-0.464285714285714	-0.428571428571429	-0.714285714285714
104	AK006313	272	47	635	TATAATCTATAAAAATAGTCATAAAGTAAAACGCCCCCCGCTGCCCATCGCGGGCATGAC	39521	0	A_55_P2116988	1700024P12Rik	gb|Mus musculus adult male testis cDNA, RIKEN full-length enriched library, clone:1700024P12 product:unclassifiable, full insert sequence. [AK006313]	0.740913279049513	10.0265746116407	6.34205583972991	3.57803040886084e-06	0.00017120271856754	4.56704871860806	0.857142857142857	-0.857142857142857	0.642857142857143	0.428571428571429	0.657142857142857
105	AK006354	50	36	646	GATGGACATATCTACTTGGTATCTTACAGAACAAAATACAGAATTCATCGTAAAGCCTTG	7385	0	A_52_P978481	1700025K24Rik	gb|Mus musculus adult male testis cDNA, RIKEN full-length enriched library, clone:1700025K24 product:unclassifiable, full insert sequence. [AK006354]	-0.400013164463167	4.6884924800915	-0.821693773742441	0.421017864692742	0.573144387391754	-6.2500689833144	-0.75	0.678571428571428	-0.821428571428571	-0.942857142857143	-0.771428571428571
106	AK006428	193	57	1001	ACTGCTTCCCTCCAGGTTCTGTGCCTTAGGCTTGCCATCAAAATAAAGAGCATTTACATG	28287	0	A_55_P2022429	1700027J07Rik	gb|Mus musculus adult male testis cDNA, RIKEN full-length enriched library, clone:1700027J07 product:hypothetical protein, full insert sequence. [AK006428]	1.06820796754997	7.50808890631771	6.85841176149323	1.20567983386793e-06	9.36830609691969e-05	5.62366597895493	0.857142857142857	-0.857142857142857	0.75	0.6	0.885714285714286
107	AK006445	288	116	739	CACTATGATATCTGAGGAGGCTTGATGGGCTTTTGTGCCCTCTAAATAGGACTCCCTCGA	41942	0	A_66_P105830	1700028B04Rik	gb|Mus musculus adult male testis cDNA, RIKEN full-length enriched library, clone:1700028B04 product:similar to NADH-UBIQUINONE OXIDOREDUCTASE ASHI SUBUNIT, MITOCHONDRIAL PRECURSOR (EC 1.6.5.3) (EC 1.6.99.3) (COMPLEX I-ASHI) (CI-ASHI) [Bos taurus], full i	0.0185079370253511	15.4632142494855	0.235164042899505	0.816491978353704	0.884227859966006	-6.56377641970011	0	0.142857142857143	-0.357142857142857	-0.714285714285714	-0.485714285714286
108	AK006559	129	36	886	GGTAGTTATCCCTGAATCTAATGATCTAATGTCATCCAAGTTGTCTTCCTTCCTAAATTT	19032	0	A_55_P2329938	1700030L20Rik	gb|Mus musculus adult male testis cDNA, RIKEN full-length enriched library, clone:1700030L20 product:developmentally regulated repeat element-containing transcript 1a, full insert sequence. [AK006559]	1.44600837052817	4.15980873384266	3.36135733221866	0.00313256754023932	0.0166267046366548	-2.00425678321467	0.857142857142857	-0.857142857142857	0.642857142857143	0.428571428571429	0.657142857142857
109	AK006604	93	94	1098	GGAATAAAGAACATTCCATATCACATTGTTCAGAAAACGTAATGAGGGAAAGGAGTCACC	13894	0	A_55_P2081772	Gm9558	gb|Mus musculus adult male testis cDNA, RIKEN full-length enriched library, clone:1700034M11 product:similar to 60S RIBOSOMAL PROTEIN L31 [Mus musculus], full insert sequence. [AK006604]	-0.157848734080264	4.35199149031176	-0.532597125054323	0.600228331273819	0.725666979888664	-6.44706550311059	0.0714285714285714	-0.142857142857143	-0.0357142857142857	0.0857142857142857	0.142857142857143
110	AK006607	347	104	697	TTAAGAAATCAGGTGTGCTGGCTGCTCCTAACTCTCAGAAGAATGGGGAAGGGAGATAAA	50589	0	A_55_P1957165	1700034P13Rik	gb|Mus musculus adult male testis cDNA, RIKEN full-length enriched library, clone:1700034P13 product:unclassifiable, full insert sequence. [AK006607]	0.512052989879184	7.59306994341078	4.48984281443468	0.000228070414085814	0.00256273108454693	0.520217588630111	0.821428571428571	-0.678571428571428	0.571428571428571	0.257142857142857	0.6
111	AK006642	16	97	420	CGAGCTCCTCCAACCTCCTGTTTCTAACTTCCATCCTCTGTAATAAACCTATAATCTTGG	2392	0	A_55_P2016691	1700039I01Rik	gb|Mus musculus adult male testis cDNA, RIKEN full-length enriched library, clone:1700039I01 product:unclassifiable, full insert sequence. [AK006642]	0.749022666197062	6.74634249045258	4.85854421950086	9.72938462276217e-05	0.00140275848765933	1.34878572251431	0.785714285714285	-0.642857142857143	0.571428571428571	0.542857142857143	0.771428571428571
112	AK006790	2	113	820	AACCATCGGAAACATTCTGAAAACCTCCTTAGAACATTTCCAGTAATGAAGAACTCTCCC	222	0	A_55_P2025203	Hrasls5	gb|Mus musculus adult male testis cDNA, RIKEN full-length enriched library, clone:1700055A14 product:similar to H-REV107-LIKE PROTEIN 5 [Mus musculus], full insert sequence. [AK006790]	0.038414273723359	4.49063172581621	0.0649174094324403	0.948889517743736	0.968982123652244	-6.59007360250908	-0.0357142857142857	-0.107142857142857	-0.25	-0.0857142857142857	0.0857142857142857
113	AK006834	374	67	1160	ATGCCACCCAAAGCCTAATTTATACTTAAGTGCTCAATATTAAACATAGTCCTGAGAGAC	54248	0	A_55_P2214580	1700058M13Rik	gb|Mus musculus adult male testis cDNA, RIKEN full-length enriched library, clone:1700058M13 product:unclassifiable, full insert sequence. [AK006834]	-0.153073453729039	4.44322294770653	-0.577904950011591	0.56983096000301	0.701755108825737	-6.42153180448681	0.392857142857143	0.107142857142857	0.428571428571428	0.142857142857143	0.142857142857143
114	AK006881	199	67	90	CGAGTACGGAAGAATACAGGCCCTTTTGGGAGAGAAAGTCCTCGAACCGCCAAGATGGTT	29174	0	A_66_P140224	1700064H15Rik	gb|Mus musculus adult male testis cDNA, RIKEN full-length enriched library, clone:1700064H15 product:unclassifiable, full insert sequence. [AK006881]	-0.498962169267966	4.77271205196091	-2.24469600545014	0.0363555944689824	0.0991685563400366	-4.28274743584325	-0.607142857142857	0.75	-0.678571428571428	-0.314285714285714	-0.257142857142857
115	AK006923	85	48	474	AACCCTGAGCTGCTGCACTTACTGGTAGCTTAATATATGAAGGCCATTTGGACTCTTATG	12649	0	A_55_P2235421	1700069L16Rik	gb|Mus musculus adult male testis cDNA, RIKEN full-length enriched library, clone:1700069L16 product:hypothetical protein, full insert sequence. [AK006923]	0.469997667466932	5.11362991085333	2.41456813386478	0.0255407000623311	0.0767100620354811	-3.96404094696425	0.607142857142857	-0.892857142857143	0.464285714285714	0.428571428571429	0.657142857142857
116	AK006928	87	144	842	AGAAGCACCCCTAGGATTGAGGGGAGGAAAAGCCTAATGACACCTGTGTCATTTAATAAA	13110	0	A_66_P115615	1700071A11Rik	gb|Mus musculus adult male testis cDNA, RIKEN full-length enriched library, clone:1700071A11 product:unclassifiable, full insert sequence. [AK006928]	-0.493660615846707	8.80562029213466	-4.98825805983618	7.22524591347285e-05	0.00114275362948856	1.6386019732098	-0.857142857142857	0.857142857142857	-0.75	-0.6	-0.885714285714286
117	AK006954	162	159	858	GTCCATACAGCAAAATGCCCTGGTCTTTTAAATAATGCTGTAATTAAAGTCCTCTTCTAT	23860	0	A_55_P2410826	1700080F18Rik	gb|Mus musculus adult male testis cDNA, RIKEN full-length enriched library, clone:1700080F18 product:unclassifiable, full insert sequence. [AK006954]	-0.138116777677298	4.39488409676536	-0.704283233725837	0.489442626251469	0.634462663659311	-6.33973774261576	0.0714285714285714	0.357142857142857	0.321428571428571	0.542857142857143	0.257142857142857
118	AK006989	153	20	230	TTCCTCAGTGCCCAGAGACCAGGAACTGGAGCCTAAGATGACACACCTCTGTAGTCCCAT	22462	0	A_66_P129940	1700084D21Rik	gb|Mus musculus adult male testis cDNA, RIKEN full-length enriched library, clone:1700084D21 product:unclassifiable, full insert sequence. [AK006989]	0.381726434816972	4.43813313602363	2.11119103622765	0.0476481584065655	0.120686884483592	-4.5235972699692	0.928571428571428	-0.785714285714285	0.785714285714285	0.6	0.885714285714286
119	AK006993	270	121	775	AGGAGCAGGTTTTCCAAAAAACACCCATTGGAAGTGTTTTTGTTGGTTTGTTGTTTAAAA	39365	0	A_52_P50417	1700084J12Rik	gb|Mus musculus adult male testis cDNA, RIKEN full-length enriched library, clone:1700084J12 product:hypothetical Ribosomal protein L30 containing protein, full insert sequence. [AK006993]	0.439377263803453	7.09134776980177	3.89083833091446	0.000919487353255043	0.00685521383411116	-0.82933102665561	0.522543728363424	-0.486506229855602	0.144149994031289	-0.0579771035652448	0.376851173174092
120	AK007003	221	151	289	TGGAAAGAGATAAGACCCCACACATAAGAGGCTGTCAATAAATGGAGATTGCTTCCATCA	32519	0	A_55_P2083824	1700085B13Rik	gb|Mus musculus adult male testis cDNA, RIKEN full-length enriched library, clone:1700085B13 product:unclassifiable, full insert sequence. [AK007003]	-0.360743750349953	7.00240532848708	-3.46033815854609	0.00249477127181026	0.0140742756654956	-1.78719625484399	-0.964285714285714	0.607142857142857	-0.821428571428571	-0.828571428571429	-1
121	AK007033	188	60	983	TATCATCTGTAACATCTCTCATGCTCAGACTTGAACATCTCTCATGCTTCAGCAGAACAC	27445	0	A_55_P2073035	1700091H14Rik	gb|Mus musculus adult male testis cDNA, RIKEN full-length enriched library, clone:1700091H14 product:hypothetical protein, full insert sequence. [AK007033]	0.256208050703855	4.64439907424515	0.987699603383054	0.33519488916269	0.489791233351874	-6.10151588949559	0.321428571428571	-0.75	0.464285714285714	0.142857142857143	0.0857142857142857
122	AK007072	327	151	8	TTCCTTGGCCTCCCAACCAACGGATCTATTACCATTGCATAGACGAAGACACCAAGCAAC	47774	0	A_66_P135166	1700094M24Rik	gb|Mus musculus adult male testis cDNA, RIKEN full-length enriched library, clone:1700094M24 product:unclassifiable, full insert sequence. [AK007072]	0.0913124226047515	5.8708397331216	0.652738792467372	0.521418171539833	0.66143640890696	-6.37496342934909	0.107142857142857	-0.25	0.0714285714285714	-0.0857142857142857	0.0857142857142857
123	AK007112	253	102	1099	TCTGGAAGAGGCCTGGTCCCACCACATGGCATCAGATAAAGGTCACTGCCTCTTGCTGTC	37020	0	A_55_P2215640	1700102J08Rik	gb|Mus musculus adult male testis cDNA, RIKEN full-length enriched library, clone:1700102J08 product:unclassifiable, full insert sequence. [AK007112]	-0.026368020289615	6.16086303796952	-0.233327725570204	0.817897761347968	0.885057656851959	-6.56421868433937	0.142857142857143	0.357142857142857	0.178571428571429	-0.142857142857143	-0.428571428571429
124	AK007141	306	87	447	GAAAGAAAACCTTCACTAAGTTAAAATCTTTGCTGTGCTGGGGCATTGAAAATATTTGGA	44489	0	A_55_P2045216	4921531P14Rik	gb|Mus musculus adult male testis cDNA, RIKEN full-length enriched library, clone:1700108N05 product:inferred: RIKEN cDNA 4921531P14 gene, full insert sequence. [AK007141]	0.323979694389965	6.59675493673533	3.21788264392134	0.00434913859433517	0.0211004800137772	-2.31596427012333	0.75	-0.464285714285714	0.5	0.371428571428571	0.714285714285714
125	AK007220	53	128	245	ACCAGTCTCTCTGATCATCTTCCTACGTACTCCCCTTTAGATGATCACTTATATTGTCTG	8132	0	A_51_P313397	1700121C10Rik	gb|Mus musculus adult male testis cDNA, RIKEN full-length enriched library, clone:1700121C10 product:unclassifiable, full insert sequence. [AK007220]	-0.16999664021442	5.73045227116575	-1.08616988258658	0.290427011952636	0.444431470084471	-6.00176074293831	-0.357142857142857	0.357142857142857	-0.0357142857142857	0.257142857142857	-0.0857142857142857
126	AK007238	167	64	275	AAGGCAGCGAAGTAAACCCTGGTGGAATTCACCAGAAGCCACTGGCTCACCTGGTATACA	24553	0	A_55_P2061796	1700122H20Rik	gb|Mus musculus adult male testis cDNA, RIKEN full-length enriched library, clone:1700122H20 product:unclassifiable, full insert sequence. [AK007238]	0.39551098324128	4.47372318672226	1.84038262058262	0.0807226282817262	0.176876667536576	-4.98261507995512	0.5	0	0.392857142857143	0.314285714285714	0.428571428571429
127	AK007267	115	78	535	CCACGAAAGCCCATTGGATGCTAAGCTCATCTCTCCTTTCCTCAGATGGCGACCATTACT	17097	0	A_55_P2144086	AK007267	gb|Mus musculus adult male testis cDNA, RIKEN full-length enriched library, clone:1700124I24 product:cytochrome c oxidase, subunit VI a, polypeptide 1, full insert sequence. [AK007267]	-0.0317690169770266	17.195729058562	-0.376659030673543	0.710425811894443	0.808842007776103	-6.51937170109953	-0.378393734332135	0.0180187492539112	-0.180187492539112	-0.289885517826224	-0.637748139217693
128	AK007554	256	143	1405	CTATGGCCTTTTTATTTTTGTAATTATGGTCTGGTCCTTAAATGGGGTCTATAAATGGAG	37384	0	A_66_P100761	1810019N24Rik	gb|Mus musculus 10 day old male pancreas cDNA, RIKEN full-length enriched library, clone:1810019N24 product:unclassifiable, full insert sequence. [AK007554]	0.155966782080782	5.179008894067	0.964008212758555	0.346647410682742	0.501659235658924	-6.12424117476886	0.25	-0.107142857142857	0.464285714285714	0.371428571428571	-0.0857142857142857
129	AK007978	340	157	1789	AGTTTTCCTCTGTCCCTCCTTCACTGTGACAAACTCCTCCCTGAATAAAATGGAGAAAGC	49522	0	A_55_P2396375	1810073O08Rik	gb|Mus musculus 10 day old male pancreas cDNA, RIKEN full-length enriched library, clone:1810073O08 product:unclassifiable, full insert sequence. [AK007978]	0.628811660237072	8.38826770617834	4.07672766426034	0.000596354651678676	0.0050073694275079	-0.411353220533035	0.464285714285714	-0.464285714285714	0.107142857142857	-0.0857142857142857	0.314285714285714
130	AK008051	332	152	1074	GGAGTAAATACTTTTCACAGGCATCATGTGGATCATTCAAATAGACCAACATCTGAAATT	48351	0	A_55_P2325698	2010002M09Rik	gb|Mus musculus adult male small intestine cDNA, RIKEN full-length enriched library, clone:2010002M09 product:unclassifiable, full insert sequence. [AK008051]	-0.294963135782048	6.39125940908948	-2.38225445644502	0.0273346173967846	0.0804132602297652	-4.02565701552421	-0.571428571428571	0.642857142857143	-0.678571428571428	-0.428571428571429	-0.2
131	AK008146	125	19	1120	CCTACCTACCTATGTGTTTTCTTATGCATACAAATCCCCATTTAATATATAGAGAACAGG	18434	0	A_55_P2085270	2010007E15Rik	gb|Mus musculus adult male small intestine cDNA, RIKEN full-length enriched library, clone:2010007E15 product:unclassifiable, full insert sequence. [AK008146]	0.236105842107378	7.30540200121227	1.29079528484907	0.211616399260329	0.354462831712001	-5.76809440320794	0.321428571428571	-0.392857142857143	0.0714285714285714	-0.257142857142857	0.0857142857142857
132	AK008522	274	108	865	GAGAAAGAAAAAACTGGACATGACAGCCGGAACATTATCTGACATTCATAAGGTCCTGAG	39908	0	A_66_P116326	Tlcd2	gb|Mus musculus adult male small intestine cDNA, RIKEN full-length enriched library, clone:2010305C02 product:hypothetical protein, full insert sequence. [AK008522]	-0.276589780316374	5.90658851035804	-1.76809996837727	0.0924220857152891	0.195051854062349	-5.09777224985869	-0.714285714285714	0.214285714285714	-0.535714285714286	-0.6	-0.771428571428571
133	AK008557	318	94	274	ATGTGGAGGAAGAGCCACCTGCGAGATGGATGTGAGCCACAAGCTGCACTGTGAAACCCA	46221	0	A_55_P2168990	Tmsb10	gb|Mus musculus adult male small intestine cDNA, RIKEN full-length enriched library, clone:2010309L16 product:thymosin, beta 10, full insert sequence. [AK008557]	-0.248445377646926	14.3573285284315	-2.28078281522385	0.0337554550599605	0.094056221393166	-4.21614544974376	-0.821428571428571	0.75	-0.714285714285714	-0.657142857142857	-0.942857142857143
134	AK008733	258	89	281	TTATACCTCTGGCTGACCTTCATTCATCTTGCTTTGGCCTCTGAAGCCCTAGAATTACAG	37574	0	A_51_P433000	Chmp4c	gb|Mus musculus adult male stomach cDNA, RIKEN full-length enriched library, clone:2210015K02 product:hypothetical protein, full insert sequence. [AK008733]	1.57325576622264	7.03588628737679	7.0838310870511	7.5826360415894e-07	7.32482641617536e-05	6.0730443939985	0.678571428571428	-0.535714285714286	0.464285714285714	0.257142857142857	0.542857142857143
135	AK008770	262	6	1094	GACAAAGCTTTTGGCAAGAGAAACAGAGAATCGGTAAAAACAAGTATGACCCAGAGGAAG	37997	0	A_55_P2397390	AK008770	gb|Mus musculus adult male stomach cDNA, RIKEN full-length enriched library, clone:2210022J03 product:hypothetical protein, full insert sequence. [AK008770]	-0.582574978691772	8.52949333553356	-2.08225511774438	0.0504809091767796	0.125935271660601	-4.57459548169235	-0.642857142857143	0.428571428571428	-0.5	-0.0285714285714286	-0.314285714285714
136	AK008780	198	30	961	AGGATTAAAAATACATTCTTACTCTACTTGCCAGATCACTGCCTTTTATAATGAAAGGAA	28813	0	A_66_P116451	2210039B01Rik	gb|Mus musculus adult male stomach cDNA, RIKEN full-length enriched library, clone:2210039B01 product:unclassifiable, full insert sequence. [AK008780]	0.366822146089514	4.39455684307934	1.8068399948232	0.0859807796124969	0.185281527622647	-5.03646186776431	0.785714285714285	-0.5	0.785714285714285	0.885714285714286	0.828571428571429
137	AK008836	2	130	1052	CTCTGGGCATCCAGAAAATGTTCCCTACTAAAGAATAAACTGTAACCTCCACTAAGACTG	255	0	A_55_P2404808	2210406H18Rik	gb|Mus musculus adult male stomach cDNA, RIKEN full-length enriched library, clone:2210406H18 product:unclassifiable, full insert sequence. [AK008836]	-0.0266296432758981	4.58286830668841	-0.0490579531417992	0.961363695708987	0.97651136362054	-6.5910053104122	-0.214285714285714	0.214285714285714	-0.285714285714286	-0.771428571428571	-0.771428571428571
138	AK008852	23	105	754	AGAGAATTCAGATTCTCCTTGGGAATCTCAGACCTTCTGCCCCATTACATCCCACCCCTT	3625	0	A_55_P2219151	1700113A16Rik	gb|Mus musculus adult male stomach cDNA, RIKEN full-length enriched library, clone:2210408E11 product:unclassifiable, full insert sequence. [AK008852]	0.511756670451018	6.95715722940292	4.10752104651784	0.000555068015895058	0.00476561371294512	-0.341980084592456	0.821428571428571	-0.892857142857143	0.821428571428571	0.542857142857143	0.6
139	AK008868	337	95	347	ATCCCCAGAAAGATATGTGTACATAGTTCACCTTCCCAAAATAGTCACTCTTGATTGTGG	49127	0	A_51_P270558	2210409D07Rik	gb|Mus musculus adult male stomach cDNA, RIKEN full-length enriched library, clone:2210409D07 product:unclassifiable, full insert sequence. [AK008868]	-0.747679989317939	5.39513055206342	-3.40926359896917	0.0028060733141265	0.0153558779321948	-1.89938886823674	-0.678571428571428	0.392857142857143	-0.642857142857143	-0.6	-0.771428571428571
140	AK008891	329	111	762	CTGGACAAAAAGAACAAATTCCTAGAAACACATCCTACTAAGAATGAGTCATGAACTAAG	47992	0	A_55_P2151066	2210411A11Rik	gb|Mus musculus adult male stomach cDNA, RIKEN full-length enriched library, clone:2210411A11 product:unclassifiable, full insert sequence. [AK008891]	0.0630768199160876	6.32001503885065	0.374278573359566	0.712167968509217	0.810208485698901	-6.52028662752778	-0.198206241793023	0.198206241793023	-0.360374985078224	-0.405839724956714	-0.144942758913112
141	AK009022	158	95	143	GGCCTGGATCAGTTCTCTTTCTGCCTTTCAGACTATGTATATATTCAACAGGACATATGA	23175	0	A_55_P2186802	2300003K06Rik	gb|Mus musculus adult male tongue cDNA, RIKEN full-length enriched library, clone:2300003K06 product:unclassifiable, full insert sequence. [AK009022]	0.471188409229971	4.72270175484317	1.97188473564291	0.0627297065810259	0.14720077271181	-4.76494467539718	0.535714285714286	-0.392857142857143	0.428571428571428	0.485714285714286	0.485714285714286
142	AK009062	243	116	343	CTCTGAAGAAATGTTCATGTGTCCTGGTACTTTAAAAGAAAAGCAACAGTGAAGAAGAAA	35603	0	A_55_P2032278	Zfp932	gb|Mus musculus adult male tongue cDNA, RIKEN full-length enriched library, clone:2310001H12 product:weakly similar to KRUPPEL-RELATED ZINC FINGER PROTEIN F80-L [Mus musculus], full insert sequence. [AK009062]	0.266090175182981	9.95353554499351	2.53421244017013	0.0198106193386949	0.0636400689796713	-3.73213149754721	0.75	-0.535714285714286	0.714285714285714	0.828571428571429	0.771428571428571
143	AK009110	338	55	585	TTCCCCTGTCCGGGGAAGGAAATCGCCTGCTGGGTTTTCCCGTCCCTTCCAGCTTAAATT	49059	0	A_55_P1998380	Traf6	gb|Mus musculus adult male tongue cDNA, RIKEN full-length enriched library, clone:2310003F17 product:Tnf receptor-associated factor 6, full insert sequence. [AK009110]	-0.0816340236484479	9.14987715724303	-1.03965300171671	0.311007882019266	0.46522262511887	-6.04994112899057	-0.571428571428571	0.285714285714286	-0.214285714285714	-0.0285714285714286	-0.542857142857143
144	AK009168	77	52	1127	ATGGTGGTGGTGTTTATGGCTGGGGTTTAAATAGGAAGCTAATAAAGATAAAAAACTGTT	11504	0	A_55_P2240116	2310005E17Rik	gb|Mus musculus adult male tongue cDNA, RIKEN full-length enriched library, clone:2310005E17 product:unclassifiable, full insert sequence. [AK009168]	0.64407020519587	8.19417790089853	3.67569092783497	0.00151608909553971	0.00979576397498851	-1.31035914614671	0.892857142857143	-0.821428571428571	0.75	0.714285714285714	0.885714285714286
145	AK009210	188	25	1792	CACCATGATGGGGTAAATGTCTATGTTTAAGATAGGCAAGGAATATAGTTGAAAATGAGA	27380	0	A_55_P2288285	2310007J06Rik	gb|Mus musculus adult male tongue cDNA, RIKEN full-length enriched library, clone:2310007J06 product:unclassifiable, full insert sequence. [AK009210]	-0.341090454467442	8.1171408845419	-2.42434868308867	0.0250197127671279	0.0755137360434513	-3.94530351830764	-0.785714285714285	0.928571428571428	-0.714285714285714	-0.485714285714286	-0.714285714285714
146	AK009355	345	136	983	TGTGAAAATGACAGGAGCTATTGCCGAAATGGAGCTAGTACTGAGAAGTATCTGGGGAGA	50354	0	A_66_P104180	2310015D24Rik	gb|Mus musculus adult male tongue cDNA, RIKEN full-length enriched library, clone:2310015D24 product:unclassifiable, full insert sequence. [AK009355]	-0.625167091227822	4.53068793861579	-1.9352488570346	0.0673457729007459	0.155179489190379	-4.82661269343434	-0.678571428571428	0.821428571428571	-0.571428571428571	-0.257142857142857	-0.257142857142857
147	AK009506	177	110	1186	CCTGGCAAACATCATACTAACCTATCACACACATTAGTACCTCATTATCATGTACAATTT	26081	0	A_55_P2308117	2310026I22Rik	gb|Mus musculus adult male tongue cDNA, RIKEN full-length enriched library, clone:2310026I22 product:unclassifiable, full insert sequence. [AK009506]	-0.0568364657121911	4.70990749902191	-0.415647982153993	0.682129391970267	0.787854177798047	-6.50357394420689	-0.214285714285714	0.285714285714286	-0.428571428571428	-0.485714285714286	-0.257142857142857
148	AK009622	301	135	1048	GTGACTTGCGGTTGTTCAGCTTTTGGAAAAAATTTGAGTCAAAATAAAAACTGCTGCTTC	43996	0	A_55_P2212161	2310034O05Rik	gb|Mus musculus adult male tongue cDNA, RIKEN full-length enriched library, clone:2310034O05 product:unclassifiable, full insert sequence. [AK009622]	-0.00247837537835061	4.93283723765092	-0.0120855756624509	0.990478062293475	0.993928874439163	-6.59217065329735	-0.321428571428571	-0.178571428571429	-0.464285714285714	-0.257142857142857	-0.0857142857142857
149	AK009785	96	9	1487	GCCAGGGCTATACAGAGAGACTGTATCTTAAACAAAGATATCGTTAAAATAAATTGCTGT	14032	0	A_55_P2248315	2310043M15Rik	gb|Mus musculus adult male tongue cDNA, RIKEN full-length enriched library, clone:2310043M15 product:unclassifiable, full insert sequence. [AK009785]	1.46550854988587	8.9853256416644	7.79413885049209	1.83906213539145e-07	4.11521795530283e-05	7.44036470136801	0.821428571428571	-0.75	0.607142857142857	0.6	0.885714285714286
150	AK009813	103	1	521	GGAAAGTTATGGACCTCTTGGGATGACTGGAATATCCATGGGAGGACATGTGAGTTTCTA	15192	0	A_66_P129619	Gm2011	gb|Mus musculus adult male tongue cDNA, RIKEN full-length enriched library, clone:2310045B05 product:inferred: RIKEN cDNA 3110057O12 gene / putative [Mus musculus], full insert sequence. [AK009813]	-0.392131601862284	7.33471168487255	-4.04379425958702	0.000643915010301294	0.00529666290062586	-0.485513861954794	-0.785714285714285	0.928571428571428	-0.607142857142857	-0.428571428571429	-0.657142857142857
151	AK009853	35	71	481	ACAGCTTCCTCGATCCCAAGCTCTTCTTAATTAGCAGTTGCAGTTTCCATCTCTGACAAG	5368	0	A_66_P114244	2310046K23Rik	gb|Mus musculus adult male tongue cDNA, RIKEN full-length enriched library, clone:2310046K23 product:unclassifiable, full insert sequence. [AK009853]	0.503238047408225	4.90335440851654	2.47837776533542	0.0223158679390051	0.069337215340803	-3.84107800842801	0.535714285714286	-0.535714285714286	0.214285714285714	-0.0285714285714286	0.428571428571429
152	AK009882	40	145	1526	GAGTGGTATGCTGTAAATGTTTTATAGAATTTAGTTGGAGATACAACCAGTATTGAAGGG	6104	0	A_51_P445912	2310047K21Rik	gb|Mus musculus adult male tongue cDNA, RIKEN full-length enriched library, clone:2310047K21 product:unclassifiable, full insert sequence. [AK009882]	-0.0178296417923001	7.75751654263825	-0.146016828355345	0.885381718411823	0.928750010008326	-6.58126038325669	0.357142857142857	-0.0714285714285714	0.107142857142857	0.0857142857142857	0.485714285714286
153	AK009949	4	45	1177	GTGGCTAAGTGGCTTTCTGTACTTTGCACGTGCTTGAAATTATTGTTAATGAAATATTTG	401	0	A_55_P2095899	2310057B04Rik	gb|Mus musculus adult male tongue cDNA, RIKEN full-length enriched library, clone:2310057B04 product:unclassifiable, full insert sequence. [AK009949]	0.0179405535310222	7.9091393160034	0.156480116602393	0.877236169140001	0.923785916551515	-6.57963058775057	-0.285714285714286	0.214285714285714	-0.464285714285714	-0.257142857142857	0.0857142857142857
154	AK009987	347	26	1506	AAGCTGGGGGATATCCTCTTGTGCTATCTCTCACTGTTGCACATTAAACCTATTTACAGG	50452	0	A_55_P2373852	2310058N22Rik	gb|Mus musculus adult male tongue cDNA, RIKEN full-length enriched library, clone:2310058N22 product:unclassifiable, full insert sequence. [AK009987]	-0.121490840076522	11.781436239472	-0.763093369247969	0.45438764677645	0.604444734144598	-6.29644800374132	-0.357142857142857	0.5	-0.321428571428571	0.0857142857142857	0.0285714285714286
155	AK010199	368	133	1727	CTGATAACAAAATTACTATTTGGTGCAGTTCATTCTTTCTGCTCTCCTTTTGAACTTGAG	53503	0	A_55_P2208071	Nbeal1	gb|Mus musculus adult male tongue cDNA, RIKEN full-length enriched library, clone:2310076G13 product:unclassifiable, full insert sequence. [AK010199]	0.233886953289415	8.83341931968555	1.56652692448834	0.133039082827747	0.253952818470063	-5.40080547641251	0.180187492539112	-0.0360374985078224	0.234243740300845	0.376851173174092	0.289885517826224
156	AK010586	242	157	752	TTGTACTGCAATCAAGAGCATGTCTGCCTTCCAGCAGGATCATACTGCAATTGAGAGCAT	35388	0	A_55_P2244355	2410024N13Rik	gb|Mus musculus ES cells cDNA, RIKEN full-length enriched library, clone:2410024N13 product:hypothetical protein, full insert sequence. [AK010586]	0.406788921715977	4.33513148420766	1.45419342753321	0.16153286978565	0.292312205136924	-5.5573461306143	0.714285714285714	-0.714285714285714	0.535714285714286	0.542857142857143	0.771428571428571
157	AK010742	270	28	714	GAGTAGTCCTTTGACCTACACACACACATAGACACACATACACACAAACCATTTAAAAAA	39199	0	A_55_P2212006	2410087M07Rik	gb|Mus musculus ES cells cDNA, RIKEN full-length enriched library, clone:2410087M07 product:unclassifiable, full insert sequence. [AK010742]	0.574325185506432	9.14213679798656	3.76177369814465	0.00124143107507126	0.00849677972571667	-1.11834731123785	0.928571428571428	-0.785714285714285	0.678571428571428	0.542857142857143	0.828571428571429
158	AK010778	94	15	786	GCGCTAGGGGCTTTAGAGCTAATCCTGTTGTCTTAAAAGTTGTTATTGGGTTTGTTTTTT	13758	0	A_55_P2013251	2410125D13Rik	gb|Mus musculus ES cells cDNA, RIKEN full-length enriched library, clone:2410125D13 product:unclassifiable, full insert sequence. [AK010778]	-0.178980367708921	7.47910886131492	-1.43184189128039	0.167757841724856	0.300493948819072	-5.58738416945679	-0.392857142857143	0.607142857142857	-0.464285714285714	-0.142857142857143	0.142857142857143
159	AK010837	307	69	951	CGCACCCGTTTCTGAAATGACTCTGAGACTTAATTGTTTATGAATAAATGCCTAGGCCAT	44748	0	A_55_P2225082	Mettl4	gb|Mus musculus ES cells cDNA, RIKEN full-length enriched library, clone:2410198H06 product:inferred: RIKEN cDNA 2410198H06 gene / unnamed protein product {Macaca fascicularis}, full insert sequence. [AK010837]	-0.0417865492499203	6.76319486008652	-0.376887192184742	0.710258915459955	0.808769310176101	-6.5192837072109	-0.5	0.214285714285714	-0.535714285714286	-0.314285714285714	-0.0285714285714286
160	AK010974	352	149	1569	GCACGGAAAGAGGCTAAGTCAAAATAACCACAATGACAAAATGGGATTGCTAAGTAAATT	51243	0	A_55_P2345916	2510016G02Rik	gb|Mus musculus 13 days embryo liver cDNA, RIKEN full-length enriched library, clone:2510016G02 product:unclassifiable, full insert sequence. [AK010974]	-0.273655842824782	6.84435727223833	-1.82410798791766	0.0832377186873097	0.180752258677429	-5.00882854875338	-0.428571428571428	0.428571428571428	-0.0714285714285714	0.485714285714286	0.142857142857143
161	AK011044	292	87	521	TTCCTGAAAGCTTTGTAGAAAGACATTGGCTTCACTTTGAGGAATAAATTCTATTCACTG	42471	0	A_52_P592195	Zfp192	gb|Mus musculus 13 days embryo liver cDNA, RIKEN full-length enriched library, clone:2510038J07 product:zinc finger protein 96, full insert sequence. [AK011044]	0.114917904519864	4.38368442756163	0.546864682416832	0.590571081666218	0.718169388732654	-6.43924271871078	0	0.428571428571428	0.178571428571429	0.428571428571429	0.257142857142857
162	AK011142	327	106	1286	CGGTGGATCTATATGAGTTCAAAGCCAGCCTGGCCTACATAGTTGCACATTGTCTCAAAT	47694	0	A_55_P2295445	2600002B07Rik	gb|Mus musculus 10 days embryo whole body cDNA, RIKEN full-length enriched library, clone:2600002B07 product:unclassifiable, full insert sequence. [AK011142]	0.546598419129626	12.4283836677399	4.99636727627388	7.09238771990215e-05	0.0011291354587542	1.65668257190809	0.821428571428571	-0.75	0.75	0.771428571428571	0.942857142857143
163	AK011166	128	148	16	ACCGGACCAGGGAGCAAAAAGATGGGGGAAGACACAGCTTCTGGTGTTCCTGTAGCTTTG	18941	0	A_55_P1991617	2600006L11Rik	gb|Mus musculus 10 days embryo whole body cDNA, RIKEN full-length enriched library, clone:2600006L11 product:unclassifiable, full insert sequence. [AK011166]	0.00641909856308054	4.79310376472901	0.0367855309869559	0.971023678144434	0.982413985219442	-6.59154837316454	-0.178571428571429	0.107142857142857	-0.0357142857142857	-0.0285714285714286	0.0285714285714286
164	AK011292	52	39	1087	CAGGCCCCTTTGCAAGATTTAATCTTGATTATCTCCTTTTATGTTAGAGGAGATATAGTA	7685	0	A_55_P2209767	2610002J23Rik	gb|Mus musculus 10 days embryo whole body cDNA, RIKEN full-length enriched library, clone:2610002J23 product:unclassifiable, full insert sequence. [AK011292]	0.0307387654029192	12.0189779834209	0.330710382918249	0.744330858397504	0.833539051164246	-6.53602043469997	0.142857142857143	-0.0714285714285714	-0.0714285714285714	-0.314285714285714	-0.0285714285714286
165	AK011326	206	18	551	TCAGGGCTCTGAAAGGATTGGTAGAGGCTAGCCTTAAGGGTCACCCACTTCATTCGGCGA	29955	0	A_52_P219974	2610005M20Rik	gb|Mus musculus 10 days embryo whole body cDNA, RIKEN full-length enriched library, clone:2610005M20 product:hypothetical protein, full insert sequence. [AK011326]	-0.00994809447109901	4.97099392794915	-0.0565756368958242	0.955449225723084	0.972832861178447	-6.59059597634457	-0.142857142857143	-0.142857142857143	0.285714285714286	0.542857142857143	0.142857142857143
166	AK011347	216	40	1116	TTAAAATTAGTGACCAAGGATGCGCTCTTGAGAATGTCAAGTCCTGCGCTTCCTAACAGG	31454	0	A_55_P2342264	2610008G14Rik	gb|Mus musculus 10 days embryo whole body cDNA, RIKEN full-length enriched library, clone:2610008G14 product:unclassifiable, full insert sequence. [AK011347]	-0.170510324073101	7.09745209999378	-1.59727094175531	0.126013119693921	0.243892601737911	-5.35638162967384	-0.396412483586046	0.900937462695559	-0.558581226871247	-0.492805380304581	-0.405839724956714
167	AK011488	225	30	1479	CACTAACATTAGTGGATCTTTCCTGCCCCCTTAATTTCAACTAAAGCTCAGTATTTAAAA	32870	0	A_55_P2021854	AK011488	gb|Mus musculus 10 days embryo whole body cDNA, RIKEN full-length enriched library, clone:2610020J05 product:similar to PSEUDOURIDINE SYNTHASE 3 [Mus musculus], full insert sequence. [AK011488]	0.129769943314086	8.93328807481979	1.41376386544675	0.1729333344506	0.307548890390885	-5.61140354445946	0.642857142857143	0	0.607142857142857	0.657142857142857	0.6
168	AK011494	334	119	1674	TTTTGCAAATCCTCTGTGGTTGCTGCATACACATAGTATAGGCAAAACAGTGACATACAC	48585	0	A_55_P2363902	2610020P09Rik	gb|Mus musculus 10 days embryo whole body cDNA, RIKEN full-length enriched library, clone:2610020P09 product:unclassifiable, full insert sequence. [AK011494]	-0.293831598823399	8.83873073035647	-2.45094681422359	0.0236525506456467	0.0722486697334188	-3.89414446767953	-0.5	0.285714285714286	-0.107142857142857	-0.0857142857142857	-0.542857142857143
169	AK011582	131	154	1634	GTACTTATACACACAGGTCACACACAGACAGGCACACATGAATAAAACCAATTTAAAAAA	19540	0	A_55_P2410325	2610028D06Rik	gb|Mus musculus 10 days embryo whole body cDNA, RIKEN full-length enriched library, clone:2610028D06 product:unclassifiable, full insert sequence. [AK011582]	-0.707840969676043	8.36266592389439	-6.36365056318334	3.41651973357864e-06	0.000167334847169581	4.61197833479723	-0.785714285714285	0.785714285714285	-0.642857142857143	-0.428571428571429	-0.6
170	AK011616	206	159	805	TTCTGATTCTCCTGCTAGGTTTCTGCAAAAAAGGCTCAACTGGTGTAACCTCTGTAGAGG	30209	0	A_55_P2354531	2610029K11Rik	gb|Mus musculus 10 days embryo whole body cDNA, RIKEN full-length enriched library, clone:2610029K11 product:unclassifiable, full insert sequence. [AK011616]	-0.317808907225354	9.54591403583988	-3.24989588009317	0.00404296330507008	0.0200076975035743	-2.24674221027253	-0.714285714285714	0.5	-0.535714285714286	-0.371428571428571	-0.714285714285714
171	AK011730	319	31	659	ATGTGTGATAATATTGGAACCAACAATTCGGTCATATTTTTAAAAGCTATTTGTGTGTGA	46400	0	A_55_P2032094	Zfp715	gb|Mus musculus 10 days embryo whole body cDNA, RIKEN full-length enriched library, clone:2610041B18 product:weakly similar to BA162G10.3 (ZINC FINGER PROTEIN) (FRAGMENT) [Homo sapiens], full insert sequence. [AK011730]	0.121183390169741	4.92078007648952	0.925629500303169	0.365763195813484	0.52038803144718	-6.15998815571053	0.0357142857142857	0.0357142857142857	0.107142857142857	0.0857142857142857	0.0857142857142857
172	AK011855	256	139	875	GCACTGTAGAGGGAGATTAAGAGGTGATTGTGATTTGTCAAAATTGATGCATTAAAATGA	37378	0	A_55_P2361547	2610201A13Rik	gb|Mus musculus 10 days embryo whole body cDNA, RIKEN full-length enriched library, clone:2610201A13 product:unclassifiable, full insert sequence. [AK011855]	0.109985327382175	9.51764165560955	1.23127596643902	0.23261829226756	0.379576470152809	-5.83963008133525	0.571428571428571	-0.642857142857143	0.464285714285714	0.6	0.828571428571429
173	AK012019	49	133	1631	CAGAGGAATTTTTTGTGTTTATCTTCCTACTAAATTGCTCAGTGATCATGGATATCACCA	7567	0	A_55_P2069192	N6amt1	gb|Mus musculus 10 days embryo whole body cDNA, RIKEN full-length enriched library, clone:2610312J19 product:PUTATIVE N6-DNA-METHYLTRANSFERASE (EC 2.1.1.-) (PROTEIN PRED28) (M.HSAHEMK2P) homolog [Homo sapiens], full insert sequence. [AK012019]	-0.227053572854175	6.40666149013866	-1.82474171319867	0.0831385177850362	0.180594600834513	-5.00781088338106	-0.357142857142857	0.571428571428571	0	0.142857142857143	-0.257142857142857
174	AK012020	39	131	1135	GTAATGTGTGGTTTGTCAGCCGAGTCTATAGTAAGACCTCCTCTCAAAATAAAAATAAAA	6080	0	A_55_P2388687	1700003G18Rik	gb|Mus musculus 10 days embryo whole body cDNA, RIKEN full-length enriched library, clone:2610312K03 product:unclassifiable, full insert sequence. [AK012020]	-0.185645204433668	5.33852719551238	-1.15946292959213	0.260034023075403	0.410136556365349	-5.92207835251204	-0.5	0.357142857142857	-0.321428571428571	-0.314285714285714	-0.714285714285714
175	AK012035	107	1	667	TTTCGAGTCACACTGGGGTCTAAAGACACACCTGGAATAAAAATCAGAATGCTTAAGAAA	15771	0	A_55_P2274383	2610316D01Rik	gb|Mus musculus 10 days embryo whole body cDNA, RIKEN full-length enriched library, clone:2610316D01 product:unclassifiable, full insert sequence. [AK012035]	-0.154293467038613	7.72370089276015	-1.190532885859	0.247889443552246	0.396903767866318	-5.88693198891359	-0.285714285714286	0.285714285714286	-0.428571428571428	-0.6	-0.6
176	AK012046	71	8	1941	AGCCCCAAGTATGAAGCAGTGAGATAGCACTTGGTAAGTAACTATAGTATGATCACAGGA	10549	0	A_52_P598447	Klhl22	gb|Mus musculus 10 days embryo whole body cDNA, RIKEN full-length enriched library, clone:2610318I18 product:hypothetical protein, full insert sequence. [AK012046]	-0.499095380667479	7.52890723120671	-4.25429070435064	0.000394352152367127	0.00375969809400727	-0.0110442492112126	-0.428571428571428	0.357142857142857	-0.0714285714285714	0.0285714285714286	-0.371428571428571
177	AK012053	154	61	827	AGTATTTTGATGACTAAGGGTGCAACTCAAAGGCAGAGTGCTTATTGTGTGTGTGGCCCA	22536	0	A_55_P2368355	2610319H10Rik	gb|Mus musculus 10 days embryo whole body cDNA, RIKEN full-length enriched library, clone:2610319H10 product:unclassifiable, full insert sequence. [AK012053]	0.117533997822445	12.7186261447255	0.929788083002018	0.363658224732382	0.518722179478866	-6.15617881855326	0.5	-0.285714285714286	0.642857142857143	0.771428571428571	0.6
178	AK012221	104	54	1547	CCAGTGCATGTGTATAAGTCATCATTTAATCTTTTGAAAAGTGGGTTACACTAACCTAAG	15290	0	A_55_P2258375	2700008G24Rik	gb|Mus musculus 11 days embryo whole body cDNA, RIKEN full-length enriched library, clone:2700008G24 product:unclassifiable, full insert sequence. [AK012221]	-0.0545642448776329	7.33517434538107	-0.473098368437829	0.641307276371566	0.756825994875966	-6.47751686806462	-0.642857142857143	0.0714285714285714	-0.5	-0.428571428571429	-0.714285714285714
179	AK012244	232	124	2098	CTACCTCCTCGTGGCTTAAGCTTCTCTTTCGTTTTCTATTTCTAAGCCTTGATTTAAAGG	33905	0	A_55_P2302383	3300002A11Rik	gb|Mus musculus 11 days embryo whole body cDNA, RIKEN full-length enriched library, clone:2700016B18 product:unclassifiable, full insert sequence. [AK012244]	-0.394692134447948	8.27569388144541	-3.39031954888872	0.00293098459521524	0.0158580634747692	-1.94090147060891	-0.428571428571428	0.5	-0.142857142857143	0.0857142857142857	-0.314285714285714
180	AK012274	37	23	941	AATTAGACTCCATTTCCACAACAAAAGGAGACAACCCTAACTTACAACCAGCCATTAAGC	5575	0	A_55_P2233462	2700022O18Rik	gb|Mus musculus 11 days embryo whole body cDNA, RIKEN full-length enriched library, clone:2700022O18 product:unclassifiable, full insert sequence. [AK012274]	-0.476587836723874	6.29559424131673	-4.09357375828766	0.000573401345026351	0.0048693360094948	-0.37340482965981	-0.642857142857143	0.928571428571428	-0.714285714285714	-0.485714285714286	-0.485714285714286
181	AK012661	378	56	1269	GGAGAGAGCTACAGGAGCCCTCATGAGTGTGCAGGGACTGAATCAATTACAAGATAATAA	54810	0	A_66_P114504	Dnahc17	gb|Mus musculus 10, 11 days embryo whole body cDNA, RIKEN full-length enriched library, clone:2810003K23 product:hypothetical protein, full insert sequence. [AK012661]	-0.373913452185201	4.60540933814777	-1.36409924733251	0.187814597006921	0.326029902302162	-5.67610569669823	-0.357142857142857	0.642857142857143	-0.142857142857143	-0.142857142857143	-0.428571428571429
182	AK012671	111	102	1291	CATTGCTTTCAAGCTATTCTCTCAAATTCTGTACAATAAAATTCTTACTGTTTGCCCCAC	16540	0	A_55_P2386544	2810004I08Rik	gb|Mus musculus 10, 11 days embryo whole body cDNA, RIKEN full-length enriched library, clone:2810004I08 product:unclassifiable, full insert sequence. [AK012671]	-0.661157510777674	4.83122257633518	-1.92762411949039	0.0683435001290632	0.156842437964055	-4.83934922523954	-0.285714285714286	-0.0714285714285714	-0.0357142857142857	0.371428571428571	0.0857142857142857
183	AK012763	15	144	914	GGGAAAAAAGACATTTTAGAACCCTTTTAAATGCTAACACAATGCTGCCATTCTGGTAAA	2481	0	A_55_P2256423	2810019C22Rik	gb|Mus musculus 10, 11 days embryo whole body cDNA, RIKEN full-length enriched library, clone:2810019C22 product:unclassifiable, full insert sequence. [AK012763]	-0.25212207816711	5.72067664066009	-1.81029429202916	0.0854258456425089	0.184351417648238	-5.03094900930458	-0.714285714285714	0.571428571428571	-0.357142857142857	0.0285714285714286	-0.428571428571429
184	AK012848	133	15	1343	TGCAGACTGGGACCCATGGCCTCTGGCCACCTCTGTAACCCTGGCAGACCAAGTTATAAA	19583	0	A_51_P248335	Zfp618	gb|Mus musculus 10, 11 days embryo whole body cDNA, RIKEN full-length enriched library, clone:2810031P15 product:hypothetical Zinc finger, C2H2 type containing protein, full insert sequence. [AK012848]	0.595334167170706	7.08122548777616	4.72312028856726	0.000132913573710546	0.00173648600574742	1.0451439835105	0.892857142857143	-0.678571428571428	0.642857142857143	0.6	0.885714285714286
185	AK012876	27	112	2093	GGTTGGACTAATGGGCTCTCTTCTTTCATTCATCTTACAATGAAAATATAATGTTGCCAT	4246	0	A_55_P2332926	2810037O22Rik	gb|Mus musculus 10, 11 days embryo whole body cDNA, RIKEN full-length enriched library, clone:2810037O22 product:unclassifiable, full insert sequence. [AK012876]	-0.145369812382411	12.4149161204001	-1.11016491148195	0.280204533431038	0.433350804289037	-5.97617758047204	0.0357142857142857	0.321428571428571	0.214285714285714	0.485714285714286	0.371428571428571
186	AK012892	124	150	1247	CATATACAAGACGGGGCAATCCAAAACAGCATAATATAATTTTCTCCAACTACTTGAGAA	18375	0	A_55_P2383877	2810040C05Rik	gb|Mus musculus 10, 11 days embryo whole body cDNA, RIKEN full-length enriched library, clone:2810040C05 product:unclassifiable, full insert sequence. [AK012892]	-0.118293091914216	8.50232580837381	-0.964373472361727	0.346468828117637	0.501493262275391	-6.12389461073487	-0.178571428571429	0.321428571428571	0.178571428571429	0.542857142857143	0.257142857142857
187	AK012974	159	102	1537	GTAGCCAACCAACCATTCTCATCCAAATTGATATTGCTGGAAATTAAGTGCTTAAGAAAA	23475	0	A_55_P2291796	2810403G07Rik	gb|Mus musculus 10, 11 days embryo whole body cDNA, RIKEN full-length enriched library, clone:2810403G07 product:unclassifiable, full insert sequence. [AK012974]	0.301661323265238	7.20384851218409	1.74126176953421	0.0971254987014687	0.202245475342085	-5.13968364808183	0.5	-0.5	0.321428571428571	0.257142857142857	0.542857142857143
188	AK012975	52	25	2279	GCCATCACTACAGTCATGACCTCTTACTCTTTAAAAGCTAGCCTTGATAATTATAAATTC	7662	0	A_55_P2424742	LOC100036525	gb|Mus musculus 10, 11 days embryo whole body cDNA, RIKEN full-length enriched library, clone:2810403G11 product:hypothetical protein, full insert sequence. [AK012975]	-0.167492838528533	6.84679735019008	-0.992572851163705	0.332872037398234	0.487489705578907	-6.09677944314136	-0.5	0.571428571428571	-0.25	0.142857142857143	0.0285714285714286
189	AK012985	354	98	1184	TGCTAATTCCTATGTCCTGACTTCTACCCATCATACTATATTAAAGCTGAGCATGTAATC	51437	0	A_55_P2279777	2810404M03Rik	gb|Mus musculus 10, 11 days embryo whole body cDNA, RIKEN full-length enriched library, clone:2810404M03 product:unclassifiable, full insert sequence. [AK012985]	-0.12000881428574	5.28195886547528	-0.749128420729189	0.462571330438769	0.611089781581037	-6.30702441237891	-0.5	0.428571428571428	-0.392857142857143	-0.657142857142857	-0.828571428571429
190	AK012993	106	121	1056	GTCGTGTGTTCAGAAGCACAGTTAATTTAATAAACTTCCAGGTATGGTTTGTGGATGTGC	15693	0	A_55_P2326205	2810405F17Rik	gb|Mus musculus 10, 11 days embryo whole body cDNA, RIKEN full-length enriched library, clone:2810405F17 product:unclassifiable, full insert sequence. [AK012993]	-0.149163760362027	7.68767785347998	-1.90031560355561	0.0720250173857185	0.162912494295723	-4.8846851998659	-0.785714285714285	0.714285714285714	-0.607142857142857	-0.257142857142857	-0.6
191	AK013182	1	37	1679	CTGTAGAGGTCTTAAGAATGTCATTCAACATAGCCTATTTTGTCCTTGTCATGATGAATT	69	0	A_55_P2364211	2810428J06Rik	gb|Mus musculus 10, 11 days embryo whole body cDNA, RIKEN full-length enriched library, clone:2810428J06 product:unclassifiable, full insert sequence. [AK013182]	-0.144204548017586	7.47354161901124	-1.20819773342922	0.241177858903254	0.388974564896109	-5.86659150775061	-0.321428571428571	0.535714285714286	-0.321428571428571	-0.142857142857143	-0.257142857142857
192	AK013216	176	12	1039	CCGTATTGCTTCATCTAATTCCAAACAATGTCATGTTAGAATGAAACTCAGAAATGCACA	25626	0	A_55_P2105165	Ercc8	gb|Mus musculus 10, 11 days embryo whole body cDNA, RIKEN full-length enriched library, clone:2810431L23 product:COCKAYNE SYNDROME 1 (CLASSICAL) homolog [Homo sapiens], full insert sequence. [AK013216]	-0.0417575985155363	4.4347489278091	-0.191090109345967	0.85039724016513	0.905146683694057	-6.5734387601928	0.178571428571429	-0.0357142857142857	0.25	0.714285714285714	0.714285714285714
193	AK013313	195	79	1333	AGCCCAGGATAACAATGATTGTGCGACAAACGTTCAAATAAAACGCTGATATGGAATTCT	28610	0	A_55_P2419091	2810449G22Rik	gb|Mus musculus 10, 11 days embryo whole body cDNA, RIKEN full-length enriched library, clone:2810449G22 product:unclassifiable, full insert sequence. [AK013313]	-0.365995187368703	5.8876137667665	-3.69382150313094	0.00145363554197078	0.00949383978368478	-1.2699755416741	-0.785714285714285	0.928571428571428	-0.714285714285714	-0.485714285714286	-0.714285714285714
194	AK013346	151	141	1391	CTGCTGTAACTCCAGTGTCAAGAGCAGTGTGTAATAATATTCAGTGAAAACTCAATAAAA	22387	0	A_55_P2310898	2810454L23Rik	gb|Mus musculus 10, 11 days embryo whole body cDNA, RIKEN full-length enriched library, clone:2810454L23 product:weakly similar to KINETOPLAST MITOCHONDRIAL MURF2 PROTEIN [Leishmania tarentolae], full insert sequence. [AK013346]	-0.0422685230068183	11.3670461967959	-0.446630064486445	0.659979857516637	0.771502079404145	-6.48993183608465	-0.178571428571429	0.464285714285714	-0.285714285714286	-0.142857142857143	0.0285714285714286
195	AK013351	311	15	1140	GGCTTCCTTCTTAAATAATGAACTTAGGTTTTTTGGCAATTTCTTTTGGGTTCTCTGGAA	45227	0	A_55_P2283551	2810455B08Rik	gb|Mus musculus 10, 11 days embryo whole body cDNA, RIKEN full-length enriched library, clone:2810455B08 product:unclassifiable, full insert sequence. [AK013351]	0.0305801610959318	8.5309399383878	0.230609627775361	0.819979743765673	0.88641502238348	-6.564866991061	0.321428571428571	0.0357142857142857	0.607142857142857	0.828571428571429	0.6
196	AK013461	132	36	1776	TGACATGCATGTCCCCCCTTCCACATACACATACCCACATAGTAAATAAATAAATGTAAT	19332	0	A_55_P2209053	2900001G08Rik	gb|Mus musculus adult male hippocampus cDNA, RIKEN full-length enriched library, clone:2900001G08 product:unclassifiable, full insert sequence. [AK013461]	0.278057137951946	8.16722620086289	0.964509425868103	0.346402373904637	0.501420191282958	-6.12376558545116	0.285714285714286	-0.785714285714285	0.392857142857143	0.0857142857142857	0.0285714285714286
197	AK013463	75	63	391	TGTTCAGCTAGAAAACAATCACAGATATCACGACAGAATTGATTTACACTGTTCTCTGAA	11237	0	A_52_P458806	5430414B12Rik	gb|Mus musculus adult male hippocampus cDNA, RIKEN full-length enriched library, clone:2900001L02 product:unclassifiable, full insert sequence. [AK013463]	-0.935135551063027	4.7883193546265	-2.93170974642108	0.00829651174590868	0.0336425083734213	-2.92478862022317	-0.892857142857143	0.678571428571428	-0.642857142857143	-0.6	-0.885714285714286
198	AK013525	108	10	1609	AGTGAAGTAGACTTCCATATACACACCATTTCTTGACCCTCCCCCCTTCATGTTTGTGAG	15787	0	A_55_P2203141	2900011F02Rik	gb|Mus musculus adult male hippocampus cDNA, RIKEN full-length enriched library, clone:2900011F02 product:unclassifiable, full insert sequence. [AK013525]	0.851755288987738	8.85316125967385	4.57890401261194	0.000185521708214146	0.0022053972091568	0.720845266832069	0.75	-0.821428571428571	0.571428571428571	0.371428571428571	0.542857142857143
199	AK013590	294	78	1002	CCCTTGACTTAAACAAACAAATTATCGCTACAAAGCAAACACAAAAATCCTCTTTCCCAA	42740	0	A_55_P2387014	2900024J01Rik	gb|Mus musculus adult male hippocampus cDNA, RIKEN full-length enriched library, clone:2900024J01 product:unclassifiable, full insert sequence. [AK013590]	-0.480948680662458	6.11134790392457	-4.06358458759853	0.000614898768016976	0.00513014797286552	-0.440953738019838	-0.785714285714285	0.928571428571428	-0.714285714285714	-0.485714285714286	-0.714285714285714
200	AK013627	235	147	304	GGTTTGGATAAAAGACACATACCAGCATGTATAGCACTCTCTCTCTCTCTCTCTCTCTCT	34505	0	A_55_P2152901	2900040C04Rik	gb|Mus musculus adult male hippocampus cDNA, RIKEN full-length enriched library, clone:2900040C04 product:unclassifiable, full insert sequence. [AK013627]	0.622440677098606	10.1807876756786	3.67351049668217	0.00152377667123345	0.00982925181700725	-1.31521359582749	0.785714285714285	-0.785714285714285	0.642857142857143	0.428571428571429	0.6
201	AK013651	112	98	236	AGGAAGAGGAAGAGGAAGAGGAAGAGGAAGAGGAAGAGGAAGAGGAAGAGGAAGAAAAAG	16534	0	A_55_P2077522	AK013651	gb|Mus musculus adult male hippocampus cDNA, RIKEN full-length enriched library, clone:2900045O20 product:unclassifiable, full insert sequence. [AK013651]	-0.366845936524715	12.0003678378854	-1.54346908846121	0.13852029174294	0.261514330640773	-5.43368340845634	-0.321428571428571	0.392857142857143	-0.0714285714285714	0.257142857142857	-0.0857142857142857
202	AK013682	104	159	1248	GGCAATGGGCCTTTGAAGTTGTAATCAGTTTAAAGGAGTGAAATTAATGTAAAACAAAGC	15481	0	A_55_P2217831	2900054C01Rik	gb|Mus musculus adult male hippocampus cDNA, RIKEN full-length enriched library, clone:2900054C01 product:unclassifiable, full insert sequence. [AK013682]	0.151579228200365	10.6024514319869	0.759032427313026	0.456758322194554	0.606588665542082	-6.29954256279014	0.464285714285714	-0.321428571428571	0.142857142857143	0.0857142857142857	0.542857142857143
203	AK013712	245	59	960	CAGGCTATTTGTTATGGGCTCTCCTGAAACCACAGGCCAAATTAAACTTGCTGTTCTAGC	35785	0	A_55_P2232559	2900057B20Rik	gb|Mus musculus adult male hippocampus cDNA, RIKEN full-length enriched library, clone:2900057B20 product:unclassifiable, full insert sequence. [AK013712]	0.695742526728809	5.23642116033869	3.94892069873096	0.000803176743942521	0.00619901626985087	-0.698910077477892	0.714285714285714	-0.714285714285714	0.642857142857143	0.485714285714286	0.657142857142857
204	AK013736	66	5	700	CGACTTTGCAATGAAAAAGCTGAAGAGGCAAAGAAAGACAAATCCAGATCGGAGAGTGAG	9673	0	A_66_P140856	Gm4588	gb|Mus musculus adult male hippocampus cDNA, RIKEN full-length enriched library, clone:2900060L22 product:unclassifiable, full insert sequence. [AK013736]	0.437713520558452	8.02216141267493	1.81639647026086	0.0844531432490376	0.182717003122013	-5.02119202222367	0.607142857142857	-0.821428571428571	0.535714285714286	0.428571428571429	0.6
205	AK013749	373	68	899	GAGTTCAAAAGCTGGAGATGTTTTCATGGTGCAGCTTATTTGTAAATATTGTGCTTAATC	54249	0	A_55_P2415930	2900064F13Rik	gb|Mus musculus adult male hippocampus cDNA, RIKEN full-length enriched library, clone:2900064F13 product:unclassifiable, full insert sequence. [AK013749]	0.168232603784627	9.99784844180614	1.18153646818429	0.251361208437005	0.400827160650131	-5.89719158667473	0.0357142857142857	-0.0357142857142857	-0.142857142857143	-0.142857142857143	0.2
206	AK013766	233	109	1503	CATTAGACTACAAGTCATTTTTGGTCGCTGTCTTCCTCTCTCCTTATATCCAGAAACCAA	34161	0	A_55_P2422243	2900072G11Rik	gb|Mus musculus adult male hippocampus cDNA, RIKEN full-length enriched library, clone:2900072G11 product:unclassifiable, full insert sequence. [AK013766]	0.239996292694128	11.4064523022419	1.37491630439963	0.184489443368323	0.322030805879489	-5.66217519088078	0.571428571428571	-0.428571428571428	0.607142857142857	0.771428571428571	0.771428571428571
207	AK013771	320	27	1090	AATATGTGGAGCCATTACCTTGCTCTTCCGTTGTCAGATGAAAAGAAATGAGAAGAAAAG	46393	0	A_55_P2089113	2900073C17Rik	gb|Mus musculus adult male hippocampus cDNA, RIKEN full-length enriched library, clone:2900073C17 product:unclassifiable, full insert sequence. [AK013771]	-1.45945531109363	6.88105892323681	-3.51863088964212	0.00218084335204268	0.0126838786656873	-1.65869297669155	-0.535714285714286	0.392857142857143	-0.535714285714286	-0.485714285714286	-0.428571428571429
208	AK013795	310	78	832	CTGACTATATCATCATGTCACACCCCAGCTCAAAACTAGTGATGCCTTGGACCAAGTTTC	45052	0	A_55_P2251181	2900076A13Rik	gb|Mus musculus adult male hippocampus cDNA, RIKEN full-length enriched library, clone:2900076A13 product:unclassifiable, full insert sequence. [AK013795]	0.0209493958333269	10.4164925778781	0.183142833970785	0.856544861368607	0.909532095064176	-6.57496926344295	0.214285714285714	-0.0714285714285714	0.464285714285714	0.371428571428571	0.0857142857142857
209	AK013908	326	146	1776	TGCACAAAGCCTTTAAAAAATTGTTCGTTTGCTTTTCTCTTGTAAGGTAATTCCTGGTAG	47468	0	A_52_P834112	3021401N23Rik	gb|Mus musculus 12 days embryo head cDNA, RIKEN full-length enriched library, clone:3021401N23 product:unclassifiable, full insert sequence. [AK013908]	0.0187853880061919	6.41055660665089	0.184222523376027	0.855709106867469	0.909044341017975	-6.57476513679519	0.321428571428571	0.321428571428571	0.357142857142857	0.257142857142857	0.257142857142857
210	AK013968	366	17	653	AAGAGTCAGAGCACTCTTGCCCGGAATTTATTTAGCAAACAGAATTGGGCTTGATGACTC	53012	0	A_55_P2197777	3110001N23Rik	gb|Mus musculus 13 days embryo head cDNA, RIKEN full-length enriched library, clone:3110001N23 product:unclassifiable, full insert sequence. [AK013968]	0.252914583812879	9.08533640710526	1.42428141789652	0.169906872526887	0.303393836832818	-5.59745950103609	0.607142857142857	-0.178571428571429	0.75	0.828571428571429	0.657142857142857
211	AK014010	22	127	646	CCCATATATTTATGGCCCCGCGCTTATACACACACTCATGTAAAAATAAATCTAAACATC	3369	0	A_55_P2256148	LOC100049077	gb|Mus musculus 13 days embryo head cDNA, RIKEN full-length enriched library, clone:3110006E17 product:hypothetical protein, full insert sequence. [AK014010]	-0.318262706188091	6.25248735985914	-2.87836841846892	0.00934332258612812	0.0367034049789155	-3.03600214502208	-0.428571428571428	0.571428571428571	-0.285714285714286	-0.257142857142857	-0.542857142857143
212	AK014019	89	163	997	CCTATGTATCCTATGACAGAAAATGGCAAAATGACATCAAGCATTCTTTCCTATTTGGTT	13433	0	A_55_P1965939	3110007F17Rik	gb|Mus musculus 13 days embryo head cDNA, RIKEN full-length enriched library, clone:3110007F17 product:hypothetical protein, full insert sequence. [AK014019]	-0.130245310347012	4.71213174162247	-0.892237641268542	0.382961447755041	0.537200064888499	-6.19000725314685	-0.0714285714285714	0.571428571428571	-0.214285714285714	-0.142857142857143	0.142857142857143
213	AK014088	16	92	1176	GGGAGATACCCTGGATAGTACAGAGAAAGAAATACTTTGTAAATGTTAACTTCAATTGGA	2383	0	A_55_P2234979	3110027N22Rik	gb|Mus musculus 13 days embryo head cDNA, RIKEN full-length enriched library, clone:3110027N22 product:inferred: RIKEN cDNA 3110027N22 gene, full insert sequence. [AK014088]	0.0793901467347684	7.74040073233887	0.362115330122034	0.72109483152541	0.816694525098854	-6.52487227297003	0.428571428571428	-0.0714285714285714	0.107142857142857	0.0857142857142857	0.6
214	AK014122	25	123	1606	CTTACGTGTGTACGTATGTACCCTTGTGTGTTAGTTTTGTGCAAATAGAATGACATCCTT	3964	0	A_55_P2368271	3110035C09Rik	gb|Mus musculus 13 days embryo head cDNA, RIKEN full-length enriched library, clone:3110035C09 product:unclassifiable, full insert sequence. [AK014122]	-0.158097011189104	6.57350437539805	-0.920393809073431	0.368424996867392	0.523119839747265	-6.16476190387668	-0.107142857142857	0.607142857142857	-0.0714285714285714	0.257142857142857	0.257142857142857
215	AK014187	140	35	1386	AATATCGTTTCTTTGTGGAACAGAAGATACCATTTTTCGTTTATAAACGAGTTGGCTGTG	20490	0	A_55_P2187829	5430402O13Rik	gb|Mus musculus 13 days embryo head cDNA, RIKEN full-length enriched library, clone:3110047M22 product:unclassifiable, full insert sequence. [AK014187]	-0.259853511666965	5.80721017655517	-1.63921063551237	0.11693281806056	0.23133819541315	-5.29471644882657	-0.714285714285714	1	-0.714285714285714	-0.485714285714286	-0.542857142857143
216	AK014355	75	24	1608	TTCTCACCTGAGCAGAGGCAGCAGTCCTGCGGTTTTCTCTCCCAATAAATCCCTTGTGTG	11164	0	A_66_P135681	Gm10762	gb|Mus musculus 17 days embryo head cDNA, RIKEN full-length enriched library, clone:3300001L22 product:unclassifiable, full insert sequence. [AK014355]	-0.00577113375695593	5.66523980737682	-0.0318892004365814	0.974879087053101	0.984822991763694	-6.59172171188457	0.107142857142857	-0.107142857142857	-0.107142857142857	-0.6	-0.428571428571429
217	AK014378	166	38	924	TATCGTTTTCATACCAAAATGATAGCTGCTTGGATTCTGTCTCCCACTTCTTCCCACACA	24224	0	A_55_P2351215	3300002P13Rik	gb|Mus musculus 17 days embryo head cDNA, RIKEN full-length enriched library, clone:3300002P13 product:hypothetical protein, full insert sequence. [AK014378]	1.54152751544624	6.01482385830893	7.38530954723011	4.12185324936816e-07	5.53475816411886e-05	6.66246022001877	0.785714285714285	-0.785714285714285	0.642857142857143	0.428571428571429	0.6
218	AK014426	138	123	1675	CTAGTTACAGCTGAAGTAGTTTCTCTGAAACAAGTTTCCTACTTCTGACGGATATTAAAA	20355	0	A_55_P2073895	Mina	gb|Mus musculus 18 days pregnant adult female placenta and extra embryonic tissue cDNA, RIKEN full-length enriched library, clone:3830408E23 product:hypothetical protein, full insert sequence. [AK014426]	-0.434299924041965	5.41746647826565	-1.85791042180596	0.0780884202753214	0.172890405821136	-4.95420059354254	-0.642857142857143	0.428571428571428	-0.571428571428571	-0.542857142857143	-0.714285714285714
219	AK014465	8	112	2425	GTGAGAAAGGTGAGGTGATTCAACAAAATAAATTTTGTCTGAAACTGGCACAATAAAACC	1162	0	A_55_P2372528	4122401K19Rik	gb|Mus musculus 16 days embryo head cDNA, RIKEN full-length enriched library, clone:4122401K19 product:unclassifiable, full insert sequence. [AK014465]	-0.00376794010410375	7.43363373610826	-0.0189976172159082	0.985032792050968	0.991066414999059	-6.59205989389088	-0.428571428571428	0.0714285714285714	-0.535714285714286	-0.371428571428571	-0.0857142857142857
220	AK014609	135	49	1011	AAAGATGTTTGATAGCTTTGTTTAATCCAGATTTCCCCAAATTTACTCACCTCCACCATC	19939	0	A_55_P2322709	4633401B06Rik	gb|Mus musculus 0 day neonate skin cDNA, RIKEN full-length enriched library, clone:4633401B06 product:unclassifiable, full insert sequence. [AK014609]	-0.0560832591058507	8.36627423884152	-0.45888659344892	0.651303900444974	0.764681242949836	-6.48426983526092	-0.25	0.0357142857142857	-0.0714285714285714	0.542857142857143	0.428571428571429
221	AK014629	76	21	1442	TCTCTCTCTCTCATAGGAGGTCTCACTGTATAACCCTCCTGAATTCATTGTGTGGATCCA	11159	0	A_55_P2200628	4733401D01Rik	gb|Mus musculus 10 days neonate skin cDNA, RIKEN full-length enriched library, clone:4733401D01 product:unclassifiable, full insert sequence. [AK014629]	0.817602822705787	10.9462461890092	3.81218250206006	0.00110415269522031	0.0078391845016829	-1.00561160218075	0.464285714285714	-0.464285714285714	0.107142857142857	-0.0857142857142857	0.314285714285714
222	AK014656	354	29	440	CCCATTCCTTAGAATAGGTTTTGTCTTCCCAAACAGTAATCATGCATTCCTACCTGACCA	51318	0	A_52_P685511	4833405L11Rik	gb|Mus musculus 0 day neonate head cDNA, RIKEN full-length enriched library, clone:4833405L11 product:unclassifiable, full insert sequence. [AK014656]	0.371604019509707	10.3895289568139	1.23926253632113	0.229710783902448	0.376259720384899	-5.83019801054291	0.357142857142857	0	0.25	0.2	0.257142857142857
223	AK014659	7	14	1405	AAAGAACTCATTGCTAAAGAAACGAGTTGTTGATTAAATCAGCTTGGTCTTAATATTTTC	970	0	A_66_P109978	Bnip2	gb|Mus musculus 0 day neonate head cDNA, RIKEN full-length enriched library, clone:4833407C03 product:BCL2/adenovirus E1B 19 kDa-interacting protein 1, NIP2, full insert sequence. [AK014659]	0.0140383464050213	4.69449842232265	0.0531552026577967	0.958139915097702	0.974466378389075	-6.59078943897029	0.0357142857142857	0.321428571428571	0.142857142857143	0.485714285714286	0.485714285714286
224	AK014684	192	70	2011	GTACGAACTTGCAGTTAAATGAGCACTAGTTCAAAGAAGAAAAAAGTTGTCTCCTTCCGG	28030	0	A_55_P2300071	4833412C15Rik	gb|Mus musculus 0 day neonate head cDNA, RIKEN full-length enriched library, clone:4833412C15 product:unclassifiable, full insert sequence. [AK014684]	0.183368838034243	11.1097593100873	1.83798444658193	0.0810890209807402	0.177419319373499	-4.98648809777351	0.642857142857143	-0.142857142857143	0.714285714285714	0.828571428571429	0.657142857142857
225	AK014704	209	70	912	AGGGGGTGTGTGGCTAGAATGTGTGTGTGCTCAGGGCTTTCATTAAAAACACATTTTATT	30635	0	A_55_P2320085	4833415N18Rik	gb|Mus musculus 0 day neonate head cDNA, RIKEN full-length enriched library, clone:4833415N18 product:unclassifiable, full insert sequence. [AK014704]	-0.151596131721368	9.71596650479223	-0.816268225742865	0.424040966878	0.57631022316601	-6.25449781945775	-0.107142857142857	-0.321428571428571	-0.0714285714285714	-0.142857142857143	-0.2
226	AK014724	200	25	1388	AATATGGCGCAAAGTAAGCCACCATTTGCACTACCTTGTAAAATAAAATAAGCATCAACG	29100	0	A_55_P2208961	4833419E13Rik	gb|Mus musculus 0 day neonate head cDNA, RIKEN full-length enriched library, clone:4833419E13 product:inferred: RIKEN cDNA 4833419E13 gene, full insert sequence. [AK014724]	-0.184578556732641	4.53847208449785	-1.31733535646168	0.202740314073767	0.344531807933564	-5.73527911262387	-0.882918713441648	0.846881214933825	-0.684712471648625	-0.463816828521959	-0.695725242782938
227	AK014727	365	146	1479	CAATTCTCTGTGTCTGTGTTTTATTTTTAGAGGCAATTTTGTTTCCATTTGCCTGAAACC	53243	0	A_66_P138585	4833419G08Rik	gb|Mus musculus 0 day neonate head cDNA, RIKEN full-length enriched library, clone:4833419G08 product:unclassifiable, full insert sequence. [AK014727]	0.279896233528152	6.9706795707369	2.08263919406542	0.0504423346067553	0.125885301667654	-4.57392147295086	0.678571428571428	-0.607142857142857	0.285714285714286	-0.0857142857142857	0.371428571428571
228	AK014733	334	110	720	ATGTGCCAGTTACCTGCTGTTACCTGCTGTTTACACCAGCTGCTTTCAGACTAGTTTTTT	48568	0	A_55_P2296310	4833420D23Rik	gb|Mus musculus 0 day neonate head cDNA, RIKEN full-length enriched library, clone:4833420D23 product:unclassifiable, full insert sequence. [AK014733]	0.281654400593486	6.59195593959537	2.64685397571438	0.0155396298216617	0.0531213717607871	-3.50873031873268	0.785714285714285	-0.642857142857143	0.857142857142857	0.942857142857143	0.942857142857143
229	AK014745	101	38	785	ACCTGACACGTCTGTCATCTACAGGCATGTGTATAAACAGACACAAATATACATACAATC	14965	0	A_55_P2367255	4833421G17Rik	gb|Mus musculus 0 day neonate head cDNA, RIKEN full-length enriched library, clone:4833421G17 product:unclassifiable, full insert sequence. [AK014745]	-0.431563964925117	6.60762039785504	-3.28609417393066	0.00372207413510993	0.0187994130760242	-2.16823620759623	-0.774806217918181	0.810843716426003	-0.666693722394714	-0.428571428571429	-0.6
230	AK014752	333	151	2324	GGCATTGCCATCCAAGGACTTTGTTACTCTTTGCTTGTTTGTTTTTGTCTGTCTACTTTC	48644	0	A_55_P2246665	4833422M21Rik	gb|Mus musculus 0 day neonate head cDNA, RIKEN full-length enriched library, clone:4833422M21 product:unclassifiable, full insert sequence. [AK014752]	-0.478833883198787	5.56189059672121	-3.49275151360699	0.00231509749165236	0.013280602142316	-1.71580009482381	-0.5	0.857142857142857	-0.464285714285714	-0.2	-0.142857142857143
231	AK014779	357	124	1391	CCAGCTGCACACTTAAGATTCTCATGCTTTGCTGCGCCTCAGTTATGTGTCAATAAAAAA	52058	0	A_55_P2424627	4833427F10Rik	gb|Mus musculus 0 day neonate head cDNA, RIKEN full-length enriched library, clone:4833427F10 product:unclassifiable, full insert sequence. [AK014779]	0.23763678035025	4.30310546871945	1.04358098728512	0.309230848457278	0.46358048358878	-6.04594537824982	-0.0357142857142857	0.0357142857142857	0.0357142857142857	0.0857142857142857	0.0857142857142857
232	AK014847	119	47	965	TAGATTGAACAGTTGAGGCCTGCCACTAATCTCTTGAATCCTTATTAAAAGGTCAACTTT	17612	0	A_55_P2219317	4921509A06Rik	gb|Mus musculus adult male testis cDNA, RIKEN full-length enriched library, clone:4921509A06 product:unclassifiable, full insert sequence. [AK014847]	0.120066013144803	5.1031447685698	0.472090221232525	0.642014137334124	0.757432409214416	-6.47800254139825	0.392857142857143	-0.678571428571428	0.5	0.771428571428571	0.771428571428571
233	AK014899	18	10	1365	GCCCCTGAATTTGAGAACTCCATTAGAAACTATGAGGTAATAAATATTTGGTTTTAGCCG	2536	0	A_55_P2217548	4921515G04Rik	gb|Mus musculus adult male testis cDNA, RIKEN full-length enriched library, clone:4921515G04 product:unclassifiable, full insert sequence. [AK014899]	0.0502318833134714	5.31413037914432	0.217955539147039	0.829690161325621	0.892943663782056	-6.56778569244765	0.0357142857142857	-0.107142857142857	-0.392857142857143	-0.657142857142857	-0.371428571428571
234	AK014901	150	83	1477	GACCATTTAAGTAGGAATCACCTGGCTCTTCTATAGGCAATAAAATAAGCTGCTACTTTC	22007	0	A_55_P2305045	4921515L22Rik	gb|Mus musculus adult male testis cDNA, RIKEN full-length enriched library, clone:4921515L22 product:unclassifiable, full insert sequence. [AK014901]	1.59413636482551	5.0356251321002	6.32879338382992	3.68109378669512e-06	0.000173786375087659	4.53942384260307	0.821428571428571	-0.607142857142857	0.642857142857143	0.6	0.828571428571429
235	AK014902	116	15	1910	CTGACCCTGCCAGCTGAAAGTCACTCCTTCAGTTAAAAAATAAAGACTTTAAAATTCCGG	16978	0	A_55_P2362096	4921516I12Rik	gb|Mus musculus adult male testis cDNA, RIKEN full-length enriched library, clone:4921516I12 product:unclassifiable, full insert sequence. [AK014902]	0.332041204411921	6.77759642574492	2.43990343238601	0.0242115015695743	0.0735481462773861	-3.91542115721236	0.607142857142857	-0.464285714285714	0.142857142857143	0.0285714285714286	0.542857142857143
236	AK014905	264	14	2167	ATCGTTAGAGGAAGAACTATAGAACTGAAACTCTTGAACTCAATAAAAAGTCCGTGGGCC	38294	0	A_55_P1953038	Ttll7	gb|Mus musculus adult male testis cDNA, RIKEN full-length enriched library, clone:4921517B04 product:hypothetical Tubulin-tyrosine ligase containing protein, full insert sequence. [AK014905]	0.0305596739829186	4.51251553430199	0.147372803135938	0.884325351222289	0.92801375483067	-6.58105551667418	0.214285714285714	-0.214285714285714	0.142857142857143	0.0857142857142857	0.142857142857143
237	AK014914	11	56	1575	ATGTTCTCACAGTTCAGAATCATAGCCTCAGACCTTCATGGGAACAGCATTGCTGAAGAC	1691	0	A_55_P2252426	4921517O11Rik	gb|Mus musculus adult male testis cDNA, RIKEN full-length enriched library, clone:4921517O11 product:unclassifiable, full insert sequence. [AK014914]	-0.590592543014806	3.94578917896148	-0.826825044568813	0.418171301246264	0.570630156153626	-6.24585518347022	0.25	-0.0357142857142857	0.428571428571428	0.371428571428571	0.0857142857142857
238	AK014981	377	48	1252	AAAGGTGGTACCCAAAGCCATGAGCCACACACACACAAATAAAAAGGACATATCTTTTTT	54795	0	A_55_P2329660	4921529N20Rik	gb|Mus musculus adult male testis cDNA, RIKEN full-length enriched library, clone:4921529N20 product:unclassifiable, full insert sequence. [AK014981]	0.376049853209469	6.09275011384845	1.16886792128321	0.256311825238596	0.4061634238525	-5.9115245461975	0.285714285714286	-0.285714285714286	0.357142857142857	0.314285714285714	0.0285714285714286
239	AK014993	181	28	1695	TGGAACCTGTTTCTATCCTGGCTTTGCCTAGAGCAGAAACTAGTCTTGGTGATTAAAAAA	26505	0	A_55_P2387152	4921532D01Rik	gb|Mus musculus adult male testis cDNA, RIKEN full-length enriched library, clone:4921532D01 product:unclassifiable, full insert sequence. [AK014993]	-0.270924509377686	7.14315963518698	-2.23130824064517	0.0373660655945422	0.101129968046608	-4.30729807497996	-0.571428571428571	0.714285714285714	-0.285714285714286	-0.257142857142857	-0.657142857142857
240	AK015033	79	144	1598	GCTACATGAAACTATCTCAAAAAGAAGTAATGGTGGTCATCACTGTAACAAGTTATGAAG	11953	0	A_66_P128038	Gm3300	gb|Mus musculus adult male testis cDNA, RIKEN full-length enriched library, clone:4930401D09 product:unclassifiable, full insert sequence. [AK015033]	-0.445995718867223	4.62844571518604	-2.05686175017104	0.0530910399140405	0.130534356496304	-4.61898226876772	-0.5	0.428571428571428	-0.571428571428571	-0.485714285714286	-0.428571428571429
241	AK015045	240	15	1465	TGGCTACCCTAGATAACTGACTATAACCTAGAAGCTGAAGTCCTCTCCAAGCTGTTAAAA	34855	0	A_55_P2257306	4930402D18Rik	gb|Mus musculus adult male testis cDNA, RIKEN full-length enriched library, clone:4930402D18 product:unclassifiable, full insert sequence. [AK015045]	1.03591078364915	4.59202543404595	5.58233611684075	1.88496302815841e-05	0.000463624401784799	2.94838820080586	0.75	-0.821428571428571	0.678571428571428	0.428571428571429	0.6
242	AK015048	170	108	939	CTCTCTGGGCCTTTTGAACTTATATTGCATTCATAGAATAAACACAAGCTGTTATGACAT	24921	0	A_55_P2399878	4930402F11Rik	gb|Mus musculus adult male testis cDNA, RIKEN full-length enriched library, clone:4930402F11 product:unclassifiable, full insert sequence. [AK015048]	0.110560198227329	4.99782985528508	0.417912438575021	0.680500155001138	0.786609070922707	-6.50260945164919	0.0357142857142857	-0.0357142857142857	-0.142857142857143	-0.0285714285714286	0.371428571428571
243	AK015069	356	62	1043	AACTTGCCATGGACAGCATTAGAAACTTGGCTGGGACCAGTCAAGATGGTTCTGTTTAAC	51663	0	A_55_P2273656	4930403O15Rik	gb|Mus musculus adult male testis cDNA, RIKEN full-length enriched library, clone:4930403O15 product:unclassifiable, full insert sequence. [AK015069]	-0.602965179537701	6.22822586477902	-1.65894570526987	0.112855076325076	0.225516206557555	-5.2652808784341	-0.678571428571428	0.392857142857143	-0.464285714285714	-0.0285714285714286	-0.314285714285714
244	AK015084	358	120	1407	GGAGATACAAAGTCATGAGAATGCAGCTGACATCATCACAGAAATACTCTTATTATAACT	52053	0	A_55_P2236512	4930404K06Rik	gb|Mus musculus adult male testis cDNA, RIKEN full-length enriched library, clone:4930404K06 product:unclassifiable, full insert sequence. [AK015084]	0.00618189199527475	4.7425092578692	0.0267343497642096	0.978938738190043	0.987494190324725	-6.59187749601271	-0.321428571428571	0.107142857142857	-0.392857142857143	-0.257142857142857	-0.142857142857143
245	AK015093	306	132	954	TACAGCTTTCATTCCCTGTGGCTCTTCTCTTCCAGGCCAATAAAATTGTCCTTTAACTTC	44567	0	A_55_P2188374	4930405D01Rik	gb|Mus musculus adult male testis cDNA, RIKEN full-length enriched library, clone:4930405D01 product:unclassifiable, full insert sequence. [AK015093]	0.414848580159058	6.43158146929383	2.16474842870244	0.0427818585089628	0.111715009622188	-4.42805369241066	0.504524979109513	-0.324337486570401	0.198206241793023	-0.0869656553478673	0.289885517826224
246	AK015108	106	114	432	GTTGAGATATTAAAGTTTTTAAAGAGTTGACTCTTTTTGTACATTAAAAACAAAAAACAA	15679	0	A_52_P914882	4930406M16Rik	gb|Mus musculus adult male testis cDNA, RIKEN full-length enriched library, clone:4930406M16 product:unclassifiable, full insert sequence. [AK015108]	0.282975508273673	4.81873058862477	0.280726213264825	0.781827377999877	0.860097783036868	-6.5517004090428	0.821428571428571	-0.892857142857143	0.821428571428571	0.542857142857143	0.6
247	AK015127	311	92	1220	TTTCAAGAGCCATCGGCCCCATCTCTTTGGTTTGGTCTCCTGGATGTGGCATAAATATTT	45359	0	A_55_P2371301	4930413E15Rik	gb|Mus musculus adult male testis cDNA, RIKEN full-length enriched library, clone:4930413E15 product:unclassifiable, full insert sequence. [AK015127]	1.13112446540938	5.91862349068169	5.80969367090218	1.13814920741339e-05	0.000338693785466761	3.44018082631532	0.75	-0.464285714285714	0.5	0.371428571428571	0.714285714285714
248	AK015129	189	27	1038	AGATATCCTATGGCAGCTGGATAGGCTGTCAGATAAGTTCATAAAGAATTGCTGAAACGC	27669	0	A_55_P2213583	4930413F20Rik	gb|Mus musculus adult male testis cDNA, RIKEN full-length enriched library, clone:4930413F20 product:unclassifiable, full insert sequence. [AK015129]	-0.801509481986262	5.460788041367	-3.59443727410048	0.0018302081054497	0.0111485028076432	-1.49092189741766	-0.642857142857143	0.714285714285714	-0.642857142857143	-0.314285714285714	-0.257142857142857
249	AK015138	37	119	337	CTGCAGACACTGTCTTCATCATCCCTGACTCTGTCTTCACAGTTAGTTGTGGGTAAGATA	5751	0	A_51_P256549	1700010M22Rik	gb|Mus musculus adult male testis cDNA, RIKEN full-length enriched library, clone:4930414M06 product:similar to DJ1068E13.2 (NOVEL PROTEIN SIMILAR TO BOVINE SCP2 (STEROL CARRIER PROTEIN 2) AND PART OF HSD17B4 (HYDROXYSTEROID (17-BETA) DEHYDROGENASE 4)) [H	-0.385178261073058	6.85861850894452	-2.30309725698064	0.0322344130835599	0.0906890759708184	-4.17465631319292	-0.464285714285714	0.464285714285714	-0.107142857142857	0.0857142857142857	-0.314285714285714
250	AK015147	16	2	575	AGTTTGCTTCAAAAGTGGAAACTGCCCTTGGTTCAACTGCTGACAGTATGCTGTCCAAAC	2218	0	A_55_P2087295	Gm4022	gb|Mus musculus adult male testis cDNA, RIKEN full-length enriched library, clone:4930415H09 product:granzyme F, full insert sequence. [AK015147]	0.47272294245419	4.94732696998153	2.66073778404591	0.0150779960861585	0.0518936293712942	-3.48087668497966	0.785714285714285	-0.428571428571428	0.678571428571428	0.771428571428571	0.771428571428571
251	AK015184	187	92	1924	TCAGTTGATGGACTTTTGGTTGTTTCCACTTTTTGGTTATTGTGAATAAATAGTGCTGTG	27498	0	A_55_P2383248	4930422N03Rik	gb|Mus musculus adult male testis cDNA, RIKEN full-length enriched library, clone:4930422N03 product:unclassifiable, full insert sequence. [AK015184]	-0.257585338873013	6.72238188843913	-1.88256111719322	0.0745113404785304	0.167055883333819	-4.91392225068304	-0.178571428571429	0.75	-0.321428571428571	-0.0285714285714286	0.0857142857142857
252	AK015187	51	158	1567	GATTGCAGCTTTTTGAATTGTCATTTTTCTCCCCTACTCACGCGTGGCCATTTCCACACA	7895	0	A_55_P2200429	4930423D22Rik	gb|Mus musculus adult male testis cDNA, RIKEN full-length enriched library, clone:4930423D22 product:unclassifiable, full insert sequence. [AK015187]	-0.363885678046593	5.74819582530083	-2.52726486488019	0.0201073085536625	0.0643036520364911	-3.74575455994908	-0.785714285714285	0.714285714285714	-0.607142857142857	-0.257142857142857	-0.6
253	AK015203	210	125	1351	GTTCCTTTCCCTGGCCACCATGTAGCAATAAACAAGGCTATATGTTTAATAATAAACAAT	30735	0	A_55_P2384248	4930425O10Rik	gb|Mus musculus adult male testis cDNA, RIKEN full-length enriched library, clone:4930425O10 product:unclassifiable, full insert sequence. [AK015203]	0.441690455633609	7.11818385273616	3.67530209354417	0.00151745719498463	0.00980056956110728	-1.31122487056681	0.357142857142857	-0.571428571428571	0	-0.142857142857143	0.257142857142857
254	AK015209	39	42	1927	CCAGCACTGGCTGACCCTTACAGTATTTTATATGTAAACAATAAAAATGCATGTATTCCT	5911	0	A_55_P2387104	4930471M09Rik	gb|Mus musculus adult male testis cDNA, RIKEN full-length enriched library, clone:4930427C17 product:unclassifiable, full insert sequence. [AK015209]	-0.350422343712465	6.89167744910711	-2.71864468660105	0.0132891557160861	0.0474375262884051	-3.36398993165847	-0.75	0.464285714285714	-0.5	-0.371428571428571	-0.714285714285714
255	AK015212	137	52	1166	CTGGGCCCATGGGCAAATTCAATCAGATGCACACACAGAGAGAATAAAAAGAGAAAAATA	20227	0	A_55_P2088765	Sox5	gb|Mus musculus adult male testis cDNA, RIKEN full-length enriched library, clone:4930427H18 product:SRY-box containing gene 5, full insert sequence. [AK015212]	0.271148234947964	5.34929628596236	0.915926726719385	0.370706281327675	0.525550855826703	-6.16881523353876	0.142857142857143	-0.0714285714285714	0.25	0.542857142857143	0.371428571428571
256	AK015234	33	33	578	CAAAGCAACCTTTCCTAAAAGCCTGCTTACCTAGTGAAATCAAAGATCAGTGATAATAAA	5002	0	A_66_P132971	4930429E23Rik	gb|Mus musculus adult male testis cDNA, RIKEN full-length enriched library, clone:4930429E23 product:unclassifiable, full insert sequence. [AK015234]	0.0214256758658484	5.04133927675999	0.111167470681817	0.912600650180014	0.946462612022214	-6.58587694065827	-0.107142857142857	0.678571428571428	-0.357142857142857	-0.142857142857143	0.142857142857143
257	AK015283	203	107	1516	CATTCTTCCTGTGGTAACTTACTCAGGAGTTTGTCATTATAACTTAAATACTCTGGATCT	29822	0	A_55_P2361552	4930432B10Rik	gb|Mus musculus adult male testis cDNA, RIKEN full-length enriched library, clone:4930432B10 product:unclassifiable, full insert sequence. [AK015283]	-0.626662891180028	4.53470540280673	-2.00876498691023	0.0583694166231252	0.139694148108173	-4.70209094180696	-0.535714285714286	0.535714285714286	-0.357142857142857	-0.0857142857142857	-0.371428571428571
258	AK015295	332	24	1727	TCTGGCTCTTTTATAGGCATTTACCTACCCCTATATCTGACCTAAAACTCTTTAGACCAC	48122	0	A_55_P2208836	4930432N10Rik	gb|Mus musculus adult male testis cDNA, RIKEN full-length enriched library, clone:4930432N10 product:unclassifiable, full insert sequence. [AK015295]	0.00703445268693592	6.98724309913811	0.0548281302734513	0.956823838007022	0.973700796847587	-6.59069632321313	-0.285714285714286	0.142857142857143	-0.321428571428571	-0.2	-0.0857142857142857
259	AK015296	384	50	1920	GGTTAACCAGGACAAACCTCACCATAGTCTTATCTTGGGGTAATTAAAATAAAAATGAAC	55632	0	A_55_P2265703	4930432O09Rik	gb|Mus musculus adult male testis cDNA, RIKEN full-length enriched library, clone:4930432O09 product:unclassifiable, full insert sequence. [AK015296]	-0.0392214631733898	4.47692417228776	-0.200444972667726	0.843173340354991	0.901000549154417	-6.5715542076408	-0.285714285714286	0.142857142857143	0.0714285714285714	0.142857142857143	-0.371428571428571
260	AK015316	150	110	1488	CACAAGGCAGACTCCCCGGTGTCTTTTATAAGGATATTCACCAATAAAACTAACCAGGGC	22052	0	A_55_P2242510	4930434J06Rik	gb|Mus musculus adult male testis cDNA, RIKEN full-length enriched library, clone:4930434J06 product:unclassifiable, full insert sequence. [AK015316]	-0.0330431699501075	4.85691696485024	-0.165565986976386	0.870174231714981	0.918752984855955	-6.57812411702999	0.0714285714285714	0.285714285714286	0.142857142857143	-0.257142857142857	-0.6
261	AK015328	376	81	2069	ACATTTTCAGGATGGCCCAACCCAGGTGGTTCTGGCAATAAAGTGAAAATATTCTTTCCG	54566	0	A_55_P2404479	4930435N07Rik	gb|Mus musculus adult male testis cDNA, RIKEN full-length enriched library, clone:4930435N07 product:unclassifiable, full insert sequence. [AK015328]	-0.119238180704237	4.78545854336351	-0.602576815118323	0.553616980400413	0.688076211388399	-6.40678116576729	-0.285714285714286	0.285714285714286	-0.357142857142857	-0.371428571428571	-0.0857142857142857
262	AK015366	18	9	1597	GCCTGGGCAGGTCCCATCCTCTTTGCATTCCATTTTAGAAGAATAAATACTTTCTAGAGC	2534	0	A_55_P2205306	4930442P07Rik	gb|Mus musculus adult male testis cDNA, RIKEN full-length enriched library, clone:4930442P07 product:unclassifiable, full insert sequence. [AK015366]	0.754903168435738	6.99627117945613	4.40790255365207	0.000275870595433624	0.00292501092321467	0.335472102108669	0.678571428571428	-0.892857142857143	0.535714285714286	0.371428571428571	0.542857142857143
263	AK015383	145	142	1599	TTGAAACCTGCTCCTAGACCTTGTTATTTAGTCTGTTAATAAACAAGGATTCCTAGAACC	21548	0	A_55_P2236577	4930444M15Rik	gb|Mus musculus adult male testis cDNA, RIKEN full-length enriched library, clone:4930444M15 product:unclassifiable, full insert sequence. [AK015383]	-0.764631003065031	5.40077314744589	-5.94599300538478	8.4352066423166e-06	0.000282327625304403	3.73210144740554	-0.928571428571428	0.785714285714285	-0.678571428571428	-0.542857142857143	-0.828571428571429
264	AK015390	114	17	1392	GAGTGTGGTCTACAGAATGAGTTTCAAGCTAGCCAGAGGAAAATAGTGAGAGCTTATCTC	16684	0	A_55_P2268790	4930445G23Rik	gb|Mus musculus adult male testis cDNA, RIKEN full-length enriched library, clone:4930445G23 product:unclassifiable, full insert sequence. [AK015390]	1.00197508388938	4.47445031360745	4.75740937058113	0.000122804643944384	0.00163765760982964	1.1221165971964	0.892857142857143	-0.607142857142857	0.607142857142857	0.371428571428571	0.771428571428571
265	AK015404	171	69	975	AATAGGACGTGGATACCTTGTGAATGCCTGGTCTCTACCACAAAATTGGAGGACAGACTA	25147	0	A_55_P2236138	4930447F24Rik	gb|Mus musculus adult male testis cDNA, RIKEN full-length enriched library, clone:4930447F24 product:unclassifiable, full insert sequence. [AK015404]	0.56120872080569	5.06757716164913	2.61794583852979	0.0165440893628355	0.0556700627595093	-3.5665069927952	0.642857142857143	-0.571428571428571	0.5	0.257142857142857	0.542857142857143
266	AK015406	249	152	1699	CTGTATCTTCTATGGAGTGGAGGTGAGAGATCAGAGACATTGAATAAAAAGAGAAAGTCC	36530	0	A_55_P2200661	4930447I22Rik	gb|Mus musculus adult male testis cDNA, RIKEN full-length enriched library, clone:4930447I22 product:unclassifiable, full insert sequence. [AK015406]	0.346966114641046	5.01891803048305	1.02728553881396	0.316650292776901	0.471037002688026	-6.06243381612103	0	0.0714285714285714	-0.214285714285714	-0.485714285714286	-0.428571428571429
267	AK015407	131	108	774	CGCTGTGTGTGTTGTCTTGTGATGTTTTGAACAAACACGTTAATAAATCATTTAAGTAGG	19456	0	A_66_P123432	4930447J18Rik	gb|Mus musculus adult male testis cDNA, RIKEN full-length enriched library, clone:4930447J18 product:unclassifiable, full insert sequence. [AK015407]	0.0958373064023235	5.73394103762677	0.498151548326849	0.623855130094918	0.743750733247132	-6.46512271025271	0.178571428571429	-0.0357142857142857	-0.0357142857142857	-0.142857142857143	0.314285714285714
268	AK015411	63	32	975	AAGTTCTCTGATCAAGGCTCAATGTTTAATGTACAGCTCTCAATAAATGTGTGAAAACCC	9426	0	A_55_P2390604	4930448A20Rik	gb|Mus musculus adult male testis cDNA, RIKEN full-length enriched library, clone:4930448A20 product:unclassifiable, full insert sequence. [AK015411]	0.203402659302959	4.6298956054857	0.717483901058888	0.481439882110176	0.627586991315769	-6.33030693744206	0.214285714285714	0.142857142857143	-0.178571428571429	-0.371428571428571	-0.0285714285714286
269	AK015416	214	128	1140	TGGATGAGACAACCTCATGGAACAAAACATTAAAGCCAAGTTTGCCACTAGAGCCAGAGC	31321	0	A_55_P2102974	4930448E22Rik	gb|Mus musculus adult male testis cDNA, RIKEN full-length enriched library, clone:4930448E22 product:unclassifiable, full insert sequence. [AK015416]	-0.0489832544568962	5.10079761270236	-0.231309193204607	0.819443766061565	0.886094434922014	-6.56470085629232	-0.25	0.107142857142857	-0.321428571428571	-0.314285714285714	-0.0285714285714286
270	AK015417	174	149	735	TATGGTCTCAGGGCTTCCTGACTTATGTGCTTGATTGATTGATTGATTCACAGCAAGGGT	25577	0	A_51_P161315	4930448F12Rik	gb|Mus musculus adult male testis cDNA, RIKEN full-length enriched library, clone:4930448F12 product:hypothetical protein, full insert sequence. [AK015417]	-0.0444884556064782	4.85453757542401	-0.22501597476451	0.824268602655905	0.889336476059597	-6.56617738570151	-0.214285714285714	-0.142857142857143	0.0357142857142857	0.485714285714286	0.428571428571429
271	AK015435	287	102	788	CCCCATCCCACCTCATTTTTCTCTTTGTGGATACTGTTTACAATGAGAATTTTAAAATGT	41916	0	A_55_P2253195	1700025L06Rik	gb|Mus musculus adult male testis cDNA, RIKEN full-length enriched library, clone:4930449M09 product:unclassifiable, full insert sequence. [AK015435]	0.629859330855399	7.55478773503727	3.11998678485055	0.00543224142058123	0.024915298670438	-2.52635140275995	0.464285714285714	-0.464285714285714	0.107142857142857	-0.0857142857142857	0.314285714285714
272	AK015461	28	76	1550	ATTCCAGTGAGACTCCTGCTTGGTGTGCTTTCTTGTTCATGTCATTAAACATGGCTCCTG	4183	0	A_55_P2257251	4930455D15Rik	gb|Mus musculus adult male testis cDNA, RIKEN full-length enriched library, clone:4930455D15 product:unclassifiable, full insert sequence. [AK015461]	1.43904614261453	5.63912052398712	5.59383425659796	1.83722198155696e-05	0.000458138078721056	2.97339884193823	0.892857142857143	-0.821428571428571	0.714285714285714	0.485714285714286	0.714285714285714
273	AK015475	180	119	918	CTGGCAGTGTGTTCTAGGATGGCCACTGGTCTTCAAATATCTTGAATTGATTACAACATT	26381	0	A_55_P2248150	4930405A10Rik	gb|Mus musculus adult male testis cDNA, RIKEN full-length enriched library, clone:4930456G20 product:unclassifiable, full insert sequence. [AK015475]	-0.13828389937898	4.46869797388597	-0.626950291051589	0.537841352032975	0.675357810858593	-6.39162609373489	-0.25	0.392857142857143	-0.178571428571429	-0.142857142857143	-0.2
274	AK015485	48	93	1205	CCTGTTCCCGCAGCAGCAGGAATTTTTATACCAGGGAATAAACAATAAAATTTCAATTGG	7193	0	A_55_P2345939	4930458K08Rik	gb|Mus musculus adult male testis cDNA, RIKEN full-length enriched library, clone:4930458K08 product:unclassifiable, full insert sequence. [AK015485]	-0.205172780179594	4.28919915489001	-0.707230080822468	0.487649471588714	0.633000709523182	-6.33764687815018	-0.107142857142857	0.107142857142857	-0.285714285714286	-0.542857142857143	-0.371428571428571
275	AK015492	29	62	1217	TTGGCACCATCATTGCTGTTAAATGTCTTTCAAGCATTAATAAAACATAAGAGACTCGCT	4457	0	A_55_P2364841	4930461C15Rik	gb|Mus musculus adult male testis cDNA, RIKEN full-length enriched library, clone:4930461C15 product:unclassifiable, full insert sequence. [AK015492]	-0.403792492313904	5.7732441214536	-1.50434298153381	0.148248933365419	0.274548724228206	-5.48859793782057	-0.642857142857143	0.571428571428571	-0.5	-0.257142857142857	-0.542857142857143
276	AK015532	355	146	661	TTTATTTCCGTCCATGTCTGCCTAGGAAAATTCTGAAGCTCTTTGGACTGCACTTCCTGG	51808	0	A_55_P2094041	4930470F04Rik	gb|Mus musculus adult male testis cDNA, RIKEN full-length enriched library, clone:4930470F04 product:unclassifiable, full insert sequence. [AK015532]	0.50368099438206	4.85012453789391	1.97887199244758	0.0618819845779362	0.145734371451827	-4.75309567174545	0.571428571428571	-0.142857142857143	0.678571428571428	0.714285714285714	0.6
277	AK015549	75	130	1455	ACAGGCTAGGAATGGAGAAAGAAGCGCCTTTGTTTTTCAATAAATGGTCAGGGCACTCAT	11357	0	A_55_P2362877	4930471E19Rik	gb|Mus musculus adult male testis cDNA, RIKEN full-length enriched library, clone:4930471E19 product:unclassifiable, full insert sequence. [AK015549]	0.154535858586131	4.35205904980071	0.624138012407722	0.539649116820163	0.677046027730901	-6.39340420653165	0.0357142857142857	0.392857142857143	-0.392857142857143	-0.428571428571429	-0.0857142857142857
278	AK015566	249	72	942	GGTGAGAGCCACTTTCTAGAGTTTTGTCAGCCCTAAAATAAAGATATCACTTAGATCTGC	36387	0	A_55_P2396312	4930473H19Rik	gb|Mus musculus adult male testis cDNA, RIKEN full-length enriched library, clone:4930473H19 product:unclassifiable, full insert sequence. [AK015566]	-0.322922784223622	5.94653197811014	-2.3746317888528	0.0277745238840469	0.0813526232576516	-4.04012629209099	-0.607142857142857	0.535714285714286	-0.285714285714286	0.0857142857142857	-0.314285714285714
279	AK015589	33	66	337	CAGATCATCGCTCTACAATAGACATTGGCATAAACAAATGCTAAGTCTCATCTTAGATTT	5065	0	A_55_P2145459	4930478M13Rik	gb|Mus musculus adult male testis cDNA, RIKEN full-length enriched library, clone:4930478M13 product:unclassifiable, full insert sequence. [AK015589]	-0.106665389045297	4.94330551947402	-0.249219032380381	0.805753651072073	0.877382565839566	-6.56027723585001	-0.785714285714285	0.285714285714286	-0.642857142857143	-0.6	-0.771428571428571
280	AK015621	55	49	1680	GCCTCTGAGACACCAGGAGATGCACAAGCTCTGATAATTAGAATGAAATAAAATCGATGA	8280	0	A_55_P2282331	4930484H19Rik	gb|Mus musculus adult male testis cDNA, RIKEN full-length enriched library, clone:4930484H19 product:unclassifiable, full insert sequence. [AK015621]	-0.321231533118508	4.88948211985972	-1.3407801960478	0.195144734924288	0.334931606874481	-5.70582708397883	-0.642857142857143	0.642857142857143	-0.678571428571428	-0.6	-0.6
281	AK015642	141	143	1290	CTTGAGACTCGATTACATCTTTGTTGAAGTAGTACATGGGTACAACTATCAATGAATGTA	20965	0	A_55_P2248806	4930488B01Rik	gb|Mus musculus adult male testis cDNA, RIKEN full-length enriched library, clone:4930488B01 product:unclassifiable, full insert sequence. [AK015642]	0.133420661665141	12.7435481831933	1.48132730365684	0.154229808625389	0.282440657477825	-5.52037992181673	0.428571428571428	-0.571428571428571	0.285714285714286	0.257142857142857	0.542857142857143
282	AK015643	112	25	1663	TGTCTTCCTACACTGTAAAGCCACCGTGTAGACACAAAGTAAACAGCCCGTTGCTTAAAG	16401	0	A_55_P2321185	4930488B22Rik	gb|Mus musculus adult male testis cDNA, RIKEN full-length enriched library, clone:4930488B22 product:unclassifiable, full insert sequence. [AK015643]	-0.340748428381205	4.4236203598867	-1.05358504242183	0.304737663241219	0.459191945469202	-6.03570794871785	-0.0714285714285714	0.571428571428571	-0.214285714285714	-0.142857142857143	0.142857142857143
283	AK015648	26	75	1423	TTCTTTTCCAGCTAAAATTGGGCAGGCAGAACTCCCCACTGAGGTAAAAGACAATTTTTT	3879	0	A_55_P2394624	4930488N15Rik	gb|Mus musculus adult male testis cDNA, RIKEN full-length enriched library, clone:4930488N15 product:unclassifiable, full insert sequence. [AK015648]	0.651119574752743	4.54489871475199	3.27759077522843	0.00379514171425943	0.0190510882644088	-2.18670000404576	0.964285714285714	-0.75	0.75	0.6	0.885714285714286
284	AK015661	134	111	1179	ATAACTCTAGAAACATTTGCTAACTGGAAGATAGTCCTCGAAATAAAGGCATTTCCACCC	19758	0	A_55_P2272311	4930500G05Rik	gb|Mus musculus adult male testis cDNA, RIKEN full-length enriched library, clone:4930500G05 product:unclassifiable, full insert sequence. [AK015661]	-0.400326171305633	4.33053587989058	-1.87462181500254	0.0756473728571645	0.168980746831531	-4.92693495686705	-0.357142857142857	0.571428571428571	-0.678571428571428	-0.828571428571429	-0.542857142857143
285	AK015708	146	131	872	ACCTAGTGTTGGGGAGGTTAGAAGGGTTGAGAAAAGTGGTGGGAAAAACGATCCAATAAA	21528	0	A_55_P2187899	4930505N22Rik	gb|Mus musculus adult male testis cDNA, RIKEN full-length enriched library, clone:4930505N22 product:hypothetical protein, full insert sequence. [AK015708]	-0.421793669817611	4.40004055573239	-1.80194758606316	0.0867721105680513	0.186495711465339	-5.04425704605254	-0.678571428571428	0.392857142857143	-0.535714285714286	-0.542857142857143	-0.714285714285714
286	AK015712	73	61	875	TTATATAGTTCAGGCTGACTCATAACTCGTGGCAATCCTCCTGCCTCAACCTTTCAAGTG	10940	0	A_55_P2198568	4930506A18Rik	gb|Mus musculus adult male testis cDNA, RIKEN full-length enriched library, clone:4930506A18 product:unclassifiable, full insert sequence. [AK015712]	0.856954267793153	7.73501080318173	5.70736189879666	1.42725192603425e-05	0.000387953023531129	3.2195577411529	0.678571428571428	-0.607142857142857	0.285714285714286	-0.0857142857142857	0.371428571428571
287	AK015734	71	137	1043	TCATACCCCAAGAGCAGACAATTACCCAACTTCCACCCATTAAAATACAAGAATTGGGCT	10780	0	A_55_P2313971	4930509E22Rik	gb|Mus musculus adult male testis cDNA, RIKEN full-length enriched library, clone:4930509E22 product:unclassifiable, full insert sequence. [AK015734]	0.237315602318931	5.58417290884747	1.27116852500438	0.218372818196671	0.36243469165175	-5.79199984769477	0.285714285714286	-0.714285714285714	0.571428571428571	0.428571428571429	0.2
288	AK015782	102	3	428	GACTACTAAAATCACACAATAAAAATATGCAAACCCACCAAACCAACACACATGGCTTTA	14908	0	A_55_P2140216	1700102H20Rik	gb|Mus musculus adult male testis cDNA, RIKEN full-length enriched library, clone:4930513L01 product:unclassifiable, full insert sequence. [AK015782]	-0.529678006477117	5.43866633343723	-2.83982742828288	0.0101773762812831	0.0390228051234591	-3.11585477184727	-0.714285714285714	0.714285714285714	-0.642857142857143	-0.485714285714286	-0.657142857142857
289	AK015791	185	108	1065	GGACCGTTCACAGCTGCCTATCGCTCCATTTCCACAGGAAGCAATGTTCTTTTCTGGCCT	27238	0	A_55_P2229137	Tmem116	gb|Mus musculus adult male testis cDNA, RIKEN full-length enriched library, clone:4930513P12 product:RIKEN cDNA 4930513P12 gene, full insert sequence. [AK015791]	-0.354443578996781	8.13926600630009	-2.36318267488957	0.0284476111141296	0.0827722660730396	-4.06181116116517	-0.75	0.535714285714286	-0.678571428571428	-0.714285714285714	-0.771428571428571
290	AK015795	182	56	259	AGCGCTTCTACCGCCCCTTCTGAGGGTGAAAACCAAAATCAAAAGGGATAAGAGGTTCAC	26556	0	A_52_P432052	4930515G13Rik	gb|Mus musculus adult male testis cDNA, RIKEN full-length enriched library, clone:4930515G13 product:hypothetical protein, full insert sequence. [AK015795]	0.353157380946498	5.86831643230722	2.3326685899327	0.0303160425756198	0.0866981377902701	-4.11932216888426	0.642857142857143	-0.642857142857143	0.428571428571428	0.257142857142857	0.6
291	AK015798	217	150	421	CAGAACTATGCAAGAACTGGGATGCAGGACCACGGATTTATTAATACAAATATTTTGTAA	31937	0	A_55_P2170851	4930515L03Rik	gb|Mus musculus adult male testis cDNA, RIKEN full-length enriched library, clone:4930515L03 product:unclassifiable, full insert sequence. [AK015798]	-0.0780678835626167	4.86104321891094	-0.389720306127793	0.700896021280147	0.801021352409546	-6.51424992350246	-0.142857142857143	0.285714285714286	0.142857142857143	0.428571428571429	0.0857142857142857
292	AK015812	182	54	1563	CAGCTTATACCCTCAACCCAACCTTTTATATGGATATTTTGTAATGATCTGAAGGGAATA	26553	0	A_55_P2421835	4930517G19Rik	gb|Mus musculus adult male testis cDNA, RIKEN full-length enriched library, clone:4930517G19 product:unclassifiable, full insert sequence. [AK015812]	0.000310505100516778	4.50335404469026	0.00101727106878504	0.999198495963193	0.999441605032526	-6.59224541848561	0	0.428571428571428	0.0714285714285714	0.371428571428571	0.2
293	AK015815	149	154	1466	GCCTCTCCTGCTAGATTTTCAGTTTAGAAAACAGCTTTTATCTCAACATGTGTTGTTTAT	22130	0	A_55_P2415915	4930517J16Rik	gb|Mus musculus adult male testis cDNA, RIKEN full-length enriched library, clone:4930517J16 product:unclassifiable, full insert sequence. [AK015815]	0.561139927240908	7.59670732280146	3.11495307003456	0.00549450719482308	0.0250982181553136	-2.53711381314746	0.714285714285714	-0.571428571428571	0.464285714285714	0.371428571428571	0.771428571428571
294	AK015822	303	29	416	CCTCCTGTACCAGTCAGCCTTACAAGTTCTGTTCTGCTTACTAAAGACTCTTAGTACTCT	44100	0	A_55_P2384636	4930518C09Rik	gb|Mus musculus adult male testis cDNA, RIKEN full-length enriched library, clone:4930518C09 product:unclassifiable, full insert sequence. [AK015822]	0.387326421627891	5.13786386932856	1.16713885564736	0.256993129596859	0.406791333250649	-5.91347037667854	0.678571428571428	-0.678571428571428	0.535714285714286	0.657142857142857	0.942857142857143
295	AK015835	348	12	1127	AGGCTAGCAGGGGGCGGGGTGAGGCCTTTCATATTCCTTTGTATTAAATTTTTCTTCTTG	50427	0	A_55_P2415701	4930518P08Rik	gb|Mus musculus adult male testis cDNA, RIKEN full-length enriched library, clone:4930518P08 product:unclassifiable, full insert sequence. [AK015835]	-0.229100896852098	5.34448117941682	-1.35347665228201	0.191126152100971	0.330164275625068	-5.68969736463948	-0.428571428571428	0.5	-0.0714285714285714	0.371428571428571	0.0285714285714286
296	AK015836	274	84	1401	AACAGTCCTTGCTGTCCTGGAACTCACTTTGTTTACTTTGTAGACAAGGCTAGCCGAGAA	39865	0	A_55_P2214625	4930519A11Rik	gb|Mus musculus adult male testis cDNA, RIKEN full-length enriched library, clone:4930519A11 product:unclassifiable, full insert sequence. [AK015836]	0.714229598786109	6.35679204810211	3.73312085310886	0.00132687930990123	0.00889924715538327	-1.18233372856762	0.571428571428571	-0.5	0.178571428571429	-0.0285714285714286	0.428571428571429
297	AK015840	307	28	1566	CAGAAGAAACACTCCCTGTGTTGTCCCCATTTGAAATAATCCCAATAATTAATTCCAAAT	44675	0	A_55_P2235951	4930519E07Rik	gb|Mus musculus adult male testis cDNA, RIKEN full-length enriched library, clone:4930519E07 product:unclassifiable, full insert sequence. [AK015840]	0.40639311313972	5.08594757890269	1.15247226509479	0.262826707673716	0.413157362746168	-5.92987482102608	0.964285714285714	-0.607142857142857	0.821428571428571	0.828571428571429	1
298	AK015856	233	30	427	GTGTGCTCCTTCATCATGGAGATGTCTGTCTTGAGTCCCTGCATGGGTCTCCTCTCAAGG	34027	0	A_66_P130348	4930520P13Rik	gb|Mus musculus adult male testis cDNA, RIKEN full-length enriched library, clone:4930520P13 product:unclassifiable, full insert sequence. [AK015856]	0.922622587757918	6.48351208030673	5.97047103628263	7.99526063520014e-06	0.000271889961775462	3.78428680717433	0.928571428571428	-0.642857142857143	0.714285714285714	0.657142857142857	0.942857142857143
299	AK015923	230	137	1277	GTATGTGGTGGGATCAGAGGTTACTATCTTTTGTCTTCTATTTTAAAAACTGAGTGTGTT	33639	0	A_55_P2307967	4930528D03Rik	gb|Mus musculus adult male testis cDNA, RIKEN full-length enriched library, clone:4930528D03 product:unclassifiable, full insert sequence. [AK015923]	-0.249028087445776	4.30360395215355	-0.790214593237885	0.438747527136427	0.590303304915493	-6.27538282200292	-0.535714285714286	0.107142857142857	-0.0714285714285714	0.0857142857142857	-0.428571428571429
300	AK015934	4	113	868	TTCTCCTCCTGCAGTCTCCTGATTCTTGGCATTAAAAGCCTGAGATTAAAATCATTCCTG	534	0	A_55_P2424060	4930529F24Rik	gb|Mus musculus adult male testis cDNA, RIKEN full-length enriched library, clone:4930529F24 product:unclassifiable, full insert sequence. [AK015934]	0.649484644116189	7.06462162993134	3.97961754517297	0.000747755749754514	0.00591478754435449	-0.629909134812761	0.785714285714285	-0.642857142857143	0.571428571428571	0.542857142857143	0.771428571428571
301	AK015935	374	64	1013	AATTCCTCAGGTAGCTAATAAAAACCCTCTTCTGTCACATCTCAGAGTCATATGCCCCTG	54244	0	A_55_P1953540	Orly	gb|Mus musculus adult male testis cDNA, RIKEN full-length enriched library, clone:4930529H12 product:RIKEN cDNA 4930529H12 gene, full insert sequence. [AK015935]	-0.0744984383677973	5.57074262276481	-0.518580917649673	0.60978974875099	0.73310673056741	-6.45455482575686	-0.607142857142857	0.321428571428571	-0.535714285714286	-0.6	-0.771428571428571
302	AK015944	319	40	1591	GACCTGCTCTTAGCTCCCAGTTCATCCTACATTCTCTACTTTGAATTTAAATTTGAATAT	46416	0	A_55_P2343929	4930532I03Rik	gb|Mus musculus adult male testis cDNA, RIKEN full-length enriched library, clone:4930532I03 product:unclassifiable, full insert sequence. [AK015944]	0.7067563525187	5.94297586993058	4.04131448061548	0.00064764600302544	0.00531855774652987	-0.491096363962499	0.678571428571428	-0.678571428571428	0.535714285714286	0.2	0.485714285714286
303	AK015947	120	61	344	TCTGGGAAAACTAGCTTGAGTCCAGTCGCCATAAGTAGAACTGTTAAATTTGGTAGAAGT	17638	0	A_51_P477019	Rnaset2a	gb|Mus musculus adult male testis cDNA, RIKEN full-length enriched library, clone:4930532K22 product:hypothetical Ribonuclease Rh-like structure containing protein, full insert sequence. [AK015947]	-0.878508912759594	6.77451855869356	-5.01337257147561	6.82177814062212e-05	0.00109830628064016	1.69458291500337	-0.821428571428571	0.535714285714286	-0.607142857142857	-0.428571428571429	-0.828571428571429
304	AK016012	367	12	1925	AATCAACATTTCAGGACTGAGGCTTCCTCTGTCTTTTCTAAGCTCGTGGGAGTTAAAAAA	53289	0	A_55_P2364985	4930540M05Rik	gb|Mus musculus adult male testis cDNA, RIKEN full-length enriched library, clone:4930540M05 product:RAD52 homolog, (S. cerevisiae), full insert sequence. [AK016012]	0.473496353621004	5.41507129380954	2.65195371448115	0.0153685307481699	0.0526339067130787	-3.49850708951641	0.857142857142857	-0.571428571428571	0.892857142857143	0.942857142857143	0.942857142857143
305	AK016031	352	55	802	GCAAGATCATCTAGAATTCAGTGAGACCTGTAATGGCAAAATGTCTGATAAAAACCATTT	51075	0	A_55_P2069774	A230051G13Rik	gb|Mus musculus adult male testis cDNA, RIKEN full-length enriched library, clone:4930543L23 product:hypothetical protein, full insert sequence. [AK016031]	-0.453119492512794	5.36996628004982	-3.76439138464379	0.00123390236101863	0.0084618533473525	-1.11249809485384	-0.535714285714286	0.75	-0.571428571428571	-0.542857142857143	-0.542857142857143
306	AK016046	202	163	702	ACAAAGAAACCAAGCCCTTTGCCTGCAGGACAATACATGGGTTTTTATTAAAAGAGGAAT	29633	0	A_55_P2293146	4930545H06Rik	gb|Mus musculus adult male testis cDNA, RIKEN full-length enriched library, clone:4930545H06 product:unclassifiable, full insert sequence. [AK016046]	-0.0343924339550572	5.38285282821063	-0.246032703054265	0.80818470598363	0.878986768846172	-6.56108820775133	-0.214285714285714	0.142857142857143	0.142857142857143	-0.0285714285714286	-0.371428571428571
307	AK016066	234	73	1179	GCCTCTGTAGTAGTTCTGAGTCATGTGAGAGTTGATAGATTTAAAAAACAAAACGCACAT	34100	0	A_52_P622667	4930548F15Rik	gb|Mus musculus adult male testis cDNA, RIKEN full-length enriched library, clone:4930548F15 product:unclassifiable, full insert sequence. [AK016066]	0.0433697825190364	5.14624579735441	0.124822297391306	0.901920503460018	0.939444418105812	-6.58421688627531	-0.107142857142857	0.107142857142857	-0.321428571428571	-0.6	-0.257142857142857
308	AK016075	317	106	1140	TCTTGTTCTCTCCCTTTCTGCATTCTGACTTCGGATTAAACTGAGAGCAGCTGGCCTAAT	46240	0	A_55_P2279997	4930549C15Rik	gb|Mus musculus adult male testis cDNA, RIKEN full-length enriched library, clone:4930549C15 product:unclassifiable, full insert sequence. [AK016075]	0.600164867503548	5.54785771323943	2.8453930883021	0.0100526702146542	0.038662695257757	-3.10435014797139	0.428571428571428	-0.214285714285714	0.25	0.257142857142857	0.542857142857143
309	AK016084	33	26	1024	CGCACCCCAACTGCAAGTTTACTACTTCTGGTTCTTGTGGAAGTGTGATCCCACTTTTTT	4991	0	A_55_P2374212	4930550C17Rik	gb|Mus musculus adult male testis cDNA, RIKEN full-length enriched library, clone:4930550C17 product:unclassifiable, full insert sequence. [AK016084]	0.398988386486104	4.23812197871421	0.818151106627056	0.42299028394358	0.575255792263751	-6.25296394011088	0.75	-0.321428571428571	0.714285714285714	0.657142857142857	0.657142857142857
310	AK016112	338	97	1519	CACAGTCATTCTCCATAAAGCTCACAGAAACTCATGTTCTACTTATCTAAGTGTATTTTG	49131	0	A_55_P2280511	4930553P18Rik	gb|Mus musculus adult male testis cDNA, RIKEN full-length enriched library, clone:4930553P18 product:unclassifiable, full insert sequence. [AK016112]	-0.0594659929065759	7.63721373071162	-0.553138443586856	0.586349077682944	0.714696171675895	-6.4357393866273	-0.714285714285714	0.142857142857143	-0.5	-0.371428571428571	-0.657142857142857
311	AK016115	274	150	925	GAAACCTTCCATCCTTCTATTCCTCTCTTCTTTACTCCTATTATTTATGAAGTGAAGGAA	39981	0	A_55_P2330600	4930554C24Rik	gb|Mus musculus adult male testis cDNA, RIKEN full-length enriched library, clone:4930554C24 product:unclassifiable, full insert sequence. [AK016115]	0.365829003597943	5.50078136344046	1.88891300550545	0.073613281946308	0.165515217840317	-4.90348402814622	0.357142857142857	-0.0714285714285714	0	-0.0285714285714286	0.371428571428571
312	AK016122	280	111	354	TGTTTCTTCTCACCTTGAGGTCTTGGCTCCATTCAGTGAAGAATAAAAGTAAAAAAGCCC	40776	0	A_55_P2340758	4930554N03Rik	gb|Mus musculus adult male testis cDNA, RIKEN full-length enriched library, clone:4930554N03 product:unclassifiable, full insert sequence. [AK016122]	-0.412860845888739	4.37631683037092	-1.37071047601571	0.185776695997567	0.323507648563906	-5.66760234099934	-0.535714285714286	0.75	-0.642857142857143	-0.371428571428571	-0.371428571428571
313	AK016132	43	101	481	TTAGCATTGATTCTGTGGGGTGGTAAGCTCTTGACTGTATCGGGTTAAATAAAATGTTAT	6618	0	A_55_P2256770	4930555K05Rik	gb|Mus musculus adult male testis cDNA, RIKEN full-length enriched library, clone:4930555K05 product:unclassifiable, full insert sequence. [AK016132]	1.32317643214395	4.59154027385309	3.64630428961422	0.00162300438033695	0.0102688880533411	-1.37574398236753	0.857142857142857	-0.857142857142857	0.928571428571428	0.714285714285714	0.657142857142857
314	AK016144	170	151	1550	GGTGGGTAATAATAATCTTATTGTGAGCGCCTCAAAATTGGTAATGATACCCACATTTTT	24996	0	A_55_P2344244	4930556H04Rik	gb|Mus musculus adult male testis cDNA, RIKEN full-length enriched library, clone:4930556H04 product:unclassifiable, full insert sequence. [AK016144]	-0.73978927176647	4.79645626377811	-2.86040520586425	0.00972356104575761	0.0377483861792457	-3.07327363914671	-0.678571428571428	0.678571428571428	-0.535714285714286	-0.2	-0.485714285714286
315	AK016158	124	76	664	ATGGAGACCCTGGTAATGGTTATGAGCAGTGTTGTTTCTGGAGAAACTGCTGAATTCCAA	18247	0	A_55_P2050747	4930557B15Rik	gb|Mus musculus adult male testis cDNA, RIKEN full-length enriched library, clone:4930557B15 product:unclassifiable, full insert sequence. [AK016158]	-0.0511765388611387	4.46842311290368	-0.298882381569911	0.768138391540939	0.850248082222773	-6.54629855567163	0.178571428571429	-0.178571428571429	0.5	0.257142857142857	-0.142857142857143
316	AK016164	289	83	1013	TTCAAATAGCCAGTTGTGTCTACTGGCCTGCTTGTACCTGAACCAAATAAACCGCTTCCA	42179	0	A_55_P2337133	4930557J02Rik	gb|Mus musculus adult male testis cDNA, RIKEN full-length enriched library, clone:4930557J02 product:unclassifiable, full insert sequence. [AK016164]	0.0991447699684631	4.52101199129888	0.391582216706297	0.699541605369524	0.80013511733373	-6.51350580430542	-0.142857142857143	-0.285714285714286	-0.428571428571428	-0.542857142857143	-0.257142857142857
317	AK016181	119	150	1548	TTATAATCTCAGCACTGTAGAAGTGGAAGAAGATGAGGAATGCAGGGTCAGACTGGACTG	17798	0	A_55_P2401084	4930558N01Rik	gb|Mus musculus adult male testis cDNA, RIKEN full-length enriched library, clone:4930558N01 product:unclassifiable, full insert sequence. [AK016181]	-0.349342345400435	9.18115543493216	-3.32107956879553	0.00343565633310183	0.0177230415014348	-2.09213408405766	-0.75	0.821428571428571	-0.678571428571428	-0.428571428571429	-0.6
318	AK016186	278	127	1528	TGGGCTGCTTGGTAACATTCCTGGGCTCCACCCACGAAATAAAAACAAACACATTAACAG	40517	0	A_55_P2187909	4930560O18Rik	gb|Mus musculus adult male testis cDNA, RIKEN full-length enriched library, clone:4930560O18 product:unclassifiable, full insert sequence. [AK016186]	-0.156507994004084	6.56857245904101	-1.12422372389826	0.274338734171963	0.426581251693406	-5.96095958146803	-0.357142857142857	0	-0.321428571428571	-0.428571428571429	-0.257142857142857
319	AK016200	68	115	1421	GACGATGAAAACAAATCAGGTTTTACTCAATTTAAAATAGCCTGTAGTCTTCCACATGCT	10162	0	A_55_P2405853	4930563E18Rik	gb|Mus musculus adult male testis cDNA, RIKEN full-length enriched library, clone:4930563E18 product:unclassifiable, full insert sequence. [AK016200]	-0.31652314091906	4.25602532985507	-0.817524928134228	0.423339520978138	0.575655936465205	-6.25347441941925	-0.0900937462695559	0.126131244777378	-0.216224991046934	-0.405839724956714	-0.347862621391469
320	AK016203	35	123	456	CTTCCTGCATTAACAGACCGTGACCTGGAATTATAAGCAGAAATAAACTCTTCCCTTTTC	5458	0	A_55_P2059080	4930563F08Rik	gb|Mus musculus adult male testis cDNA, RIKEN full-length enriched library, clone:4930563F08 product:unclassifiable, full insert sequence. [AK016203]	0.0163413086672533	4.42364485052566	0.0686836628029637	0.945929047819019	0.967437940394114	-6.58981425969235	0.142857142857143	0.5	-0.0714285714285714	-0.0857142857142857	0.0285714285714286
321	AK016204	32	162	1162	GTAGAGTTAAATCAACAGTAAACGAGGGGCTCCCAGGTCATCTCCTTTATCCTATTAAAG	4937	0	A_55_P2262081	4930563F15Rik	gb|Mus musculus adult male testis cDNA, RIKEN full-length enriched library, clone:4930563F15 product:unclassifiable, full insert sequence. [AK016204]	0.465174089175298	6.39237700489216	3.48727850320681	0.00234451552854922	0.0134222576193936	-1.72786561871077	0.785714285714285	-0.785714285714285	0.857142857142857	0.771428571428571	0.542857142857143
322	AK016231	362	88	498	AGCAAAACACATCTGAAGGCCTACCCGGAAATCAGGAATCAGGTTCACCAGCTGTAAAAA	52570	0	A_52_P332788	C130026I21Rik	gb|Mus musculus adult male testis cDNA, RIKEN full-length enriched library, clone:4930565N07 product:Mus musculus, clone MGC:8305 IMAGE:3593825, mRNA, complete cds, full insert sequence. [AK016231]	-0.296769175225418	5.0265135970305	-1.06440170329381	0.299932232179057	0.454611713863829	-6.02454099589169	-0.464285714285714	-0.178571428571429	-0.428571428571428	-0.485714285714286	-0.371428571428571
323	AK016233	148	58	981	CAAGGCCCAGTCAAAAGCATCAGTCAACATCCCAGCAAGCACTAATTAAACTTATTAAGC	21687	0	A_55_P2298019	4930566D17Rik	gb|Mus musculus adult male testis cDNA, RIKEN full-length enriched library, clone:4930566D17 product:unclassifiable, full insert sequence. [AK016233]	0.162747221803706	4.33488010370584	0.676722938559964	0.506396891107901	0.648646690996841	-6.35889011178221	0.678571428571428	-0.535714285714286	0.357142857142857	0.257142857142857	0.6
324	AK016242	324	143	1139	GCTGTGGGTGCAAAATTCTGTATCTTTCCCCTTCCACTACTTATAATTCCAATCTTTCAT	47178	0	A_55_P2328647	4930567K12Rik	gb|Mus musculus adult male testis cDNA, RIKEN full-length enriched library, clone:4930567K12 product:unclassifiable, full insert sequence. [AK016242]	0.221598319634257	5.62597634420671	1.44284211122376	0.16467039388694	0.296503040610259	-5.57264794210518	0.5	-0.285714285714286	0.107142857142857	0.0857142857142857	0.542857142857143
325	AK016246	194	99	796	ATTTCAAAATCTTACCCATGGCTTACAAGTTCAGAACAGTTACACACTTAACAGACTCAG	28356	0	A_66_P103491	4930568B11Rik	gb|Mus musculus adult male testis cDNA, RIKEN full-length enriched library, clone:4930568B11 product:unclassifiable, full insert sequence. [AK016246]	-0.273176517762778	6.32971774469221	-1.41308687608555	0.17312961822985	0.307780541581321	-5.61229821169788	-0.428571428571428	0.642857142857143	-0.214285714285714	0.142857142857143	0.0285714285714286
326	AK016268	352	39	1446	TGCTAGAAAGAGAGGTTGGAGTGTTAAGGAACCCTAATAAAAGTAGGTTTCCAAAGATCT	51047	0	A_55_P2315747	4930571B16Rik	gb|Mus musculus adult male testis cDNA, RIKEN full-length enriched library, clone:4930571B16 product:SAM domain, SH3 domain and nuclear localisation signals, 1, full insert sequence. [AK016268]	0.0925114360064541	6.43374705987357	0.513123805075774	0.613532048177974	0.735971215518397	-6.4574181997089	-0.142857142857143	0.142857142857143	-0.321428571428571	-0.314285714285714	-0.0285714285714286
327	AK016278	382	36	780	GAATTGAACCTAGGACTTTATGCATTTGAGGCAAACACTTTAATATTGAACTGTATCCCC	55329	0	A_55_P2180964	4930572G02Rik	gb|Mus musculus adult male testis cDNA, RIKEN full-length enriched library, clone:4930572G02 product:unclassifiable, full insert sequence. [AK016278]	-0.221258355387965	4.34713890616946	-0.852540127301091	0.404090573598535	0.557424471994639	-6.22437036863536	-0.535714285714286	0.535714285714286	-0.357142857142857	-0.142857142857143	-0.2
328	AK016280	120	146	1331	AGGTTCCTGCACTGATGTCCCTGGAAGATGGTCTACCAGCTGTAAAATGAAATAAACCAT	17791	0	A_55_P2233368	4930572J10Rik	gb|Mus musculus adult male testis cDNA, RIKEN full-length enriched library, clone:4930572J10 product:unclassifiable, full insert sequence. [AK016280]	0.106388365754485	8.75038489849154	0.765574992493653	0.45294262141342	0.603059100902219	-6.29454927693422	0.0357142857142857	-0.178571428571429	0.214285714285714	0.314285714285714	0.2
329	AK016337	269	2	633	GCATAAAGCAACATGATGCTTGGCACACAAGAAACACCAAGTAAAAGCTCTTAGCTGGTT	39150	0	A_55_P2129182	4930580E04Rik	gb|Mus musculus adult male testis cDNA, RIKEN full-length enriched library, clone:4930580E04 product:unclassifiable, full insert sequence. [AK016337]	-0.0860879689738603	4.58045072347977	-0.468558081834645	0.644493445775967	0.759529719599718	-6.47969615406964	-0.357142857142857	0.285714285714286	-0.535714285714286	-0.485714285714286	-0.428571428571429
330	AK016350	329	117	1012	GCACTGCTTCCCTTACATTGTCAAGTCATGTATTTCATAACAATGATTAAAGAAAGGGAT	48002	0	A_55_P2345314	1700003P14Rik	gb|Mus musculus adult male testis cDNA, RIKEN full-length enriched library, clone:4930584L06 product:unclassifiable, full insert sequence. [AK016350]	0.551886541674615	4.7374440126392	2.5476426773659	0.0192487184726858	0.0623009764494395	-3.7057442132713	0.464285714285714	-0.678571428571428	0.321428571428571	0.2	0.485714285714286
331	AK016381	232	14	782	CCTCATTCTCCCCTCAGAAAACCAAGTAATGTCTTGAATAAATCTTTGGCTTCAATTTAC	33714	0	A_55_P2018621	4930590L14Rik	gb|Mus musculus adult male testis cDNA, RIKEN full-length enriched library, clone:4930590L14 product:unclassifiable, full insert sequence. [AK016381]	0.924560078699852	5.01806722099283	5.09892755506809	5.61122260330926e-05	0.000966141965740342	1.88493619701914	0.714285714285714	-0.571428571428571	0.464285714285714	0.371428571428571	0.771428571428571
332	AK016384	120	157	852	TTTAGAAACCACTGGCTCAGTTTTTGACCATGTATAGACCTCATCCCAGCTCCTATCTGG	17813	0	A_55_P2415576	4930592A05Rik	gb|Mus musculus adult male testis cDNA, RIKEN full-length enriched library, clone:4930592A05 product:plasma glutamate carboxypeptidase, full insert sequence. [AK016384]	-0.0056886578218025	5.42611551173071	-0.0337652681942764	0.973401776640692	0.983995517198523	-6.59165821636633	-0.214285714285714	0.285714285714286	0.178571428571429	0.257142857142857	-0.0285714285714286
333	AK016392	202	159	972	ATCCCTGTCTTGTGCCACCATTAGATTTCACAGCATTTAAATATGAGAGGTGAATGCAAC	29625	0	A_55_P2188609	4930594M17Rik	gb|Mus musculus adult male testis cDNA, RIKEN full-length enriched library, clone:4930594M17 product:unclassifiable, full insert sequence. [AK016392]	0.149638487592219	4.91093878121204	0.880554718275397	0.389102821024604	0.543335160836889	-6.2002703114648	0.178571428571429	-0.678571428571428	0.321428571428571	0.428571428571429	0.314285714285714
334	AK016424	175	9	2131	AGCTGTTTTAAAACGACTAAAGCTGGGTGGTCGCTCCCTCCTCGCCTCCTCTCCTCTCAG	25619	0	A_55_P2230506	4931402H11Rik	gb|Mus musculus adult male testis cDNA, RIKEN full-length enriched library, clone:4931402H11 product:unclassifiable, full insert sequence. [AK016424]	0.992551509674232	15.0296659158804	5.69840504355688	1.45589336157391e-05	0.000393422134554709	3.20018949938334	0.857142857142857	-0.857142857142857	0.642857142857143	0.428571428571429	0.657142857142857
335	AK016440	188	83	925	TAAGAATGACCTTCATTTGCCAGATGATGGTGTACACACCGTTAATCCCAGCACTTGGGA	27484	0	A_55_P2391674	4931407E12Rik	gb|Mus musculus adult male testis cDNA, RIKEN full-length enriched library, clone:4931407E12 product:unclassifiable, full insert sequence. [AK016440]	1.44329388655367	6.79257231504199	8.72323643814158	3.19073360439785e-08	2.67317139457662e-05	9.11689580599665	0.714285714285714	-0.714285714285714	0.535714285714286	0.542857142857143	0.771428571428571
336	AK016444	362	105	2946	TCAGCATCTTCAATTAAAGCTAAGTGCAAAGGATGGAAATCTTGTTCCCTCAGCCGCCCA	52598	0	A_55_P2415472	4931408D14Rik	gb|Mus musculus adult male testis cDNA, RIKEN full-length enriched library, clone:4931408D14 product:weakly similar to 2900054E04RIK PROTEIN (FRAGMENT) [Mus musculus], full insert sequence. [AK016444]	0.0630828159742958	6.08984229974156	0.384766100007504	0.704504856846345	0.803762263997783	-6.51621288096667	-0.107142857142857	-0.535714285714286	0.178571428571429	0.542857142857143	0.371428571428571
337	AK016478	332	137	1788	TCCTGCCCTGACTTCCCCACAATCATGGTCTGTAACCTGGAATTATAAGCAGAAAGAAAC	48324	0	A_55_P2247608	4931428A05Rik	gb|Mus musculus adult male testis cDNA, RIKEN full-length enriched library, clone:4931428A05 product:unclassifiable, full insert sequence. [AK016478]	0.771601458146181	10.4203842626588	4.84605404238956	0.00010012859547686	0.00142832168467816	1.32082321457806	0.535714285714286	-0.535714285714286	0.214285714285714	-0.0285714285714286	0.428571428571429
338	AK016492	376	135	2107	AAGACTGTCTTCCCGAGGACGGGAGTGTCTGTTGGTATAAAGAGTGCAGCAATTTGTTAT	54663	0	A_55_P2239758	4931430N09Rik	gb|Mus musculus adult male testis cDNA, RIKEN full-length enriched library, clone:4931430N09 product:unclassifiable, full insert sequence. [AK016492]	0.246423824679491	10.0727580769981	0.926380529291614	0.365382438725618	0.520084094315954	-6.15930135605357	0.142857142857143	0.142857142857143	0.107142857142857	0.2	0.257142857142857
339	AK016494	139	10	1067	GGGGAGAGAGAGTGAGGGAGTAGGATGTGTAAATACATTACTCATGTATGAAATTATCAA	20444	0	A_55_P2327853	4931431B13Rik	gb|Mus musculus adult male testis cDNA, RIKEN full-length enriched library, clone:4931431B13 product:unclassifiable, full insert sequence. [AK016494]	-0.331236019583235	5.79244084405298	-1.34064428195654	0.195188111742649	0.33495112151738	-5.70599906838854	-0.5	0.5	-0.321428571428571	-0.371428571428571	-0.714285714285714
340	AK016502	161	101	1309	ATGAAGCCGTGGAAATACATGGGAGCACATATTTACTTGTCAAGGCTCCTGGATGGTAAG	23753	0	A_55_P2013576	Agbl4	gb|Mus musculus adult male testis cDNA, RIKEN full-length enriched library, clone:4931433A01 product:weakly similar to HYPOTHETICAL 55.9 KDA PROTEIN EEED8.6 IN CHROMOSOME II [Caenorhabditis elegans], full insert sequence. [AK016502]	-0.121085362106224	5.90002281010652	-0.616682652239298	0.544457318823934	0.68070722361701	-6.39808080753026	-0.714285714285714	0.714285714285714	-0.857142857142857	-0.942857142857143	-0.771428571428571
341	AK016536	112	78	3189	TTAGCTCCTAGGTGTTCCCATCTGACTGTAAAAGTCAGTCCCTCAACCTAGTCAGTCATT	16496	0	A_55_P2409336	4932429P19Rik	gb|Mus musculus adult male testis cDNA, RIKEN full-length enriched library, clone:4932429P19 product:unclassifiable, full insert sequence. [AK016536]	-0.286611470042147	5.42143940140796	-1.85045789719992	0.0791990983967301	0.174486519169538	-4.96630497356153	-0.785714285714285	0.928571428571428	-0.714285714285714	-0.485714285714286	-0.714285714285714
342	AK016539	187	64	300	AAACCTAATTCTCCCCAAAGGGTAGACCAAAAAGAAGTTCAAGGACCCCAATGCACCCAA	27451	0	A_55_P1976682	4932431P20Rik	gb|Mus musculus adult male testis cDNA, RIKEN full-length enriched library, clone:4932431P20 product:nonhistone chromosomal protein HMG-1 homolog [Bos primigenius taurus], full insert sequence. [AK016539]	-0.324080845427911	10.4292314406587	-1.48500237759848	0.153261752189578	0.281268060442615	-5.51533119926118	-0.535714285714286	0.178571428571429	-0.178571428571429	-0.0857142857142857	-0.6
343	AK016544	370	90	2511	GCTGAAGCTGGCCCATTGGTTGAAAGTATTGATTCTATCTTGTTATTTAAATGTGAACAT	53719	0	A_55_P2203996	4932433N03Rik	gb|Mus musculus adult male testis cDNA, RIKEN full-length enriched library, clone:4932433N03 product:unclassifiable, full insert sequence. [AK016544]	-0.0107626922845778	9.42837644247657	-0.123573294931473	0.902896650773588	0.9400869018352	-6.58437670132918	-0.0357142857142857	0.607142857142857	0	0.2	0.142857142857143
344	AK016569	154	99	2193	GAACAGGCAAGATACTATCTATCAGGTAGATGCTTACTATTCAGATCACACAAACTAGCC	22608	0	A_51_P427401	4932442L08Rik	gb|Mus musculus adult male testis cDNA, RIKEN full-length enriched library, clone:4932442L08 product:hypothetical protein, full insert sequence. [AK016569]	-0.668082784834305	4.59416506808525	-2.52044577499268	0.0204025639435181	0.0649501617325846	-3.75910744775093	-0.785714285714285	0.928571428571428	-0.714285714285714	-0.485714285714286	-0.714285714285714
345	AK016606	92	106	1277	TGCCAATAACATTCGAGGCTCCCAGTGGGTTGGAAAAAATCTTACATTTTACATTTGATT	13623	0	A_55_P2361841	4933401L05Rik	gb|Mus musculus adult male testis cDNA, RIKEN full-length enriched library, clone:4933401L05 product:unclassifiable, full insert sequence. [AK016606]	0.41723608452529	4.44570469043269	1.73683587399567	0.0979206199679659	0.20346931391186	-5.14655045101109	0.535714285714286	-0.25	0.714285714285714	0.485714285714286	0.142857142857143
346	AK016636	10	14	1207	AGTCCCTCATGATGCCTTGACTCCAACTATAAAGTTGTTTTGTTCTTACTTCATAACTGC	1291	0	A_55_P2367350	4933403J19Rik	gb|Mus musculus adult male testis cDNA, RIKEN full-length enriched library, clone:4933403J19 product:unclassifiable, full insert sequence. [AK016636]	0.423482792740162	4.52337254303061	1.83911865822997	0.0809155555273251	0.177187965807378	-4.98465680375983	0.357142857142857	-0.571428571428571	0	-0.142857142857143	0.257142857142857
347	AK016653	59	115	999	CCCCATCTCCGTGGTTAGCATCCAGTATACAGACTGGCAAATATATATATTTATCAAGTT	8985	0	A_55_P2336078	4933404K13Rik	gb|Mus musculus adult male testis cDNA, RIKEN full-length enriched library, clone:4933404K13 product:unclassifiable, full insert sequence. [AK016653]	0.231664287917019	4.44912544134641	0.863119790809831	0.398387210642982	0.552152855294739	-6.21535380134904	0.285714285714286	0.142857142857143	0	-0.2	0.2
348	AK016658	174	65	2002	AAACAATTTGTTTTGTTTTGTTTTGTTTTTGCGTTTAGCTTCAGAACTCATGGCAATGTC	25427	0	A_55_P2283116	4930478P22Rik	gb|Mus musculus adult male testis cDNA, RIKEN full-length enriched library, clone:4933405A14 product:RIKEN cDNA 4933405A14 gene, full insert sequence. [AK016658]	1.56179456167857	5.01142747623834	5.73882720248798	1.33112496100136e-05	0.000374133107883955	3.28752520159966	0.464285714285714	-0.321428571428571	0.0357142857142857	0.0285714285714286	0.485714285714286
349	AK016661	11	113	1211	GGGTGTAGTAATTCATAATTGTGAATCAAAGCACTTGGGAGGCAGAAGGACAGAAAGAAA	1801	0	A_55_P2350553	4933405D12Rik	gb|Mus musculus adult male testis cDNA, RIKEN full-length enriched library, clone:4933405D12 product:unclassifiable, full insert sequence. [AK016661]	1.15142139424882	8.26368952526354	6.55533691555939	2.27336742089673e-06	0.000132171055887135	5.00800228585094	0.75	-0.678571428571428	0.821428571428571	0.942857142857143	0.771428571428571
350	AK016679	224	163	880	AGAATGACTTCCACAGGCTTATCTATCTGAACACTTGGTCCCCAGATGAAACTGTTCTGG	32818	0	A_55_P2269983	4933406B15Rik	gb|Mus musculus adult male testis cDNA, RIKEN full-length enriched library, clone:4933406B15 product:unclassifiable, full insert sequence. [AK016679]	0.461714012435204	4.92410013218054	3.15875602675772	0.00497510969051318	0.0233822707685122	-2.44327419810829	0.714285714285714	-0.428571428571428	0.285714285714286	0.0857142857142857	0.6
351	AK016680	233	145	1211	GCATCATGACTGTCTAATCCTAATTGTAATGTCATCTGCTCCAGTCAGGTCTTTTGCACA	34220	0	A_52_P657396	4933406B17Rik	gb|Mus musculus adult male testis cDNA, RIKEN full-length enriched library, clone:4933406B17 product:hypothetical protein, full insert sequence. [AK016680]	0.528403537790029	4.36967660184559	3.59916202989452	0.00181029843793827	0.0110888051000485	-1.4804423875369	0.785714285714285	-0.642857142857143	0.678571428571428	0.6	0.828571428571429
352	AK016705	61	67	1350	ATGCACAAGAGATCATGCAAGTATATGCAGTTGCTTCTTTTGTAGAGTTAATAAACTCTC	9194	0	A_51_P260288	Cpne4	gb|Mus musculus adult male testis cDNA, RIKEN full-length enriched library, clone:4933406O10 product:RIKEN cDNA 4933406O10 gene, full insert sequence. [AK016705]	-0.384532517895072	6.55788632597109	-1.71762548681104	0.101436992089312	0.20899162400866	-5.17620710089945	-0.428571428571428	0.5	-0.464285714285714	-0.428571428571429	-0.2
353	AK016713	3	138	1013	CTAGCTGCCAGTGATGTTTCATTGCATGTAAGGAAAAAAGCAAGTTGAAGAACATTATTT	582	0	A_55_P2287105	4933407C09Rik	gb|Mus musculus adult male testis cDNA, RIKEN full-length enriched library, clone:4933407C09 product:unclassifiable, full insert sequence. [AK016713]	-0.124396313218838	4.46259788807864	-0.589249362607942	0.562345323029314	0.695537620316957	-6.41482317353862	-0.285714285714286	0.5	0	0.0857142857142857	-0.314285714285714
354	AK016717	298	19	1190	GAGATAACCATCAAGTTCCTTGGCAAAATCTTGGCACATGGTTCTCAATAAATATTCTTT	43218	0	A_55_P2253284	4933407E14Rik	gb|Mus musculus adult male testis cDNA, RIKEN full-length enriched library, clone:4933407E14 product:unclassifiable, full insert sequence. [AK016717]	-0.325881309728006	7.54281751840254	-3.0041396584814	0.00705428303099502	0.0300545458080005	-2.77255034133817	-0.714285714285714	0.714285714285714	-0.642857142857143	-0.6	-0.828571428571429
355	AK016719	298	23	1203	TGCAACCACCAGTTCTAATGAGCGGACCTCTCACCCACCAATAAAGTAAAATTTTAAAAC	43226	0	A_55_P2200890	4933407G14Rik	gb|Mus musculus adult male testis cDNA, RIKEN full-length enriched library, clone:4933407G14 product:unclassifiable, full insert sequence. [AK016719]	0.616690030899637	4.65435669870289	3.44308940990892	0.00259590589558836	0.0145040871315175	-1.82512880737865	0.607142857142857	-0.607142857142857	0.321428571428571	0.257142857142857	0.6
356	AK016733	253	148	1284	AGATCAAGACTTGAAATCCTACCAATCCTGACTCTGGAAGTCTCCACCCTCCTAAGAAAT	37103	0	A_55_P2277835	4933407O12Rik	gb|Mus musculus adult male testis cDNA, RIKEN full-length enriched library, clone:4933407O12 product:unclassifiable, full insert sequence. [AK016733]	0.198732463034292	6.49543431673095	1.56886686839389	0.132493079907451	0.253187670807379	-5.39744781585615	0.678571428571428	-0.892857142857143	0.642857142857143	0.428571428571429	0.6
357	AK016764	25	57	1357	CAAACCTTGGGGGGTCATTAAGAAAATGGTATGTGTGTAACACTATCTTGGTTTTAAAAA	3844	0	A_55_P2414909	4933411B09Rik	gb|Mus musculus adult male testis cDNA, RIKEN full-length enriched library, clone:4933411B09 product:unclassifiable, full insert sequence. [AK016764]	-0.30287844859722	4.42692003004348	-1.2891816498958	0.212165677948624	0.355212321842847	-5.77007146763781	-0.428571428571428	0.142857142857143	-0.607142857142857	-0.257142857142857	-0.0285714285714286
358	AK016767	170	156	914	ATAAGGTCAGACAGGAATGGTGCTTCTTGGGTTTTCCTGAGTCCAAGTCTCAGGATATGT	25006	0	A_55_P2305430	4933411E02Rik	gb|Mus musculus adult male testis cDNA, RIKEN full-length enriched library, clone:4933411E02 product:unclassifiable, full insert sequence. [AK016767]	0.334241027236254	5.13644335321347	2.76153977229351	0.0120961749135732	0.0443333424482409	-3.2766864615964	0.821428571428571	-0.892857142857143	0.678571428571428	0.542857142857143	0.828571428571429
359	AK016769	15	127	1635	GTAGGTCACTTTTGTCAGGGTTTGGATTTTTATTGCTTGCTTCTGGCTTTACATTAAAAA	2450	0	A_55_P2269814	4933411E08Rik	gb|Mus musculus adult male testis cDNA, RIKEN full-length enriched library, clone:4933411E08 product:unclassifiable, full insert sequence. [AK016769]	0.46548245837081	4.87342564886388	2.20619836973146	0.0393309384671627	0.105205317643058	-4.35311044983391	0.678571428571428	-0.607142857142857	0.535714285714286	0.0857142857142857	0.371428571428571
360	AK016782	69	162	348	TTCAGAATATGACACTAAATCATCCTGAAAGACAAAGGATCAGGGCAGGAGCAGACATCA	10533	0	A_55_P2068595	Vmn1r90	gb|Mus musculus adult male testis cDNA, RIKEN full-length enriched library, clone:4933411P06 product:maternal effect gene, full insert sequence. [AK016782]	-0.393358781220272	4.8057356631987	-1.80719772160612	0.0859231654981638	0.185170083801129	-5.0358913040293	-0.392857142857143	0.321428571428571	-0.535714285714286	-0.371428571428571	-0.0857142857142857
361	AK016793	232	107	988	CCCTGACACTCTTCTACTTTAGCTATGGCACAGGAACATTAAAAAGCAACAAAACAAAAC	33877	0	A_55_P2387790	4933412L11Rik	gb|Mus musculus adult male testis cDNA, RIKEN full-length enriched library, clone:4933412L11 product:unclassifiable, full insert sequence. [AK016793]	-0.646302728915634	6.38587320188598	-4.97553439073047	7.43881879206372e-05	0.00116610581147213	1.61022348130727	-0.75	0.821428571428571	-0.678571428571428	-0.428571428571429	-0.6
362	AK016796	199	66	1047	GAGTCATGCTTGAAGACTAATAGTCTAGTAGAAAAGAGGCCAAATTAATGTAGCTCATTA	29172	0	A_55_P2292470	4933412O06Rik	gb|Mus musculus adult male testis cDNA, RIKEN full-length enriched library, clone:4933412O06 product:unclassifiable, full insert sequence. [AK016796]	0.14031327375876	6.42590283302257	0.996816650160865	0.330858351858393	0.485591975905486	-6.09263762070556	-0.107142857142857	-0.392857142857143	-0.25	-0.485714285714286	-0.371428571428571
363	AK016822	23	135	1242	TGGCTCCTGGCTTTGAAAGAAATCCTTGATGGATGTCATAATAAAGAGGCTTGGTGGTGC	3681	0	A_55_P2391499	4933415J04Rik	gb|Mus musculus adult male testis cDNA, RIKEN full-length enriched library, clone:4933415J04 product:unclassifiable, full insert sequence. [AK016822]	0.186084339481689	6.02273829713123	0.877987402640905	0.39046099255751	0.544750604867929	-6.20250887898893	0.571428571428571	-0.357142857142857	0.607142857142857	0.6	0.6
364	AK016835	172	146	1439	TGGGAGGAAAGGAGGGAGGGGGAACCATGATCAAATACATTACATGAAAAAACATTATTC	25287	0	A_55_P2213968	4933416M07Rik	gb|Mus musculus adult male testis cDNA, RIKEN full-length enriched library, clone:4933416M07 product:unclassifiable, full insert sequence. [AK016835]	-0.301152057889694	4.47052289241947	-1.22273095893317	0.235760146119236	0.383110237443758	-5.84966388194784	-0.0357142857142857	0.321428571428571	-0.25	-0.371428571428571	0.0285714285714286
365	AK016840	315	98	1018	AAGAGTGAAGGGCTATTTGTCCTAGAGGGACAAAGGACTGTCTCTGATTAAGAGAGGAGT	45939	0	A_55_P2189643	4933417C20Rik	gb|Mus musculus adult male testis cDNA, RIKEN full-length enriched library, clone:4933417C20 product:RIKEN cDNA 4933417C20 gene, full insert sequence. [AK016840]	-0.780356158012856	5.74042470796448	-5.0543177933184	6.21242094804152e-05	0.00102922931748688	1.78575218372572	-0.785714285714285	0.928571428571428	-0.714285714285714	-0.485714285714286	-0.714285714285714
366	AK016841	72	44	683	GTTCAATAAATGCCCAATAACCAAGTTACATCTAGCCTGACTCCAAGAGGCTCCAACGAC	10612	0	A_55_P2192919	4933417D19Rik	gb|Mus musculus adult male testis cDNA, RIKEN full-length enriched library, clone:4933417D19 product:unclassifiable, full insert sequence. [AK016841]	-0.360886101033954	5.37278701026834	-1.99671821600925	0.059762963196703	0.142226973132239	-4.72270623171638	-0.857142857142857	0.857142857142857	-0.75	-0.6	-0.885714285714286
367	AK016843	273	155	1034	ACTTTTGGTGGTCCAGCTGCCTTTGAATCATCGAGTAGATCAATAAACTCATTGGTTTGC	39988	0	A_55_P2213418	4933417E11Rik	gb|Mus musculus adult male testis cDNA, RIKEN full-length enriched library, clone:4933417E11 product:unclassifiable, full insert sequence. [AK016843]	0.269107151915578	4.84546754487488	1.12591340399461	0.27363986715205	0.425846803889801	-5.95911925873371	0.214285714285714	-0.428571428571428	0.178571428571429	0.542857142857143	0.771428571428571
368	AK016851	12	47	1435	TAAAAAGCTGTTGTGTTGGTGGGAGTATGTTACAGTTGCCATTGAAAACTAGAATCTTTT	1675	0	A_55_P2348241	4933417O13Rik	gb|Mus musculus adult male testis cDNA, RIKEN full-length enriched library, clone:4933417O13 product:unclassifiable, full insert sequence. [AK016851]	0.0113057056545429	4.61012529576912	0.0479003714519496	0.962274625030765	0.977025705922864	-6.59106316511314	0.0357142857142857	-0.607142857142857	0	-0.2	-0.142857142857143
369	AK016863	326	112	1637	AACCATAGTTTCTAGGATATTTTTTGGTGGCACACACACACACACACCACAAAACAAAAC	47407	0	A_55_P2393734	4933421H12Rik	gb|Mus musculus adult male testis cDNA, RIKEN full-length enriched library, clone:4933421H12 product:unclassifiable, full insert sequence. [AK016863]	0.85027944010162	11.6964804903286	3.88284112956725	0.000936764428304345	0.00694444373709915	-0.847272817617824	0.785714285714285	-0.642857142857143	0.571428571428571	0.542857142857143	0.771428571428571
370	AK016892	121	126	1643	GTATGAGGTATACATGGGCATGAGTGAATTTCATGTACAGATTCGAGTCCTTTCCCCCAA	18050	0	A_55_P2195187	4933424G05Rik	gb|Mus musculus adult male testis cDNA, RIKEN full-length enriched library, clone:4933424G05 product:unclassifiable, full insert sequence. [AK016892]	-0.202218770416484	4.65684034356676	-0.921326138860645	0.367950056681508	0.522623452219735	-6.16391364878975	-0.357142857142857	0.785714285714285	-0.607142857142857	-0.542857142857143	-0.257142857142857
371	AK016904	178	46	919	CCTGTGCACACAACCAGAGACACACGCTTACACATTAGTAAATATAGTTCAAAAGAAAAC	25970	0	A_55_P2245467	4930452A19Rik	gb|Mus musculus adult male testis cDNA, RIKEN full-length enriched library, clone:4933424P20 product:unclassifiable, full insert sequence. [AK016904]	-0.710931198879532	4.33438499224049	-2.1729412107459	0.0420786474406484	0.110382615006614	-4.41330895726373	-0.107142857142857	0.607142857142857	0.107142857142857	0.142857142857143	-0.0857142857142857
372	AK016922	55	139	1447	GCAAATGGGCAATTGATAATGAACTGTAAACCAAAATGAACCTTCCCTCTTTTTAAGTTG	8451	0	A_55_P2282336	4933425M03Rik	gb|Mus musculus adult male testis cDNA, RIKEN full-length enriched library, clone:4933425M03 product:unclassifiable, full insert sequence. [AK016922]	0.22450021082066	4.30930312170689	0.732111016804907	0.47266259096523	0.620084494728736	-6.31966317306388	0.126131244777378	-0.666693722394714	0.342356235824312	0.142857142857143	-0.142857142857143
373	AK016962	127	164	956	TCGCCCTGCTTCTACTTCCATAGTGCCAAGATTAAAGACTGTGAGAGCAAACTTGTCACA	18964	0	A_55_P2334177	4933428C20Rik	gb|Mus musculus adult male testis cDNA, RIKEN full-length enriched library, clone:4933428C20 product:unclassifiable, full insert sequence. [AK016962]	0.341912167715663	5.6966993883342	2.04933925222173	0.053887239500885	0.13188259152871	-4.63206446702984	0.464285714285714	-0.678571428571428	0.321428571428571	0.2	0.485714285714286
374	AK016987	52	76	1490	GGGCGCATACCTTTAATCCAGCTAGGGCTATAAAGTAAGATGATATCCTAAAATTTTAAA	7748	0	A_55_P2400101	4933430A20Rik	gb|Mus musculus adult male testis cDNA, RIKEN full-length enriched library, clone:4933430A20 product:unclassifiable, full insert sequence. [AK016987]	1.03007753879189	5.16621884408415	4.24529074262711	0.000402702202338052	0.00381050925784654	-0.0313459515119705	0.607142857142857	-0.678571428571428	0.25	0.257142857142857	0.657142857142857
375	AK017005	337	76	1177	GTCTTCCCAGGAATGTATCTGAGGGAATCTCTATAGATGCTTCTATTTTTAAGAAGTATA	49094	0	A_55_P2355676	4933431I19Rik	gb|Mus musculus adult male testis cDNA, RIKEN full-length enriched library, clone:4933431I19 product:weakly similar to OLFACTORY RECEPTOR MOR184-6, full insert sequence. [AK017005]	-0.0482603965131325	15.2168899302121	-0.307929045419362	0.761346237027777	0.845386755021824	-6.54348180615149	-0.288299988062579	0.720749970156447	-0.522543728363424	-0.318874069608847	-0.0579771035652448
376	AK017009	82	164	1292	AACAAAGACGCTCAGTGATCTGGAAGCTAGTGATGTAAATAAATGTGTTGCCCTGAGTTC	12284	0	A_55_P2089070	4933431K14Rik	gb|Mus musculus adult male testis cDNA, RIKEN full-length enriched library, clone:4933431K14 product:unclassifiable, full insert sequence. [AK017009]	-0.561512130983182	9.69567556522282	-4.51577860415501	0.000214752413560178	0.00245164124431896	0.578664947720968	-0.642857142857143	0.571428571428571	-0.5	-0.257142857142857	-0.542857142857143
377	AK017023	314	134	969	GGGCTAGTGAGATACTATTGTATCAATGTTTTCTGGGAAAGTCTTAAATATCGCTTGTAA	45722	0	A_55_P2282421	4933432I03Rik	gb|Mus musculus adult male testis cDNA, RIKEN full-length enriched library, clone:4933432I03 product:unclassifiable, full insert sequence. [AK017023]	-0.0332334059576014	4.02556491420742	-0.15019378044553	0.882128391123071	0.926513694399947	-6.5806232569994	0.107142857142857	0.321428571428571	0.0714285714285714	0.142857142857143	0.2
378	AK017040	331	2	1422	TTCTGGGTAATGTAGTTGGGAAGTGGTTGTTTTCGGTGTTTAATGCATCAGTTGACTTTT	48083	0	A_55_P2295762	4933433G15Rik	gb|Mus musculus adult male testis cDNA, RIKEN full-length enriched library, clone:4933433G15 product:unclassifiable, full insert sequence. [AK017040]	-0.0058987172099787	4.472435513923	-0.0331698399021962	0.973870636533311	0.984167529547257	-6.59167876167964	-0.107142857142857	0.321428571428571	-0.285714285714286	-0.0857142857142857	0.0857142857142857
379	AK017041	251	101	1001	TCCAATTCTTACTTGATGTCCCTCTAGTGGCCCCATTAATAAATTAAGGCCAGGGGAATC	36729	0	A_55_P2226098	4933433G19Rik	gb|Mus musculus adult male testis cDNA, RIKEN full-length enriched library, clone:4933433G19 product:unclassifiable, full insert sequence. [AK017041]	0.39808367863962	5.93313056981824	2.88476235031759	0.00921145350965417	0.036317164753936	-3.02271319799321	0.75	-0.75	0.714285714285714	0.371428571428571	0.371428571428571
380	AK017043	364	78	1727	TGCTACATTTAGAGAACTTCTGGTGTACCCACATCCCCATCCAAGTAGAAAAAAGAGAAC	52834	0	A_55_P2380033	4933433H22Rik	gb|Mus musculus adult male testis cDNA, RIKEN full-length enriched library, clone:4933433H22 product:unclassifiable, full insert sequence. [AK017043]	0.405257129760326	5.13924762753206	2.91525466728141	0.00860677918792578	0.0345448520333585	-2.95918062017734	0.714285714285714	-0.5	0.642857142857143	0.771428571428571	0.771428571428571
381	AK017080	125	110	971	CGGTTATATCAGAAGGAATCAACTGGCTAAACATGGTTAAAAACTCATGCGTCAATAAAA	18596	0	A_55_P2424702	4933436F18Rik	gb|Mus musculus adult male testis cDNA, RIKEN full-length enriched library, clone:4933436F18 product:unclassifiable, full insert sequence. [AK017080]	-0.0915849773036106	4.83265831303549	-0.465176749000461	0.646870896409433	0.761502560754965	-6.48130580581574	-0.0357142857142857	0.107142857142857	-0.142857142857143	0.314285714285714	0.371428571428571
382	AK017082	227	17	1433	GGGAATGGGCCACACATGTCCTGGGTCACTCATTCTCTTGACTTCCTTTACTATGTTTTA	33136	0	A_66_P117294	4933436H12Rik	gb|Mus musculus adult male testis cDNA, RIKEN full-length enriched library, clone:4933436H12 product:unclassifiable, full insert sequence. [AK017082]	1.47957397150686	4.65024800670906	9.31327365448852	1.11109684155796e-08	2.55146885424207e-05	10.1172204001974	0.821428571428571	-0.607142857142857	0.642857142857143	0.6	0.828571428571429
383	AK017083	141	49	1537	CAAGATCAGCTACACAAACTAGGTTCTAGAAAGCTCTCTGATCTTAAATGCATTGATTTT	20796	0	A_55_P2293917	1700007F19Rik	gb|Mus musculus adult male testis cDNA, RIKEN full-length enriched library, clone:4933436H18 product:unclassifiable, full insert sequence. [AK017083]	0.0429782989416916	5.26427414897661	0.170895715863445	0.866036875894039	0.91608657393308	-6.57720098392798	-0.0714285714285714	0.214285714285714	-0.392857142857143	-0.257142857142857	0.0857142857142857
384	AK017086	16	9	877	ATCAAGAAAATCCCCACAGATACTATCACAGGTCAACCTTGTCTACGCAACCATTGAGGC	2231	0	A_55_P2345444	4933436I20Rik	gb|Mus musculus adult male testis cDNA, RIKEN full-length enriched library, clone:4933436I20 product:unclassifiable, full insert sequence. [AK017086]	0.48892328569519	4.2435986457909	1.5415019616923	0.138996463419016	0.262089727870271	-5.43647071273917	0.892857142857143	-0.678571428571428	0.964285714285714	0.942857142857143	0.771428571428571
385	AK017111	275	125	1634	CATGGATAGATGTGAATAATACAAGCTTTGTTCCAACCACCAGGGAAATATAACCATGAT	40222	0	A_55_P2279498	4933438K21Rik	gb|Mus musculus adult male testis cDNA, RIKEN full-length enriched library, clone:4933438K21 product:weakly similar to ORF4 PROTEIN [Rattus norvegicus], full insert sequence. [AK017111]	0.520863631469027	4.2010497446667	1.91666100429826	0.0698009873474435	0.159143209714814	-4.85760246994055	0.642857142857143	-0.642857142857143	0.714285714285714	0.828571428571429	0.771428571428571
386	AK017121	156	64	1979	CAAAGGAAAGTGATCCTGGTAGAGGAGTATTTATTCTGCAACAATGCCAAATAAAATTTG	22843	0	A_55_P2202425	4933439G12Rik	gb|Mus musculus adult male testis cDNA, RIKEN full-length enriched library, clone:4933439G12 product:unclassifiable, full insert sequence. [AK017121]	-0.161259860592446	7.53533108665564	-1.05631130560978	0.303521328847061	0.457929363215603	-6.03290297791315	-0.607142857142857	0.607142857142857	-0.785714285714285	-0.942857142857143	-0.771428571428571
387	AK017132	243	135	1436	GCTGGATCTCCCTGGCTCTTCTTCCAACGTGACCAATGAATAAATCTCTCTTTTGTGTTT	35636	0	A_55_P2382070	4930593A02Rik	gb|Mus musculus adult male testis cDNA, RIKEN full-length enriched library, clone:4933440I01 product:unclassifiable, full insert sequence. [AK017132]	0.733709132732548	7.30916719343157	6.96578642889437	9.65880798187602e-07	8.50449012769003e-05	5.83863769123469	0.857142857142857	-0.857142857142857	0.642857142857143	0.428571428571429	0.657142857142857
388	AK017138	84	96	1630	CTGCTGTCTATATAAACACTGGAGAAATTACAAGGCCGTTCAGAATAATCTCTGGTTATA	12451	0	A_51_P300054	4933440N22Rik	gb|Mus musculus adult male testis cDNA, RIKEN full-length enriched library, clone:4933440N22 product:hypothetical protein, full insert sequence. [AK017138]	-0.680003194207635	6.5247428402867	-5.47856342973441	2.37758202603248e-05	0.000536532323812994	2.72202331196523	-0.821428571428571	0.607142857142857	-0.642857142857143	-0.6	-0.828571428571429
389	AK017143	327	3	1414	AAGTAGGGGATAGGCTCCCCACCCCCGCCCTTTAAATTCAGACCTTAGAATTAAAACATT	47507	0	A_55_P2422650	5031425E22Rik	gb|Mus musculus 11 days pregnant adult female ovary and uterus cDNA, RIKEN full-length enriched library, clone:5031425E22 product:unclassifiable, full insert sequence. [AK017143]	0.363607907500263	10.7923124863054	2.82285257937664	0.0105669343908909	0.040132898840171	-3.15088615301037	0.642857142857143	-0.714285714285714	0.357142857142857	0.0857142857142857	0.371428571428571
390	AK017147	313	137	1253	CCACAGCCATGCTCTATCTACTGATGAGATTTTAAGTTCAGTTTATAGTTTATTACCTTC	45727	0	A_55_P2230484	5033403F01Rik	gb|Mus musculus 11 days pregnant adult female ovary and uterus cDNA, RIKEN full-length enriched library, clone:5033403F01 product:unclassifiable, full insert sequence. [AK017147]	-0.282153279502441	5.74958306436352	-2.13947039180437	0.0450194416055761	0.115841764544469	-4.47333234279272	-0.571428571428571	0.714285714285714	-0.714285714285714	-0.771428571428571	-0.485714285714286
391	AK017151	121	65	1003	GAACCACCAACCTTACCCCATATGCTGTCACCAAGAAGTATTTATTAAATTGTAATGAAA	17941	0	A_55_P2350665	5033404E19Rik	gb|Mus musculus 11 days pregnant adult female ovary and uterus cDNA, RIKEN full-length enriched library, clone:5033404E19 product:cortactin binding protein 2, full insert sequence. [AK017151]	-0.186111123546996	7.31920448030382	-1.4353021624622	0.166781633089157	0.299222502372885	-5.58275850657431	-0.785714285714285	0.357142857142857	-0.75	-0.771428571428571	-0.942857142857143
392	AK017177	101	132	1110	ACAGCTGAAATTGCTCCACAAACTGAGCTGGTGGAAGTAAAAAGTTCTGGATTCACCCCA	15136	0	A_55_P1996414	5033417F24Rik	gb|Mus musculus 11 days pregnant adult female ovary and uterus cDNA, RIKEN full-length enriched library, clone:5033417F24 product:hypothetical protein, full insert sequence. [AK017177]	-0.0387585273474436	7.33944283552567	-0.329308701724921	0.745374005133216	0.834260851734664	-6.53649471855686	-0.571428571428571	0.357142857142857	-0.642857142857143	-0.714285714285714	-0.542857142857143
393	AK017178	11	20	1325	AGGTGAAATCCTAGTAGGTCTAGATGGTGTTTGAAAGTGAAAATGCAGGCTGAGTGCAGC	1621	0	A_55_P2226660	5033418A18Rik	gb|Mus musculus 11 days pregnant adult female ovary and uterus cDNA, RIKEN full-length enriched library, clone:5033418A18 product:unclassifiable, full insert sequence. [AK017178]	-0.279363514214753	5.42217517721825	-1.49340383679239	0.151067396998955	0.278184112193219	-5.50375213088724	-0.642857142857143	0.428571428571428	-0.5	-0.0285714285714286	-0.314285714285714
394	AK017193	127	140	1135	CAAATCACTCAGTATTTTGGGAATACGATGAATTTGTAGCACCTCCAGGTATATAAAGTA	18926	0	A_55_P2028936	5033425G24Rik	gb|Mus musculus 11 days pregnant adult female ovary and uterus cDNA, RIKEN full-length enriched library, clone:5033425G24 product:unclassifiable, full insert sequence. [AK017193]	-0.451447458816361	6.31713246816101	-2.20200836445036	0.0396678592353506	0.105890012813012	-4.36072495824108	-0.571428571428571	0.571428571428571	-0.5	-0.0857142857142857	-0.142857142857143
395	AK017236	339	41	1452	GAGTTCGATCATAGCCAGAACTGTGTGGAAAGACCTTGTCTCAAAACTAAATATAAATAA	49321	0	A_55_P2211164	5330406M23Rik	gb|Mus musculus adult male pituitary gland cDNA, RIKEN full-length enriched library, clone:5330406M23 product:unclassifiable, full insert sequence. [AK017236]	0.254661731778015	12.1912840502925	1.85283862508065	0.0788427950357572	0.173932096920202	-4.96244189205899	0.607142857142857	-0.821428571428571	0.857142857142857	0.771428571428571	0.485714285714286
396	AK017263	251	125	1074	TGTAGAAACCAACATCTCAGGCGATTGGCAATGGTAACGTCCAGCCTTGTAAACTACCTA	36772	0	A_55_P2383083	5430402P08Rik	gb|Mus musculus 6 days neonate head cDNA, RIKEN full-length enriched library, clone:5430402P08 product:unclassifiable, full insert sequence. [AK017263]	-0.135053537489572	4.4713270945037	-0.499584836850029	0.622863407414747	0.74327403838177	-6.46439478171536	-0.535714285714286	0.107142857142857	-0.535714285714286	-0.257142857142857	-0.314285714285714
397	AK017287	32	86	887	TTCCCATCATAGAAGTTCTAGGTCATGAAATATGTCACTAAGAATATGGACAAGCTATTG	4807	0	A_52_P230733	Rcbtb1	gb|Mus musculus 6 days neonate head cDNA, RIKEN full-length enriched library, clone:5430409I18 product:weakly similar to GUANINE NUCLEOTIDE EXCHANGE FACTOR (CLLL7 PROTEIN) [Homo sapiens], full insert sequence. [AK017287]	-0.144969547761471	4.76716653790145	-0.730231256622048	0.473785240628018	0.620934570215681	-6.32104241629626	-0.428571428571428	0	-0.285714285714286	-0.2	-0.428571428571429
398	AK017289	24	23	1270	GTAGACCCCGTTGTCCACTGGGAAGAGGGCTTGGTATCAAAGGAACATAAATTTTATTAA	3481	0	A_55_P1981461	5430410E06Rik	gb|Mus musculus 6 days neonate head cDNA, RIKEN full-length enriched library, clone:5430410E06 product:unclassifiable, full insert sequence. [AK017289]	-0.236806758187756	5.01699154498396	-1.85606674384396	0.0783619125333192	0.173261576011052	-4.95719825388325	-0.607142857142857	0.75	-0.678571428571428	-0.314285714285714	-0.257142857142857
399	AK017294	149	98	350	GAGCAGAAATTTCACCAAATTTGTTCCTGTGGTACTAAGTCTCATAGGGCGTGTGAGGAA	22032	0	A_52_P18854	5430411C19Rik	gb|Mus musculus 6 days neonate head cDNA, RIKEN full-length enriched library, clone:5430411C19 product:hypothetical protein, full insert sequence. [AK017294]	-0.373893652171025	7.0496012249166	-3.78626048690962	0.00117275019039505	0.00816193576312402	-1.06360957476802	-0.892857142857143	0.821428571428571	-0.857142857142857	-0.771428571428571	-0.942857142857143
400	AK017315	185	96	1447	ACCAGTGTCTCAGAAGTTGTTCATGGCTACTTCTTAATGTTTTACCTTGTTCACATTTTT	27216	0	A_55_P2380428	5430416G10Rik	gb|Mus musculus 6 days neonate head cDNA, RIKEN full-length enriched library, clone:5430416G10 product:unclassifiable, full insert sequence. [AK017315]	-0.357874358099963	6.14289966109731	-1.98193049261516	0.0615141369224624	0.145183906832108	-4.74790031532936	-0.5	0.357142857142857	-0.392857142857143	-0.142857142857143	-0.371428571428571
401	AK017326	330	142	1690	TACTTATTTTCAGGAAAGACCTCCTGTGTACTAGGCAAATGTTTTGTCACTACCCTCTAC	48043	0	A_55_P2278965	5430420F09Rik	gb|Mus musculus 6 days neonate head cDNA, RIKEN full-length enriched library, clone:5430420F09 product:unclassifiable, full insert sequence. [AK017326]	-0.375511994244679	7.74030195847981	-1.99713695107846	0.0597140306471642	0.142164403743666	-4.72199102912462	-0.285714285714286	0.642857142857143	0	0.142857142857143	-0.0857142857142857
402	AK017339	332	23	603	ACTACATGCAATACTATTGTGCTTATACAAGGGTCCTGAGCTTCTGAGGATTTGAGCATC	48120	0	A_55_P2104884	5430425K12Rik	gb|Mus musculus 6 days neonate head cDNA, RIKEN full-length enriched library, clone:5430425K12 product:unclassifiable, full insert sequence. [AK017339]	0.740718608245602	4.98579236039545	4.63137816015729	0.000164300918372612	0.00201493255168287	0.838938241626563	0.714285714285714	-0.714285714285714	0.642857142857143	0.6	0.828571428571429
403	AK017368	116	81	733	TGTTCAAAGAATGGAGGAGTGGTGGGTGGGTATGGAAAATTCTGTAGAAATAAACATGTT	17104	0	A_66_P111534	5430431A17Rik	gb|Mus musculus 6 days neonate head cDNA, RIKEN full-length enriched library, clone:5430431A17 product:unclassifiable, full insert sequence. [AK017368]	1.07199027813308	8.72327225038937	5.31878773002664	3.40676214537102e-05	0.000685610881755918	2.37134733788671	0.785714285714285	-0.785714285714285	0.642857142857143	0.6	0.885714285714286
404	AK017391	27	97	1179	CCATGGCCATGATGCCTGCCATTTTAATTATTCCATGGAAAAATAGTAAATGGAATAAAC	4219	0	A_55_P2246905	5430434I15Rik	gb|Mus musculus 6 days neonate head cDNA, RIKEN full-length enriched library, clone:5430434I15 product:unclassifiable, full insert sequence. [AK017391]	-0.133655631113822	4.78707478665015	-0.539862439362226	0.595301053887406	0.72182436995192	-6.443107069144	-0.25	0.0357142857142857	-0.571428571428571	-0.828571428571429	-0.6
405	AK017416	122	56	1063	CAACAGAATGTGATATTTCAGAAGCGTTACAATGACACATTGTCCTCTAGATTGTAAACT	17926	0	A_55_P2225087	5430439M09Rik	gb|Mus musculus 6 days neonate head cDNA, RIKEN full-length enriched library, clone:5430439M09 product:hypothetical protein, full insert sequence. [AK017416]	-0.0870001425379492	9.43314716034191	-0.80127825637994	0.432464154094441	0.584273499783604	-6.26659146950713	-0.464285714285714	0.392857142857143	-0.571428571428571	-0.257142857142857	-0.257142857142857
406	AK017489	299	144	1522	GGGGAAAAAAGGTTAAAATGTTTACAGAGCTAGCTTTCTTACCTTGAAATGCCTTAAATG	43729	0	A_55_P2280316	5730405A17Rik	gb|Mus musculus 8 days embryo whole body cDNA, RIKEN full-length enriched library, clone:5730405A17 product:unclassifiable, full insert sequence. [AK017489]	-0.209155360394191	4.37085641351311	-0.837020032484135	0.412551975696552	0.565363738675854	-6.23741055454069	-0.285714285714286	0.571428571428571	-0.178571428571429	0.2	0.142857142857143
407	AK017517	308	134	1037	GCGTTGAAAAAGAAAACTCACTTAAGTAACACAGCAGCCTTATACTACTTTTAGTAGTTG	44859	0	A_55_P2304337	5730407M17Rik	gb|Mus musculus 8 days embryo whole body cDNA, RIKEN full-length enriched library, clone:5730407M17 product:unclassifiable, full insert sequence. [AK017517]	-0.245488559290611	6.22479509460751	-1.62854754423606	0.119187453595457	0.23470426554785	-5.31050995581414	-0.571428571428571	0.714285714285714	-0.392857142857143	-0.257142857142857	-0.6
408	AK017527	327	21	3211	CTTTAAAGCCCTGGGTTCAATCCTCAACAGTACAAACAAAGGAAAACAAAAACCATGCAC	47543	0	A_55_P2326582	5730408K05Rik	gb|Mus musculus 8 days embryo whole body cDNA, RIKEN full-length enriched library, clone:5730408K05 product:unclassifiable, full insert sequence. [AK017527]	1.37560517491011	9.06203114846632	6.9419814703023	1.0144186524034e-06	8.71640662411541e-05	5.7911221030554	0.785714285714285	-0.928571428571428	0.714285714285714	0.485714285714286	0.714285714285714
409	AK017560	324	37	1204	TGGGTGGGCAGTCAATGTATACATGTAAATTCAAAAGTCCTGTGAGTGGAAGTATTTTTT	46991	0	A_55_P2378486	Kcnma1	gb|Mus musculus 8 days embryo whole body cDNA, RIKEN full-length enriched library, clone:5730414M22 product:unclassifiable, full insert sequence. [AK017560]	0.165938056641471	8.8959089312417	1.10692943049441	0.281567383939428	0.435018554613063	-5.97965597216561	0.464285714285714	-0.25	0.392857142857143	0.257142857142857	0.314285714285714
410	AK017561	166	107	1359	GCCCCTCATTTCCCACTTTAATCCTCTTGAGAGAGACTTAACAGTTTTGTTTATAATAAA	24343	0	A_55_P2279957	5730414N17Rik	gb|Mus musculus 8 days embryo whole body cDNA, RIKEN full-length enriched library, clone:5730414N17 product:unclassifiable, full insert sequence. [AK017561]	-0.0905688751644451	8.26685777493118	-1.24288858246089	0.228399945694031	0.374670283951593	-5.82589850101886	-0.571428571428571	0.428571428571428	-0.607142857142857	-0.771428571428571	-0.771428571428571
411	AK017575	55	43	2022	TCCAGAAATACCATCTTACTGAAGAAGGAGGAGGAGGAGTTAATTTTGGAAATAAAGATT	8269	0	A_55_P2269254	5730419F03Rik	gb|Mus musculus 8 days embryo whole body cDNA, RIKEN full-length enriched library, clone:5730419F03 product:unclassifiable, full insert sequence. [AK017575]	0.812783450041826	10.0338164538165	3.33356633132786	0.00333874594840147	0.0173600412471123	-2.06492016436539	0.821428571428571	-0.892857142857143	0.714285714285714	0.485714285714286	0.542857142857143
412	AK017599	297	114	975	CAGTTAAAATGTAACCCGACTTTTGAGGTGTAAAGCAACATCCACAAACAACTAGAATAA	43389	0	A_55_P2228710	5730422E09Rik	gb|Mus musculus 8 days embryo whole body cDNA, RIKEN full-length enriched library, clone:5730422E09 product:unclassifiable, full insert sequence. [AK017599]	0.31255560032471	6.31125714780247	2.05290396277449	0.0535086136971784	0.131232163660879	-4.62586899766959	0.178571428571429	-0.0357142857142857	0.178571428571429	0.371428571428571	0.314285714285714
413	AK017611	363	159	1359	GGGTGTTTTTCACACCTGCCAATGGAAAATATATTTTCTTTGTAGGAAACAGTTTCTGTT	52973	0	A_55_P2423463	5730433K22Rik	gb|Mus musculus 8 days embryo whole body cDNA, RIKEN full-length enriched library, clone:5730433K22 product:unclassifiable, full insert sequence. [AK017611]	-0.206370065468896	6.42533361434296	-1.51272475675049	0.146118758448724	0.271797512827212	-5.47692733969772	-0.607142857142857	0.464285714285714	-0.392857142857143	-0.142857142857143	-0.2
414	AK017710	38	43	2252	TTTGCTCCTCTGTAAAATGGGCAGAGTTTAGTAAAGAAGTCTTTGATGCTGGTTCCTTCC	5613	0	A_55_P2121091	5730488B01Rik	gb|Mus musculus 8 days embryo whole body cDNA, RIKEN full-length enriched library, clone:5730488B01 product:weakly similar to BASIC PROLINE-RICH PROTEIN [Sus scrofa], full insert sequence. [AK017710]	0.657769389853624	4.58119499372584	3.25740301872758	0.00397426817555032	0.0197455529943665	-2.23048103771251	0.714285714285714	-0.785714285714285	0.678571428571428	0.428571428571429	0.314285714285714
415	AK017734	98	146	625	AGTACACAGCAGGCCTGTCCATCAGCGTGACTGTCCCTCTGTCTTCCTCTTCCTGTGACT	14579	0	A_55_P1994733	Tmem14a	gb|Mus musculus 8 days embryo whole body cDNA, RIKEN full-length enriched library, clone:5730496E24 product:similar to PROTEIN PTD011 HOMOLOG [Mus musculus], full insert sequence. [AK017734]	0.141223746268558	8.80500154655476	1.27838322671031	0.215870026960039	0.359535251798961	-5.78324827302862	0.321428571428571	-0.321428571428571	0.464285714285714	0.0857142857142857	-0.0857142857142857
416	AK017853	155	144	1558	CCTAATCTGTTACTACTTGTGTGTAATTGTCAACTTGATGTTTCTGCCTACACCATTTTC	22977	0	A_55_P2149011	Hif1a	gb|Mus musculus 8 days embryo whole body cDNA, RIKEN full-length enriched library, clone:5730564B02 product:hypoxia inducible factor 1, alpha subunit, full insert sequence. [AK017853]	-0.475485175117936	4.78504360060877	-2.2835750767381	0.0335615708599314	0.0936341879629918	-4.21096647355379	-0.5	0.5	-0.321428571428571	-0.257142857142857	-0.542857142857143
417	AK017891	291	93	1402	GTTGCCATGCCATTATGAATGTCCCCTCTGGAACCACAAGCCAAAATAAAGCCTTCTACA	42480	0	A_55_P2324425	5830403F22Rik	gb|Mus musculus adult male thymus cDNA, RIKEN full-length enriched library, clone:5830403F22 product:unclassifiable, full insert sequence. [AK017891]	-0.65382086326115	7.05291581877436	-3.3144515936044	0.0034882094392374	0.0179123709594033	-2.10656825107509	-0.571428571428571	0.642857142857143	-0.464285714285714	-0.6	-0.828571428571429
418	AK017899	283	151	1693	ACTTGGTTGATTCCGGTTCTGCAGTGAATAAAGCCACAACAAACGTGGACATGCAAAATC	41423	0	A_55_P2219257	5830405M20Rik	gb|Mus musculus adult male thymus cDNA, RIKEN full-length enriched library, clone:5830405M20 product:similar to RIBOSOMAL PROTEIN S6 (FRAGMENT) [Sus scrofa], full insert sequence. [AK017899]	0.462836833071235	4.27981084013814	2.10047073653172	0.0486804483193987	0.122648477248016	-4.54254288616654	0.571428571428571	-0.571428571428571	0.214285714285714	0.314285714285714	0.714285714285714
419	AK017909	69	100	1844	CATCATTGTGATTTACAAACATATGCTTCCCCTTCAATAAATGTCACGGCTTTCACAGCG	10420	0	A_55_P2349148	5830408B19Rik	gb|Mus musculus adult male thymus cDNA, RIKEN full-length enriched library, clone:5830408B19 product:unclassifiable, full insert sequence. [AK017909]	0.195213376859432	10.1748460452	1.20010692782091	0.244234597523484	0.392493099367823	-5.87593985369333	0.285714285714286	-0.285714285714286	0.428571428571428	0.485714285714286	0.428571428571429
420	AK017913	124	29	749	GATGTGGTGTGGTGTTGCTGTTTTCTGCCAAGATTCACCAATGTAATATCATTTTCCTTA	18166	0	A_52_P142412	5830409B07Rik	gb|Mus musculus adult male thymus cDNA, RIKEN full-length enriched library, clone:5830409B07 product:unclassifiable, full insert sequence. [AK017913]	0.239470323571933	6.37013576309875	2.02760302354133	0.0562484661736643	0.135913229856245	-4.66969166775459	0.678571428571428	-0.178571428571429	0.285714285714286	0.0285714285714286	0.428571428571429
421	AK017932	56	130	1291	CTTCTACAAACTCCTGAGGGCTAGAGTTGTTTGAGAATTGGAATTAATTTGTAGATTCTA	8435	0	A_55_P2205186	5830415G21Rik	gb|Mus musculus adult male thymus cDNA, RIKEN full-length enriched library, clone:5830415G21 product:unclassifiable, full insert sequence. [AK017932]	-0.0616388647490416	4.35986236196065	-0.248117611948201	0.806593768031205	0.877929945477038	-6.56055873771589	-0.214285714285714	-0.357142857142857	-0.0714285714285714	-0.142857142857143	-0.142857142857143
422	AK017951	378	151	1030	ATTCTTCAAGCTTGTGGTAATAGGGTCTGGTTGTCAGCATAGCACTTGTTAAGGCTGAGG	54968	0	A_55_P2295951	5830427D02Rik	gb|Mus musculus adult male thymus cDNA, RIKEN full-length enriched library, clone:5830427D02 product:unclassifiable, full insert sequence. [AK017951]	0.104307429848832	9.48590585614364	0.806042067513524	0.429776012734561	0.581612048786653	-6.26277083061687	0.0357142857142857	-0.107142857142857	0.285714285714286	0.6	0.314285714285714
423	AK017987	35	151	1035	GCTTAAACCCTAATATCACTGTCAATATATCCATCAGTAGAAAACCAATTTGTCCCTTTC	5511	0	A_55_P2199777	5830443J22Rik	gb|Mus musculus adult male thymus cDNA, RIKEN full-length enriched library, clone:5830443J22 product:unclassifiable, full insert sequence. [AK017987]	-0.267465208790949	7.58963890191253	-1.8524459857119	0.0789014612047112	0.174015629592722	-4.96307924625897	-0.428571428571428	0.5	-0.0357142857142857	0.142857142857143	-0.257142857142857
424	AK018020	364	9	938	CTTAAAGGCCAGTCTTTTTCTGTAATTATAGTAATATCAGACCCTGTATCTATCAGACCA	52711	0	A_55_P2295515	5830458C19Rik	gb|Mus musculus adult male thymus cDNA, RIKEN full-length enriched library, clone:5830458C19 product:unclassifiable, full insert sequence. [AK018020]	-0.0542347338366236	5.70400863479954	-0.449954816042569	0.657621445638746	0.769770899139795	-6.48841077665577	0.142857142857143	0.142857142857143	0.428571428571428	0.6	0.257142857142857
425	AK018037	18	114	1623	TCTCCATAGTTTCAGGCCAACCTGGGCCTACAGAGCAAGAGAATATGAAGAGTTAAAAAA	2730	0	A_55_P2366273	Amn1	gb|Mus musculus adult male thymus cDNA, RIKEN full-length enriched library, clone:5830467E07 product:hypothetical protein, full insert sequence. [AK018037]	0.27576754567815	9.39072958037952	2.38073134922437	0.0274219959381706	0.0806174325759778	-4.02855018555208	0.75	-0.678571428571428	0.821428571428571	0.942857142857143	0.771428571428571
426	AK018042	147	43	1005	TCTCCCTGCTTCTGGACTGAATGCGAGCCAATCACTTCATGTTCTTGCTGCCATGGTGGT	21658	0	A_51_P117640	5830468F06Rik	gb|Mus musculus adult male thymus cDNA, RIKEN full-length enriched library, clone:5830468F06 product:unclassifiable, full insert sequence. [AK018042]	0.698631821691811	5.9517831677956	5.36271726945171	3.08518608847752e-05	0.000638914361792558	2.46801324612972	0.785714285714285	-0.785714285714285	0.642857142857143	0.428571428571429	0.6
427	AK018043	234	44	1320	CAAACCCAACCTTAGAAAGGCTACACACAATGGCTACAATATTTCTAAAATGATACCTTA	34053	0	A_55_P2412859	5830468K08Rik	gb|Mus musculus adult male thymus cDNA, RIKEN full-length enriched library, clone:5830468K08 product:unclassifiable, full insert sequence. [AK018043]	0.0690289112506441	7.81650623939638	0.400302490988823	0.693211946827883	0.79547458133197	-6.50997426474168	0.107142857142857	-0.321428571428571	0.285714285714286	0.885714285714286	0.885714285714286
428	AK018045	304	74	1248	GGATGGAAGGTTTCAGGGGCAGTTTGTGAAACTTTGTGAGGCCTAAATCTCAAAATAGTG	44179	0	A_55_P2192729	5830469G19Rik	gb|Mus musculus adult male thymus cDNA, RIKEN full-length enriched library, clone:5830469G19 product:unclassifiable, full insert sequence. [AK018045]	0.160003494160179	10.7049720457021	1.25628955442637	0.223605171470238	0.368992607532622	-5.80991576966209	0.321428571428571	-0.321428571428571	0.535714285714286	0.828571428571429	0.657142857142857
429	AK018074	65	85	1491	TACTATGTGGGTAGGCTGTGCTGGGATTTTCCTAAGGGCTTCAATTACAGGTGTAAACCT	9816	0	A_55_P2324360	6230400D17Rik	gb|Mus musculus 11 days embryo head cDNA, RIKEN full-length enriched library, clone:6230400D17 product:hypothetical protein, full insert sequence. [AK018074]	-0.290715016314151	8.0136785475679	-3.69628922759059	0.00144533451707779	0.00946324862641443	-1.2644765148904	-0.642857142857143	0.928571428571428	-0.571428571428571	-0.371428571428571	-0.542857142857143
430	AK018137	333	142	1178	TCATTGTTACGTGCAGACCACAGAATGAGGTGAGTTTGTACATGGAAAAATGATTTATGG	48628	0	A_55_P2288232	6330407I18Rik	gb|Mus musculus adult male medulla oblongata cDNA, RIKEN full-length enriched library, clone:6330407I18 product:unclassifiable, full insert sequence. [AK018137]	0.284623337001578	11.4036609616373	1.8834940761476	0.0743788336459857	0.16682872140997	-4.91239061437197	0.714285714285714	-0.5	0.535714285714286	0.371428571428571	0.714285714285714
431	AK018162	39	112	2543	ATATCCTAGAATTCAGTTTTCCAGGACACTGTGAAATGCTGAGCAAATAGGGAACTCAGC	6044	0	A_55_P2224431	6330412A17Rik	gb|Mus musculus adult male medulla oblongata cDNA, RIKEN full-length enriched library, clone:6330412A17 product:unclassifiable, full insert sequence. [AK018162]	-0.0704718809676699	8.94636255980651	-0.483861309066904	0.633782787354975	0.750824897513657	-6.4722687647756	-0.321428571428571	0.107142857142857	0	0.0857142857142857	-0.428571428571429
432	AK018169	335	29	1100	GGAATTGAATAAATCTCTTAATACTTAGAAGTACTTGTGCTATCTCAGCAGACAGCTATC	48721	0	A_51_P124647	3200002M19Rik	gb|Mus musculus adult male medulla oblongata cDNA, RIKEN full-length enriched library, clone:6330414C15 product:hypothetical Aspartic acid-rich region containing protein, full insert sequence. [AK018169]	0.0517413009660483	8.06671273487838	0.517134625664892	0.61078050176844	0.733903710314827	-6.45531657274183	0.5	-0.285714285714286	0.75	0.485714285714286	0.142857142857143
433	AK018197	210	75	2885	GGTCCTTAAAACATGGTATTAGCAGAGGTTACAACAATAAGGTCATAGCCAAAATAAAGA	30645	0	A_55_P2191675	6330418B08Rik	gb|Mus musculus adult male medulla oblongata cDNA, RIKEN full-length enriched library, clone:6330418B08 product:unclassifiable, full insert sequence. [AK018197]	0.308164112921791	9.87670051477423	1.78265733700921	0.0899542169805922	0.191063706251654	-5.07484538487757	0.285714285714286	-0.285714285714286	0.428571428571428	0.485714285714286	0.428571428571429
434	AK018221	34	101	1566	GCACAGTAAAACTTTGGGGAAAGGTGTCCATGTGACAGTCACAATAAAGATTTAGACTCC	5129	0	A_55_P2263971	6330526H18Rik	gb|Mus musculus adult male medulla oblongata cDNA, RIKEN full-length enriched library, clone:6330526H18 product:similar to NEPRILYSIN-LIKE PEPTIDASE GAMMA [Mus musculus], full insert sequence. [AK018221]	-0.118213589738282	8.84851960159333	-1.00811614273278	0.325538186343231	0.480301680761365	-6.08153193786179	0.0357142857142857	0.535714285714286	0.107142857142857	0.257142857142857	0.257142857142857
435	AK018224	124	113	1546	CTTCCCTTAAACACCATAAAGGATAAACTGTACCATGCATCTATCTATATGATTTTTCCC	18309	0	A_55_P2249942	6330531I01Rik	gb|Mus musculus adult male medulla oblongata cDNA, RIKEN full-length enriched library, clone:6330531I01 product:unclassifiable, full insert sequence. [AK018224]	-0.0825357509067342	10.2457753922741	-0.720732966739197	0.479481995530436	0.625710252293542	-6.32796026551596	-0.428571428571428	0.428571428571428	-0.642857142857143	-0.6	-0.542857142857143
436	AK018225	359	86	1347	GTTTTATAGTCGTTTCATAAGTCTGTTGCTCTCTATGAGTATGCTCTCTATATATCCTGT	52275	0	A_55_P2184571	Il1rapl1	gb|Mus musculus adult male medulla oblongata cDNA, RIKEN full-length enriched library, clone:6330532G10 product:unclassifiable, full insert sequence. [AK018225]	0.0130990103691833	9.69296988742697	0.0996626227917091	0.921612491869266	0.952121628952437	-6.58712667975567	0.25	0.321428571428571	0	0.0285714285714286	0.371428571428571
437	AK018247	180	12	1116	CAGCGTTCATTATCTATGAAAAACTGTAATGGTGACCTCTTCAAATTATTGGTAGCCATT	26194	0	A_55_P2306453	6330571C24Rik	gb|Mus musculus adult male medulla oblongata cDNA, RIKEN full-length enriched library, clone:6330571C24 product:unclassifiable, full insert sequence. [AK018247]	0.344106771742631	4.73627056919687	1.41749511617075	0.171854722381156	0.306027027689863	-5.60646630417197	0.0714285714285714	-0.0714285714285714	0.214285714285714	0.542857142857143	0.428571428571429
438	AK018252	226	10	1087	GTCAGGAGCTGGAGTTTTTAGTGCGTATTTGATTTTTGTCCTTAGGATAATTGGCCCCCC	32839	0	A_55_P2420983	6330575P09Rik	gb|Mus musculus adult male medulla oblongata cDNA, RIKEN full-length enriched library, clone:6330575P09 product:unclassifiable, full insert sequence. [AK018252]	0.00607108835612902	7.02840679197543	0.0548408816294199	0.956813807112044	0.973700796847587	-6.5906956023919	-0.0714285714285714	-0.214285714285714	0.285714285714286	0.714285714285714	0.428571428571429
439	AK018253	226	130	1460	TGGCGTGGTATGTGACTTGTGGACTGTTACTATGGAGTTATCATTCCCTACATTTCTACG	33048	0	A_66_P139233	6330576A10Rik	gb|Mus musculus adult male medulla oblongata cDNA, RIKEN full-length enriched library, clone:6330576A10 product:unclassifiable, full insert sequence. [AK018253]	-0.3038974234774	5.68167657280372	-1.72931083198471	0.0992853620134721	0.205597516022225	-5.15819627004475	-0.785714285714285	0.5	-0.785714285714285	-0.885714285714286	-0.828571428571429
440	AK018285	367	117	1293	GTGTGTGTGTAAGCTTATTTGATGCCGAGCCTCTGACATTTTTTGTTTTATTACCAAAAA	53472	0	A_55_P2043207	Magef1	gb|Mus musculus adult male olfactory brain cDNA, RIKEN full-length enriched library, clone:6430590I03 product:hypothetical protein, full insert sequence. [AK018285]	0.24086467740079	10.3536952211789	2.3702737039682	0.0280289727865849	0.0819089356333429	-4.0483873743111	0.607142857142857	-0.321428571428571	0.178571428571429	0.142857142857143	0.657142857142857
441	AK018287	209	130	1466	TGGTTTCTTGATTGATTTATTGTCTGTTGACTTTATTCCTCCACCATCAAAGTATGTTCG	30744	0	A_55_P2334629	6430597G12Rik	gb|Mus musculus adult male olfactory brain cDNA, RIKEN full-length enriched library, clone:6430597G12 product:unclassifiable, full insert sequence. [AK018287]	0.196259006733346	11.2045347673615	0.856559783346643	0.401917453006898	0.555393732703543	-6.22095674333167	0.357142857142857	-0.0714285714285714	0.5	0.771428571428571	0.771428571428571
442	AK018303	188	117	1120	GTGGATCAGAGGAGGACAAGGAAATTCACTTTTTCCTATTGTGAGTTTTGTAATAAATAC	27539	0	A_55_P2207110	6430710M23Rik	gb|Mus musculus adult male olfactory brain cDNA, RIKEN full-length enriched library, clone:6430710M23 product:unclassifiable, full insert sequence. [AK018303]	-0.0212887901364649	6.05176527648365	-0.162445610837231	0.872598299611556	0.92032195438925	-6.57865104478481	0	0.5	-0.0714285714285714	0.142857142857143	0.142857142857143
443	AK018308	296	94	1014	GCCAGGGTTAACCAGATTATAATATTACTTTACTCTCCAGTTTCTGCGGTTTCAATAATA	43054	0	A_55_P2357691	6530401F13Rik	gb|Mus musculus 10 days neonate cerebellum cDNA, RIKEN full-length enriched library, clone:6530401F13 product:unclassifiable, full insert sequence. [AK018308]	-0.158559686496731	4.94696204701773	-0.726388866338453	0.476084938286315	0.622986271986447	-6.32385126155691	-0.535714285714286	0.321428571428571	-0.428571428571428	-0.485714285714286	-0.771428571428571
444	AK018313	246	84	1323	GTGACTCTACATGGTTTCTCATTTACATTAATCTCTGATAATAAAACATCCTGGTCTTTT	35830	0	A_52_P371949	Eif6	gb|Mus musculus 10 days neonate cerebellum cDNA, RIKEN full-length enriched library, clone:6530402L05 product:integrin beta 4 binding protein, full insert sequence. [AK018313]	-0.237305041305561	5.97928279096406	-2.24345424574786	0.0364482538416968	0.0993396066811418	-4.2850282154037	-0.714285714285714	0.428571428571428	-0.714285714285714	-0.771428571428571	-0.942857142857143
445	AK018320	342	130	761	ACACGATGGGATGGTGTAGTATAGAATAGAATTTATTCAAGGCATGGGGAGGGGAGTTAA	49769	0	A_55_P1971264	6530403M18Rik	gb|Mus musculus 10 days neonate cerebellum cDNA, RIKEN full-length enriched library, clone:6530403M18 product:unclassifiable, full insert sequence. [AK018320]	-0.566696252214826	4.77720064356318	-2.14255762688088	0.0447405789952396	0.115355213526151	-4.46781991979227	-0.857142857142857	0.857142857142857	-0.785714285714285	-0.542857142857143	-0.6
446	AK018340	78	95	1647	GTGTGTGTATGTATGTGTGACATGGGACGATCATACACGAATTCCTTTATATTTCTTTAT	11582	0	A_55_P2289765	6530415H11Rik	gb|Mus musculus 10 days neonate cerebellum cDNA, RIKEN full-length enriched library, clone:6530415H11 product:unclassifiable, full insert sequence. [AK018340]	0.124087679262086	11.1140929147648	1.35566036441386	0.190441634445081	0.329328286681241	-5.6869104653671	0.607142857142857	-0.535714285714286	0.392857142857143	0.428571428571429	0.828571428571429
447	AK018390	140	78	916	GGAACAAGAGCAAAGCAGTTTTATGCTTGTTGTTGATAAATGAGGAAAACGATTAGCTTA	20562	0	A_55_P2370337	8430406P12Rik	gb|Mus musculus 16 days embryo lung cDNA, RIKEN full-length enriched library, clone:8430406P12 product:unclassifiable, full insert sequence. [AK018390]	0.1686129208315	6.33527335127474	1.06666656293078	0.298932966473374	0.453359764380058	-6.02218993443617	0.25	0.107142857142857	0.285714285714286	0.314285714285714	0.428571428571429
448	AK018404	307	92	459	TCTGATAAATACAGAGCTCAGTGTTGCTTAAGAGGTACTGGCCATCTCACCTGTGGAGTA	44786	0	A_52_P392509	Gin1	gb|Mus musculus 16 days embryo lung cDNA, RIKEN full-length enriched library, clone:8430411H10 product:gross passage A viral integration region 1, full insert sequence. [AK018404]	-0.25160082160266	9.08699271216809	-2.57774473273923	0.018043280828291	0.0594031880876884	-3.64635138065675	-0.428571428571428	0.714285714285714	-0.142857142857143	-0.0857142857142857	-0.371428571428571
449	AK018436	170	158	549	GTCTACCGCAGCCACCCACAACTGCCATTGGAGTGGGAAGGCAGCTACAAATAGTATCAA	25010	0	A_66_P126931	8430423G03Rik	gb|Mus musculus 16 days embryo lung cDNA, RIKEN full-length enriched library, clone:8430423G03 product:unclassifiable, full insert sequence. [AK018436]	-0.598836476068543	4.60860573577964	-2.32762807251216	0.0306353925050664	0.0873567799906049	-4.12878210644534	-0.428571428571428	0.928571428571428	-0.535714285714286	-0.428571428571429	-0.428571428571429
450	AK018447	289	131	1921	GGTCATGTGTGGCCCAGCCTGTTCTGAGACATCCTATGTAATTAAAGATGACTTTAAATT	42263	0	A_55_P2374668	8430428J23Rik	gb|Mus musculus 16 days embryo lung cDNA, RIKEN full-length enriched library, clone:8430428J23 product:hypothetical protein, full insert sequence. [AK018447]	0.341623962248312	7.23593602537092	3.27534810188655	0.00381464485707761	0.0191188977151902	-2.19156740763733	0.75	-0.678571428571428	0.607142857142857	0.485714285714286	0.657142857142857
451	AK018474	16	99	1245	TATTAGTTGTTTCAGTGAGAATGAACTCTAAATGGGGCATAAGAGATAGATAGTTCAACC	2396	0	A_55_P2207593	8430437O03Rik	gb|Mus musculus 16 days embryo lung cDNA, RIKEN full-length enriched library, clone:8430437O03 product:unclassifiable, full insert sequence. [AK018474]	0.141432707877923	9.08746664723557	1.3776462601363	0.183657713631049	0.321078846165876	-5.65864517036913	0.468487480601691	0	0.61263747463298	0.771428571428571	0.714285714285714
452	AK018502	60	48	1657	GCTCTGACTGAGTGCAAGATTAAAGATAGAACCCATCTTTTCACTAACATTTCTTTTAGT	8868	0	A_55_P2211748	9030411M13Rik	gb|Mus musculus adult male colon cDNA, RIKEN full-length enriched library, clone:9030411M13 product:unclassifiable, full insert sequence. [AK018502]	0.0481413531582815	6.22703948767926	0.311109058747961	0.75896337654328	0.843452401591529	-6.54247192658454	0.0714285714285714	0.0714285714285714	0.0714285714285714	0.0857142857142857	0.0857142857142857
453	AK018519	43	129	1305	AAGATGCTAACTGTTGTCTTGCTTAGCCTTCTTCCATCTGGCTGGTAGCCAAATGGTTGT	6673	0	A_55_P2279035	9030419F21Rik	gb|Mus musculus adult male colon cDNA, RIKEN full-length enriched library, clone:9030419F21 product:unclassifiable, full insert sequence. [AK018519]	-0.222992805236602	10.2507695321274	-2.07823602191266	0.0508861641867767	0.126574156491036	-4.58164379623427	-0.321428571428571	0.464285714285714	-0.0714285714285714	0.0285714285714286	-0.371428571428571
454	AK018532	228	18	1331	TCACAGATACATGCAGGCAGAATAGCCATACTCATAAAATAAAAGTAGAAAATCTCAACG	33139	0	A_55_P2371281	9030601B04Rik	gb|Mus musculus adult male colon cDNA, RIKEN full-length enriched library, clone:9030601B04 product:unclassifiable, full insert sequence. [AK018532]	-0.730157827820054	7.01650556320023	-4.91376042134929	8.5704909473573e-05	0.00128618816105298	1.47228757164434	-0.714285714285714	0.642857142857143	-0.5	-0.2	-0.485714285714286
455	AK018540	217	25	1580	TTTTAGGACATTAAGAAGTTAAAGTTGAGAGACTTTAATGGGAGTGGGCATGGGATAGGG	31721	0	A_55_P2372666	9030607L02Rik	gb|Mus musculus adult male colon cDNA, RIKEN full-length enriched library, clone:9030607L02 product:unclassifiable, full insert sequence. [AK018540]	-0.865422490118094	6.14794585506951	-3.46936878166126	0.00244337778490658	0.0138565472465936	-1.7673195165293	-0.392857142857143	0.392857142857143	0	0.0857142857142857	-0.314285714285714
456	AK018576	384	41	987	GCAAGAAGAATTTGGGCGATTTTACTGCTTACTTGACTCTGAAATAAAATTTAGGTCCTT	55616	0	A_55_P2413939	9030625G05Rik	gb|Mus musculus adult male colon cDNA, RIKEN full-length enriched library, clone:9030625G05 product:unclassifiable, full insert sequence. [AK018576]	-0.0664345274625235	4.9019295166522	-0.293805342635928	0.771958645540579	0.852977217356368	-6.54784287381773	-0.142857142857143	0.5	-0.321428571428571	-0.142857142857143	0.0285714285714286
457	AK018586	356	30	3065	ATTGCAGTGTACAACTTAGGATATCATTGTGAACCTGATGAACAGTGGTAAACATTATGG	51607	0	A_55_P2255944	9130002K18Rik	gb|Mus musculus adult male cecum cDNA, RIKEN full-length enriched library, clone:9130002K18 product:hypothetical protein, full insert sequence. [AK018586]	0.11403170395592	7.25630458336865	0.868406268576076	0.395556994547657	0.549370132440773	-6.21080978400626	0.0357142857142857	-0.178571428571429	0.285714285714286	0.485714285714286	0.0857142857142857
458	AK018600	20	114	2204	CACAAAATCTAGAGTTTGGTTCTTCAGCACTGCACAAATAAACACATTTATTTATCAGGC	3042	0	A_55_P2190217	9130007G19Rik	gb|Mus musculus adult male cecum cDNA, RIKEN full-length enriched library, clone:9130007G19 product:hypothetical protein, full insert sequence. [AK018600]	-0.508079086581541	4.49166965878845	-1.90687578310979	0.0711250074384524	0.161388378760495	-4.87383466212175	-0.428571428571428	0.5	-0.535714285714286	-0.714285714285714	-0.771428571428571
459	AK018620	46	106	847	AGTGTTTGAACTTCTTGGCAAAATCTGTGATATAAAATGGGGACATTGACTTCACTGACC	6920	0	A_51_P127334	Zfp91	gb|Mus musculus adult male cecum cDNA, RIKEN full-length enriched library, clone:9130014I08 product:zinc finger protein 91 (MGI:104854,, full insert sequence. [AK018620]	0.0643589237709996	7.73917641629996	0.755563499780432	0.458789311617191	0.608315332300942	-6.30217366310327	-0.107142857142857	0.321428571428571	-0.285714285714286	-0.0857142857142857	0.0857142857142857
460	AK018644	34	57	1458	CCTTTTACCTTTCCCATTAGTGGGGTCTTCCAGAAGATTATATACATGATTGAATATTTC	5049	0	A_55_P2334927	9130022E09	gb|Mus musculus adult male cecum cDNA, RIKEN full-length enriched library, clone:9130022E09 product:hypothetical Microbodies C-terminal targeting signal/Phenylalanine-rich region containing protein, full insert sequence. [AK018644]	0.24652693337468	12.2428990701601	1.45583112477299	0.16108424441876	0.291752616449	-5.55513052300933	0.678571428571428	-0.535714285714286	0.785714285714285	0.942857142857143	0.942857142857143
461	AK018745	227	121	332	TCTGACACCTGGAGCAGACGGCATTGGCTTTCTCCATGTTAATAAATTGGTGCTTACAAC	33318	0	A_55_P2183032	Zfp787	gb|Mus musculus adult male kidney cDNA, RIKEN full-length enriched library, clone:0610023I12 product:RIKEN cDNA 2210018M03 gene, full insert sequence. [AK018745]	-0.517992805646337	9.30840390635105	-5.35587731951476	3.13314501248659e-05	0.000645864003066425	2.45297422163758	-0.821428571428571	0.75	-0.714285714285714	-0.657142857142857	-0.942857142857143
462	AK018780	287	157	667	CATCGAGTCCAGGCCAGCCTCAAAAAACAAAACAAAACAAAATAAAATGGCATTCAAATC	42014	0	A_55_P2348126	1500032F14Rik	gb|Mus musculus adult male cerebellum cDNA, RIKEN full-length enriched library, clone:1500032F14 product:unclassifiable, full insert sequence. [AK018780]	0.0446512978135889	6.5209523153194	0.33094447834008	0.744156691144887	0.833462927419419	-6.53594103021094	0.0714285714285714	0.5	-0.285714285714286	-0.2	0.0857142857142857
463	AK018905	382	68	204	ACAAAGATCAATGAATATTGACCATAATTCAAGGCTAACAACAAAGTAGCTTTGGAAACA	55386	0	A_52_P196119	Gm3120	gb|Mus musculus adult male testis cDNA, RIKEN full-length enriched library, clone:1700083J10 product:unclassifiable, full insert sequence. [AK018905]	-1.40170938267556	4.33557783221931	-3.28303343071882	0.00374821456734946	0.0189036459987046	-2.1748836538892	-0.75	0.535714285714286	-0.321428571428571	-0.0285714285714286	-0.542857142857143
464	AK018965	241	101	238	GATGGCTTCCTGTGAAATTCATGCACCATGCGGAACATGCATAGAAGAGTATACTAGTAG	35289	0	A_66_P102265	1700119I11Rik	gb|Mus musculus adult male testis cDNA, RIKEN full-length enriched library, clone:1700119I11 product:unclassifiable, full insert sequence. [AK018965]	-0.153044241469013	5.93148267796079	-1.03930299890509	0.3111665758435	0.465415657389552	-6.05029651601268	-0.285714285714286	0.571428571428571	-0.178571428571429	0.2	0.142857142857143
465	AK019009	30	101	301	AGGCGGGGGCCACCACACCTGGAAAAAGTAGCTTTCAATAAATATATGCTAATAGCGATC	4528	0	A_55_P2047047	Pla2g1b	gb|Mus musculus 10 day old male pancreas cDNA, RIKEN full-length enriched library, clone:1810011P03 product:phospholipase A2, group IB, pancreas, full insert sequence. [AK019009]	-0.275568808542819	5.56517982776796	-1.3153654144008	0.203388955996491	0.345287204537384	-5.73773405548226	0	0.214285714285714	-0.285714285714286	-0.371428571428571	-0.0857142857142857
466	AK019036	43	7	242	CTGTGACTACAGCTTCAGAGGGCCTAGAACCTTCTTCTGGAGACCCTGCATGCTCTGCCT	6444	0	A_55_P2002773	1810053B23Rik	gb|Mus musculus 10 day old male pancreas cDNA, RIKEN full-length enriched library, clone:1810056K14 product:unclassifiable, full insert sequence. [AK019036]	1.49947271525936	4.73133721204483	6.24046831045978	4.45000063967564e-06	0.000193769445329566	4.35484627253275	0.928571428571428	-0.642857142857143	0.714285714285714	0.657142857142857	0.942857142857143
467	AK019082	26	101	288	AGGAACACCTAGAGTAGTGTATTTGCTTTGTTAAAGAGTGACTTGTATGAGAGAGAAATC	3925	0	A_51_P132718	2310010J17Rik	gb|Mus musculus adult male tongue cDNA, RIKEN full-length enriched library, clone:2310010J17 product:unclassifiable, full insert sequence. [AK019082]	-0.0558161072418724	11.4034280968053	-0.574174944640099	0.572303355249145	0.703337659048263	-6.42371005570352	-0.464285714285714	0.607142857142857	-0.178571428571429	0.0285714285714286	-0.428571428571429
468	AK019096	33	123	256	TTGAATTTCATGTTAAGCATCACAATCCTACTCCACTCCCTGTCTCTCCATATCTGCCCT	5167	0	A_55_P2201866	2310047N11Rik	gb|Mus musculus adult male tongue cDNA, RIKEN full-length enriched library, clone:2310047N11 product:unclassifiable, full insert sequence. [AK019096]	0.784611841278962	7.80292453436849	6.41522729317167	3.06039956833084e-06	0.000155976046181407	4.71903180312808	0.928571428571428	-0.785714285714285	0.678571428571428	0.542857142857143	0.828571428571429
469	AK019108	171	42	1036	GAGCCACGGGATCTTGAGATAACATGGCAGTCCATCCTGGGGTCGTGGCTGTTGTACGAA	25095	0	A_66_P104751	2210404J11Rik	gb|Mus musculus ES cells cDNA, RIKEN full-length enriched library, clone:2410011O22 product:hypothetical protein, full insert sequence. [AK019108]	0.791067546503538	5.83840615027538	5.5710708086302	1.93296741394748e-05	0.000470430325278148	2.92387010306748	0.785714285714285	-0.785714285714285	0.642857142857143	0.428571428571429	0.6
470	AK019325	70	45	1174	CCATCCAGAGCCAGTGTTGGTTATAAAAGATGATGCAATAAAAAGCTCTGCCTCTTGTTT	10325	0	A_66_P101942	Gm9706	gb|Mus musculus adult male hippocampus cDNA, RIKEN full-length enriched library, clone:2900034J12 product:interferon-stimulated protein (15 kDa), full insert sequence. [AK019325]	0.180075833865478	7.3350587403467	0.827901848196174	0.417575499117588	0.570040125002029	-6.24496780794538	0.285714285714286	-0.642857142857143	0.214285714285714	0.2	0.485714285714286
471	AK019394	104	97	967	AAAGGTGTATATGCATTGCCCCTTCTCCTCAGACATGGTTTCTTTAAATAAATCAGGGGT	15369	0	A_55_P2295146	3010027C24Rik	gb|Mus musculus 12 days embryo head cDNA, RIKEN full-length enriched library, clone:3010027C24 product:unclassifiable, full insert sequence. [AK019394]	0.819564896706344	7.0422105791442	6.49231985441755	2.59777276554753e-06	0.000141102207568105	4.87836762627277	0.821428571428571	-0.892857142857143	0.678571428571428	0.542857142857143	0.828571428571429
472	AK019465	234	26	1087	GAAATAAGCCTAAAAATCCTGTCAGATCCCTATGCTGACCACTTCCTTTCAGATCCTCAG	34022	0	A_55_P1957213	3930401B19Rik	gb|Mus musculus 13 days embryo whole body cDNA, RIKEN full-length enriched library, clone:3930401B19 product:Y box protein 3, full insert sequence. [AK019465]	-0.368026086392664	10.5247927049089	-3.88094586917377	0.00094090607949241	0.0069652785582797	-0.851524265120242	-0.464285714285714	0.464285714285714	-0.107142857142857	0.0857142857142857	-0.314285714285714
473	AK019510	335	1	1074	ACTAATGAGCATGGAAAGCCAATTCTCTGAATCCATCAGCTGTGAAAAGCAGGCTTCGCT	48670	0	A_55_P2335768	4831407H17Rik	gb|Mus musculus 0 day neonate head cDNA, RIKEN full-length enriched library, clone:4831407H17 product:unclassifiable, full insert sequence. [AK019510]	-0.451882266699853	6.21560910364729	-1.87657883312644	0.0753659392910347	0.168564283901441	-4.92373088982358	-0.75	0.75	-0.714285714285714	-0.714285714285714	-0.885714285714286
474	AK019523	104	5	2412	CAGGCCTGCAGGTGAACATGCGGGTAGAATGTTGTATACATAACAAATAAATCTTTATTT	15201	0	A_55_P2348582	4833439F03Rik	gb|Mus musculus 0 day neonate head cDNA, RIKEN full-length enriched library, clone:4833439F03 product:unclassifiable, full insert sequence. [AK019523]	0.131170557611595	9.0110001602097	0.878267517503892	0.390312654438363	0.544616257159663	-6.20226492660856	0.714285714285714	-0.428571428571428	0.285714285714286	0.0857142857142857	0.6
475	AK019531	375	73	1873	TAACTTGTGTGTTATTTAGGGGCTATTGTAGCTCAGTTGATAGAGTTGCCTGCCTGCCTG	54552	0	A_55_P2291776	4833447P13Rik	gb|Mus musculus 0 day neonate head cDNA, RIKEN full-length enriched library, clone:4833447P13 product:hypothetical protein, full insert sequence. [AK019531]	0.435724017681446	7.38733380101876	3.02846008800324	0.00667897288605476	0.028906307383194	-2.72113096159046	0.75	-0.821428571428571	0.714285714285714	0.485714285714286	0.485714285714286
476	AK019551	370	144	1520	CTTTGGAAAAAATTCAGGAAGTTGGTTCATTTGGGGACATTATTAACAAATAAGAGCAGG	53811	0	A_55_P2168218	4921539H07Rik	gb|Mus musculus adult male testis cDNA, RIKEN full-length enriched library, clone:4921539H07 product:unclassifiable, full insert sequence. [AK019551]	0.976815386957917	5.53258775372337	2.19811219019709	0.0399835160534872	0.106470100636067	-4.36779771483191	0.785714285714285	-0.642857142857143	0.678571428571428	0.6	0.828571428571429
477	AK019559	110	113	943	CAGGAAAAACAAACATATGTTTCTCATTAAAGAGTGCCTTCCACTTCCAACTCACAAACC	16262	0	A_55_P2112142	4930511M11Rik	gb|Mus musculus adult male testis cDNA, RIKEN full-length enriched library, clone:4930403J02 product:unclassifiable, full insert sequence. [AK019559]	0.123340446808153	5.28587229126765	0.685741558696661	0.500812516849187	0.64375241428432	-6.35270298549252	0.285714285714286	-0.642857142857143	0.428571428571428	0.0857142857142857	-0.0285714285714286
478	AK019562	60	109	272	TCCAGAGTTGTTACAAGCCACCCCTCCTAGTCACTGAAAAATCCAAGAGGCTTCTAGACC	8975	0	A_55_P2118067	4930404H24Rik	gb|Mus musculus adult male testis cDNA, RIKEN full-length enriched library, clone:4930404H24 product:unclassifiable, full insert sequence. [AK019562]	0.694846220659762	6.73993020821928	4.71682848064815	0.000134857984074215	0.00175315379296479	1.03101390700873	0.785714285714285	-0.785714285714285	0.642857142857143	0.428571428571429	0.6
479	AK019576	148	4	2097	GCTGGAGGGGAGAGAAGAGAATGAAAGTGACCTAATTCAACTCAATTAAAATCATTTTTA	21594	0	A_55_P2319730	4930414F18Rik	gb|Mus musculus adult male testis cDNA, RIKEN full-length enriched library, clone:4930414F18 product:unclassifiable, full insert sequence. [AK019576]	-0.213676330389646	5.29272027243828	-0.721083231867711	0.479271205551368	0.625487175685284	-6.32770668257761	-0.0714285714285714	0.142857142857143	-0.321428571428571	-0.371428571428571	-0.0857142857142857
480	AK019622	64	101	95	ACCAATCCTGACCTGAGGCTGCCAACCATTCTCATTGATGAATTATGAGGATCTTGATGG	9551	0	A_55_P2100273	Defb30	gb|Mus musculus adult male testis cDNA, RIKEN full-length enriched library, clone:4930449O14 product:unclassifiable, full insert sequence. [AK019622]	0.335477279582497	4.87692626117559	2.01226469280469	0.0579700594929801	0.138929008991001	-4.69608677268105	0.571428571428571	-0.357142857142857	0.107142857142857	0.0857142857142857	0.6
481	AK019659	259	154	74	CTTCAATGACCTCTAAACCTTTGGAGAGGCACGTGCTAGGTGGTTCTGTTCTCCCTCTTG	37968	0	A_66_P114158	4930487D11Rik	gb|Mus musculus adult male testis cDNA, RIKEN full-length enriched library, clone:4930487D11 product:unclassifiable, full insert sequence. [AK019659]	0.377038360967191	4.34214849381732	1.70796238070141	0.103246347841396	0.211401492889887	-5.19103312604319	0.642857142857143	-0.142857142857143	0.678571428571428	0.771428571428571	0.771428571428571
482	AK019668	283	66	291	TCGTACTGGTGTATCTTCCTCATCGCCAATCGTGAGCTACAATAAAGCCTGCCTTCCTCA	41271	0	A_66_P123526	4930504D19Rik	gb|Mus musculus adult male testis cDNA, RIKEN full-length enriched library, clone:4930504D19 product:unclassifiable, full insert sequence. [AK019668]	0.431501197440261	5.42990114150149	2.5435704363147	0.019417492227593	0.0626915023123489	-3.713752534432	0.714285714285714	-0.714285714285714	0.642857142857143	0.485714285714286	0.657142857142857
483	AK019674	384	46	2043	GATATTTGGCAAATTTGAGACAGCCTGGACTTCAAGTACCCTGTCTATAAATAACTAAAA	55625	0	A_55_P2247010	4930511E03Rik	gb|Mus musculus adult male testis cDNA, RIKEN full-length enriched library, clone:4930511E03 product:unclassifiable, full insert sequence. [AK019674]	0.376223640791548	4.50644815565622	1.56763787943023	0.132779619003232	0.253611738066951	-5.39921181579225	0.642857142857143	-0.285714285714286	0.678571428571428	0.771428571428571	0.657142857142857
484	AK019679	107	41	2462	GCCTTCTTCTCTGTTAGAATATAACATGCTGAATGGGACTTAATGAAATTCCTCCCCTTC	15844	0	A_55_P2375194	P2rx3	gb|Mus musculus adult male testis cDNA, RIKEN full-length enriched library, clone:4930513E20 product:unclassifiable, full insert sequence. [AK019679]	-0.00322203713879432	6.59555935442493	-0.0411934333967286	0.967553482413109	0.980677535728931	-6.59137118702734	0.285714285714286	0.0714285714285714	0	-0.0857142857142857	0.314285714285714
485	AK019690	221	110	288	CCAGAAGACATGGAAGGTAATCTTCATGTTCAAGTTGGTATGGATATGCTTATAAAGAAA	32450	0	A_55_P2032318	4930522L14Rik	gb|Mus musculus adult male testis cDNA, RIKEN full-length enriched library, clone:4930522L14 product:similar to KRUPPEL-RELATED ZINC FINGER PROTEIN F80-L [Mus musculus], full insert sequence. [AK019690]	0.242614977270044	7.90604360085091	1.65866616678188	0.112911982718309	0.225586845961647	-5.26569967131786	0.392857142857143	0.107142857142857	0.107142857142857	0.142857142857143	0.542857142857143
486	AK019718	140	50	600	GCCAATGGAAATTCCTGGAAAGAAGCTGTGTAATAAAAACAGCAGTGATGTGGAGAGGCT	20512	0	A_66_P109023	4930534H18Rik	gb|Mus musculus adult male testis cDNA, RIKEN full-length enriched library, clone:4930534H18 product:unclassifiable, full insert sequence. [AK019718]	-0.285245705579929	4.79463934214209	-1.33583108877197	0.19672915036169	0.336840732744615	-5.71208029557737	-0.714285714285714	0.285714285714286	-0.785714285714285	-0.885714285714286	-0.885714285714286
487	AK019736	175	134	97	CCAGTGTGACTACAGACCATGGACACCTTCATGGCCCTCAGTGGCAGTACAGGTCATGGA	25835	0	A_66_P128923	4930544I03Rik	gb|Mus musculus adult male testis cDNA, RIKEN full-length enriched library, clone:4930544I03 product:unclassifiable, full insert sequence. [AK019736]	0.364069940667805	5.26658600862285	2.95982160440508	0.00779119266385812	0.0322013284256673	-2.86586428763286	0.535714285714286	-0.75	0.75	0.771428571428571	0.485714285714286
488	AK019762	49	131	2357	TCATCAAGCCACAACAAACTAGCCAGTGAGCCCCGTAAACAGAATTCTTCTGCAGTTCTT	7563	0	A_55_P2387865	4930552P12Rik	gb|Mus musculus adult male testis cDNA, RIKEN full-length enriched library, clone:4930552P12 product:unclassifiable, full insert sequence. [AK019762]	0.362290594232864	4.64723083145749	0.937880231527877	0.35958561708728	0.514618701210519	-6.1487215124804	0.392857142857143	-0.464285714285714	-0.0357142857142857	-0.314285714285714	0.0857142857142857
489	AK019774	322	151	303	TAAAACTATGAGACACCACACCACACCGTACATGTTGGAAAGCCCTGAAGATAAGTGTTG	46905	0	A_55_P1988658	4930558N11Rik	gb|Mus musculus adult male testis cDNA, RIKEN full-length enriched library, clone:4930558N11 product:unclassifiable, full insert sequence. [AK019774]	-0.176228618443417	7.95157008840521	-2.0622830916626	0.0525238075950296	0.129555699202228	-4.60953510727163	-0.892857142857143	0.678571428571428	-0.642857142857143	-0.6	-0.885714285714286
490	AK019781	361	67	59	TTTAAAACCTGGACTTGATGAAGCACCCAAGTTTCCTAATACTCCCTGGACTTTCCCCCT	52535	0	A_66_P126336	4930563M20Rik	gb|Mus musculus adult male testis cDNA, RIKEN full-length enriched library, clone:4930563M20 product:unclassifiable, full insert sequence. [AK019781]	0.361448296886487	4.47720558338371	1.73787342857879	0.0977337203698438	0.203175086148275	-5.14494182374472	0.464285714285714	-0.464285714285714	0.392857142857143	0.371428571428571	0.314285714285714
491	AK019792	139	54	687	AGGCCTCTACCAAAGCTCTGCTTTTATTTTGAGAACTCTCTTTCCTTCAATCTTTTAACA	20519	0	A_55_P2219194	4930568E12Rik	gb|Mus musculus adult male testis cDNA, RIKEN full-length enriched library, clone:4930568E12 product:unclassifiable, full insert sequence. [AK019792]	0.871435674994451	4.42893830726608	3.14862529357311	0.0050908186771248	0.0237836685071924	-2.4650143588189	0.535714285714286	-0.75	0.25	-0.0857142857142857	0.2
492	AK019842	153	23	718	AGGCCAGCAGGATCGGTTGATGTAAACAAAAATTACAGCTGCCTTGAAATGTCAGAGGCA	22466	0	A_66_P117352	4930595D18Rik	gb|Mus musculus adult male testis cDNA, RIKEN full-length enriched library, clone:4930595D18 product:unclassifiable, full insert sequence. [AK019842]	-0.195066137101731	4.33772815038105	-0.721446762842191	0.479052489792498	0.625279175889014	-6.32744337199637	-0.571428571428571	0.357142857142857	-0.535714285714286	-0.771428571428571	-0.942857142857143
493	AK019859	181	152	1025	AAAGCACGGGCATACTCATCTGCATCTCTCTTTTAATAAACTATCTCTCTTCCTGCAACT	26727	0	A_55_P2378030	4933439N14Rik	gb|Mus musculus adult male testis cDNA, RIKEN full-length enriched library, clone:4933439N14 product:unclassifiable, full insert sequence. [AK019859]	-0.345647309299019	4.66525453865472	-1.89424017597257	0.0728674628550461	0.164261793375039	-4.89471109227459	-0.285714285714286	0.0714285714285714	-0.321428571428571	-0.371428571428571	-0.485714285714286
494	AK019875	15	161	2580	GGCTTCCAGACTCCTGCACTCAGTCGCACACATAGCACAAAATAAAATTGTTTCTAAAAG	2511	0	A_55_P2390796	5031420N21Rik	gb|Mus musculus 11 days pregnant adult female ovary and uterus cDNA, RIKEN full-length enriched library, clone:5031420N21 product:unclassifiable, full insert sequence. [AK019875]	-0.12519677237022	6.39043862523354	-1.19161559673825	0.247474067309244	0.396461108494857	-5.88569272047502	-0.285714285714286	0.5	-0.107142857142857	0.257142857142857	0.257142857142857
495	AK019910	189	38	1665	TAAGACAGATGATGATCCCAGAGCTACTAATAAAACAAAAAGGGGGAGATGCGGGAAGCA	27688	0	A_55_P2075657	5330426L24Rik	gb|Mus musculus adult male pituitary gland cDNA, RIKEN full-length enriched library, clone:5330426L24 product:unclassifiable, full insert sequence. [AK019910]	-0.0665306107632366	6.20988616150759	-0.339078488386153	0.738113792925176	0.82872398280313	-6.53314750316103	-0.464285714285714	-0.107142857142857	-0.5	-0.257142857142857	-0.0857142857142857
496	AK019926	340	39	1903	GAGTTAATGACAGCTTGTTCACACCACCTAGAAATAACTATTCATCTCACTTCTCTTTTG	49318	0	A_55_P2315921	5330431K02Rik	gb|Mus musculus adult male pituitary gland cDNA, RIKEN full-length enriched library, clone:5330431K02 product:hypothetical protein, full insert sequence. [AK019926]	0.13991882544804	11.6908757198626	1.32205871984793	0.201191665092888	0.342464342094514	-5.72938035153787	0.678571428571428	-0.75	0.892857142857143	0.771428571428571	0.485714285714286
497	AK019939	133	109	2244	TTTAAATTGATGTCCAGACCTCATGTCTCTGAAAAGTCCCTTTGTGCTCCAGTTCCTGGG	19753	0	A_55_P2241488	5330439K02Rik	gb|Mus musculus adult male pituitary gland cDNA, RIKEN full-length enriched library, clone:5330439K02 product:unclassifiable, full insert sequence. [AK019939]	-0.0888852833003977	8.01658695919842	-1.02890776610137	0.315906086615181	0.47042934785537	-6.06080279835648	-0.107142857142857	0.535714285714286	0.142857142857143	0.314285714285714	-0.0857142857142857
498	AK019943	112	68	99	AGCCCTATGAATGTAATCAATGTTGTTAACGCTTTGTACAACACAGTCATCTCACGATGC	16477	0	A_51_P163476	5430403G16Rik	gb|Mus musculus 6 days neonate head cDNA, RIKEN full-length enriched library, clone:5430403G16 product:weakly similar to zinc finger protein ZNF126 (fragment) [Homo sapiens], full insert sequence. [AK019943]	0.589571296806083	6.09096368642342	2.99044899592153	0.00727443296579903	0.030657139275616	-2.80143055307429	0.392857142857143	-0.392857142857143	0.107142857142857	0.0857142857142857	0.542857142857143
499	AK020016	43	28	2489	GGGTAGTCTTGAAGAGTAATTGTACATTTTAGCTTGTCTCTAGAAGATACTGCAAATGTA	6481	0	A_55_P2198648	5830420C07Rik	gb|Mus musculus adult male thymus cDNA, RIKEN full-length enriched library, clone:5830420C07 product:unclassifiable, full insert sequence. [AK020016]	0.140923249565724	7.07574756528272	1.02070563648192	0.319681558136504	0.474220493181608	-6.06902568754475	0.642857142857143	-0.142857142857143	0.678571428571428	0.771428571428571	0.771428571428571
500	AK020017	190	159	3580	CCAAGATTTGCTAACTGGCCTCCTCCTCATCCAGTTGTACTTAATAAATGCACCAAAATT	27900	0	A_55_P2189201	5830426C09Rik	gb|Mus musculus adult male thymus cDNA, RIKEN full-length enriched library, clone:5830426C09 product:unclassifiable, full insert sequence. [AK020017]	0.441596335326265	8.70738216858548	3.82508390938229	0.00107151292087487	0.00766880880953298	-0.976726995557881	0.892857142857143	-0.607142857142857	0.607142857142857	0.371428571428571	0.771428571428571
501	AK020028	324	35	1463	AGAAAGTGTGTGGCATGTACTGCAACATAGCAAGCTCTTCAGCATCAAAAATATTAAAGT	46987	0	A_55_P2399529	5930409G06Rik	gb|Mus musculus 13 days embryo forelimb cDNA, RIKEN full-length enriched library, clone:5930409G06 product:unclassifiable, full insert sequence. [AK020028]	-0.0803631867841066	8.34176082605804	-0.546896586530129	0.590549573321505	0.718169388732654	-6.43922500114541	0	0.285714285714286	0.285714285714286	0.542857142857143	0.257142857142857
502	AK020044	264	61	1311	GTAAGAATAAAAGGATGCAGACTACCTAGCATCCAATAATTGTTCAGTAAGACAGGTCTT	38376	0	A_55_P2371984	5930436O19Rik	gb|Mus musculus 13 days embryo forelimb cDNA, RIKEN full-length enriched library, clone:5930436O19 product:unclassifiable, full insert sequence. [AK020044]	0.346255546956209	8.6464541038109	2.72604721924189	0.0130755833887685	0.0469259191232725	-3.34896653414692	0.642857142857143	-0.642857142857143	0.75	0.885714285714286	0.657142857142857
503	AK020059	142	3	476	TACTTCTGAGCTTTCTTAAGTCACGAACGGAATTCAGTTACTTGCCACTGTGGGGTTGGA	20710	0	A_55_P1998219	6030440G07Rik	gb|Mus musculus 13 days embryo male testis cDNA, RIKEN full-length enriched library, clone:6030440G07 product:unclassifiable, full insert sequence. [AK020059]	0.0874833756456379	4.29648078586439	0.241857146511725	0.811373524606623	0.881177245227098	-6.56213525306043	0.0714285714285714	-0.142857142857143	0.392857142857143	0.942857142857143	0.771428571428571
504	AK020075	159	110	1037	TCCTTTTAGCTAAGTGAAAACATGGGTTTTAGGTTTTGCATTGGTGTAGGTTTGTTTTCC	23487	0	A_55_P2204396	6030458E02Rik	gb|Mus musculus 13 days embryo male testis cDNA, RIKEN full-length enriched library, clone:6030458E02 product:unclassifiable, full insert sequence. [AK020075]	-0.0886797344803805	6.84345437519899	-0.587825199596897	0.563282247054572	0.696288495771301	-6.41567227678885	-0.357142857142857	0.0714285714285714	0.142857142857143	0.371428571428571	-0.0857142857142857
505	AK020094	232	155	1093	TTATAGGGGATGTGGTAACAATAAAGGGGAGAAGGGTGTATGAGAAGTAGTCCATAAACT	33959	0	A_55_P2266285	6330522J23Rik	gb|Mus musculus adult male medulla oblongata cDNA, RIKEN full-length enriched library, clone:6330522J23 product:unclassifiable, full insert sequence. [AK020094]	-0.855109105173168	6.8841456390974	-5.09405580306715	5.67389428393711e-05	0.000970415653755697	1.87411202898047	-0.678571428571428	0.678571428571428	-0.535714285714286	-0.2	-0.485714285714286
506	AK020106	139	93	723	AACAGCCTGAATTTTGAGTCATATTTGCTGGCAGAGGGGGGATTTGAAGAAAGTGGGAGA	20587	0	A_55_P2316612	6720407P12Rik	gb|Mus musculus 12 days embryo male wolffian duct includes surrounding region cDNA, RIKEN full-length enriched library, clone:6720407P12 product:unclassifiable, full insert sequence. [AK020106]	-0.656403511234489	11.2754083942546	-3.78327396190547	0.00118092050714405	0.00820606448025398	-1.07028825609739	-0.642857142857143	0.571428571428571	-0.5	-0.257142857142857	-0.542857142857143
507	AK020112	369	81	930	CACATGGAGTATTCAGTTGTTACGATGGTTTTTAATTTTGAGGTTCGTTTTGGGAATTAC	53703	0	A_55_P2193424	6720420G18Rik	gb|Mus musculus 12 days embryo male wolffian duct includes surrounding region cDNA, RIKEN full-length enriched library, clone:6720420G18 product:unclassifiable, full insert sequence. [AK020112]	0.225269980346701	9.1367730083692	1.23413322894132	0.23157489187591	0.378385225900083	-5.83626166483915	0.392857142857143	-0.392857142857143	0.428571428571428	0.828571428571429	1
508	AK020115	62	40	780	CATCTAGAGAAGAATTTGAAAATTGGAGTAAATGTGTTCCTGCTTTGTGGATTTATGTGG	9144	0	A_52_P139788	Adamtsl1	gb|Mus musculus 12 days embryo male wolffian duct includes surrounding region cDNA, RIKEN full-length enriched library, clone:6720426B09 product:hypothetical Thrombospondin type I repeat (TSP1) profile/Thrombospondin type I domain containing protein, full	0.604235605238758	5.98304395909718	5.79400361506741	1.17824916346424e-05	0.000345746647580386	3.4064332215467	0.785714285714285	-0.928571428571428	0.607142857142857	0.428571428571429	0.657142857142857
509	AK020158	303	52	203	TATGTTGTGAAATAAAGTAACCACGGAAGGATCTGTGTGTCCTGTGTGTGTTACTGCGGG	44141	0	A_55_P2179791	6720473M11Rik	gb|Mus musculus 12 days embryo male wolffian duct includes surrounding region cDNA, RIKEN full-length enriched library, clone:6720473M11 product:hypothetical Retroviral GAG p10 protein/Retroviral matrix protein containing protein, full insert sequence. [A	0.899938647266666	6.71895702462562	6.19787240788042	4.87802761460111e-06	0.000204471475495281	4.26546058503034	0.892857142857143	-0.821428571428571	0.714285714285714	0.485714285714286	0.714285714285714
510	AK020160	114	16	1163	TCAATACACCTCCACCTTATGTGGAGAAATTTTATTCTGATTCTTTTCTTTCAAAGGAGG	16682	0	A_55_P2160253	6720475J19Rik	gb|Mus musculus 12 days embryo male wolffian duct includes surrounding region cDNA, RIKEN full-length enriched library, clone:6720475J19 product:hypothetical protein, full insert sequence. [AK020160]	-0.399484021514771	5.06931830744777	-1.51303353109634	0.146040769472684	0.271732943613757	-5.47649643152563	-0.428571428571428	0.357142857142857	-0.0714285714285714	0.0285714285714286	-0.371428571428571
511	AK020166	16	54	1002	CAGAATTGAAGATTAGAATCTGGATATGTTAAGCAACTTTTTGTGCTTTGGGGTGTTTGT	2318	0	A_55_P2387121	4930426I24Rik	gb|Mus musculus 12 days embryo male wolffian duct includes surrounding region cDNA, RIKEN full-length enriched library, clone:6720480K08 product:unclassifiable, full insert sequence. [AK020166]	-0.202445529012742	6.1055434775985	-1.59798580420649	0.125853522746172	0.24365881515886	-5.3553407806403	-0.178571428571429	0.75	-0.321428571428571	-0.0285714285714286	0.0857142857142857
512	AK020171	358	28	1060	CATGCTTCTCATTAGTGTGCAATGTCACCTTAGTCTTTAATAAATGCTAAAGCCATATGT	51890	0	A_55_P2356736	6720483E21Rik	gb|Mus musculus 12 days embryo male wolffian duct includes surrounding region cDNA, RIKEN full-length enriched library, clone:6720483E21 product:unclassifiable, full insert sequence. [AK020171]	-0.232826003278543	7.09527019029749	-1.81554624261016	0.0845880906806556	0.182920726471909	-5.02255287734944	-0.392857142857143	0.464285714285714	-0.0714285714285714	-0.0285714285714286	-0.542857142857143
513	AK020195	114	76	1031	TGTGTTGTAGTATGTTAACTGCAATCCTTGCCTTGACCCTAGCACCTCTTCTGGGTTGTA	16790	0	A_55_P2258216	8030425K09Rik	gb|Mus musculus 15 days embryo male testis cDNA, RIKEN full-length enriched library, clone:8030425K09 product:unclassifiable, full insert sequence. [AK020195]	-0.0594943608883938	11.9098444428858	-0.325956592376543	0.74787071910483	0.836339717400304	-6.53762088494855	0	0.428571428571428	0.0714285714285714	0.371428571428571	0.2
514	AK020210	53	95	928	TCACAGCAACAAAGAAGGAAGCAATGCTATTAAAAGGAGTAAGGACTGTTTTGGATTAGA	8073	0	A_55_P2200523	8030456M14Rik	gb|Mus musculus 15 days embryo male testis cDNA, RIKEN full-length enriched library, clone:8030456M14 product:unclassifiable, full insert sequence. [AK020210]	-0.510886949472825	5.79944027505892	-3.56121528701708	0.00197644001339729	0.0118213629683003	-1.5645341818311	-0.714285714285714	0.571428571428571	-0.714285714285714	-0.714285714285714	-0.771428571428571
515	AK020212	236	45	813	CAGATACATGGGGAGTTCAAGGCCATCCTGAGCTATGTAAAATTCTTCCTATTAAAAGGG	34332	0	A_55_P2270740	AK020212	gb|Mus musculus 15 days embryo male testis cDNA, RIKEN full-length enriched library, clone:8030462D06 product:unclassifiable, full insert sequence. [AK020212]	0.311165821605959	8.98895540687796	2.53911122517017	0.0196038991449048	0.0631706390156938	-3.72251456176931	0.678571428571428	-0.607142857142857	0.678571428571428	0.828571428571429	0.771428571428571
516	AK020250	263	14	599	CTTTAGACGTTTGTAGACCTTTTAGTATGTTTGGATTGGGGTGGAGGCTGAAAAACTGCT	38293	0	A_55_P2142321	Synpo	gb|Mus musculus adult male colon cDNA, RIKEN full-length enriched library, clone:9030217H17 product:unclassifiable, full insert sequence. [AK020250]	0.498809888805972	4.58898206425647	2.34252461711973	0.0297004744321315	0.0854123289179049	-4.1007915598299	0.571428571428571	-0.785714285714285	0.321428571428571	0.0857142857142857	0.371428571428571
517	AK020279	321	22	1190	TATCTCACTTAATATTGAGACTGTGTAGTTAATAAACTGTGTTCTGTTTTCCCCTTGTGC	46676	0	A_55_P2233547	9130214F15Rik	gb|Mus musculus adult male cecum cDNA, RIKEN full-length enriched library, clone:9130214F15 product:unclassifiable, full insert sequence. [AK020279]	0.796322432510778	4.12079985794437	2.58555343378732	0.0177424019099796	0.0586524910986426	-3.63088888577878	0.642857142857143	-0.642857142857143	0.571428571428571	0.657142857142857	0.714285714285714
518	AK020289	56	92	799	CAAGAAAGGAAGAGAAATTGTATGCTTTTCTTGACTCTGAGGAATTTTTTCCCACGATTA	8362	0	A_55_P2410106	9130230N09Rik	gb|Mus musculus adult male cecum cDNA, RIKEN full-length enriched library, clone:9130230N09 product:unclassifiable, full insert sequence. [AK020289]	-0.368394800020257	8.29918033114675	-2.02713630359298	0.056300168281392	0.135996290158829	-4.67049674967845	-0.714285714285714	0.357142857142857	-0.535714285714286	-0.142857142857143	-0.485714285714286
519	AK020298	208	12	862	CTAATGTTTTAGGTGTGCACGACTGCACCATTTTAATAAACTTATCCTAAAACTTATGGC	30242	0	A_55_P2421352	9130604C24Rik	gb|Mus musculus adult male cecum cDNA, RIKEN full-length enriched library, clone:9130604C24 product:hypothetical protein, full insert sequence. [AK020298]	0.124811752713368	4.98648837678686	0.55775044206228	0.583255019645251	0.712141381470955	-6.43313930414794	0.464285714285714	0.0357142857142857	0.642857142857143	0.714285714285714	0.485714285714286
520	AK020322	322	73	862	GCTTTCTGACTTAGACACTCACGTTATTTCTCAAAGGCTCCATTTTCCTTTCCCTTTGTA	46764	0	A_55_P2221107	9230106L01Rik	gb|Mus musculus adult male epididymis cDNA, RIKEN full-length enriched library, clone:9230106L01 product:unclassifiable, full insert sequence. [AK020322]	1.00059410281626	5.07484553026168	5.0110646451908	6.8578807423985e-05	0.00110185857680451	1.68944037566821	0.642857142857143	-0.642857142857143	0.571428571428571	0.657142857142857	0.714285714285714
521	AK020366	185	136	672	CACAATGACTGAATATGACTGGTTCTGGCCTTGAGAAAAGCTATTTTCTGGAGGAAAAAA	27284	0	A_55_P2244097	9330118I20Rik	gb|Mus musculus adult male diencephalon cDNA, RIKEN full-length enriched library, clone:9330118I20 product:unclassifiable, full insert sequence. [AK020366]	0.181293616586087	4.52671347851639	1.0241496092135	0.318092428499142	0.4725776922549	-6.06558019234728	0.142857142857143	-0.571428571428571	0.464285714285714	0.657142857142857	0.485714285714286
522	AK020370	189	110	890	ATAAACTGTATTGTATATTGCTGAACAATAGTTGTATTAAAAAGAAAACCTTTTAAATAG	27811	0	A_55_P2131667	Vstm2b	gb|Mus musculus adult male diencephalon cDNA, RIKEN full-length enriched library, clone:9330151I22 product:RIKEN cDNA 2900093B09 gene, full insert sequence. [AK020370]	0.806773281820588	4.97776137956764	3.14465830636032	0.00513683709695075	0.0239459894758167	-2.47352136778757	0.642857142857143	-0.642857142857143	0.428571428571428	0.257142857142857	0.6
523	AK020385	363	51	1034	TCACATTATATCCTGGACCAAGTTCTTGGCACCTCCTTTGAAAGTCAGCCATTCTAGGGT	52782	0	A_55_P2275402	9330177L23Rik	gb|Mus musculus adult male diencephalon cDNA, RIKEN full-length enriched library, clone:9330177L23 product:unclassifiable, full insert sequence. [AK020385]	-0.199700602348978	10.499234449318	-0.923475089418692	0.366856919583498	0.52138854641575	-6.1619554871385	-0.428571428571428	0.5	-0.142857142857143	0.0857142857142857	-0.314285714285714
524	AK020394	258	103	1032	GCAATGCATTAAAAACCCAGGCACCAATGTCCACTGATTCTGTAATAAAACATGGCTTGT	37600	0	A_55_P2253651	9330198I05Rik	gb|Mus musculus adult male diencephalon cDNA, RIKEN full-length enriched library, clone:9330198I05 product:unclassifiable, full insert sequence. [AK020394]	-0.133736122621773	7.27439095253023	-0.986954278354294	0.33555114032	0.490187894948881	-6.10223843322277	-0.107142857142857	0.321428571428571	0.0714285714285714	0.371428571428571	0.2
525	AK020413	80	158	1155	AAGATTCAGAGTAAAGCCTTCTTTCCTTGGGCTGCTTTTGTGAGAATATTTTATAACAGC	11980	0	A_55_P2255628	9430013L14Rik	gb|Mus musculus 12 days embryo embryonic body between diaphragm region and neck cDNA, RIKEN full-length enriched library, clone:9430013L14 product:unclassifiable, full insert sequence. [AK020413]	0.15568875105147	9.30304158012609	1.27656323511226	0.216499277886091	0.360296928119266	-5.78545990748305	0.142857142857143	-0.142857142857143	0.357142857142857	0.657142857142857	0.428571428571429
526	AK020436	26	32	995	CCGTGGGCACTTGCACTCATATGTACAAATCCACATACAGAAACAAACACATTTAAAAAA	3795	0	A_55_P2032553	9430024F10Rik	gb|Mus musculus 12 days embryo embryonic body between diaphragm region and neck cDNA, RIKEN full-length enriched library, clone:9430024F10 product:unclassifiable, full insert sequence. [AK020436]	-0.36899664029573	8.43641649612537	-3.60181467001566	0.00179921440504646	0.011047591677378	-1.47455770703594	-0.714285714285714	0.642857142857143	-0.5	-0.2	-0.485714285714286
527	AK020437	111	72	1136	TGATTCCTAGCGTCAGCTTGGACTAGTGAACATCTCTAACAGTAGTTCCAAGGGATTCTG	16484	0	A_55_P2136516	Tsfm	gb|Mus musculus 12 days embryo embryonic body between diaphragm region and neck cDNA, RIKEN full-length enriched library, clone:9430024O13 product:similar to TRANSLATION ELONGATION FACTOR (FRAGMENT) [Mus musculus], full insert sequence. [AK020437]	-1.02391753836848	5.59377711142699	-4.80269558451333	0.000110635192653081	0.00152074950671781	1.22368417795357	-0.714285714285714	0.714285714285714	-0.642857142857143	-0.485714285714286	-0.657142857142857
528	AK020469	82	16	471	CTTTTCACAGATCTCTAAATTTATTTCATAAGAATGCTTGCCCCAAATTATTTCTTACAT	12020	0	A_55_P1967931	Srfbp1	gb|Mus musculus 12 days embryo embryonic body between diaphragm region and neck cDNA, RIKEN full-length enriched library, clone:9430057L15 product:hypothetical protein, full insert sequence. [AK020469]	0.216343635351357	7.10006345287902	1.38676196330875	0.180902104504292	0.317644030605145	-5.64681629467572	0.607142857142857	-0.392857142857143	0.214285714285714	0.0285714285714286	0.485714285714286
529	AK020472	158	8	1074	GCATGCCCACACCCGTACACATTCATACACAAAGAATTAAATAAATGTTAAAGAGGAATT	23022	0	A_55_P2316760	9430063H18Rik	gb|Mus musculus 12 days embryo embryonic body between diaphragm region and neck cDNA, RIKEN full-length enriched library, clone:9430063H18 product:unclassifiable, full insert sequence. [AK020472]	-0.050668110601694	6.51109681572787	-0.507002737026025	0.617742606276671	0.739306599334268	-6.46059486655158	-0.535714285714286	0.107142857142857	-0.535714285714286	-0.6	-0.371428571428571
530	AK020496	257	36	1024	GGGGGTGGGGCCTCAGCATTCCTGACACCTCCCAATGATCTATAAACTATTCCTCTACTG	37484	0	A_55_P2266342	9430078K24Rik	gb|Mus musculus 12 days embryo embryonic body between diaphragm region and neck cDNA, RIKEN full-length enriched library, clone:9430078K24 product:unclassifiable, full insert sequence. [AK020496]	-0.1091070195663	6.48599359981499	-1.00159055432598	0.328603293489829	0.483412229938297	-6.08795937040895	0.0900937462695559	0.414431232839957	0.0360374985078224	0.231908414260979	0.434828276739336
531	AK020539	30	114	846	AATTCAGGAATGAGAGGATGAGCCATGAATAAACCACAGGAAGATTACTGCAATTCTACT	4552	0	A_55_P2245904	9530003O04Rik	gb|Mus musculus adult male urinary bladder cDNA, RIKEN full-length enriched library, clone:9530003O04 product:unclassifiable, full insert sequence. [AK020539]	-0.615072710708299	7.91107820440793	-2.65858997378252	0.0151485508347969	0.0520964786349488	-3.48519001755852	-0.571428571428571	0.5	-0.178571428571429	0.0285714285714286	-0.428571428571429
532	AK020584	314	96	1021	AGACACTACAGCCGGCGGCCCATTCATGCCCACTGTCTGTTTTTATAAATAAAGTTTCAC	45656	0	A_55_P2275109	9530034A14Rik	gb|Mus musculus adult male urinary bladder cDNA, RIKEN full-length enriched library, clone:9530034A14 product:unclassifiable, full insert sequence. [AK020584]	0.6668708428553	5.47362971744145	3.93460719567585	0.000830401037559132	0.0063462282187898	-0.731067800980023	0.75	-0.464285714285714	0.5	0.371428571428571	0.714285714285714
533	AK020597	22	145	1140	GACAGCCTTGGCTACATCATGAGATCCTGTCTTAAAATAAAATTTCTTTTCTTTTTGGTC	3402	0	A_55_P2274996	9530047P18Rik	gb|Mus musculus adult male urinary bladder cDNA, RIKEN full-length enriched library, clone:9530047P18 product:unclassifiable, full insert sequence. [AK020597]	1.17518415863028	5.11738952430492	7.30559007920329	4.83700268666686e-07	5.86323163505428e-05	6.50789984349048	0.75	-0.535714285714286	0.678571428571428	0.714285714285714	0.771428571428571
534	AK020608	167	142	243	AATTGAGAGTTGCTATTCTACAAGTGAATTCTAGGCGTCTCGACCTTTCACTGACGGAGG	24688	0	A_55_P2131060	9530053H05Rik	gb|Mus musculus adult male urinary bladder cDNA, RIKEN full-length enriched library, clone:9530053H05 product:hypothetical protein, full insert sequence. [AK020608]	-0.133430465078111	6.0404316945786	-1.01095555833613	0.324210767170603	0.478767499309552	-6.07872349372182	-0.607142857142857	0.678571428571428	-0.607142857142857	-0.257142857142857	-0.0857142857142857
535	AK020613	10	140	940	GAACACTCCAACACACACTGATATATGAAGACAAAATGTATGAGGAGGAAGTTTATTATG	1535	0	A_55_P2117490	9530057J20Rik	gb|Mus musculus adult male urinary bladder cDNA, RIKEN full-length enriched library, clone:9530057J20 product:hypothetical Leucine-rich region containing protein, full insert sequence. [AK020613]	0.395059927063164	7.884618204259	3.27149211361624	0.00384840716120291	0.0192665831328281	-2.19993411228436	0.857142857142857	-0.714285714285714	0.821428571428571	0.828571428571429	1
536	AK020619	300	5	624	TGGTTGGTTGTTTCATTTTTCTAGGTAGGGTTTCTTTGTGTAGTTCCGGCTGTTTTGGTA	43484	0	A_55_P2193809	9530062K07Rik	gb|Mus musculus adult male urinary bladder cDNA, RIKEN full-length enriched library, clone:9530062K07 product:unclassifiable, full insert sequence. [AK020619]	-0.134836941073773	7.00088916907584	-0.813061837403573	0.425833971170224	0.577721685531704	-6.25710229121725	-0.464285714285714	0.464285714285714	-0.642857142857143	-0.885714285714286	-0.828571428571429
537	AK020648	347	154	387	CCCGGGTAAGAAGACTAGAACATTTGGGTTCAATAAATGCTGTTTCATATACTTTTTTAC	50673	0	A_55_P2087205	9530077C14Rik	gb|Mus musculus adult male urinary bladder cDNA, RIKEN full-length enriched library, clone:9530077C14 product:unclassifiable, full insert sequence. [AK020648]	-0.104383344755687	7.61019522529528	-1.31139646919444	0.2047007486498	0.346745441019772	-5.74267082199234	-0.535714285714286	0.178571428571429	-0.428571428571428	-0.371428571428571	-0.485714285714286
538	AK020664	178	62	947	TGGTACAGCCACTTTGGAAAACAGTTTTGTCAGTTTCTTAAAAAGGTAAATATAGGGGGT	25998	0	A_55_P2243261	9530097N15Rik	gb|Mus musculus adult male urinary bladder cDNA, RIKEN full-length enriched library, clone:9530097N15 product:unclassifiable, full insert sequence. [AK020664]	-0.495335750655784	5.46275394310258	-2.22543957661686	0.0378170747425518	0.102139286092775	-4.31803281709412	-0.75	0.321428571428571	-0.357142857142857	-0.0285714285714286	-0.542857142857143
539	AK020673	273	58	694	TTATATCTTGTGTCCTTTAAGACCTGTTTTTGAAACTGCTTTCTCTAAATCCCACAGTCA	39818	0	A_66_P122613	9630009A06Rik	gb|Mus musculus 16 days neonate cerebellum cDNA, RIKEN full-length enriched library, clone:9630009A06 product:unclassifiable, full insert sequence. [AK020673]	-0.404388299049683	5.75598019500452	-2.62826358552901	0.016178736774346	0.0547221979132291	-3.54591985517843	-0.642857142857143	0.642857142857143	-0.428571428571428	-0.257142857142857	-0.6
540	AK020696	308	112	658	ACCCTGATCCTATGCACTGTAGTTTCCTTAAATGTTCAATCTTTTATAAATATTCAGGCG	44822	0	A_51_P241213	A030005L19Rik	gb|Mus musculus 6 days neonate skin cDNA, RIKEN full-length enriched library, clone:A030005L19 product:unclassifiable, full insert sequence. [AK020696]	-0.290658975659029	7.03162862458037	-2.317674926062	0.0312751378856736	0.08869764714731	-4.14742819581898	-0.571428571428571	0.571428571428571	-0.214285714285714	0.142857142857143	-0.257142857142857
541	AK020703	230	90	688	AGTTAATGATGTCCCTTCTTAAATCGCCCATTTTTATGTTCTGTTTTTACCTCTGCAAAG	33554	0	A_52_P1163599	A030014E15Rik	gb|Mus musculus 6 days neonate skin cDNA, RIKEN full-length enriched library, clone:A030014E15 product:weakly similar to KERATIN ASSOCIATED PROTEIN 16.1 [Homo sapiens], full insert sequence. [AK020703]	-0.0964759093548997	4.32278063719682	-0.448121994679102	0.65892110505748	0.770688774803651	-6.48925065127877	0	0.428571428571428	0.142857142857143	0.314285714285714	0.257142857142857
542	AK020705	179	81	939	TAGACATTCTTAGACCTGTCAGAATCCTGAGGTCTCCCTGGAATTCCACATACCACATGA	26316	0	A_55_P2333061	A230101C19Rik	gb|Mus musculus adult male hypothalamus cDNA, RIKEN full-length enriched library, clone:A230101C19 product:unclassifiable, full insert sequence. [AK020705]	0.88544100768583	5.70010319360123	6.20350358725786	4.8190990843179e-06	0.000203354322247527	4.27729110320293	0.964285714285714	-0.75	0.75	0.6	0.885714285714286
543	AK020710	331	112	636	GGGCACAGGGTGGTGACTAGATAAATGTTCACTCAATGAAGAAAAGAATAAATAGTTTTT	48278	0	A_55_P2170747	A230103O09Rik	gb|Mus musculus adult male hypothalamus cDNA, RIKEN full-length enriched library, clone:A230103O09 product:unclassifiable, full insert sequence. [AK020710]	0.512765829944148	4.27510145700588	2.5098281743179	0.0208703997128864	0.066044370424964	-3.7798622412725	0.607142857142857	-0.678571428571428	0.607142857142857	0.657142857142857	0.714285714285714
544	AK020726	7	80	964	TGTGTTCTAAAGTTTCTGGAGAAAATTAGAAGGATTGCAAGTAAAGTTGGGTAGTGCTCT	1099	0	A_55_P2351300	A330094K24Rik	gb|Mus musculus adult male spinal cord cDNA, RIKEN full-length enriched library, clone:A330094K24 product:unclassifiable, full insert sequence. [AK020726]	-0.789049803166182	5.98882290317215	-3.2401914280043	0.0041334846694084	0.0203456592818276	-2.26774705982132	-0.535714285714286	0.178571428571429	-0.178571428571429	-0.0857142857142857	-0.6
545	AK020759	97	95	566	ATAAAGCCTGTTTGCACCGGCTAATTCTTGATACTGAACCTTGGATTCCTGTGAATACTT	14485	0	A_55_P2236818	A430103D13Rik	gb|Mus musculus 0 day neonate thymus cDNA, RIKEN full-length enriched library, clone:A430103D13 product:unclassifiable, full insert sequence. [AK020759]	-0.352298719612271	9.94601836591194	-3.55443860279911	0.00200765506771022	0.0119556773237409	-1.57953342070949	-0.5	0.714285714285714	-0.428571428571428	-0.485714285714286	-0.657142857142857
546	AK020766	158	55	1036	CCATATAGAAGTTTAGTGAGCTTTGTAGACTTTTTAGGCCTGGTTATTCTGGTTATTTTG	23106	0	A_55_P2346736	A430105D02Rik	gb|Mus musculus 0 day neonate thymus cDNA, RIKEN full-length enriched library, clone:A430105D02 product:hypothetical protein, full insert sequence. [AK020766]	-0.105819087732344	6.22307413370125	-0.914558884304456	0.371406706968087	0.52628243208445	-6.17005276558536	-0.285714285714286	0.285714285714286	-0.178571428571429	0.0857142857142857	-0.0857142857142857
547	AK020767	46	28	1213	GGGGGAGGAGAAACTGTCATCAGAATGTACTGTATCGAAAAGAAAACCAACAACCTATTT	6785	0	A_55_P2305005	A430105J06Rik	gb|Mus musculus 0 day neonate thymus cDNA, RIKEN full-length enriched library, clone:A430105J06 product:unclassifiable, full insert sequence. [AK020767]	-0.785056247975832	5.63530869785579	-4.19532493828848	0.000452392562260711	0.00412166942702497	-0.144042047173198	-0.642857142857143	0.785714285714285	-0.607142857142857	-0.485714285714286	-0.657142857142857
548	AK020824	98	136	1086	CTTTAAGAACTAAAGGGTAGAGGTCAAGTCCAAATAAGGTTTCCTTATCTATTTTTCCTC	14561	0	A_55_P2295821	A930007D18Rik	gb|Mus musculus adult retina cDNA, RIKEN full-length enriched library, clone:A930007D18 product:unclassifiable, full insert sequence. [AK020824]	-0.174595727278319	6.84732893628259	-0.924656956458367	0.366256652795414	0.520818353769002	-6.16087676800052	-0.142857142857143	0.785714285714285	-0.214285714285714	-0.2	-0.142857142857143
549	AK020830	36	81	1209	TCCTGGTCCAGCCGCTTAAGTGCACAGTGACTTTCAGACATGTTTAGGAGTCAGTTCCCT	5384	0	A_55_P2178496	Fam53b	gb|Mus musculus adult retina cDNA, RIKEN full-length enriched library, clone:A930008G19 product:HYPOTHETICAL PROTEIN KIAA0140 homolog [Homo sapiens], full insert sequence. [AK020830]	0.273390047121676	12.4547075495842	1.53269595233811	0.141144748418141	0.264994580587701	-5.44891421597458	0.428571428571428	-0.285714285714286	0.642857142857143	0.542857142857143	0.142857142857143
550	AK020836	167	134	925	TGTTTTATGGACATCTGTAATTCCTGTCTGTGTACGTCTGGGCTGTAAGGAACCACTTGC	24675	0	A_55_P2322382	A930009E08Rik	gb|Mus musculus adult retina cDNA, RIKEN full-length enriched library, clone:A930009E08 product:unclassifiable, full insert sequence. [AK020836]	-0.0650051533947105	5.28219074625006	-0.415487574725164	0.682244862999147	0.787958557696289	-6.50364207077403	-0.214285714285714	-0.285714285714286	0.142857142857143	0.314285714285714	0.0285714285714286
551	AK020843	211	120	1159	TGGAAATCAACAAAGTTTTAAGTGGGATGATATTAATAAAAGACCTGAGATGGCCAGTGC	31014	0	A_55_P2394052	A930010G16Rik	gb|Mus musculus adult retina cDNA, RIKEN full-length enriched library, clone:A930010G16 product:unclassifiable, full insert sequence. [AK020843]	-0.0809132009816027	4.6449322370144	-0.382203076325653	0.706374685325353	0.805310234795172	-6.51721869517023	-0.321428571428571	-0.0357142857142857	-0.0714285714285714	-0.142857142857143	-0.542857142857143
552	AK020848	265	93	918	AGTACAAATCAATGTCAATCTCAGACGGATAACAAAACAGACACTGGTGAAGCTCTTGTT	38713	0	A_55_P2096101	Cyp20a1	gb|Mus musculus adult retina cDNA, RIKEN full-length enriched library, clone:A930011N14 product:cytochrome P450, family 20, subfamily A, polypeptide 1, full insert sequence. [AK020848]	0.108104511773973	7.59496039590409	1.0820346923277	0.292215689239187	0.446270238908102	-6.00611966572578	0.107142857142857	0.321428571428571	0.142857142857143	0.371428571428571	0.2
553	AK020886	174	55	987	GAAAACATGGAAATTCCAGTTGACCTTATGCCAATCATGGAGAAATTAAAATACCATCCT	25411	0	A_55_P2145631	A930023M06Rik	gb|Mus musculus adult retina cDNA, RIKEN full-length enriched library, clone:A930023M06 product:unclassifiable, full insert sequence. [AK020886]	-0.416794548333514	4.63765634210944	-0.971634624875314	0.342931804519495	0.498036703144518	-6.11698037331166	-0.75	0.321428571428571	-0.5	-0.142857142857143	-0.485714285714286
554	AK020890	160	6	996	CACACTGTACACATACACATGTGCAGGGAAAACACTCACTCACGTAAAGTAAATAAATCT	23311	0	A_55_P2359436	A930026B05Rik	gb|Mus musculus adult retina cDNA, RIKEN full-length enriched library, clone:A930026B05 product:unclassifiable, full insert sequence. [AK020890]	-0.106273336529155	6.98123517028679	-0.944729055352155	0.356162946160325	0.511165060329298	-6.14236388110183	0	-0.142857142857143	0.0357142857142857	-0.2	-0.485714285714286
555	AK020900	113	73	360	GTGACTCTTCGCTGCTGGGCTTGAGGTTGCTGAGAAATGATTAAAGATGATTTATTGTCA	16783	0	A_55_P1961541	A930028N01Rik	gb|Mus musculus adult retina cDNA, RIKEN full-length enriched library, clone:A930028N01 product:unclassifiable, full insert sequence. [AK020900]	-0.144752165844029	8.48581451182121	-1.32087929356345	0.201577490564892	0.343028094546305	-5.73085492705825	-0.285714285714286	0.214285714285714	-0.428571428571428	-0.142857142857143	0.0285714285714286
556	AK020954	90	84	848	CTGTAAAGAGAATTAAAGTTGTCTACTCCAGTGTCGCTTACCAATTAAAGAAAAGATGTG	13293	0	A_55_P2252896	B230104C14Rik	gb|Mus musculus adult male corpora quadrigemina cDNA, RIKEN full-length enriched library, clone:B230104C14 product:unclassifiable, full insert sequence. [AK020954]	0.174950610055971	6.47282823026599	1.33823317252759	0.1959588805355	0.335924923796659	-5.70904765588218	0.642857142857143	-0.214285714285714	0.571428571428571	0.314285714285714	0.542857142857143
557	AK020961	234	72	1169	CCTTAAAAGGTGGTGGCATGAGCCAATTATACAGAAGCTAGAATGCAAGGATAAAATAGA	34099	0	A_55_P2401009	B230110C06Rik	gb|Mus musculus adult male corpora quadrigemina cDNA, RIKEN full-length enriched library, clone:B230110C06 product:unclassifiable, full insert sequence. [AK020961]	0.0146281821468781	5.31258206860194	0.0921925153555351	0.927469778047898	0.956086351662213	-6.58786517746574	-0.107142857142857	0.321428571428571	0.0714285714285714	0.371428571428571	0.2
558	AK020962	47	21	689	GACATCGGTCCTCTGTGGAATGAATGTTTTTTAATTTCCTTAAAAACTGCTCATTTTCTC	7064	0	A_55_P2340613	B230110G15Rik	gb|Mus musculus adult male corpora quadrigemina cDNA, RIKEN full-length enriched library, clone:B230110G15 product:unclassifiable, full insert sequence. [AK020962]	-0.328937224900695	5.96195287178385	-1.06165425882089	0.301147633393969	0.455749816842788	-6.02738703956829	-0.357142857142857	0.571428571428571	-0.428571428571428	-0.0857142857142857	-0.142857142857143
559	AK020978	115	88	1083	AATTTCCCTTTGTCTTAGTTACTTTTCTCTTTCTCTCACCAAATGCCATGATAAAGATAG	17114	0	A_55_P2243883	B230117O15Rik	gb|Mus musculus adult male corpora quadrigemina cDNA, RIKEN full-length enriched library, clone:B230117O15 product:unclassifiable, full insert sequence. [AK020978]	0.124189831690146	8.94488524925471	0.878377972911144	0.390254171621002	0.544558856751026	-6.20216871109707	0	0.214285714285714	0.25	0.542857142857143	0.371428571428571
560	AK021017	302	102	796	CACTTGAGGTTGTCCTCCGGTCTCTAGAACATATATGCACATGTTAAAAAGATTTTATAT	43939	0	A_55_P2209258	B430105A11Rik	gb|Mus musculus 4 days neonate male adipose cDNA, RIKEN full-length enriched library, clone:B430105A11 product:unclassifiable, full insert sequence. [AK021017]	-0.0118126648493746	6.69235342391431	-0.100093986281522	0.921274397714639	0.951843826291698	-6.58708228041903	-0.25	0.25	-0.392857142857143	-0.485714285714286	-0.257142857142857
561	AK021049	97	93	497	GGTTATGTTAAAAATTTCTGTCTGTTTCCAGCCCTATTTTACCATTTGGGAGGTTTTTGT	14481	0	A_55_P2294273	C030006F08Rik	gb|Mus musculus adult male corpus striatum cDNA, RIKEN full-length enriched library, clone:C030006F08 product:unclassifiable, full insert sequence. [AK021049]	0.277317724843681	5.04140503717624	1.22380829417657	0.235362255552566	0.382780667896437	-5.84840214006164	0.571428571428571	-0.357142857142857	0.642857142857143	0.714285714285714	0.542857142857143
562	AK021061	14	25	603	CTATACACAATGCAGGATTTTCACATGCCTCTTTCTGCTCATTTATGATACAAACTGTTA	1947	0	A_55_P2337416	C030010L15Rik	gb|Mus musculus adult male corpus striatum cDNA, RIKEN full-length enriched library, clone:C030010L15 product:unclassifiable, full insert sequence. [AK021061]	-0.0658995459328109	6.49912750678559	-0.65565623436794	0.519577861215883	0.659674810729512	-6.37303788841143	-0.571428571428571	0	-0.214285714285714	0.0285714285714286	-0.428571428571429
563	AK021067	172	113	1066	CTGTAAATTCAGCACTGTTGCTGTATAATTAAGACTCTGCATCTGAAGACAATAAAAACC	25229	0	A_55_P2345121	C030011L09Rik	gb|Mus musculus adult male corpus striatum cDNA, RIKEN full-length enriched library, clone:C030011L09 product:unclassifiable, full insert sequence. [AK021067]	-0.258526704835825	9.57877372618054	-0.894993898055857	0.381521935736839	0.536004135720486	-6.18756779797944	-0.142857142857143	0.357142857142857	0.0357142857142857	0.257142857142857	-0.0857142857142857
564	AK021077	199	54	600	CAGCTACACAGATGTCATACACTTTATATAGACTTCTCATCTTTCCAAGAAGTCTTGTAT	29149	0	A_55_P2194054	C030014A21Rik	gb|Mus musculus adult male corpus striatum cDNA, RIKEN full-length enriched library, clone:C030014A21 product:unclassifiable, full insert sequence. [AK021077]	-0.24299548986984	4.741999773774	-1.13881826697144	0.268345501593146	0.419473562164749	-5.94498398050897	-0.607142857142857	0.321428571428571	-0.607142857142857	-0.485714285714286	-0.257142857142857
565	AK021082	149	4	537	AGATGTCCTACGTGTCCTAAATTCATCTTTTCATGGTAAATTATAACACCACAAGACTAG	21873	0	A_52_P1019498	C030014O09Rik	gb|Mus musculus adult male corpus striatum cDNA, RIKEN full-length enriched library, clone:C030014O09 product:unclassifiable, full insert sequence. [AK021082]	-0.486474794331359	5.33085326754262	-2.55305931524598	0.0190263633361948	0.0618036913543545	-3.69508223112235	-0.535714285714286	0.607142857142857	-0.357142857142857	-0.2	-0.485714285714286
566	AK021128	33	54	279	CTGGGCACGCCATCAGGGAAACCGCTGAGAACAACTGGATCTCATATACTTCAATAGCTT	5043	0	A_66_P140098	C030037F17Rik	gb|Mus musculus adult male corpus striatum cDNA, RIKEN full-length enriched library, clone:C030037F17 product:unclassifiable, full insert sequence. [AK021128]	0.0774071425590481	4.19886083856266	0.192911599285904	0.848989588834354	0.904354091590763	-6.57307885092416	0.25	0.464285714285714	-0.0357142857142857	-0.314285714285714	-0.0857142857142857
567	AK021148	261	8	1166	ACACAGAGACTGGAGGAATCATAGACTTAATGGAGATAGCCAAAGGCAAAACAGAGAGAC	38000	0	A_55_P2032425	C030044M21Rik	gb|Mus musculus adult male corpus striatum cDNA, RIKEN full-length enriched library, clone:C030044M21 product:unclassifiable, full insert sequence. [AK021148]	-0.203497144039421	7.78490183323669	-1.33238998856662	0.197836756455143	0.338018229600502	-5.71641680037815	-0.571428571428571	0.285714285714286	-0.357142857142857	-0.142857142857143	-0.485714285714286
568	AK021199	254	83	185	GATGCTAGAGACCTATCGGAATCTCTCAGCTATAGGCAACTACACCAGGAACAATGTGAA	36987	0	A_51_P211423	C330013J21Rik	gb|Mus musculus ES cells cDNA, RIKEN full-length enriched library, clone:C330013J21 product:Similar to kruppel-related zinc finger protein F80-L, full insert sequence. [AK021199]	0.330808495363094	6.13882033997636	1.521908356629	0.143813826895922	0.268672127069174	-5.46408160900471	0.75	-0.178571428571429	0.607142857142857	0.657142857142857	0.828571428571429
569	AK021247	222	34	974	AACTCGGCCTTTTCTCTCTTGTAAGCTTCCATCTACCTATAATAAAGTTCAGTCTAAAAC	32318	0	A_55_P2275462	C430039J16Rik	gb|Mus musculus 7 days embryo whole body cDNA, RIKEN full-length enriched library, clone:C430039J16 product:unclassifiable, full insert sequence. [AK021247]	0.903125804077326	4.54610003517506	3.5979612633328	0.00181533798281768	0.0111031630568013	-1.48310593170548	0.678571428571428	-0.535714285714286	0.357142857142857	0.257142857142857	0.6
570	AK021252	275	153	1057	GCGTGTTCAGGAATTAGAAGACCAGAAACACCTGAGACATACTCCCTATTTTTGTCATCC	40275	0	A_55_P2202043	C430045I18Rik	gb|Mus musculus 7 days embryo whole body cDNA, RIKEN full-length enriched library, clone:C430045I18 product:unclassifiable, full insert sequence. [AK021252]	-0.848216854766311	7.86394053828192	-3.99883855077078	0.000715013568999285	0.00570901602205813	-0.586680972959329	-0.321428571428571	0.464285714285714	0.0357142857142857	0.0857142857142857	-0.314285714285714
571	AK021285	361	52	1256	ACAGGAACTGAGGCACATCGGTAGTGTGAAACTGGTGTACTAGTTAGTATAAATCTGTTT	52505	0	A_55_P2349198	D330022H12Rik	gb|Mus musculus 13 days embryo heart cDNA, RIKEN full-length enriched library, clone:D330022H12 product:unclassifiable, full insert sequence. [AK021285]	-0.0223088366655002	9.75850331005094	-0.206215664256209	0.838724200639965	0.897928261861609	-6.57034696862758	-0.0357142857142857	0.464285714285714	0.25	0.371428571428571	0.0285714285714286
572	AK021326	196	46	471	CTGTTCTTCAAATTCCATGGCTATGTAGGATTCCCTAGAGGCTGAGATAATAAAAAATGA	28553	0	A_66_P126915	D730003K21Rik	gb|Mus musculus 10 days lactation, adult female mammary gland cDNA, RIKEN full-length enriched library, clone:D730003K21 product:unclassifiable, full insert sequence. [AK021326]	-0.491022604514884	4.36847641614093	-1.0420123536122	0.309939635037839	0.4642218807315	-6.04754268987223	-0.571428571428571	0.571428571428571	-0.214285714285714	-0.314285714285714	-0.714285714285714
573	AK021377	179	132	990	CTCAATATAGGTCTCTGTTTCTGTGGACTACATATTGACAAAGTGGATATAACGATTGTA	26399	0	A_55_P2302848	9430065F17Rik	gb|Mus musculus 0 day neonate eyeball cDNA, RIKEN full-length enriched library, clone:E130110G22 product:unclassifiable, full insert sequence. [AK021377]	-0.0379021044226446	6.74731046182019	-0.23686379741096	0.815191306789865	0.883759407454784	-6.56336397298226	-0.214285714285714	0.285714285714286	-0.535714285714286	-0.371428571428571	-0.0285714285714286
574	AK021392	355	46	1180	CTTCCATGGCCATTGCCCTCAGTCAAACAGTTGCTGCTCAATGCCAAAGAAAGCATTTTT	51635	0	A_66_P114167	E130116L18Rik	gb|Mus musculus 0 day neonate eyeball cDNA, RIKEN full-length enriched library, clone:E130116L18 product:hypothetical Type I antifreeze protein containing protein, full insert sequence. [AK021392]	0.487541336115051	4.62029187318485	2.70914505608438	0.0135680947296497	0.0482412609328823	-3.38324279910497	0.714285714285714	-0.857142857142857	0.75	0.485714285714286	0.485714285714286
575	AK021396	13	63	578	AGAGTTTCAAGGGAAAGAGAAGATCCAACTGCCTCGTGCTTCTCTCCTTCTTAGCACATT	2020	0	A_51_P441745	E130119H09Rik	gb|Mus musculus 0 day neonate eyeball cDNA, RIKEN full-length enriched library, clone:E130119H09 product:unclassifiable, full insert sequence. [AK021396]	1.61363444683515	7.21543005157001	6.05839527148489	6.59984141649382e-06	0.000244630485561775	3.97111591114232	0.928571428571428	-0.785714285714285	0.678571428571428	0.542857142857143	0.828571428571429
576	AK027969	93	42	385	CCATCTTGCTGGATCTCTATAAATTTGACCGCTCTGGCTAGCGCCTGGGTAGTCTCATGA	13806	0	A_55_P1975177	Acyp1	gb|Mus musculus 18-day embryo whole body cDNA, RIKEN full-length enriched library, clone:1110050B14 product:acylphosphatase 1, erythrocyte (common) type, full insert sequence. [AK027969]	-0.00228275904846686	5.37595050778246	-0.00903750659303038	0.992879483181113	0.995352408419422	-6.59220384533109	0.0714285714285714	-0.357142857142857	0.285714285714286	0.257142857142857	0.0857142857142857
577	AK028033	43	109	705	AAATTGGTGGTGATAGATCCTCCTCCACAAACCATTGCCTAACTAGCCTTAATTATTTGC	6634	0	A_66_P133272	1190028D05Rik	gb|Mus musculus 18-day embryo whole body cDNA, RIKEN full-length enriched library, clone:1190028D05 product:unclassifiable, full insert sequence. [AK028033]	0.36759548143302	4.93819040714085	1.7042600737466	0.103946865885926	0.212447878034546	-5.19669718963137	0.214285714285714	-0.714285714285714	0.392857142857143	0.0857142857142857	-0.0285714285714286
578	AK028157	269	128	3259	ATCTAAATACTTTGGTGAGTTTTCTAGACCAATAGTTGTCAAGCCTTTTGATAATGAACT	39376	0	A_52_P651	Mrc2	gb|Mus musculus adult male tongue cDNA, RIKEN full-length enriched library, clone:2310063K22 product:mannose receptor, C type 2, full insert sequence. [AK028157]	-0.376393470573833	4.9164515560049	-1.77860277785225	0.0906357737700962	0.192186283770915	-5.08124463031703	-0.821428571428571	0.892857142857143	-0.714285714285714	-0.485714285714286	-0.542857142857143
579	AK028406	300	65	2926	TACCAAAAACACCACAGGTGTACATAGACGCTTTCTGCCATACTGTGTTTTCAGATGCAG	43588	0	A_55_P2345853	3830612M24	gb|Mus musculus 18 days pregnant adult female placenta and extra embryonic tissue cDNA, RIKEN full-length enriched library, clone:3830612M24 product:unclassifiable, full insert sequence. [AK028406]	0.0567471160382844	10.6002992329236	0.497609900166266	0.624230099337339	0.744056492983627	-6.46539726792316	-0.0714285714285714	0.0714285714285714	-0.214285714285714	-0.314285714285714	-0.0285714285714286
580	AK028457	352	111	2165	CCTCTCTTCCATCCTTGTTTGGAATTCCAGTATAATAAAGTAAAAGGAAGGTTTGAACCC	51181	0	A_55_P2297815	2010310C07Rik	gb|Mus musculus 0 day neonate skin cDNA, RIKEN full-length enriched library, clone:4631409P18 product:unclassifiable, full insert sequence. [AK028457]	0.0985144035653427	4.75606397796002	0.535063015060654	0.598553757558645	0.724200857548173	-6.44572782535395	-0.0357142857142857	0.25	-0.321428571428571	-0.2	0.142857142857143
581	AK028613	127	5	3338	CCTTCACCTCACGCTGTGCCTCAGTTTTCGTTTACATAATTTTTTGAGATTATAATGTAA	18699	0	A_55_P2418041	4732416N19Rik	gb|Mus musculus 10 days neonate skin cDNA, RIKEN full-length enriched library, clone:4732416N19 product:unclassifiable, full insert sequence. [AK028613]	0.0238517201644628	7.01434002613927	0.228030922443762	0.821956220117441	0.887768520087889	-6.56547506647625	0.321428571428571	-0.107142857142857	0.0357142857142857	0.0285714285714286	0.428571428571429
582	AK028644	277	28	3107	TGGGAGCCATTTCCTTCTAGCTATTAAAAGTTCACAGACTGAGCAGTGCTTAGATTTTAA	40339	0	A_55_P2210213	4732423E21Rik	gb|Mus musculus 10 days neonate skin cDNA, RIKEN full-length enriched library, clone:4732423E21 product:unclassifiable, full insert sequence. [AK028644]	0.0367638846019354	11.0785242016074	0.210256840976921	0.835611790923807	0.896072538137383	-6.56948123834695	0.0357142857142857	0.464285714285714	0.142857142857143	0.428571428571429	0.257142857142857
583	AK028725	32	26	3606	CAGCCCTGGACTGGAACCACAATATCCACTCTTCTGTATTTTGGAATTCAGATATGGATC	4696	0	A_55_P2340443	BC042782	gb|Mus musculus 10 days neonate skin cDNA, RIKEN full-length enriched library, clone:4732446E07 product:unclassifiable, full insert sequence. [AK028725]	-0.00208563090237224	4.24326378214236	-0.00606378323018453	0.995222397961039	0.997107106487606	-6.59222699621594	0.321428571428571	0.178571428571429	0.464285714285714	0.257142857142857	0.0857142857142857
584	AK028863	122	82	3864	AAGCTATCTTCTGACCTCCATGTGTGCATGCTCACAAACCCCTATAGTTAAATACTAAGT	17973	0	A_55_P2191630	4931440J10Rik	gb|Mus musculus 10 days neonate skin cDNA, RIKEN full-length enriched library, clone:4732464K16 product:unclassifiable, full insert sequence. [AK028863]	0.371089046372493	6.72681768109782	3.05870985569836	0.00623904068031274	0.0275248892216023	-2.65697351009175	0.607142857142857	-0.392857142857143	0.214285714285714	0.0285714285714286	0.485714285714286
585	AK028917	374	31	586	CCCAGTCCCACTTTTAAAATATCTATCTATCTATCTATCTATCTATCTATCTATCTATCT	54185	0	A_55_P2013391	Gm4402	gb|Mus musculus 10 days neonate skin cDNA, RIKEN full-length enriched library, clone:4732470F13 product:unclassifiable, full insert sequence. [AK028917]	0.383907345788241	9.83574748450541	1.93032361688478	0.0679887739281451	0.156294029250503	-4.83484381499393	0.607142857142857	-0.535714285714286	0.285714285714286	-0.0857142857142857	0.314285714285714
586	AK028933	333	48	2652	TCATGTTTATGAATAATCTGTGCCAAGGTTTATGCTCCATGAAAAGGCTGTGTCATAGGA	48455	0	A_66_P133383	C030048H21Rik	gb|Mus musculus 10 days neonate skin cDNA, RIKEN full-length enriched library, clone:4732471N02 product:unclassifiable, full insert sequence. [AK028933]	-1.58835092779526	8.56467188126094	-3.20942706395837	0.00443371115024769	0.0214115307740388	-2.33421417938604	-0.678571428571428	0.464285714285714	-0.428571428571428	-0.428571428571429	-0.828571428571429
587	AK029093	311	24	1967	ATGCGGTCCTTTACTTTGCTACCAGAATTCTATGACTTCGATGACAAACCATCATCTTCC	45242	0	A_52_P206998	Hivep3	gb|Mus musculus 10 days neonate skin cDNA, RIKEN full-length enriched library, clone:4732490P15 product:hypothetical protein, full insert sequence. [AK029093]	-0.491182329700094	6.25785298522417	-4.42155449445321	0.000267257343900521	0.00286366700059961	0.366260016981523	-0.882918713441648	0.846881214933825	-0.702731220902536	-0.637748139217693	-0.869656553478673
588	AK029153	196	103	2319	GGCTCTGGGAAGGTGAAAGTAAGAGGAACAGGAGTTTTATTTATGTTAAGTAACATAAAT	28653	0	A_55_P2190010	2010110K18Rik	gb|Mus musculus 10 days neonate skin cDNA, RIKEN full-length enriched library, clone:4732498B17 product:unclassifiable, full insert sequence. [AK029153]	0.536487433918674	4.37673769826633	1.94973220622846	0.0654860494942716	0.151841545337715	-4.80232604471138	0.642857142857143	-0.428571428571428	0.571428571428571	0.542857142857143	0.714285714285714
589	AK029220	116	90	1279	ATATTAATTGTTGTGAAGACATCTAAGATTGACCCTCTTGCTGGGTGTGGTGGTCCGTGC	17119	0	A_55_P1988388	Gm2347	gb|Mus musculus 0 day neonate head cDNA, RIKEN full-length enriched library, clone:4831429B21 product:unclassifiable, full insert sequence. [AK029220]	0.790822539253691	8.43758102185438	5.53182830594341	2.11016718076931e-05	0.000496989487173688	2.8383552506982	0.964285714285714	-0.75	0.785714285714285	0.714285714285714	0.885714285714286
590	AK029312	50	32	3942	AATGATTGGGATGTATTCCCAGTCGACACACCATACCATATGGGGATGTCCCTAATTTCC	7377	0	A_55_P2130501	AK029312	gb|Mus musculus 0 day neonate head cDNA, RIKEN full-length enriched library, clone:4832420D20 product:weakly similar to MUCIN-LIKE PROTEIN (FRAGMENT) [Trypanosoma cruzi], full insert sequence. [AK029312]	-0.743677209565577	7.39288761768741	-3.69078242512801	0.00146392342686064	0.00952931287296079	-1.2767469533966	-0.75	0.464285714285714	-0.5	-0.371428571428571	-0.714285714285714
591	AK029402	258	151	757	CATGGACTTTAACTCCTGTTGGGGATTCACTGTACACTTACTTTTGGTTTGTAAGAGATT	37681	0	A_66_P131169	AK029402	gb|Mus musculus 0 day neonate head cDNA, RIKEN full-length enriched library, clone:4833430L01 product:unclassifiable, full insert sequence. [AK029402]	-0.373837478660832	7.36956846973748	-2.56036054697458	0.0187304666134131	0.0611525581664002	-3.68069299963574	-0.464285714285714	0.892857142857143	-0.607142857142857	-0.485714285714286	-0.485714285714286
592	AK029472	136	145	922	AAATACTATTTTTTAAATGCTTTAGTACATTTTAGTGCTGGAGAGATGGCTCAGTGGTTC	20110	0	A_66_P128440	BB094273	gb|Mus musculus 0 day neonate head cDNA, RIKEN full-length enriched library, clone:4833442K13 product:unclassifiable, full insert sequence. [AK029472]	1.12123257352049	10.2195803175198	6.75746807990598	1.48724541348496e-06	0.000105638166869593	5.42005836212776	0.928571428571428	-0.785714285714285	0.785714285714285	0.6	0.885714285714286
593	AK029588	211	90	3383	GGAGAAAGGCTGAAAAATAAACATCACGCTCTGGCTTTAAATCTGATGTGTTTCATATTT	30963	0	A_55_P2382345	4933435E02Rik	gb|Mus musculus adult male testis cDNA, RIKEN full-length enriched library, clone:4930405J08 product:unclassifiable, full insert sequence. [AK029588]	-0.160544617768429	6.88507222252442	-1.13645713066664	0.269308481663447	0.420455506580334	-5.94758078452214	-0.357142857142857	0.571428571428571	-0.214285714285714	0.257142857142857	0.257142857142857
594	AK029678	321	98	2443	CAGAGGACTTTCCTTCTGTTGACTTGAAAACAGGTTAATTCTTTCTGGGGTAAATTAAAT	46807	0	A_55_P2064503	2810032G03Rik	gb|Mus musculus adult male testis cDNA, RIKEN full-length enriched library, clone:4930463A03 product:hypothetical protein, full insert sequence. [AK029678]	0.117384315194417	7.16784214991788	1.1093006992877	0.280568083999998	0.433784841779766	-5.97710755068746	0.214285714285714	-0.142857142857143	-0.0714285714285714	-0.371428571428571	-0.0857142857142857
595	AK029733	95	24	2830	AATCCAGCTGTTTTGGTTACCAATCCTTTTTGGTCCACCTTTACTCTCTTGGCCAGTCTC	14057	0	A_55_P1998666	Gm8154	gb|Mus musculus adult male testis cDNA, RIKEN full-length enriched library, clone:4930517E14 product:unclassifiable, full insert sequence. [AK029733]	0.229679100702595	4.69577461783189	0.950162000579968	0.353463636254219	0.508653862552635	-6.1372905742057	0.285714285714286	0	-0.0357142857142857	-0.0285714285714286	0.485714285714286
596	AK029795	251	119	1071	TCCTTTCTGCAGGGGTCCGTGGTCCTTGGAGGGAGTAATAAAGATGTCTGACTGTTCTCC	36760	0	A_55_P2413727	4930565A17	gb|Mus musculus adult male testis cDNA, RIKEN full-length enriched library, clone:4930565A17 product:unclassifiable, full insert sequence. [AK029795]	-0.380737275847936	7.40395730073947	-2.63131228519294	0.0160722504480574	0.0544852934690381	-3.53982944194986	-0.607142857142857	0.535714285714286	-0.285714285714286	0.0857142857142857	-0.314285714285714
597	AK029875	83	102	3084	AATTCAACAAGTGTGGTTTGAAGAAAATGGCCAAGGACCTTCCTCCAACAGAAAAGATAA	12461	0	A_51_P430903	Gm3643	gb|Mus musculus adult male testis cDNA, RIKEN full-length enriched library, clone:4931419M04 product:hypothetical protein, full insert sequence. [AK029875]	0.606011994410859	8.05894430144304	6.47176908366425	2.71357718651852e-06	0.000145132462982537	4.83597298233133	0.785714285714285	-0.785714285714285	0.642857142857143	0.6	0.885714285714286
598	AK029922	25	153	3427	GATCCTTAGAGGCTTTGTTCCTTTCAGTAAGATGACAGTAAGAACTAGATGATTATTTGT	4019	0	A_55_P2270437	4930528J11Rik	gb|Mus musculus adult male testis cDNA, RIKEN full-length enriched library, clone:4931441A13 product:unclassifiable, full insert sequence. [AK029922]	-0.186485539742669	6.61784643411882	-1.42926984507783	0.168486454820826	0.301386373944495	-5.59081660840168	-0.321428571428571	0.607142857142857	-0.0357142857142857	0.142857142857143	-0.257142857142857
599	AK029930	302	139	3298	GGACCTGTCTCCATTCTCAATTTGAATTCACATTCTCAATAAATCATAAACCAGAAGAGC	44004	0	A_55_P2376706	A230057D06Rik	gb|Mus musculus adult male testis cDNA, RIKEN full-length enriched library, clone:4932408B14 product:unclassifiable, full insert sequence. [AK029930]	-0.0861416461235152	6.15816725298911	-0.543246252713327	0.593012983157364	0.719856265948476	-6.44124566535036	-0.107142857142857	0.107142857142857	0.107142857142857	0.6	0.428571428571429
600	AK029958	260	76	1397	AAATACTCCACCTAACATCGGGAACATCCAGGAAACAGAATATGGACTCAGCAGCTGTTC	37830	0	A_55_P1989456	Gm6639	gb|Mus musculus adult male testis cDNA, RIKEN full-length enriched library, clone:4932411C10 product:unclassifiable, full insert sequence. [AK029958]	1.16615457094068	4.12099501662198	4.48562813110592	0.000230311992343857	0.00257685138974889	0.510718146807178	0.892857142857143	-0.821428571428571	0.714285714285714	0.485714285714286	0.714285714285714
601	AK030033	2	104	1918	GTCATTGATTCTGCTCATATCCACTGAATACAACCTGCCTTCTATTTTAAAGAAAGCTTT	204	0	A_55_P2064180	Gm7167	gb|Mus musculus adult male testis cDNA, RIKEN full-length enriched library, clone:4932416G21 product:unclassifiable, full insert sequence. [AK030033]	0.171548436498183	4.41750038399532	1.29450598212468	0.210357483997899	0.352899502703346	-5.76354007086871	0.0357142857142857	-0.178571428571429	0.107142857142857	0.257142857142857	0.142857142857143
602	AK030052	23	14	2605	GTCTCAAAGCTTGGTCTGCTTTCACATAATATTTTCCCCTCCAATTAAACATCCATTTCT	3463	0	A_55_P2302000	4930455J16Rik	gb|Mus musculus adult male testis cDNA, RIKEN full-length enriched library, clone:4932418C03 product:unclassifiable, full insert sequence. [AK030052]	0.961278293762458	4.27193944445126	3.07627918139872	0.00599654273622539	0.0267302937957967	-2.61961011683562	0.392857142857143	-0.392857142857143	0	-0.0857142857142857	0.314285714285714
603	AK030082	116	12	992	AATCTCACCAGATGCTACTGTACTTGAATGGTTAATAAACTGCACAGTGCTGTTAAAAAA	16972	0	A_55_P2011436	Gm11223	gb|Mus musculus adult male testis cDNA, RIKEN full-length enriched library, clone:4932436F18 product:leukemia-associated gene, full insert sequence. [AK030082]	0.255042571254624	16.5306776982723	1.78354003413101	0.0898064287766547	0.190853098994319	-5.07345085119003	0.392857142857143	-0.392857142857143	0.107142857142857	-0.0285714285714286	0.371428571428571
604	AK030098	5	108	27	AATGTTTGGGATGGAAGAGCCATCAGTTTGAGATCTGATAGATGGACGTGTCGAAGGAGA	838	0	A_55_P1953663	Stk4	gb|Mus musculus adult male testis cDNA, RIKEN full-length enriched library, clone:4932441K08 product:serine/threonine kinase 4, full insert sequence. [AK030098]	-0.486323956605831	4.49874935671007	-1.85686540173513	0.0782433362862149	0.173114583613029	-4.95589996030556	-0.142857142857143	0.214285714285714	-0.25	-0.6	-0.6
605	AK030136	128	119	2965	AAATACTACTGTTTTCCTTCTTTGAAATGATGAAATGCCTTGCTAATGAAGGATGATGGG	18890	0	A_66_P115452	Gm6687	gb|Mus musculus adult male testis cDNA, RIKEN full-length enriched library, clone:4932702H24 product:unclassifiable, full insert sequence. [AK030136]	-0.859340684909892	5.04373654991204	-4.21170346730715	0.000435461295011585	0.00402215573900815	-0.107104093950439	-0.678571428571428	0.607142857142857	-0.678571428571428	-0.828571428571429	-0.771428571428571
606	AK030160	146	144	1972	TAGGTAGGAATTTGGGAAAGAGGGAAGACATGGGGTTGTAGAACAATTTAGTTTTGAAGT	21552	0	A_55_P2171086	Prcp	gb|Mus musculus adult male testis cDNA, RIKEN full-length enriched library, clone:4933406H15 product:unclassifiable, full insert sequence. [AK030160]	-0.574186333995305	9.13879949774535	-3.76448514646596	0.00123363353545211	0.0084618533473525	-1.11228857357695	-0.714285714285714	0.571428571428571	-0.357142857142857	0.0285714285714286	-0.428571428571429
607	AK030255	359	2	1108	ATTGAGCTCTGTGCCACCCACAATTCCCTGGTTTGACGCTCAAAGTACAAATCTTCCAAA	52130	0	A_55_P2129363	Gm3807	gb|Mus musculus adult male testis cDNA, RIKEN full-length enriched library, clone:4933433F08 product:unclassifiable, full insert sequence. [AK030255]	0.116204749700351	6.21270478602574	1.22621798660637	0.234474140606478	0.381632829298583	-5.8455765367494	0.357142857142857	-0.571428571428571	0	-0.142857142857143	0.257142857142857
608	AK030263	286	100	1002	CTCTCACTGGGGTAAGGCCAACCTACCAGAGATCTCACCATTAAAGAAAAGTCCTTCCCC	41628	0	A_55_P2061152	AK030263	gb|Mus musculus adult male testis cDNA, RIKEN full-length enriched library, clone:4933437H17 product:unclassifiable, full insert sequence. [AK030263]	0.274081462956167	4.94321609322104	1.40269239770683	0.176165919522818	0.311449996813767	-5.62599108789137	0.428571428571428	-0.142857142857143	0.392857142857143	0.428571428571429	0.371428571428571
609	AK030301	119	139	3689	CTCTTCATGATGGATTGATTGTACCACTTTGTAACCTTAAACTGGAATAAACACCTTTTC	17777	0	A_55_P2365113	LOC433198	gb|Mus musculus 11 days pregnant adult female ovary and uterus cDNA, RIKEN full-length enriched library, clone:5031413I17 product:unclassifiable, full insert sequence. [AK030301]	-0.585999557513682	3.95947473395474	-1.31516479844056	0.203455103908097	0.34536215124059	-5.73798389083057	-0.285714285714286	0.857142857142857	-0.357142857142857	-0.428571428571429	-0.428571428571429
610	AK030322	93	23	3193	GATGTTAAGAAGGCTCTGGACCATAGTATTTCTTCTTATCGTGAGTTGGCATTACATCCT	13772	0	A_55_P2471029	5031434C07Rik	gb|Mus musculus 11 days pregnant adult female ovary and uterus cDNA, RIKEN full-length enriched library, clone:5031434C07 product:similar to H88 [Human herpesvirus 6], full insert sequence. [AK030322]	-0.0130070477787987	5.78959744879169	-0.074030732171087	0.941727366524008	0.964788471520912	-6.58942095943366	0.107142857142857	0.392857142857143	0.142857142857143	0.428571428571429	0.314285714285714
611	AK030336	92	131	815	ACGTTCCATCCACAGAAGCTGGTATTTCTGGCATTATTCTCAGCAGGAATCTGATGTGAC	13671	0	A_51_P144364	Chn2	gb|Mus musculus 11 days pregnant adult female ovary and uterus cDNA, RIKEN full-length enriched library, clone:5033424B07 product:BETA-CHIMAERIN (BETA-CHIMERIN) homolog [Homo sapiens], full insert sequence. [AK030336]	-0.157853540421971	4.95000731740524	-0.840035002825281	0.410899444007463	0.563634171489148	-6.23489476664478	-0.142857142857143	0.571428571428571	0.0714285714285714	0.142857142857143	-0.257142857142857
612	AK030337	194	28	781	AGGACCTCATCCAAGGGTCTCCCGTTCTTGAGTTCTCCAGGGCAAGCAGTTCCAGCAATG	28234	0	A_55_P2031403	2210404O07Rik	gb|Mus musculus 11 days pregnant adult female ovary and uterus cDNA, RIKEN full-length enriched library, clone:5033427P15 product:weakly similar to HSPC323 (FRAGMENT) [Homo sapiens], full insert sequence. [AK030337]	-0.351216097264545	7.4834753284418	-2.69212120393235	0.0140819422944904	0.049452189970417	-3.41766948995301	-0.75	0.535714285714286	-0.678571428571428	-0.714285714285714	-0.771428571428571
613	AK030470	344	101	1823	AGTGGGCTATAAGTATAAGACGGTGCGAAATTAGTGCCTACTATAGTAGAAATTAGGGAT	50005	0	A_52_P314157	3110054G05Rik	gb|Mus musculus adult male pituitary gland cDNA, RIKEN full-length enriched library, clone:5330416F14 product:unclassifiable, full insert sequence. [AK030470]	-0.300582687247717	5.07525279405637	-1.99040741700645	0.0605047777672972	0.143481191782181	-4.73347315900803	-0.428571428571428	0.357142857142857	-0.0714285714285714	0.0285714285714286	-0.371428571428571
614	AK030503	124	151	1717	CATTTTGTTACCAAAGTAGTATTGTCTAATTCACAGCATGATATATGCAATTAGCACCCG	18377	0	A_66_P140327	Negr1	gb|Mus musculus adult male pituitary gland cDNA, RIKEN full-length enriched library, clone:5330422G01 product:KILON PROTEIN PRECURSOR (KINDRED OF IGLON) homolog [Rattus norvegicus], full insert sequence. [AK030503]	-0.439858693364949	6.16887544799073	-2.33730789526923	0.0300248348705904	0.0860924166213486	-4.1106051042404	-0.5	0.428571428571428	-0.214285714285714	0.257142857142857	-0.0857142857142857
615	AK030550	272	129	2394	ACGTAATGAAAATAGGTCCACTGTAAGTAGGTCAGGGGTAAGAATGTGAACCTAGCTCCG	39662	0	A_55_P2424647	4930478L05Rik	gb|Mus musculus adult male pituitary gland cDNA, RIKEN full-length enriched library, clone:5330430C19 product:unclassifiable, full insert sequence. [AK030550]	-0.158808496521019	5.74455618321915	-1.21686005394349	0.237937448205589	0.385289842707197	-5.85652295805508	-0.107142857142857	0.535714285714286	0.142857142857143	0.314285714285714	-0.0857142857142857
616	AK030655	143	84	1884	GCATTAATGACAGGTGATGTGACATTTGAGCTATTTCTGTCTTGCTTTAGAAGTTTTTCA	21154	0	A_55_P2282969	LOC552880	gb|Mus musculus 6 days neonate head cDNA, RIKEN full-length enriched library, clone:5430403O20 product:unclassifiable, full insert sequence. [AK030655]	-0.0823428783765392	7.96726121637719	-0.406768304278386	0.688533515476787	0.792570435429578	-6.50730634557743	-0.321428571428571	0.321428571428571	-0.357142857142857	-0.371428571428571	-0.314285714285714
617	AK030741	277	120	3378	TTTACTTGTCCCCATCTTCAAATGCTAATTACTACTTCCAGTGTATTCATGGTACTCTAA	40505	0	A_66_P119017	Smarca1	gb|Mus musculus 8 days embryo whole body cDNA, RIKEN full-length enriched library, clone:5730494M04 product:SWI/SNF related, matrix associated, actin dependent regulator of chromatin, subfamily a, member 1, full insert sequence. [AK030741]	0.284614548528044	10.1187090376978	2.03987375559366	0.0549043244294532	0.133746218611319	-4.64848186657881	0.5	-0.714285714285714	0.428571428571428	0.485714285714286	0.657142857142857
618	AK030785	114	56	4005	AGAAAAATAACTAATAAAGAAAGGGCACACATCTCACTGTGCCCAAGTGCTTGTCTCCCC	16754	0	A_55_P2275999	C78197	gb|Mus musculus adult male thymus cDNA, RIKEN full-length enriched library, clone:5830401D14 product:unclassifiable, full insert sequence. [AK030785]	-0.528852956974018	4.55983557201808	-1.71130856510157	0.102616692486167	0.210592624938073	-5.18590608077016	-0.142857142857143	0.214285714285714	-0.428571428571428	-0.371428571428571	-0.0857142857142857
619	AK030805	293	119	4070	CATTTTCAAGGTTTTAGAAGTGGAGGCTAAGGAAATAGCACAAGGTCAACACCCCAATTC	42812	0	A_55_P2255206	A730021G18Rik	gb|Mus musculus adult male thymus cDNA, RIKEN full-length enriched library, clone:5830408F24 product:unclassifiable, full insert sequence. [AK030805]	-0.404343952312868	5.879191656466	-2.98079361490056	0.00743366613320664	0.0311438556949387	-2.82176968711546	-0.678571428571428	0.607142857142857	-0.285714285714286	0.0857142857142857	-0.371428571428571
620	AK030809	134	71	3636	GAATGATATTGTGTTTCTCTAAGGTGAAAACTCAGGTATAAAATGAGAAAAGGGTGAGAC	19686	0	A_52_P150683	Grap2	gb|Mus musculus adult male thymus cDNA, RIKEN full-length enriched library, clone:5830410K04 product:monocytic adaptor, full insert sequence. [AK030809]	0.288423572269949	4.55284943260346	1.47193683447875	0.15672610033011	0.285937698736856	-5.53323498673479	0.321428571428571	-0.321428571428571	0.428571428571428	0.657142857142857	0.657142857142857
621	AK031183	363	100	2455	ACTAATGTGTCGACTATAATCCCTTCTATTCAAATTGTACTGCAGGTCTTGGTCAGTGCT	52871	0	A_55_P2345984	3010001F23Rik	gb|Mus musculus 13 days embryo forelimb cDNA, RIKEN full-length enriched library, clone:5930424G10 product:unclassifiable, full insert sequence. [AK031183]	-0.237275431055505	6.16756102509221	-1.60468651525903	0.12436578010562	0.241523176197943	-5.34556710495315	-0.0357142857142857	0.321428571428571	0.321428571428571	0.542857142857143	0.257142857142857
622	AK031230	11	6	2346	AGGCAAATATTTGACTAGTCCATTTAAATTCTCCATCATTACACTGCAGCACCGAGGAAG	1593	0	A_55_P2322555	5930433N17Rik	gb|Mus musculus 13 days embryo forelimb cDNA, RIKEN full-length enriched library, clone:5930433N17 product:unclassifiable, full insert sequence. [AK031230]	-0.149972053184076	8.11364362004876	-1.25912441344264	0.222600880599858	0.367662127484986	-5.80651608898345	-0.464285714285714	0.178571428571429	-0.142857142857143	0.142857142857143	-0.314285714285714
623	AK031253	309	75	2625	ATAGTGGTTGAATGATGCTGAAATTGGAGATGCCTAGAATATGGATAGTATATTACAACC	45045	0	A_55_P2238079	A830054O07Rik	gb|Mus musculus 13 days embryo forelimb cDNA, RIKEN full-length enriched library, clone:5930437J24 product:unclassifiable, full insert sequence. [AK031253]	0.152915297372868	9.31401096257143	1.10830447516842	0.28098759632168	0.434240983830625	-5.97817878599899	0.214285714285714	0.142857142857143	0.392857142857143	0.657142857142857	0.6
624	AK031263	81	148	2204	GTGCAATTTTGAGTGACAGATATACAACAAGAAAGGTGTAGGATGCTATTGATGTCAATA	12254	0	A_55_P2269988	5930438M14	gb|Mus musculus 13 days embryo forelimb cDNA, RIKEN full-length enriched library, clone:5930438M14 product:unclassifiable, full insert sequence. [AK031263]	0.0656826363458727	4.35740964568417	0.176958189053129	0.861335515521204	0.912933201563412	-6.5761154913869	-0.142857142857143	0.285714285714286	-0.25	-0.0857142857142857	0.0857142857142857
625	AK031269	280	47	1456	GGTACATTTGGCCAATGGATTGCTTTAAGTGATAAATTGGAACCACACTAAGTAATGTTA	40665	0	A_55_P1974432	Gm5067	gb|Mus musculus 13 days embryo male testis cDNA, RIKEN full-length enriched library, clone:6030400B02 product:regulator for ribosome resistance homolog (S. cerevisiae), full insert sequence. [AK031269]	-0.0172283906969906	8.48413468986264	-0.0905673746733341	0.928744618284763	0.956876387865914	-6.58801822981512	-0.0714285714285714	0.142857142857143	-0.214285714285714	-0.257142857142857	-0.142857142857143
626	AK031276	270	53	1502	AGGAAAGACTTTTTAGGGGTTGAGTGAAGATGGCCCCTTTGCTGCCTCTGATTTATTCCA	39244	0	A_55_P2144771	Pcdh11x	gb|Mus musculus 13 days embryo male testis cDNA, RIKEN full-length enriched library, clone:6030401B13 product:unclassifiable, full insert sequence. [AK031276]	0.555576164111837	8.43422693887046	5.59166024992791	1.84615290899849e-05	0.000459254253215118	2.96867106681956	0.785714285714285	-0.785714285714285	0.642857142857143	0.6	0.885714285714286
627	AK031397	185	141	2039	GCCGAGTGGACAGGGGTGGTTTCCACTCAGGAAGCATCGTTCTCTGCTCTTCTGATTTAA	27294	0	A_55_P2083059	Hps1	gb|Mus musculus 13 days embryo male testis cDNA, RIKEN full-length enriched library, clone:6030422N11 product:pale ear, full insert sequence. [AK031397]	-0.139349416245736	5.9282315780318	-0.935908432473858	0.360575128485711	0.515635244548097	-6.15054406309736	-0.678571428571428	0.107142857142857	-0.642857142857143	-0.771428571428571	-0.771428571428571
628	AK031407	129	37	562	TAAGTCAGGGAAGGAACCATAGAGGGATGAATGATGCTTTCTGCCTGTTCTCTGTGACTT	19034	0	A_55_P2069582	1700028E10Rik	gb|Mus musculus 13 days embryo male testis cDNA, RIKEN full-length enriched library, clone:6030424H16 product:unclassifiable, full insert sequence. [AK031407]	1.19966132017093	5.13733537443987	7.50819248667553	3.22638580262906e-07	5.10437925931879e-05	6.89887136520901	0.892857142857143	-0.678571428571428	0.642857142857143	0.6	0.885714285714286
629	AK031519	156	15	610	GGAGCAGATAAATAGCTCGAGGAAAGTCCCTTATAGTTGTGATGTCACCTGCAGATACTT	22752	0	A_55_P1996290	5730422E09Rik	gb|Mus musculus 13 days embryo male testis cDNA, RIKEN full-length enriched library, clone:6030447B10 product:unclassifiable, full insert sequence. [AK031519]	0.197638967706299	5.21652224679182	1.08596318475632	0.290516230366894	0.444504758669022	-6.00197897373519	0.392857142857143	-0.178571428571429	0.5	0.6	0.257142857142857
630	AK031634	292	112	2740	GTTGACACTTGCAGAAGTTACAGGGCGCTGCTATTTTATACATGGCTGCGTTTAGAAATT	42513	0	A_52_P236528	4930431P19Rik	gb|Mus musculus 13 days embryo male testis cDNA, RIKEN full-length enriched library, clone:6030464A17 product:similar to GENERAL TRANSCRIPTION FACTOR [Homo sapiens], full insert sequence. [AK031634]	-0.186186169642012	8.9678967249207	-1.97572847717659	0.0622620977739528	0.14635359541266	-4.7584298947156	-0.357142857142857	0.571428571428571	0	0.142857142857143	-0.257142857142857
631	AK031654	65	142	1786	TTTTTAACTTAGTGCCTTACAGTGTTAAGTAAAGCTACCGGCAGATCTGCCCGGCCTTTT	9914	0	A_55_P2078247	Ppp1r10	gb|Mus musculus 13 days embryo male testis cDNA, RIKEN full-length enriched library, clone:6030473A16 product:unclassifiable, full insert sequence. [AK031654]	-0.192990345587264	4.66206439242585	-0.957931856540868	0.34962751762824	0.505009255077181	-6.12998900486634	-0.321428571428571	0.464285714285714	0.0357142857142857	0.0857142857142857	-0.314285714285714
632	AK031662	209	72	988	CTGGTGGCAGGTACTTTTATTTGTGTATCCATCTCCCTGGTGCCAGATATTTTTTGAATG	30639	0	A_55_P2145775	AK031662	gb|Mus musculus 13 days embryo male testis cDNA, RIKEN full-length enriched library, clone:6030474N09 product:unclassifiable, full insert sequence. [AK031662]	0.743854662290318	6.98368660325748	4.56563682758438	0.000191312230363581	0.00225375139672219	0.690972757505835	0.857142857142857	-0.857142857142857	0.642857142857143	0.542857142857143	0.828571428571429
633	AK031795	18	41	1378	GTGTCAGAGCACTAGCAAACATGTAACCATTTTAGTGCCTGAAAAATTTTTAGAGATAGT	2592	0	A_55_P2312654	BB070754	gb|Mus musculus 11 days embryo head cDNA, RIKEN full-length enriched library, clone:6230428O10 product:unclassifiable, full insert sequence. [AK031795]	-0.169231813204724	6.83027820099444	-1.26042746676415	0.22214042263166	0.367146088868274	-5.80495123067072	-0.285714285714286	0.5	-0.107142857142857	0.257142857142857	0.257142857142857
634	AK031827	84	89	3176	CCTTAAAAATCCATCCCTACAGAGACACCTGCTGTCTTATTCCTAACCAGAGGAAGTCTA	12437	0	A_66_P113137	Gm3907	gb|Mus musculus adult male medulla oblongata cDNA, RIKEN full-length enriched library, clone:6330410G14 product:unclassifiable, full insert sequence. [AK031827]	-0.795978976195197	5.89864009570017	-5.7993485523057	1.1644288325828e-05	0.000343906333009755	3.41793286955742	-0.857142857142857	0.857142857142857	-0.75	-0.485714285714286	-0.714285714285714
635	AK031919	200	62	3277	AATACAATTATTATTTCCTTTTGTTTCCCCATGGAGTCCAGGCATGATGGCATGGTGGAA	29166	0	A_55_P2371105	Sox2ot	gb|Mus musculus adult male medulla oblongata cDNA, RIKEN full-length enriched library, clone:6330444I21 product:hypothetical protein, full insert sequence. [AK031919]	-0.655079492188339	9.47441268889567	-3.22764004655917	0.00425349875247075	0.0207745166978561	-2.29488702110877	-0.357142857142857	0.571428571428571	0	0.142857142857143	-0.257142857142857
636	AK031940	349	150	942	GGGATTCTCCAAGGAGAAATCAGATTGTTTTTGACAACAGGGCCTATGATTCATTACACA	50956	0	A_55_P2182324	AK031940	gb|Mus musculus adult male medulla oblongata cDNA, RIKEN full-length enriched library, clone:6330504A06 product:unclassifiable, full insert sequence. [AK031940]	-0.157527301002443	7.18907857653766	-1.40914863894586	0.174275014048006	0.309116613900404	-5.61749582717004	-0.535714285714286	0.535714285714286	-0.357142857142857	-0.142857142857143	-0.2
637	AK031951	203	140	2436	ATACTGGCCACCAGCAATTTGTGTTTCAAGCACTGATGATAAAATGGCTTCTTTCCTTTG	29879	0	A_55_P2033490	Ece2	gb|Mus musculus adult male medulla oblongata cDNA, RIKEN full-length enriched library, clone:6330509A19 product:ENDOTHELIN CONVERTING ENZYME-2 homolog [Mus musculus], full insert sequence. [AK031951]	-0.459446821936704	9.00579614673262	-2.59626276540363	0.0173374442831001	0.0576415401109741	-3.60964595318115	-0.785714285714285	0.642857142857143	-0.571428571428571	-0.542857142857143	-0.771428571428571
638	AK031957	349	61	2049	GTAAAGCTAGCCTTGTGTTTCCTGTCCTTTACTGATACTTAACATGTTTTTCTCTAAGCT	50800	0	A_55_P2196027	6330509M05Rik	gb|Mus musculus adult male medulla oblongata cDNA, RIKEN full-length enriched library, clone:6330509M05 product:unclassifiable, full insert sequence. [AK031957]	0.042439090322091	11.9538992155455	0.489294157204556	0.629999990833641	0.748037128407479	-6.46957589227033	0.107142857142857	0.0357142857142857	-0.107142857142857	-0.0285714285714286	0.371428571428571
639	AK032244	8	57	2266	CGCACGCACAATTAAAAATAAATCTTGGCAAAGATCACATGAAATTGGGAGAGAATAGTA	1055	0	A_55_P2294059	2900035I09Rik	gb|Mus musculus adult male olfactory brain cDNA, RIKEN full-length enriched library, clone:6430510H04 product:unclassifiable, full insert sequence. [AK032244]	0.0164387061030418	7.03279943138161	0.124353249080857	0.902287065558503	0.939617457545026	-6.58427709110718	0.321428571428571	0.0357142857142857	0.285714285714286	-0.2	-0.314285714285714
640	AK032296	287	143	4476	ACCCTACCAGACAGCAAAACAAAGGAATAAAAATCTGGTGGGGAATGTTGGGTCTGAAAA	41988	0	A_55_P2221647	AI605517	gb|Mus musculus adult male olfactory brain cDNA, RIKEN full-length enriched library, clone:6430517C21 product:unclassifiable, full insert sequence. [AK032296]	0.263646462899352	9.15625312647905	1.58833801916654	0.128021792037798	0.246951120108106	-5.36935790414637	0.678571428571428	-0.107142857142857	0.642857142857143	0.771428571428571	0.771428571428571
641	AK032319	292	97	2499	TTTGGTATCATTCTACCGAAGACTTTGAGCCACAAAATAAACAGTCACGCTTATCTTTGC	42488	0	A_55_P2205226	6430519N07Rik	gb|Mus musculus adult male olfactory brain cDNA, RIKEN full-length enriched library, clone:6430519N07 product:unclassifiable, full insert sequence. [AK032319]	-0.0858244808365498	12.1498228856299	-0.42367569095209	0.676360850299558	0.783699903862507	-6.50013151270438	0.107142857142857	0.0357142857142857	0.321428571428571	0.6	0.371428571428571
642	AK032322	351	25	3669	CAAAATTGCTCTCCGGATTTCGGAGGCCTGTACAACATTTTCTGTTGCATAGTAACTTGA	51023	0	A_55_P2013178	Atp2b3	gb|Mus musculus adult male olfactory brain cDNA, RIKEN full-length enriched library, clone:6430519O13 product:PLASMA MEMBRANE CALCIUM-TRANSPORTING ATPASE 3 (EC 3.6.3.8) (PMCA3) (PLASMA MEMBRANE CALCIUM PUMP ISOFORM 3) (PLASMA MEMBRANE CALCIUM ATPASE ISOFO	0.0971763225384574	9.04267498305411	0.613694983616723	0.546390581225472	0.682363351667676	-6.39993974575107	-0.142857142857143	0.142857142857143	-0.214285714285714	-0.6	-0.771428571428571
643	AK032368	265	154	541	CAACTGAATGAACACAATCTAAGCAAAGACCTCCTGGTGCCTATAGAATCCTACTGGCTT	38824	0	A_55_P2066219	Gm3455	gb|Mus musculus adult male olfactory brain cDNA, RIKEN full-length enriched library, clone:6430528A12 product:unclassifiable, full insert sequence. [AK032368]	0.0127184902688562	5.48611751660551	0.0784614955674011	0.938247028182598	0.962564943452419	-6.58907274171488	-0.321428571428571	0.0357142857142857	-0.428571428571428	-0.0285714285714286	0.257142857142857
644	AK032506	330	132	522	ATAATCAAGAATGAATAATCCTAGGTCGGACTTTGCCTTCCACTGGGCAGAGCACCTTCT	48026	0	A_55_P2101266	6430573P05Rik	gb|Mus musculus adult male olfactory brain cDNA, RIKEN full-length enriched library, clone:6430573P05 product:unclassifiable, full insert sequence. [AK032506]	0.164085716246781	5.20887239108747	1.15096840578796	0.263430385595558	0.413871638681506	-5.931546655627	0.25	-0.321428571428571	0.5	0.542857142857143	0.314285714285714
645	AK032515	25	130	3677	TTGCCCTAGGAGAAGCCTCACGTGAAGTAGGAAGTACTAATGGAAGGGTGGAGACATGTC	3978	0	A_52_P319726	Cdc14a	gb|Mus musculus adult male olfactory brain cDNA, RIKEN full-length enriched library, clone:6430578A21 product:unclassifiable, full insert sequence. [AK032515]	-0.722201110112373	6.01908042446947	-3.95407395985972	0.000793594673643503	0.00615334768561071	-0.687329770179553	-0.785714285714285	0.642857142857143	-0.678571428571428	-0.6	-0.828571428571429
646	AK032533	276	10	3092	CCCTCCCTCTTCTCAACCAGCTGTTTTGTTGTTGAATAAAAGCAACCATATTTTAAAAGC	40017	0	A_55_P2393483	6430584L05	gb|Mus musculus adult male olfactory brain cDNA, RIKEN full-length enriched library, clone:6430584L05 product:unclassifiable, full insert sequence. [AK032533]	0.829030384028174	9.60178837848896	3.88710134042967	0.000927520861577712	0.00689872481621234	-0.837715492005186	0.464285714285714	-0.464285714285714	0.107142857142857	-0.0857142857142857	0.314285714285714
647	AK032546	266	89	1258	TTTGTGAAAGAAAAGCTTTGGATCTTTGCTTCTCAGCTGAGTCCCGACAGCCTCAAGGAT	38707	0	A_55_P2017739	6430590A10Rik	gb|Mus musculus adult male olfactory brain cDNA, RIKEN full-length enriched library, clone:6430590A10 product:unclassifiable, full insert sequence. [AK032546]	-0.108233251494124	4.82683509383551	-0.416691455224175	0.681378432363177	0.787247484048207	-6.50313014061808	-0.392857142857143	0.0357142857142857	0.0714285714285714	0.142857142857143	-0.371428571428571
648	AK032580	325	5	2059	TATGGCCGCCTAGCCACTCTATTCCCTAGACAGGATCATGGAAAACAAGTAAATCTTGTG	47222	0	A_55_P2193760	6430601O08Rik	gb|Mus musculus adult male olfactory brain cDNA, RIKEN full-length enriched library, clone:6430601O08 product:similar to Pol protein (Fragment) [Mus musculus], full insert sequence. [AK032580]	-0.429033066570669	6.37438257630776	-4.16471216627685	0.00048582808718094	0.00433928102334157	-0.213070877929118	-0.714285714285714	0.714285714285714	-0.642857142857143	-0.485714285714286	-0.657142857142857
649	AK032596	374	48	3143	AGACCACCTCTCGCTTTGTCTTATCCCTCCCAGCACCTGCTGACAAAGATGTTTCCTGAG	54215	0	A_51_P150014	Rrp7a	gb|Mus musculus adult male olfactory brain cDNA, RIKEN full-length enriched library, clone:6430628D06 product:hypothetical RNA-binding domain, RBD structure containing protein, full insert sequence. [AK032596]	0.640005641015913	7.10693482063064	5.59202032207629	1.84467065440103e-05	0.000459254253215118	2.96945414515064	0.642857142857143	-0.571428571428571	0.5	0.257142857142857	0.542857142857143
650	AK032614	54	75	2537	GACAGATTCCATATTCCGAATCTCATTATCCCAAATGTGTTCATTAAACAACTTCACAAC	8039	0	A_55_P2381821	6430706H07Rik	gb|Mus musculus adult male olfactory brain cDNA, RIKEN full-length enriched library, clone:6430706H07 product:unclassifiable, full insert sequence. [AK032614]	-0.253973978329125	8.55823728879969	-1.79477362111217	0.0879439187440926	0.188297028505135	-5.05566021677989	-0.321428571428571	0.392857142857143	-0.142857142857143	0.428571428571429	0.314285714285714
651	AK032716	76	24	2364	CCACTCTAAGCTAATAGTGTGTATGAACTGATTTGAAGGGTGAAAGGACTCAGTGTGGAT	11165	0	A_52_P255224	Gm5784	gb|Mus musculus 12 days embryo male wolffian duct includes surrounding region cDNA, RIKEN full-length enriched library, clone:6720413P18 product:hypothetical Alanine-rich region containing protein, full insert sequence. [AK032716]	0.224979339091878	8.45818488090115	1.65903937396721	0.112836013383567	0.225516206557555	-5.2651405360459	0.428571428571428	-0.428571428571428	0.571428571428571	0.885714285714286	0.885714285714286
652	AK032738	305	78	2865	AGCATGTTTTCCCACACAGAAAGCCTGGTAGTTGAGTTGTATATATTTAGTGTTAGGAGC	44471	0	A_55_P2244677	6720422M22Rik	gb|Mus musculus 12 days embryo male wolffian duct includes surrounding region cDNA, RIKEN full-length enriched library, clone:6720422M22 product:unclassifiable, full insert sequence. [AK032738]	0.390053516350168	10.0689837473796	2.73922158702648	0.0127035404438942	0.0459617861296575	-3.32218475377727	0.214285714285714	-0.357142857142857	0.392857142857143	0.485714285714286	0.428571428571429
653	AK032756	308	160	3623	ATAGTCTGTTGAGTTCAAAGCCGGACTGATCTACATTCAGAGTTCTTGGACAACCAGGGA	44906	0	A_55_P2122633	Airn	gb|Mus musculus 12 days embryo male wolffian duct includes surrounding region cDNA, RIKEN full-length enriched library, clone:6720429I20 product:Mus musculus Air, mRNA sequence, full insert sequence. [AK032756]	-0.540457932961051	7.81448930097463	-1.85877368898618	0.0779606505165429	0.172692769559505	-4.95279628279196	0	0.214285714285714	0.357142857142857	0.485714285714286	0.2
654	AK032775	55	157	2564	CTGAATTCTGTGATGCACACCTATCTTGTCCTTTGAATTTATGTAACATTTATTTTTGAT	8486	0	A_66_P140699	Gm6403	gb|Mus musculus 12 days embryo male wolffian duct includes surrounding region cDNA, RIKEN full-length enriched library, clone:6720435J04 product:plexin 2, full insert sequence. [AK032775]	-0.449814010723697	6.13380219675693	-2.98656702182309	0.00733805349879501	0.0308321988215564	-2.80961083432293	-0.857142857142857	0.857142857142857	-0.928571428571428	-0.828571428571429	-0.828571428571429
655	AK032850	258	24	1500	TGACTAGCCTATTTCCATACATAATATTAGTATCCCGATTCCTTTCTAAACTTCTCTGGC	37463	0	A_55_P2286650	6720462K09Rik	gb|Mus musculus 12 days embryo male wolffian duct includes surrounding region cDNA, RIKEN full-length enriched library, clone:6720462K09 product:unclassifiable, full insert sequence. [AK032850]	-0.0513929724179558	10.7916216336399	-0.581836166463745	0.567231146803764	0.69966450173741	-6.41922130011645	-0.178571428571429	0.0357142857142857	0.25	0.371428571428571	-0.0857142857142857
656	AK032893	367	88	1543	CTGAAAAGACCAAGTGCAACAAGTAGAAAATTACAGACTTTCATTTCCTGGGAAATCATA	53423	0	A_55_P2056557	AK032893	gb|Mus musculus 12 days embryo male wolffian duct includes surrounding region cDNA, RIKEN full-length enriched library, clone:6720468P07 product:glycine receptor, beta subunit, full insert sequence. [AK032893]	-0.134298353641245	5.7336649644174	-0.868683190781401	0.395409100449045	0.549286226044149	-6.21057104634171	-0.392857142857143	0.678571428571428	-0.428571428571428	-0.314285714285714	-0.2
657	AK032901	45	55	1768	CTCCGTGTTCAACTGTGAAAACTGTGTTCTTGGGAACTATCTCTCCGGCTCCAACAAAAA	6830	0	A_51_P234728	Lpar6	gb|Mus musculus 12 days embryo male wolffian duct includes surrounding region cDNA, RIKEN full-length enriched library, clone:6720469P13 product:P2Y PURINOCEPTOR 5, full insert sequence. [AK032901]	0.0494736312648154	10.4104691304953	0.530893450746152	0.601386619772268	0.726514500273388	-6.44798619402575	0.321428571428571	-0.107142857142857	0.428571428571428	0.714285714285714	0.714285714285714
658	AK032932	111	10	2708	GTTGTGGGTAAGTGAAAGACTACTATTTTTCTCAAACTTGCTAGGGACATATTTCATGAA	16373	0	A_55_P2211793	6720474J12Rik	gb|Mus musculus 12 days embryo male wolffian duct includes surrounding region cDNA, RIKEN full-length enriched library, clone:6720474J12 product:unclassifiable, full insert sequence. [AK032932]	0.324640774750696	8.37494412494894	3.19910458106552	0.00453913065458993	0.0217999092704377	-2.35647407983723	0.714285714285714	-0.714285714285714	0.857142857142857	0.942857142857143	0.771428571428571
659	AK032954	253	39	2164	CTTGTTCAAGTTCAAACAACACTCCATGCCGAGGTACAGAATAAAGAAAAGGAGCAAAGT	36911	0	A_55_P1989708	Gm3052	gb|Mus musculus 12 days embryo male wolffian duct includes surrounding region cDNA, RIKEN full-length enriched library, clone:6720480N08 product:weakly similar to REVERSE TRANSCRIPTASE (FRAGMENT) [Sheep pulmonary adenomatosis virus], full insert sequence.	-0.510511179682132	4.32953721163782	-2.33432665874208	0.0302116675467131	0.0865099692292099	-4.11620783695228	-0.428571428571428	0.714285714285714	-0.178571428571429	0.142857142857143	-0.0857142857142857
660	AK032962	218	44	2966	TATGTCAAGACCAGCATTCTACACAGAGCCTTGCTCCAAAAAGGATATTCCCAGCACTTG	31755	0	A_55_P2233373	D930023I05Rik	gb|Mus musculus 12 days embryo male wolffian duct includes surrounding region cDNA, RIKEN full-length enriched library, clone:6720482C12 product:unclassifiable, full insert sequence. [AK032962]	0.0149199083739937	8.9363110904692	0.169926211095791	0.866789191472392	0.916504333365073	-6.57737107626943	0	0.142857142857143	0.142857142857143	0.371428571428571	0.0857142857142857
661	AK032964	281	132	2277	CTGTATGTTCCAGTAAATACTCATATGCATATGGTCAGCACTAAGGATTATGAGCTAAAA	41104	0	A_55_P2384701	6720482D04	gb|Mus musculus 12 days embryo male wolffian duct includes surrounding region cDNA, RIKEN full-length enriched library, clone:6720482D04 product:unclassifiable, full insert sequence. [AK032964]	0.167117426601026	9.47318396465482	1.01376309341429	0.322901989195851	0.477463637471918	-6.07593959263636	0.25	0.0357142857142857	0.357142857142857	0.6	0.428571428571429
662	AK033061	44	107	473	CTTCCAAATTGGGTATGTTTCCTATACCTACACATTCCTATACATTCGAGTTACTCTTTA	6631	0	A_51_P231557	7530428D23Rik	gb|Mus musculus adult male eyeball cDNA, RIKEN full-length enriched library, clone:7530428D23 product:weakly similar to EPHRIN TYPE-A RECEPTOR 5 PRECURSOR (EC 2.7.1.112) (TYROSINE-PROTEIN KINASE RECEPTOR EHK-1) (EPH HOMOLOGY KINASE-1) (BRAIN-SPECIFIC KINA	-0.387427090694301	6.41297332597162	-1.60859860896892	0.123504035968604	0.240295563289188	-5.33984644123514	-0.428571428571428	0.285714285714286	-0.428571428571428	-0.257142857142857	-0.314285714285714
663	AK033078	75	110	1252	TTTCAGGTTTTGTAACAGTTCAGTAGTTAAAAGCACTTGTGGGCTGGAGAGACACCTCGG	11323	0	A_55_P2200029	Dleu2	gb|Mus musculus adult male cortex cDNA, RIKEN full-length enriched library, clone:7730401J12 product:inferred: deleted in lymphocytic leukemia, 2, full insert sequence. [AK033078]	-0.506599971097509	6.99065852482499	-2.93995913348182	0.00814504431032533	0.0331845320656393	-2.90751927913211	-0.5	0.428571428571428	-0.214285714285714	0.257142857142857	-0.0857142857142857
664	AK033123	332	68	2293	ATTTGGGGAATCCTGCTAATTGATGAATAAATAATAGCCTCCCAAGAGTGGGGTGACCTC	48200	0	A_55_P2384671	AK033123	gb|Mus musculus 15 days embryo male testis cDNA, RIKEN full-length enriched library, clone:8030441M13 product:hypothetical protein, full insert sequence. [AK033123]	-0.133236680351036	6.13233476371449	-0.82522690604422	0.419056554545553	0.571465358971598	-6.24717019759301	-0.535714285714286	0.535714285714286	-0.5	-0.428571428571429	-0.371428571428571
665	AK033136	333	24	2285	AGACTACACAGTGAGTTACAGGGCACTTGGTATATAGTGTTAGGCTCTATCTCTCTTTCT	48418	0	A_55_P2245442	9530048J24Rik	gb|Mus musculus 15 days embryo male testis cDNA, RIKEN full-length enriched library, clone:8030444H24 product:unclassifiable, full insert sequence. [AK033136]	-0.563477226797138	7.50579942137692	-3.43575347548532	0.00264013042354535	0.0146832408586725	-1.84124843239307	-0.642857142857143	0.642857142857143	-0.428571428571428	-0.371428571428571	-0.771428571428571
666	AK033214	128	3	1911	TTCACTTCAGGTTAGCCTGGCAGAAAACTAGTTTCTTAAAATAATAACAATTCTTCTTTC	18696	0	A_55_P2116332	Gfm1	gb|Mus musculus 15 days embryo male testis cDNA, RIKEN full-length enriched library, clone:8030465C11 product:G elongation factor, full insert sequence. [AK033214]	-0.361595356554594	4.92024416018116	-1.65401445455282	0.11386252300457	0.226821948586831	-5.27266088384863	-0.642857142857143	0.642857142857143	-0.678571428571428	-0.714285714285714	-0.771428571428571
667	AK033279	6	9	2266	GTTGGGGTGGAAATGTTATTGCTCTTTGTTTTCTTTATGCCCTTCTTACGTATTGTTTAT	647	0	A_55_P2251082	Qk	gb|Mus musculus 15 days embryo male testis cDNA, RIKEN full-length enriched library, clone:8030484F22 product:RIKEN cDNA 1110003F05 gene, full insert sequence. [AK033279]	-0.231438340582828	8.40148485441693	-1.49374211567163	0.150979585332501	0.278103970987671	-5.50328482122395	-0.214285714285714	0.714285714285714	-0.357142857142857	-0.314285714285714	-0.257142857142857
668	AK033346	354	122	3825	CATGCAAACATACCTTGCTGAAGCAGCTAATATATTATGAGTAGATGTTTGCTTGTAGAT	51481	0	A_55_P2346619	8030498J20Rik	gb|Mus musculus 15 days embryo male testis cDNA, RIKEN full-length enriched library, clone:8030498J20 product:retinol dehydrogenase 1 (11-cis), full insert sequence. [AK033346]	-0.19169331392144	5.43852563348278	-1.16656830533041	0.257218240535575	0.407011030802178	-5.91411190498649	-0.178571428571429	0.464285714285714	-0.285714285714286	-0.142857142857143	0.0285714285714286
669	AK033564	113	122	3159	GGAGTTCATCAGCAAACTGCAGGGACTGCTTGCTTATGTCTATTAAAAACACTTTGAGGC	16870	0	A_55_P2362635	Slc9a3	gb|Mus musculus adult male colon cDNA, RIKEN full-length enriched library, clone:9030624O13 product:SODIUM/HYDROGEN EXCHANGER 3 (NA(+)/H(+) EXCHANGER 3) (NHE-3) homolog [Rattus norvegicus], full insert sequence. [AK033564]	-0.486546524425007	5.76530811149633	-2.41459981873694	0.0255389960927387	0.0767100620354811	-3.96398031088497	-1	0.714285714285714	-0.857142857142857	-0.771428571428571	-0.942857142857143
670	AK033636	229	107	467	GGAGAAGAAAATCAAATGTGTATGAATAATTGAGCTGGGACCTTGAATAAACTTAACCCA	33583	0	A_55_P2175180	Gm2379	gb|Mus musculus adult male cecum cDNA, RIKEN full-length enriched library, clone:9130206D17 product:unclassifiable, full insert sequence. [AK033636]	-0.11120563620496	4.92277629030402	-0.460124366418919	0.650430519622191	0.764117129304696	-6.48368969548378	-0.5	0.357142857142857	-0.464285714285714	-0.0857142857142857	0.0857142857142857
671	AK033674	85	4	1109	GGCACCCCTATGTTAAATTCTGTTCCAACAACCTAATGCTTCATTATTGGAAGGGTGTCA	12573	0	A_55_P2039617	Far1	gb|Mus musculus adult male cecum cDNA, RIKEN full-length enriched library, clone:9130217P20 product:similar to MALE STERILITY PROTEIN 2-LIKE PROTEIN [Torpedo marmorata], full insert sequence. [AK033674]	0.259021010729717	7.38562454283991	1.91705532675071	0.0697480917203105	0.15908400567243	-4.85694716240967	0.642857142857143	-0.642857142857143	0.714285714285714	0.828571428571429	0.771428571428571
672	AK033690	135	13	1805	GGTGGCTTGTGAGGTTATTTTTCCCCCTAATATTCTAGAAGAATAGAAGAATATTCTAGA	19875	0	A_55_P2387665	9130221J18Rik	gb|Mus musculus adult male cecum cDNA, RIKEN full-length enriched library, clone:9130221J18 product:unclassifiable, full insert sequence. [AK033690]	0.488072396556136	4.47316803487463	1.52627520138495	0.142728396739774	0.267264584017966	-5.45795194750682	0.571428571428571	-0.714285714285714	0.535714285714286	0.542857142857143	0.542857142857143
673	AK033703	163	36	1438	CTTCTGTTGGGTGGTGGGCTAAAAGAGGGTTAACTCATTTAAGAATTTGAAAAATTAAAG	23931	0	A_55_P2320283	Hmga2-ps1	gb|Mus musculus adult male cecum cDNA, RIKEN full-length enriched library, clone:9130226K06 product:high mobility group AT-hook 2, pseudogene 1, full insert sequence. [AK033703]	0.623283533629079	7.72242325733507	5.76619087302397	1.2529232866724e-05	0.000358900790009854	3.34653977754261	0.857142857142857	-0.857142857142857	0.75	0.6	0.885714285714286
674	AK033778	313	21	2029	GGATGCCCTTGAATGAAATGGTGTGTTATCTCCTAAGAAAATGTATGACTAATAAAAGAC	45528	0	A_55_P2255449	AI663975	gb|Mus musculus adult male epididymis cDNA, RIKEN full-length enriched library, clone:9230106H08 product:unclassifiable, full insert sequence. [AK033778]	0.103019034286886	10.6651714015061	0.894236046671955	0.381917382396281	0.536291167611882	-6.18823923342345	0.428571428571428	-0.285714285714286	0.0357142857142857	-0.257142857142857	0.0285714285714286
675	AK033985	284	137	2694	CTGCCTATAACCCATTACCCATTGCTCTATCAGTAAGCCAAATAAACTTGTTAATTCCTC	41399	0	A_55_P2241553	9330133O14Rik	gb|Mus musculus adult male diencephalon cDNA, RIKEN full-length enriched library, clone:9330133O14 product:unclassifiable, full insert sequence. [AK033985]	-0.322686612381224	9.0577064893623	-1.88221477464083	0.0745605838353787	0.167142415531004	-4.91449070703766	-0.642857142857143	0.642857142857143	-0.571428571428571	-0.542857142857143	-0.542857142857143
676	AK034060	301	139	1910	CTGCATTCCATTTTACTGGTACTACCTCTGAAACATATTATCTCCTTAAAACCATATCAG	44003	0	A_55_P2143683	Gm9927	gb|Mus musculus adult male diencephalon cDNA, RIKEN full-length enriched library, clone:9330152L17 product:hypothetical protein, full insert sequence. [AK034060]	0.150060027403708	8.12435120957737	1.0426209418523	0.309664507575655	0.463931427181903	-6.04692323039616	0.214285714285714	0	0.25	0.428571428571429	0.371428571428571
677	AK034105	129	141	2154	TTTTCCTCATCTGCCTTGTTAAGCTGCGTTTGAGAGAGTCTTCATAATGGCAGCAATCCC	19226	0	A_55_P2410586	9330156P08Rik	gb|Mus musculus adult male diencephalon cDNA, RIKEN full-length enriched library, clone:9330156P08 product:unclassifiable, full insert sequence. [AK034105]	-0.143178055457915	7.7142714210154	-1.01346326297693	0.323041582814694	0.47758007593084	-6.07623723039391	-0.357142857142857	0.142857142857143	0.107142857142857	0.485714285714286	0.0857142857142857
678	AK034149	79	27	2627	GCCTCTGCCATAATGAGTCCATGTGCTTTAGAAGTTCCACCTGTAATAAATAAATAAATA	11756	0	A_55_P2246650	9330159M07Rik	gb|Mus musculus adult male diencephalon cDNA, RIKEN full-length enriched library, clone:9330159M07 product:unclassifiable, full insert sequence. [AK034149]	0.151652691878223	10.4719877290865	1.43376758466793	0.167213998063589	0.299810592187685	-5.58481103176323	0.571428571428571	-0.285714285714286	0.214285714285714	0.0285714285714286	0.542857142857143
679	AK034150	111	106	1995	GGGTTTTTGAGATCAGTTTTGTAAAATGTTTATACACCACCACATTCGTGAAGTGAAAAG	16548	0	A_55_P2400096	B230343J05Rik	gb|Mus musculus adult male diencephalon cDNA, RIKEN full-length enriched library, clone:9330159M15 product:unclassifiable, full insert sequence. [AK034150]	-0.203327442390295	8.8372110853682	-1.56109931255817	0.13431278498428	0.255808655944034	-5.4085787625535	-0.5	0.857142857142857	-0.392857142857143	-0.371428571428571	-0.542857142857143
680	AK034152	376	28	3652	CACGAACAGGAGAATTGTGAATGGAAACCATCTTGAGTTAAACAGCAAGAGCACATCTCC	54472	0	A_55_P2349747	9330159N05Rik	gb|Mus musculus adult male diencephalon cDNA, RIKEN full-length enriched library, clone:9330159N05 product:hypothetical protein, full insert sequence. [AK034152]	0.346678625421582	8.5296472801531	0.654834398980485	0.520095906143507	0.6602406280933	-6.37358113936841	0.142857142857143	0.142857142857143	0.107142857142857	0.2	0.257142857142857
681	AK034192	56	118	578	TTTGTTCTCAAATATTACATCTCAGTGTACTGGCCTGGGGAGAAGCAACCTGCTAGGTGA	8412	0	A_55_P1959673	Gm4491	gb|Mus musculus adult male diencephalon cDNA, RIKEN full-length enriched library, clone:9330162K03 product:unclassifiable, full insert sequence. [AK034192]	0.134929636643963	5.30632909348057	0.712096029321684	0.484696920505915	0.63057599118528	-6.33417621373415	0.360374985078224	-0.108112495523467	0.522543728363424	0.202919862478357	-0.202919862478357
682	AK034224	118	24	2526	CAGTGAGCTAGAATGTAATGTCCACGTTCAGAAATCTGTATAGAATAAAGCCTCTTTACT	17282	0	A_55_P2025984	Anks1b	gb|Mus musculus adult male diencephalon cDNA, RIKEN full-length enriched library, clone:9330165B21 product:RIKEN cDNA C030032C09 gene, full insert sequence. [AK034224]	0.274823491786183	11.9353243134018	2.00136358617938	0.0592221138811399	0.141250343029582	-4.71476638614126	0.357142857142857	-0.642857142857143	0.142857142857143	0.142857142857143	0.428571428571429
683	AK034235	228	133	2040	CTTCTTGCTTTCAGTTTGTTTTCTGTAGTTTTAGTGATCTCAGATCAACTGTAGTCTGAA	33342	0	A_55_P2189858	3021401L19Rik	gb|Mus musculus adult male diencephalon cDNA, RIKEN full-length enriched library, clone:9330166I03 product:unclassifiable, full insert sequence. [AK034235]	-0.00113831163389833	4.96340830152064	-0.00604999315130499	0.995233262904781	0.997107106487606	-6.5922270823351	-0.571428571428571	0.285714285714286	-0.5	-0.371428571428571	-0.314285714285714
684	AK034241	166	125	1836	TATTGGTAGTCATGTCAGTAAGTCCCAGATTAGCCAACACTACATCGTGAGATCCCGTCT	24371	0	A_55_P2197134	A930018M24Rik	gb|Mus musculus adult male diencephalon cDNA, RIKEN full-length enriched library, clone:9330167E06 product:unclassifiable, full insert sequence. [AK034241]	-0.494870865754208	7.40459413771609	-2.65086501333015	0.0154049068338694	0.0527469789561926	-3.50069032913283	-0.464285714285714	0.821428571428571	-0.428571428571428	-0.485714285714286	-0.714285714285714
685	AK034247	243	68	1639	TTCTTTTAAAACTGCTTGCTTTGAACTGCTTGTCCTGTGGTCTCCACTACAGCTACCGAG	35520	0	A_55_P2207220	Gm10065	gb|Mus musculus adult male diencephalon cDNA, RIKEN full-length enriched library, clone:9330168G06 product:hypothetical protein, full insert sequence. [AK034247]	0.387521759810125	7.1028939835844	3.82162216205426	0.00108017558809705	0.00771106737550409	-0.984478610391029	0.642857142857143	-0.928571428571428	0.571428571428571	0.371428571428571	0.542857142857143
686	AK034309	154	150	2491	TTTACAGCCTGCCTGCACTGTTGCTTTTCTCTCAAACTCTAATAAAATTGCCCTCTAACT	22699	0	A_55_P2326091	9330175M20Rik	gb|Mus musculus adult male diencephalon cDNA, RIKEN full-length enriched library, clone:9330175M20 product:unclassifiable, full insert sequence. [AK034309]	-0.056904321802115	10.9058224890666	-0.633675101067482	0.533531881968774	0.671621228324365	-6.38734309547371	0.142857142857143	0.142857142857143	0.0357142857142857	-0.257142857142857	-0.142857142857143
687	AK034378	103	39	2338	GCATGTTAAGAAACAGTAGAAGTTGGGAAACGTGTCTACTGTTTATATGTGAATGAATGT	15262	0	A_55_P2258961	9330184L24Rik	gb|Mus musculus adult male diencephalon cDNA, RIKEN full-length enriched library, clone:9330184L24 product:unclassifiable, full insert sequence. [AK034378]	0.236439893604143	6.70837637781666	1.62259730036074	0.120461461661855	0.236353202229481	-5.31928906815045	0.214285714285714	-0.214285714285714	-0.178571428571429	-0.257142857142857	0.0857142857142857
688	AK034487	250	12	1656	CGGATACAAATTCTGACATGCATGCCAAATGACTTGTTCTATAAATGACTTTTCTCATTG	36284	0	A_55_P2415910	9330199F22Rik	gb|Mus musculus adult male diencephalon cDNA, RIKEN full-length enriched library, clone:9330199F22 product:unclassifiable, full insert sequence. [AK034487]	-0.179622187275791	6.51724471529565	-0.757526613803806	0.457639277582582	0.607339499327393	-6.30068608263202	-0.392857142857143	-0.321428571428571	-0.285714285714286	-0.257142857142857	-0.257142857142857
689	AK034488	260	25	2013	CATGTGGTCTTGTCTAAGCCCCTCCCAAAAGCTTGTCTCAAATAAAAAGTAGAAAATGTT	37745	0	A_55_P2268022	9330199G10Rik	gb|Mus musculus adult male diencephalon cDNA, RIKEN full-length enriched library, clone:9330199G10 product:unclassifiable, full insert sequence. [AK034488]	0.139947116812349	8.09893208757408	1.13184960046403	0.27119499461769	0.422833077871592	-5.95263460655473	0.321428571428571	-0.25	0.285714285714286	0.257142857142857	0.142857142857143
690	AK034559	21	41	2040	TTTGGACCCAGACTCTTCTAAAGTGTTTGTATTGCTATGACAAAATACTTGAGATAACCC	3211	0	A_55_P2142453	Gm3853	gb|Mus musculus 12 days embryo embryonic body between diaphragm region and neck cDNA, RIKEN full-length enriched library, clone:9430006F03 product:unclassifiable, full insert sequence. [AK034559]	-0.242988099137514	4.71532191989015	-1.03420278722854	0.313485576226174	0.4679923759211	-6.05546303256821	-0.214285714285714	0.785714285714285	-0.428571428571428	-0.314285714285714	-0.0857142857142857
691	AK034586	382	37	2133	GATGCATGAAACAGGAAAGCCTTTGTTACATACAACTATTGCATTGAAGGTTGTCAACTT	55331	0	A_55_P2218334	9430011C21Rik	gb|Mus musculus 12 days embryo embryonic body between diaphragm region and neck cDNA, RIKEN full-length enriched library, clone:9430011C21 product:unclassifiable, full insert sequence. [AK034586]	-0.123519358994979	9.29456967947962	-0.870483539218262	0.394448477518636	0.548402377903091	-6.20901722907925	-0.642857142857143	0.428571428571428	-0.214285714285714	-0.0857142857142857	-0.6
692	AK034606	269	54	2232	AAGTTCTTTAACAAAAATTATTTAAATAAAAGTATCAGTCCTCCCCCACACCCAGCCCTC	39245	0	A_55_P2082570	AK034606	gb|Mus musculus 12 days embryo embryonic body between diaphragm region and neck cDNA, RIKEN full-length enriched library, clone:9430014E15 product:unclassifiable, full insert sequence. [AK034606]	1.08146894535544	7.56145180155866	6.87864651486848	1.15619583637115e-06	9.15324953860653e-05	5.66430450546942	0.892857142857143	-0.821428571428571	0.714285714285714	0.485714285714286	0.714285714285714
693	AK034691	213	68	908	ATGGAAATGACGCACCTGCAATTGGATTCTCTCACACAAAAGGGAAACACTCCCGTTCTA	31217	0	A_55_P2068600	9430025E04Rik	gb|Mus musculus 12 days embryo embryonic body between diaphragm region and neck cDNA, RIKEN full-length enriched library, clone:9430025E04 product:unclassifiable, full insert sequence. [AK034691]	-0.428949005759372	5.5827416560679	-2.53732135156745	0.0196791925735978	0.0633150492773215	-3.72602938316483	-0.702731220902536	0.738768719410358	-0.558581226871247	-0.542857142857143	-0.771428571428571
694	AK034708	316	132	1190	TAGGTGTGTCCTGAGTCCAGTGGTCACTTTGAAACTAAGTATCTGCTTTATCCAGTATTT	46004	0	A_52_P370746	1700084E18Rik	gb|Mus musculus 12 days embryo embryonic body between diaphragm region and neck cDNA, RIKEN full-length enriched library, clone:9430027D08 product:hypothetical protein, full insert sequence. [AK034708]	0.0440570696599289	4.9889649897164	0.158498350278524	0.875666577674317	0.922581511432845	-6.57930328178296	0.142857142857143	-0.0714285714285714	-0.25	-0.6	-0.314285714285714
695	AK034833	280	29	2615	TTCCCTCTTTGCTAGGCAGTAAAAATGGGTAAGAGTAAGTATGTGATGGAATGACGTAGT	40632	0	A_55_P2332771	Gm10848	gb|Mus musculus 12 days embryo embryonic body between diaphragm region and neck cDNA, RIKEN full-length enriched library, clone:9430045C13 product:hypothetical protein, full insert sequence. [AK034833]	-0.862449567210277	6.31617916279089	-2.92150592754904	0.00848761673795617	0.0341801856706175	-2.946123866516	-0.678571428571428	0.678571428571428	-0.535714285714286	-0.2	-0.485714285714286
696	AK034835	227	139	2367	GTGGGGTGCAGAGGGGAAACTAGGAAGGGGGCATTTGAAATGTAAATAAAATAACCAATT	33352	0	A_55_P2206269	9130403I23Rik	gb|Mus musculus 12 days embryo embryonic body between diaphragm region and neck cDNA, RIKEN full-length enriched library, clone:9430045F20 product:unclassifiable, full insert sequence. [AK034835]	-0.215813948474983	7.03751096938204	-1.23301736397369	0.231981950994999	0.378813760089879	-5.8375779483377	-0.25	0.0357142857142857	0.0357142857142857	0.314285714285714	0.0285714285714286
697	AK034854	87	47	4084	TTGTTAACTATATTCATTGGCAATTAAATATTAGCTGTGCCCAAGACAATTCCTTGGCCA	12938	0	A_55_P2370219	2810429I04Rik	gb|Mus musculus 12 days embryo embryonic body between diaphragm region and neck cDNA, RIKEN full-length enriched library, clone:9430048F07 product:unclassifiable, full insert sequence. [AK034854]	-0.0243995887556112	4.9403222146962	-0.0830539116066392	0.93464105421091	0.960783646518832	-6.58869047720182	-0.0714285714285714	-0.285714285714286	0	-0.0857142857142857	-0.371428571428571
698	AK034922	158	12	2998	ATTTCATGTAAACCAAGTATGGTGGTTTGAATAGGAATGGCCACCATAGCCCCTGAGTGT	23029	0	A_55_P2301713	9430062P05Rik	gb|Mus musculus 12 days embryo embryonic body between diaphragm region and neck cDNA, RIKEN full-length enriched library, clone:9430062P05 product:unclassifiable, full insert sequence. [AK034922]	0.624820603004947	4.29058664827054	2.18028360367559	0.0414573891151549	0.109241260321903	-4.40006598744212	0.678571428571428	-0.678571428571428	0.892857142857143	0.657142857142857	0.371428571428571
699	AK035008	238	9	1625	ATTCAACCCCTCCCACTCTAGGAACCCTTTCTCATTTTTCTTTTAATAAATACGAGTTCA	34551	0	A_66_P123028	LOC432754	gb|Mus musculus 12 days embryo embryonic body between diaphragm region and neck cDNA, RIKEN full-length enriched library, clone:9430073G04 product:unclassifiable, full insert sequence. [AK035008]	0.758483600161742	7.88677650731052	4.91481210508919	8.54983195297742e-05	0.00128493046512076	1.47463800555351	0.571428571428571	-0.571428571428571	0.214285714285714	-0.142857142857143	0.257142857142857
700	AK035181	335	160	2242	TTCATTGGATCAAAGGTTGGTGTGCCCCGCTATCTTACATCCTCAACATCCAGAAGAAAG	48952	0	A_66_P136021	Nsun7	gb|Mus musculus 12 days embryo embryonic body between diaphragm region and neck cDNA, RIKEN full-length enriched library, clone:9430096N11 product:hypothetical protein, full insert sequence. [AK035181]	0.0158715606564055	6.46246167032056	0.158244130286721	0.87586425710852	0.922681643913898	-6.57934474007845	-0.0357142857142857	-0.392857142857143	0	0.0285714285714286	0.257142857142857
701	AK035202	242	99	1957	AATCTGGGGCCCCCTTCTGCATATTTTACACAGATGTATGCTGACAAAACACCTGTACAC	35286	0	A_55_P2286675	9430099O15Rik	gb|Mus musculus 12 days embryo embryonic body between diaphragm region and neck cDNA, RIKEN full-length enriched library, clone:9430099O15 product:unclassifiable, full insert sequence. [AK035202]	0.0766848026801679	7.45095973718399	0.913850457661273	0.371769815558347	0.526725635608751	-6.17069303544049	0.535714285714286	0.0357142857142857	0.5	0.485714285714286	0.485714285714286
702	AK035394	120	4	1308	GGATGTCTCCTTCTGCCTTCAACAATAGTCCAAAGTCAATAATTTGAAGTAGTTATTTTG	17538	0	A_55_P2250424	9530029O12Rik	gb|Mus musculus adult male urinary bladder cDNA, RIKEN full-length enriched library, clone:9530029O12 product:unclassifiable, full insert sequence. [AK035394]	0.231846714217097	10.8733351481222	3.2116296676042	0.00441152762764117	0.0213311525556884	-2.32946161104459	0.535714285714286	-0.75	0.75	0.771428571428571	0.485714285714286
703	AK035396	305	86	1775	TAGAGAAAAATGAGCTTAAAAATCCGGAGCAAAAGAGGGGTGGTCCCTGAGAAGTCAGTG	44486	0	A_55_P2088720	AK035396	gb|Mus musculus adult male urinary bladder cDNA, RIKEN full-length enriched library, clone:9530030H05 product:unclassifiable, full insert sequence. [AK035396]	0.0870286350519933	10.427837955985	0.821863874491149	0.420923305694925	0.573101204017505	-6.2499296886615	0.535714285714286	-0.25	0.571428571428571	0.714285714285714	0.714285714285714
704	AK035477	248	158	1909	ATATTTTAAAGTGTATGTCAAGCAAGAGTGGCCAGAGCTGTTAGGGGAATCTTGGCAGCG	36251	0	A_55_P2262753	9530053J19Rik	gb|Mus musculus adult male urinary bladder cDNA, RIKEN full-length enriched library, clone:9530053J19 product:unclassifiable, full insert sequence. [AK035477]	0.167057314148217	10.6541479439008	1.86824056955779	0.076571465439421	0.170505791720734	-4.93736635432262	0.75	-0.535714285714286	0.857142857142857	0.942857142857143	0.714285714285714
705	AK035593	318	91	2280	GCGGCATTCACTGTTTGTCATGCTGGACCATGCAGTGTACGTTTTTATTTTGTTTTTCTT	46217	0	A_55_P2345776	N4bp2l1	gb|Mus musculus adult male urinary bladder cDNA, RIKEN full-length enriched library, clone:9530073H14 product:unclassifiable, full insert sequence. [AK035593]	-0.280204609374393	7.7574926627139	-2.45466575628374	0.0234670471017772	0.0718498092217959	-3.88696803992927	-0.607142857142857	0.892857142857143	-0.535714285714286	-0.257142857142857	-0.257142857142857
706	AK035630	273	73	2272	TACAAGCTTGCAGAATTTGCAAGGTCATTTAGAGAAATAAAATGACCCAAGCTCCAGCCT	39843	0	A_55_P2326647	9530078M16Rik	gb|Mus musculus adult male urinary bladder cDNA, RIKEN full-length enriched library, clone:9530078M16 product:unclassifiable, full insert sequence. [AK035630]	-0.322015264427652	5.60473298521717	-1.79035673631867	0.0886721938554686	0.189236865345146	-5.06266477970101	-0.5	0.785714285714285	-0.25	-0.142857142857143	-0.485714285714286
707	AK035677	171	116	1808	GGCTCCCATGGGCACTAGACATGCAGACATAAAATACACATAAAATAGAAATAAATCTTA	25234	0	A_55_P2374292	9530085L11Rik	gb|Mus musculus adult male urinary bladder cDNA, RIKEN full-length enriched library, clone:9530085L11 product:unclassifiable, full insert sequence. [AK035677]	-0.482312021796401	6.18118262018148	-4.31750099581332	0.000340404087207197	0.00339445477525605	0.131552603823918	-0.714285714285714	0.714285714285714	-0.642857142857143	-0.485714285714286	-0.657142857142857
708	AK035720	1	47	576	TTTGGTGTTGTTGACCACTGAAGACGAATTTGAATAGGAGTTTCAAAGACTGACAGGCCC	89	0	A_55_P2036031	Gm2675	gb|Mus musculus adult male urinary bladder cDNA, RIKEN full-length enriched library, clone:9530095P05 product:unclassifiable, full insert sequence. [AK035720]	-0.400128806021556	4.43924534665069	-1.7908131417202	0.0885966981025802	0.189183891700549	-5.06194155649532	-0.607142857142857	0.964285714285714	-0.642857142857143	-0.428571428571429	-0.428571428571429
709	AK035725	3	20	1945	TGGCAGACATTCACTCTGTAAGACAAATGCTTCATGATTCATTTAGGGACCTAGAAATAT	352	0	A_51_P180176	Gm16223	gb|Mus musculus adult male urinary bladder cDNA, RIKEN full-length enriched library, clone:9530096H18 product:itchy, full insert sequence. [AK035725]	1.09901557344258	6.08030629492162	4.39572345516624	0.000283790214947914	0.00298024806446478	0.308003720646992	0.821428571428571	-0.75	0.607142857142857	0.6	0.885714285714286
710	AK035757	376	50	1099	CAGTGATTAGAATAGTGTTTAGCAGGCCACTATTAGGTTCTTAAACATTTATTGAACGAC	54513	0	A_55_P2008121	9630001P10Rik	gb|Mus musculus 16 days neonate cerebellum cDNA, RIKEN full-length enriched library, clone:9630001P10 product:unclassifiable, full insert sequence. [AK035757]	-0.352053788143766	5.91980140458617	-0.758975679989273	0.456791502810827	0.606588665542082	-6.29958569570902	-0.571428571428571	0.785714285714285	-0.5	-0.2	-0.142857142857143
711	AK035765	335	97	2682	TTCACAACCCTCTGGGGTGGATTTTGTGATCTCCTTTTTACAAATAAAAGTCTGAAACTC	48841	0	A_55_P2360271	9530056K15Rik	gb|Mus musculus 16 days neonate cerebellum cDNA, RIKEN full-length enriched library, clone:9630002I21 product:unclassifiable, full insert sequence. [AK035765]	-0.0463020088214421	9.18208527287484	-0.116001602068444	0.908817571893539	0.944190829582743	-6.58531117801344	0.357142857142857	-0.0714285714285714	0.428571428571428	0.6	0.371428571428571
712	AK035805	343	18	1540	TGTGGTGTGTACCGTTCTACCATTTTGTGGACTAAACAAAAGAGGAATCTTGTATTTTTA	49860	0	A_55_P2367415	A630026N12Rik	gb|Mus musculus 16 days neonate cerebellum cDNA, RIKEN full-length enriched library, clone:9630005N12 product:unclassifiable, full insert sequence. [AK035805]	-0.513403540256572	8.30727493161213	-4.20645218007053	0.000440819432694286	0.00405544869472503	-0.118947543692543	-0.714285714285714	0.642857142857143	-0.5	-0.2	-0.485714285714286
713	AK035813	380	99	2924	AGTACCTGCTAAAGGTTTCTTTTCCCTTTTACTTCCCTTTCTCAGTATATTCAAAGATGC	55160	0	A_55_P2165969	Ncor1	gb|Mus musculus 16 days neonate cerebellum cDNA, RIKEN full-length enriched library, clone:9630006N21 product:Nuclear receptor co-repressor 1 (N-CoR1) (N-CoR) homolog [Homo sapiens], full insert sequence. [AK035813]	0.0963276148470325	8.67232883122382	0.956589502150712	0.350288221500753	0.505615926001675	-6.13125432429332	0.25	0.107142857142857	0.0357142857142857	-0.0857142857142857	0.0857142857142857
714	AK035822	298	123	3975	TTCAAATCACCATAGCTACATAGGGAGCTCTAGATCTTGTGTTATAGGGAGACCTGTTTC	43403	0	A_55_P2395911	D2Ertd295e	gb|Mus musculus 16 days neonate cerebellum cDNA, RIKEN full-length enriched library, clone:9630008E13 product:unclassifiable, full insert sequence. [AK035822]	-0.541365651076836	8.56149969726932	-3.21999039777204	0.00432830295349193	0.0210444871567339	-2.31141283802959	-0.714285714285714	0.571428571428571	-0.357142857142857	0.0285714285714286	-0.428571428571429
715	AK035826	165	103	1442	GCGAGGTACAGTGTATGAAAGGATAAACTTTTCTCAAGCAGTGGAATAAAAAAGAAATTC	24335	0	A_55_P2243828	LOC552901	gb|Mus musculus 16 days neonate cerebellum cDNA, RIKEN full-length enriched library, clone:9630008J17 product:unclassifiable, full insert sequence. [AK035826]	-0.612204861352406	6.86074062769916	-2.62318208472332	0.0163577096049749	0.0551967210928833	-3.55606382013564	-0.571428571428571	0.428571428571428	-0.25	0.0285714285714286	-0.371428571428571
716	AK035840	94	16	3327	GCCATGGCACACAGTGGAGTGTTCTTTCTCTCTCTCACACACACATAACAAGTAAATACA	13760	0	A_55_P2409306	9030624J02Rik	gb|Mus musculus 16 days neonate cerebellum cDNA, RIKEN full-length enriched library, clone:9630009L01 product:hypothetical protein, full insert sequence. [AK035840]	1.34053048239186	7.57898642551658	4.88682956329564	9.11712046997637e-05	0.00133941037508146	1.41207510641743	0.607142857142857	-0.535714285714286	0.285714285714286	-0.0857142857142857	0.314285714285714
717	AK035845	144	54	1828	ATTTTTACTTTTAAAAACACCTGGCATGCGGAGTTGGCTCAGTGGTAGAGGGCTTGCCTA	21099	0	A_55_P2296118	9630010G10Rik	gb|Mus musculus 16 days neonate cerebellum cDNA, RIKEN full-length enriched library, clone:9630010G10 product:unclassifiable, full insert sequence. [AK035845]	-0.0417006547894765	13.7054669997528	-0.603616509969908	0.552939084731278	0.687533073196502	-6.40614650814928	-0.392857142857143	0.0357142857142857	0.0714285714285714	0.142857142857143	-0.371428571428571
718	AK035916	383	19	2057	GGACACTTAGATTCTAGGACAGTCAACTGATTCATCCTAATTTGGACTAATAAAATTTGG	55580	0	A_55_P2328013	9630017O17	gb|Mus musculus 16 days neonate cerebellum cDNA, RIKEN full-length enriched library, clone:9630017O17 product:unclassifiable, full insert sequence. [AK035916]	-0.92152105019139	5.05782718500223	-5.27605145668188	3.75242386954212e-05	0.000732701542519633	2.27713320400147	-0.785714285714285	0.785714285714285	-0.642857142857143	-0.428571428571429	-0.6
719	AK035942	174	132	4403	GCCTCGATTTTGAACTTCTGGCCTCCAGCGCTATGACAGAATAAATGATGTTTTTAAGTC	25546	0	A_55_P2274134	9030625N01Rik	gb|Mus musculus 16 days neonate cerebellum cDNA, RIKEN full-length enriched library, clone:9630020A13 product:Ras and a-factor-converting enzyme 1 homolog (S. cerevisiae), full insert sequence. [AK035942]	-0.470929334062141	6.95625372699496	-4.73863251857499	0.000128239983501295	0.0016930589915993	1.07997315948461	-0.785714285714285	0.642857142857143	-0.571428571428571	-0.542857142857143	-0.771428571428571
720	AK035945	235	110	517	GCCAGTGTTTTCCTACTTACTGCATCTTGGATTAGTTTGCTGCCATTTTGAAGAGTTTGC	34442	0	A_55_P2126615	Nav3	gb|Mus musculus 16 days neonate cerebellum cDNA, RIKEN full-length enriched library, clone:9630020C08 product:unclassifiable, full insert sequence. [AK035945]	0.037011808292986	9.33891281115034	0.206291530145665	0.838665745486063	0.897926920149199	-6.57033087014708	0.107142857142857	0.178571428571429	0.107142857142857	0.314285714285714	0.428571428571429
721	AK035992	291	78	2395	CAACACAAGAGGGGTTGGAAACAATATAGTGGGTGAATATAGAATTGATTATTAGGGGGT	42454	0	A_55_P2196417	AK035992	gb|Mus musculus 16 days neonate cerebellum cDNA, RIKEN full-length enriched library, clone:9630025F12 product:unclassifiable, full insert sequence. [AK035992]	-0.111383526015246	5.43083105321852	-0.716731740103588	0.481893801444149	0.62792446626551	-6.33084876023616	-0.0714285714285714	0.142857142857143	0.321428571428571	0.485714285714286	0.2
722	AK036139	68	125	3904	GGACAACAAAATAACAAGACCCTGTCTGTCAAATTTTGTGAAACTAAATACAGGAAGAAG	10177	0	A_55_P2386095	9630039A02Rik	gb|Mus musculus 16 days neonate cerebellum cDNA, RIKEN full-length enriched library, clone:9630039A02 product:chromobox homolog 3 (Drosophila HP1 gamma), pseudogene3, full insert sequence. [AK036139]	0.055172238654162	9.32093805200478	0.275487042573161	0.785791289509213	0.863079697621336	-6.55319677168216	0.107142857142857	0.0357142857142857	0.321428571428571	0.6	0.371428571428571
723	AK036265	31	46	1734	TTTATACCCATTTCCTGGTACCCAGAGCGCTGAAGACAGGGAGAATCCTGAAAATAGAAC	4732	0	A_55_P1957997	LOC100047123	gb|Mus musculus 16 days neonate cerebellum cDNA, RIKEN full-length enriched library, clone:9630050E20 product:unclassifiable, full insert sequence. [AK036265]	-0.489480765410725	8.44096517350772	-4.44978588913308	0.000250294788364264	0.00272803862667727	0.42991867872087	-0.928571428571428	0.642857142857143	-0.857142857142857	-0.828571428571429	-1
724	AK036277	180	82	3341	GAATGTAATTCTCGCCTCGACCCTATAAATACAACTTTGCTAAAGGTAGTGTATTTGCTC	26319	0	A_52_P518233	Ndrg3	gb|Mus musculus 16 days neonate cerebellum cDNA, RIKEN full-length enriched library, clone:9630053D03 product:N-myc downstream regulated 3, full insert sequence. [AK036277]	-0.126375060040097	10.2174884675893	-1.42801658124403	0.168842406850818	0.301937079236809	-5.59248729999859	-0.607142857142857	0.178571428571429	-0.75	-0.828571428571429	-0.657142857142857
725	AK036290	138	109	2471	GTTGGAACTCTTCAAAATGGGGGAAGTATATGTTTAGGTTAATAGAAACACTTTCTTGGT	20330	0	A_55_P2401971	AU015680	gb|Mus musculus 16 days neonate cerebellum cDNA, RIKEN full-length enriched library, clone:9630054C12 product:unclassifiable, full insert sequence. [AK036290]	0.191500090719117	8.64537746743914	1.24139730026377	0.228938357404947	0.375366603860889	-5.82766805540446	0.571428571428571	-0.428571428571428	0.607142857142857	0.771428571428571	0.771428571428571
726	AK036325	88	57	4373	TCCACATACATGTAAATGCATGTGCATACCAAAGAGAGAGAAAAGGAGAGAGAGAGACAG	12957	0	A_55_P2370250	Syn3	gb|Mus musculus 16 days neonate cerebellum cDNA, RIKEN full-length enriched library, clone:9630056N24 product:unclassifiable, full insert sequence. [AK036325]	0.587486288755458	8.10974260878058	1.57359369415168	0.131395820821633	0.251703691176713	-5.39065330577562	0.785714285714285	-0.714285714285714	0.714285714285714	0.657142857142857	0.657142857142857
727	AK036349	25	141	3157	GATGATACAGCTGGTTTTGAGTCATTTTCCCTTCTGTAAGTAACCCCAATAAAACTCAAA	3996	0	A_55_P2362645	4930568G15Rik	gb|Mus musculus 16 days neonate cerebellum cDNA, RIKEN full-length enriched library, clone:9630059M20 product:unclassifiable, full insert sequence. [AK036349]	0.145545679775455	5.08375805843731	0.760931226569602	0.455648920320899	0.605711896238922	-6.29809755757625	0.357142857142857	-0.214285714285714	0.464285714285714	0.6	0.6
728	AK036481	46	65	1748	CCCCCAGTTTTTAAAAACAAGGTGTTCCTTGATTTATAATCCTTCTTGTTTATGCTGTGT	6850	0	A_55_P2154208	Zc3hav1	gb|Mus musculus adult male bone cDNA, RIKEN full-length enriched library, clone:9830115L13 product:unclassifiable, full insert sequence. [AK036481]	-0.270761810756413	8.73581881866567	-1.94099862324566	0.0666019479492291	0.153848514689937	-4.81698570060647	-0.321428571428571	0.464285714285714	0.0357142857142857	0.0857142857142857	-0.314285714285714
729	AK036632	2	63	3210	GGTGCTCGATTTCTAGTTATCATAAGGAAAGCAATAGCAGTTTTAAAGTCTTTTTCCTTC	122	0	A_55_P2383283	2310001H17Rik	gb|Mus musculus adult male bone cDNA, RIKEN full-length enriched library, clone:9830143P17 product:unclassifiable, full insert sequence. [AK036632]	-1.41841675760153	4.69562873159017	-4.16566197285492	0.000484754383942493	0.00433215595897369	-0.210929404708602	-0.414431232839957	0.702731220902536	-0.252262489554756	-0.289885517826224	-0.521793932087204
730	AK036640	225	90	2463	TAACAAGGACATGTTTGTTTTCTCCCTGGAAGAGCCTCATTTCCAAGAACCCCACCATGT	32977	0	A_55_P1966359	Itgb2l	gb|Mus musculus adult male bone cDNA, RIKEN full-length enriched library, clone:9830144L20 product:integrin beta 2-like, full insert sequence. [AK036640]	0.556186852883924	4.46332141883245	2.03450123201759	0.0554892464353219	0.134792291673728	-4.65777839648756	0.642857142857143	-0.642857142857143	0.571428571428571	0.542857142857143	0.542857142857143
731	AK036683	238	36	2863	GTATCTATCACCTAACTTCCTTATTTTCTTCTGTAATGTAAATCTGATGCTCGCTTTGGA	34598	0	A_55_P1954643	2310081J21Rik	gb|Mus musculus adult male bone cDNA, RIKEN full-length enriched library, clone:9830162J21 product:unclassifiable, full insert sequence. [AK036683]	0.648551748594352	5.9008154136694	3.46486084261056	0.00246890103495782	0.0139609416413006	-1.77724310847373	0.571428571428571	-0.428571428571428	0.25	-0.0285714285714286	0.371428571428571
732	AK036791	285	30	2136	CCAAGGGCCTTTAGAGTGATAGCATCGGATGTTGTTTATTTTATGATGAAAAGTCTCAAG	41500	0	A_51_P272735	Gm7968	gb|Mus musculus adult female vagina cDNA, RIKEN full-length enriched library, clone:9930010I05 product:unclassifiable, full insert sequence. [AK036791]	-0.153718104498788	8.07177287453279	-1.179272559841	0.252240590289523	0.401862038574017	-5.89976275924988	-0.428571428571428	0.428571428571428	-0.214285714285714	0.371428571428571	0.2
733	AK036888	289	135	61	TATGTGGATCCAATCTTGACCCTCTCCTGCTCCACTTTCCAGGTCTGGAACTTCCCTCAA	42270	0	A_55_P2091039	Gm6209	gb|Mus musculus adult female vagina cDNA, RIKEN full-length enriched library, clone:9930021P14 product:unclassifiable, full insert sequence. [AK036888]	0.73573278766106	8.32386405766377	4.01768010921504	0.000684307455105848	0.00553136780459529	-0.544290430051236	0.607142857142857	-0.535714285714286	0.285714285714286	-0.0857142857142857	0.314285714285714
734	AK036896	361	141	2002	CATGCCTCGGAATCCAGGCTTCGTGCTTACTTTCATAGCTGATAGGGAAATATGGGAATT	52658	0	A_55_P2025820	Plcb4	gb|Mus musculus adult female vagina cDNA, RIKEN full-length enriched library, clone:9930022F01 product:unclassifiable, full insert sequence. [AK036896]	0.373222502885929	9.23649344733411	2.56051515866822	0.0187242477467281	0.0611386123773821	-3.68038807320195	0.821428571428571	-0.392857142857143	0.857142857142857	0.885714285714286	0.885714285714286
735	AK036897	338	82	825	ATTTGAATCACCAGGACAGAGCCTTCCTCCGTTGCACAGTGGCCGTCCTGATGGAGTTGC	49103	0	A_55_P2001334	Gpr31c	gb|Mus musculus adult female vagina cDNA, RIKEN full-length enriched library, clone:9930022F21 product:similar to G PROTEIN COUPLED RECEPTOR [Mus musculus], full insert sequence. [AK036897]	0.75282404719878	5.95598033873507	3.54724986680785	0.00204129978420884	0.0120735883054327	-1.59543846915852	0.714285714285714	-0.571428571428571	0.357142857142857	-0.0285714285714286	0.428571428571429
736	AK036921	252	88	2523	GTCTCACCTGTAGTGAAAATGAATGAAAAACTCTCAGACTTTTATAAGCATCCTCAAGTT	36707	0	A_55_P2301063	9930024M15Rik	gb|Mus musculus adult female vagina cDNA, RIKEN full-length enriched library, clone:9930024M15 product:unclassifiable, full insert sequence. [AK036921]	-0.0107113350554169	9.05728646847098	-0.0944740297463367	0.925680385178646	0.954816036162684	-6.58764572028454	-0.214285714285714	0.285714285714286	0.107142857142857	0.485714285714286	0.2
737	AK036927	336	123	2212	TGTCTTGATCTCTAAAAGTGAATATGGCTATACCAACTTTCTGGGGGAAAATTACAAAGT	48887	0	A_55_P2009305	Chst9	gb|Mus musculus adult female vagina cDNA, RIKEN full-length enriched library, clone:9930026E19 product:unclassifiable, full insert sequence. [AK036927]	-0.518352906315611	5.08471713900214	-2.5806898993582	0.0179292394418419	0.0591145213481019	-3.64052213639943	-0.571428571428571	0.357142857142857	-0.107142857142857	-0.0857142857142857	-0.6
738	AK036976	70	115	3031	GGGTGAGTATGGGAGACTTTTGGTATAGCATTGGAAATGTAAATGAGCTAAATACATAAT	10448	0	A_55_P2102738	AK036976	gb|Mus musculus adult female vagina cDNA, RIKEN full-length enriched library, clone:9930032A20 product:unclassifiable, full insert sequence. [AK036976]	0.662290184441911	16.7120392144897	5.01048447717586	6.86698672301406e-05	0.00110219349779666	1.68814758004889	0.821428571428571	-0.75	0.714285714285714	0.657142857142857	0.942857142857143
739	AK037146	160	40	1931	GACATTGTATGTTAACTTTATGTCTCTGTGGGAAACGTATTTGCTGTAAAATATGTGTCC	23367	0	A_55_P2257670	A030001D16Rik	gb|Mus musculus 6 days neonate skin cDNA, RIKEN full-length enriched library, clone:A030001D16 product:unclassifiable, full insert sequence. [AK037146]	0.274871700273913	6.17144781005394	1.6154762965242	0.122001208571862	0.238354376342922	-5.32976338721088	0.321428571428571	-0.535714285714286	0.357142857142857	-0.0857142857142857	-0.0285714285714286
740	AK037150	36	144	3546	GAAATAAAGTCATATGGAAAACACCCAGCACAAAGCTGACTGTGTGAATGAGTCAAAGGC	5498	0	A_55_P2144736	Prelp	gb|Mus musculus 6 days neonate skin cDNA, RIKEN full-length enriched library, clone:A030001H09 product:proline arginine-rich end leucine-rich repeat, full insert sequence. [AK037150]	0.327940965456028	4.67144775102155	1.34505887004014	0.19378308961875	0.33340606302052	-5.70040549179715	0.357142857142857	-0.285714285714286	-0.0714285714285714	-0.0857142857142857	0.428571428571429
741	AK037200	336	89	510	TCTTTTTATTTCTTACAGATTTGTGTGACCAAAGGGGCATCACCGGCCTCCTGGTTTCTG	48828	0	A_55_P1982553	AK037200	gb|Mus musculus 6 days neonate skin cDNA, RIKEN full-length enriched library, clone:A030009B01 product:unclassifiable, full insert sequence. [AK037200]	0.542645427932155	5.51520256682828	4.48674455600543	0.000229716068785084	0.00257402754183064	0.513234486570026	0.678571428571428	-0.892857142857143	0.642857142857143	0.428571428571429	0.6
742	AK037310	208	39	1918	TATAGGTCAGCACATGACAGAGGCTTCATGGGAGCAAGAGATGTGATTGGTATTGAGTCA	30288	0	A_55_P2214348	4930469K13Rik	gb|Mus musculus 16 days neonate thymus cDNA, RIKEN full-length enriched library, clone:A130005E13 product:unclassifiable, full insert sequence. [AK037310]	0.223836499939761	6.02510379438123	1.54210124398268	0.138851254863804	0.261894571730197	-5.4356218587875	0.142857142857143	-0.0714285714285714	0.214285714285714	0.314285714285714	0.2
743	AK037357	243	39	3228	CTCCAGGGAAACATTACCATGAAGAAATCTAAAAGGGAGACAAATTAATTTCATTATCGC	35468	0	A_55_P2290914	Trav3n-3	gb|Mus musculus 16 days neonate thymus cDNA, RIKEN full-length enriched library, clone:A130010C18 product:unclassifiable, full insert sequence. [AK037357]	0.182102941875908	5.15729030462828	0.905577001605657	0.376027972443119	0.530889877000122	-6.17813678093657	0.178571428571429	-0.678571428571428	0.535714285714286	0.714285714285714	0.428571428571429
744	AK037392	144	65	2263	TGTATTATCCTTCTCCTCTGTGACTGTCTCCATACTTAATAAAGTCACTAGCTTTGCTTC	21119	0	A_55_P2385749	A130014A01Rik	gb|Mus musculus 16 days neonate thymus cDNA, RIKEN full-length enriched library, clone:A130014A01 product:unclassifiable, full insert sequence. [AK037392]	-0.0940801493502494	8.62123772141562	-0.985008635938972	0.336482357285989	0.491027038997992	-6.10412228043434	-0.357142857142857	0.357142857142857	-0.0357142857142857	0.257142857142857	-0.0857142857142857
745	AK037412	116	10	1928	TCCTCTTGCATTTATTTCTCCTCTATATTCATTCTTAGACTTTGGGGAGAACACCCCCTC	16968	0	A_55_P1980336	AK037412	gb|Mus musculus 16 days neonate thymus cDNA, RIKEN full-length enriched library, clone:A130015L10 product:unclassifiable, full insert sequence. [AK037412]	-0.105101555426112	7.77309116088744	-0.914842296025937	0.371261508867433	0.526147928988989	-6.16979649303946	-0.178571428571429	-0.0357142857142857	0.0714285714285714	0.657142857142857	0.428571428571429
746	AK037423	208	138	2562	TTGTTTGTTTCTGTTTTGTGGGCAGGTTGCAGAGGTAGAGGGCAAATACAAAGAGACAGG	30463	0	A_55_P2098603	AK037423	gb|Mus musculus 16 days neonate thymus cDNA, RIKEN full-length enriched library, clone:A130017K18 product:unclassifiable, full insert sequence. [AK037423]	0.248343757384248	8.10167715941103	1.37066251755334	0.185791415489948	0.323512007171764	-5.66766414709008	0.464285714285714	-0.25	0.285714285714286	0.371428571428571	0.771428571428571
747	AK037456	199	87	1337	TTTATGCCTCAAAGAATGCCATCATGTAACACATGCCCCTGGGTTCAATCCTCAGGACTT	29211	0	A_55_P2355345	A130019P10Rik	gb|Mus musculus 16 days neonate thymus cDNA, RIKEN full-length enriched library, clone:A130019P10 product:unclassifiable, full insert sequence. [AK037456]	0.462608647329731	9.13158025301879	2.70021141877255	0.0138354844426162	0.0488670909700848	-3.40132110374931	0.642857142857143	-0.428571428571428	0.607142857142857	0.6	0.6
748	AK037495	228	129	2151	AATAGAAGGCAAAAATTGTCCTGAATCAAAAGAAAGTAGGGGGCAGGTGACTGGCTCAGC	33335	0	A_55_P2206496	1810062O18Rik	gb|Mus musculus 16 days neonate thymus cDNA, RIKEN full-length enriched library, clone:A130021I08 product:unclassifiable, full insert sequence. [AK037495]	-0.543674728450259	5.36385478961518	-3.8033715054413	0.00112700993590898	0.00794397775883752	-1.02533115115647	-0.928571428571428	0.642857142857143	-0.75	-0.771428571428571	-0.942857142857143
749	AK037533	162	15	2442	ACTGTCTTAGACTTGGCTTTTCAGACTCAGTTCTGCTTCACACACTCAGTTCTGCGATCA	23611	0	A_52_P359257	5830408C22Rik	gb|Mus musculus 16 days neonate thymus cDNA, RIKEN full-length enriched library, clone:A130024E03 product:unclassifiable, full insert sequence. [AK037533]	-0.880852092272002	7.26967707627546	-2.92317544911839	0.00845606151584201	0.0340968470703647	-2.94263499243249	-0.642857142857143	0.928571428571428	-0.714285714285714	-0.485714285714286	-0.485714285714286
750	AK037541	311	132	2728	CACTTGCTTATCTACGGATGATTAGATATCTAAATAACATGTTTAAGGTGAATAGCCACC	45433	0	A_55_P2246344	5830407E08Rik	gb|Mus musculus 16 days neonate thymus cDNA, RIKEN full-length enriched library, clone:A130024J05 product:hypothetical protein, full insert sequence. [AK037541]	0.536751095012007	4.62799303800292	1.62531154781204	0.119878896562072	0.235548751881728	-5.31528744107078	0.678571428571428	-0.75	0.571428571428571	0.542857142857143	0.771428571428571
751	AK037550	362	146	2791	CCCAGGTACATACCCAGGCAAACACACATACCTAAACATAAATAAAAGTGAAAATAAACT	52666	0	A_55_P2255737	D730035F11Rik	gb|Mus musculus 16 days neonate thymus cDNA, RIKEN full-length enriched library, clone:A130026C10 product:hypothetical protein, full insert sequence. [AK037550]	-0.106592659337893	6.44451566313993	-0.719348763914338	0.480315543393504	0.626485520766059	-6.32896124978951	-0.464285714285714	-0.0357142857142857	-0.107142857142857	-0.0857142857142857	-0.485714285714286
752	AK037556	266	62	2971	CTCTGCTCTTAGTTAACCAAAACACAAACAAACAAAACGCCAGCCCGCTATAGCAATAGG	38660	0	A_55_P2065651	AK037556	gb|Mus musculus 16 days neonate thymus cDNA, RIKEN full-length enriched library, clone:A130026H04 product:unclassifiable, full insert sequence. [AK037556]	0.0939842012876468	4.9423188119256	0.324733054085253	0.748782745208388	0.836972061303	-6.53802910268297	-0.107142857142857	0.107142857142857	-0.392857142857143	-0.771428571428571	-0.6
753	AK037585	104	134	2730	TTCAAAAGGTATCTGAGGCTTGAAGAGATGGCTCCCTTGGTATGGTGTTCCTTAAGCAAG	15435	0	A_55_P2212908	Pon2	gb|Mus musculus 16 days neonate thymus cDNA, RIKEN full-length enriched library, clone:A130027P21 product:unclassifiable, full insert sequence. [AK037585]	-0.244919239284374	6.53300943399543	-1.56921673172654	0.13241160352736	0.253093594687456	-5.39694545205028	-0.571428571428571	0.5	-0.285714285714286	-0.0857142857142857	-0.314285714285714
754	AK037654	374	12	3241	CACACACTGTGATCATGACTGTAATTACACTGGATAATCTTCATCAATTATTCCTGTATG	54152	0	A_55_P2335120	A130033P14	gb|Mus musculus 16 days neonate thymus cDNA, RIKEN full-length enriched library, clone:A130033P14 product:unclassifiable, full insert sequence. [AK037654]	-0.526505997121391	5.18749979958389	-2.31721036650241	0.0313052970106542	0.0887751602971265	-4.14829739625052	-0.428571428571428	0.928571428571428	-0.535714285714286	-0.428571428571429	-0.428571428571429
755	AK037657	243	5	2565	CTCAAAGCACAGTTTCAGCATCCTATTAAAACTACTGTGCTGCTAATAAAGAATTGTAAG	35408	0	A_55_P2306794	9030417H13Rik	gb|Mus musculus 16 days neonate thymus cDNA, RIKEN full-length enriched library, clone:A130034L04 product:unclassifiable, full insert sequence. [AK037657]	0.581539153198703	4.74106702750636	4.32554470773154	0.000334093273719567	0.00335107294837885	0.149698754315557	0.642857142857143	-0.714285714285714	0.357142857142857	0.0857142857142857	0.371428571428571
756	AK037728	342	154	4513	ACAGCTTTTCTCAGATCAGCTAAGGCTGCACAGGGAATGCCTATCTTGAAAAACCAAAAA	49811	0	A_55_P2408355	BB166591	gb|Mus musculus 16 days neonate thymus cDNA, RIKEN full-length enriched library, clone:A130042K21 product:unclassifiable, full insert sequence. [AK037728]	0.00828669537159854	10.8493501066225	0.0540096949937267	0.957467678071207	0.974035117236821	-6.59074223798993	0.321428571428571	0.25	0.428571428571428	0.542857142857143	0.257142857142857
757	AK037773	272	112	3286	AAATTCTTTGAGACATTCATGCTCACAGACAATGTCTTTCACTCTCTGCCCTTCTGTCTC	39633	0	A_55_P1999067	Gm10325	gb|Mus musculus 16 days neonate thymus cDNA, RIKEN full-length enriched library, clone:A130048M24 product:hypothetical protein, full insert sequence. [AK037773]	0.197025021491557	6.24800650493873	1.27074172851043	0.218521575220717	0.362624073896845	-5.792516247501	0.285714285714286	0	0	-0.6	-0.314285714285714
758	AK037820	329	50	2680	TTGAGCCTTTATTCTTAAGAACATAGTGTCTCTGGGGCCAAAGGAGTTCTTTTTGGTGTG	47889	0	A_55_P2398270	5033423O07Rik	gb|Mus musculus 16 days neonate thymus cDNA, RIKEN full-length enriched library, clone:A130052I20 product:unclassifiable, full insert sequence. [AK037820]	-0.0602987617435309	7.24977380777999	-0.418481520199334	0.68009096270744	0.786338738783931	-6.50236625524234	-0.107142857142857	0.321428571428571	0.214285714285714	0.485714285714286	0.142857142857143
759	AK037953	240	132	2192	GTGCTACAATTATCACTTTTGAGGTAAGCATGGGCTATATGGTGGGGTCCTCTCATAAGG	35060	0	A_55_P2221365	4930421J07Rik	gb|Mus musculus 16 days neonate thymus cDNA, RIKEN full-length enriched library, clone:A130066P10 product:similar to DMR-N9 PROTEIN (FRAGMENT) [Xenopus laevis], full insert sequence. [AK037953]	0.00711231821920322	9.77562402027898	0.0850905186305685	0.933042363883312	0.959855331742466	-6.58851400088075	-0.0714285714285714	0.428571428571428	0.0714285714285714	0.257142857142857	-0.0857142857142857
760	AK038006	377	66	3236	ACGGCTGTCGCTAGTACTGAAGTATTTGCTTTAAATGATAAACATTTAACATCCTACAGT	54828	0	A_52_P24690	AK038006	gb|Mus musculus 16 days neonate thymus cDNA, RIKEN full-length enriched library, clone:A130071C16 product:hypothetical protein, full insert sequence. [AK038006]	-0.287927999042736	7.27605821445729	-0.902071107635013	0.37784212119832	0.532732446895462	-6.18127231556053	-0.428571428571428	0.642857142857143	-0.214285714285714	0.142857142857143	0.0285714285714286
761	AK038031	208	140	2498	CGCGCTTACACTACAGATATGTACACCACATACTCTCCAATATACATCAAAGAAATTAAA	30467	0	A_55_P2227580	A130072N09Rik	gb|Mus musculus 16 days neonate thymus cDNA, RIKEN full-length enriched library, clone:A130072N09 product:unclassifiable, full insert sequence. [AK038031]	-0.292782124572611	5.95439348225581	-1.29922126455317	0.208766175812511	0.351037121184393	-5.7577368996538	-0.571428571428571	0.214285714285714	-0.25	-0.2	-0.428571428571429
762	AK038044	273	74	453	TTAACCTGTTCTGTGCCTCATCCTAAGGCAAACTCTGTAGGCTTTGCCTATGTTAGACTC	39845	0	A_55_P2025626	Gm13238	gb|Mus musculus 16 days neonate thymus cDNA, RIKEN full-length enriched library, clone:A130073N12 product:unclassifiable, full insert sequence. [AK038044]	0.28835848148506	9.45255358835463	2.61870054132935	0.0165171031289402	0.0555971322754451	-3.56500242215247	0.571428571428571	-0.857142857142857	0.785714285714285	0.714285714285714	0.428571428571429
763	AK038086	248	60	2395	CTGCCTTTACTTCTTGTGTGTTGAGGTTACAAGTATATGTTACCTGGTGATTGATATTTA	36078	0	A_55_P2084716	Asb3	gb|Mus musculus 16 days neonate thymus cDNA, RIKEN full-length enriched library, clone:A130077G12 product:ankyrin repeat and SOCS box-containing protein 3, full insert sequence. [AK038086]	0.222752415833926	7.40761241135555	1.61611407509627	0.121862632012531	0.238168967556447	-5.32882670699757	0.464285714285714	-0.464285714285714	0.642857142857143	0.885714285714286	0.828571428571429
764	AK038100	104	94	3488	GTGTAGGGAAGTCTTCCATACAGTTGGGTACTCTTAAGTTTCAAATGAACTTAAATATCC	15363	0	A_55_P2263098	A130078K24Rik	gb|Mus musculus 16 days neonate thymus cDNA, RIKEN full-length enriched library, clone:A130078K24 product:unclassifiable, full insert sequence. [AK038100]	-0.382913143667853	8.43988425288617	-1.85655141084416	0.078289935552799	0.173165600019736	-4.95641042853121	-0.357142857142857	0.357142857142857	-0.0357142857142857	0.257142857142857	-0.0857142857142857
765	AK038153	224	88	693	TGTCTGCTGTGAATCAGTGAAGACAGTATGTCCCTTCTCTCTGCTGTGCATTCCTATTGA	32693	0	A_55_P2416097	A130082J08Rik	gb|Mus musculus 16 days neonate thymus cDNA, RIKEN full-length enriched library, clone:A130082J08 product:unclassifiable, full insert sequence. [AK038153]	0.188703971792593	7.47697264806262	2.24744558706867	0.0361511906814685	0.0987715371825467	-4.27769456304078	0.535714285714286	-0.392857142857143	0.428571428571428	0.485714285714286	0.485714285714286
766	AK038155	351	56	3387	GAGGGATGGCTGATATTGGAATGCAAAGGGAATATGTAAATTAACTCAAAATGACCATTA	51076	0	A_55_P2374337	A130071D04Rik	gb|Mus musculus 16 days neonate thymus cDNA, RIKEN full-length enriched library, clone:A130082N01 product:unclassifiable, full insert sequence. [AK038155]	0.125269340454884	4.44202615226258	0.547874465304686	0.589890519060746	0.71777757389202	-6.43868146177722	0.0357142857142857	0.107142857142857	0.25	0.714285714285714	0.6
767	AK038224	346	84	3797	TATTTATTTTGAGGAGAGGGTCTACTTCACAGTAATGTGCCCAGCCAGTAACTACCTGGC	50262	0	A_55_P2280581	A130088B03Rik	gb|Mus musculus 16 days neonate thymus cDNA, RIKEN full-length enriched library, clone:A130088B03 product:unclassifiable, full insert sequence. [AK038224]	-0.0577483448220235	9.03718739029556	-0.51703629753055	0.610847887374221	0.73390860675425	-6.45536828601083	0.0714285714285714	0.357142857142857	0.321428571428571	0.542857142857143	0.257142857142857
768	AK038263	190	56	3146	CACTCTTGAAGAGCTTAGACCTAATCAGAATTGTGGACAAATGAACAGATAGTTGTATTT	27715	0	A_55_P2305420	D9Wsu90e	gb|Mus musculus 16 days neonate thymus cDNA, RIKEN full-length enriched library, clone:A130091A19 product:unclassifiable, full insert sequence. [AK038263]	-0.236881300410626	8.20504521762624	-1.3133782254014	0.204044924117614	0.346120077408283	-5.74020737800345	-0.464285714285714	0.464285714285714	-0.107142857142857	0.0857142857142857	-0.314285714285714
769	AK038306	98	155	1211	TATCTCTGTGTACTACATGTGTGTCTTGTGCCTGTCAAGACCAGAAGAGGGTGTTAGATC	14594	0	A_55_P2369442	LOC545086	gb|Mus musculus 16 days neonate thymus cDNA, RIKEN full-length enriched library, clone:A130094K19 product:inferred: putative {Mus musculus}, full insert sequence. [AK038306]	0.305705057611342	5.48695045829398	1.87593396267285	0.0754585745956076	0.168661679441058	-4.92478693954601	0.464285714285714	-0.821428571428571	0.607142857142857	0.371428571428571	0.371428571428571
770	AK038325	61	107	2901	TTTGACTTCTAAGATGAGTCCTCTTGCTCCTTCTGCTAAGAGTGGTCAGTGGTGAGTTGT	9264	0	A_55_P2345631	Tcrg-V1	gb|Mus musculus 16 days neonate thymus cDNA, RIKEN full-length enriched library, clone:A130095M15 product:unclassifiable, full insert sequence. [AK038325]	0.72730711296792	6.22120246447958	5.00350757390381	6.97745884976788e-05	0.00111366202637754	1.67259895547444	0.892857142857143	-0.678571428571428	0.642857142857143	0.6	0.885714285714286
771	AK038413	296	11	1560	GGTCTACATAGTGAGAACTTGGCTCAAACAAACAAGAAAATCCATAACACAGAATTCTTT	42907	0	A_55_P2359110	A230005M16Rik	gb|Mus musculus adult male hypothalamus cDNA, RIKEN full-length enriched library, clone:A230005M16 product:unclassifiable, full insert sequence. [AK038413]	-0.0590321630222972	5.07492134048373	-0.317968708476756	0.753831692077339	0.840491014019748	-6.54025852700181	0.142857142857143	0.357142857142857	0.0714285714285714	0.314285714285714	0.542857142857143
772	AK038423	138	78	655	GACATATCCAGAAATTTCCACTTCAGCAGTTTTCAAAGGTTTACTGGTTCCAAACTTAAA	20273	0	A_55_P2184023	Dnahc7a	gb|Mus musculus adult male hypothalamus cDNA, RIKEN full-length enriched library, clone:A230008D12 product:unclassifiable, full insert sequence. [AK038423]	0.0793789704203238	9.60154660526722	0.477401639416065	0.63829398749641	0.754347439768484	-6.47543239131595	0.428571428571428	-0.5	0.178571428571429	0.314285714285714	0.714285714285714
773	AK038479	100	6	2937	TAGCATGAGGAAAGGAATCATTGCATGGACTTAGGTGGTTTTCCTGCCATTAAAGTCAAG	14621	0	A_66_P128942	Mipep	gb|Mus musculus adult male hypothalamus cDNA, RIKEN full-length enriched library, clone:A230018O17 product:MITOCHONDRIAL INTERMEDIATE PEPTIDASE, MITOCHONDRIAL PRECURSOR (EC 3.4.24.59) (MIP) homolog [Rattus norvegicus], full insert sequence. [AK038479]	0.181146068623864	8.18711734439854	1.44335747404199	0.164526883238931	0.296312614690583	-5.57195531511853	0.357142857142857	-0.571428571428571	0	-0.142857142857143	0.257142857142857
774	AK038589	103	155	996	AGCCCAGAAGGGCAGACTCTTCAAACCATTTTTTGAAATATATGGACACACACGTTTTGT	15473	0	A_66_P139410	Gm3279	gb|Mus musculus adult male hypothalamus cDNA, RIKEN full-length enriched library, clone:A230048G09 product:unclassifiable, full insert sequence. [AK038589]	-0.17334810300149	3.93527052603009	-0.653554474154911	0.520903279241174	0.661048920281457	-6.37442589886906	-0.392857142857143	0.25	-0.107142857142857	0.257142857142857	-0.142857142857143
775	AK038598	209	2	2156	CCTGGCTTCCTTCAGTGATGGACTTATACACTCTAAGGTGAAATAAACTCTTTCCTTCTC	30515	0	A_55_P2351670	1700112J16Rik	gb|Mus musculus adult male hypothalamus cDNA, RIKEN full-length enriched library, clone:A230049F01 product:unclassifiable, full insert sequence. [AK038598]	0.50585623466529	8.79813051854177	5.1826155875779	4.63806682751544e-05	0.000852031059390562	2.07057592986136	0.928571428571428	-0.642857142857143	0.714285714285714	0.657142857142857	0.942857142857143
776	AK038608	158	52	1010	GTTATGAGATAGCCTACTGATTAATCAATACTCTGTTCTCTCTCTCACTCTTTCTCTCTG	23100	0	A_55_P2199040	Gm9886	gb|Mus musculus adult male hypothalamus cDNA, RIKEN full-length enriched library, clone:A230050B13 product:unclassifiable, full insert sequence. [AK038608]	1.23319662674036	7.24775353593321	4.8335044017475	0.000103061185451363	0.001453551624998	1.29271837168108	0.714285714285714	-0.642857142857143	0.5	0.2	0.485714285714286
777	AK038688	72	131	2162	CTGCAGTGACAGCATCAGGGATTAGTATATACTAGGTGCTCAACTAATATTTGTTAAATT	10769	0	A_55_P2275354	A230055C15	gb|Mus musculus adult male hypothalamus cDNA, RIKEN full-length enriched library, clone:A230055C15 product:unclassifiable, full insert sequence. [AK038688]	-0.193098046038127	7.59612590185404	-1.18365540350926	0.250540227896665	0.399852271677096	-5.89478119504861	-0.571428571428571	0.714285714285714	-0.392857142857143	-0.257142857142857	-0.6
778	AK038689	282	25	3644	GTAGAGGGTGATTATTAAGGGAGTTACCTAGCATTGAAAATGTAAATGAGGAAAATACCT	40914	0	A_55_P2286243	2410137F16Rik	gb|Mus musculus adult male hypothalamus cDNA, RIKEN full-length enriched library, clone:A230055D09 product:unclassifiable, full insert sequence. [AK038689]	0.186475355172398	8.69073347056849	1.06753743306237	0.298549372531454	0.45297494445317	-6.02128473538304	0.785714285714285	-0.285714285714286	0.642857142857143	0.6	0.771428571428571
779	AK038691	134	83	615	TATGAGTGCAGATCCACCGTAAGGCCAGAAGAGGGCGCAAGATCTCTGGAGCTGTTGTGA	19709	0	A_55_P2126601	Nceh1	gb|Mus musculus adult male hypothalamus cDNA, RIKEN full-length enriched library, clone:A230055I01 product:Hypothetical Lipolytic enzymes/esterase/lipase/thioesterase family active site containing protein, full insert sequence. [AK038691]	-0.478674786031474	4.88337692090009	-1.97571191115369	0.0622641064294296	0.14635359541266	-4.75845799064865	-0.857142857142857	0.714285714285714	-1	-0.942857142857143	-0.771428571428571
780	AK038723	379	88	935	GGTTAGCCATCCGTATAAGGTTAGGAAAGGATCATTACAGATATAACGTTTTAAAAACTC	55141	0	A_55_P2044518	Gm3961	gb|Mus musculus adult male hypothalamus cDNA, RIKEN full-length enriched library, clone:A230057D17 product:hypothetical protein, full insert sequence. [AK038723]	-1.09867610406437	4.41932106123257	-2.11322662537019	0.0474543971017626	0.120351465951194	-4.51999302937971	-0.714285714285714	1	-0.714285714285714	-0.485714285714286	-0.542857142857143
781	AK038789	271	80	582	GTGAGGGTTGCTGCACTGAAGTGGGGAAGTTCAGTGCCTATGGCTACACTGTTGGGAGCA	39580	0	A_52_P368262	Bcl7c	gb|Mus musculus adult male hypothalamus cDNA, RIKEN full-length enriched library, clone:A230063C04 product:inferred: Similar to B-cell CLL/lymphoma 7C {Mus musculus}, full insert sequence. [AK038789]	-0.134728401823102	8.49424798080467	-1.19475211274982	0.24627372210394	0.395203614059149	-5.88209718060559	-0.714285714285714	0.214285714285714	-0.392857142857143	-0.314285714285714	-0.6
782	AK038793	18	152	1084	GGAGTGGGGACAGCAGATGTGCTAGAGAAAACTTTGAAGGAAGAAAGAAAATGCTACAAA	2802	0	A_55_P2175489	Sfxn5	gb|Mus musculus adult male hypothalamus cDNA, RIKEN full-length enriched library, clone:A230063N01 product:sideroflexin 5, full insert sequence. [AK038793]	-0.504164764028002	6.64134022805448	-3.1311057734209	0.00529712072875063	0.0244704209769292	-2.50255839922531	-0.928571428571428	0.785714285714285	-0.678571428571428	-0.542857142857143	-0.828571428571429
783	AK038819	100	138	28	TTACCTTGTTGAGATGGGGGTTCCTGGTGACATCGTATCCGCGCTTCTTCAGGGGTACGG	14855	0	A_55_P2416934	A230065N10Rik	gb|Mus musculus adult male hypothalamus cDNA, RIKEN full-length enriched library, clone:A230065N10 product:hypothetical protein, full insert sequence. [AK038819]	-0.130508410940726	5.99105033713724	-0.698439108887965	0.49301005925872	0.637296395397883	-6.34385975194138	-0.0714285714285714	0.214285714285714	0.178571428571429	-0.0857142857142857	-0.371428571428571
784	AK038822	57	157	907	ATAGTGATTTCCTGGCTAGCTTGGGCGACGTATTGGAAGACTGTCTCAACAAGAACAACA	8768	0	A_55_P2147121	Ercc5	gb|Mus musculus adult male hypothalamus cDNA, RIKEN full-length enriched library, clone:A230065O19 product:excision repair cross-complementing rodent repair deficiency,complementation group 5, full insert sequence. [AK038822]	-0.00853987066641704	6.02818057368407	-0.0571579540332231	0.954991198693896	0.972658493579511	-6.59056183893743	0.357142857142857	0.142857142857143	0.571428571428571	0.542857142857143	0.257142857142857
785	AK038843	108	59	550	AAGTGACTTCTGGGTTAAAAGCAGACCCTGTTCTTGCAGAGGGCCTAAATTCAGTTCCTA	15875	0	A_55_P1998616	9630028I04Rik	gb|Mus musculus adult male hypothalamus cDNA, RIKEN full-length enriched library, clone:A230067N12 product:unclassifiable, full insert sequence. [AK038843]	0.363790730549788	4.80190557688427	1.35263514481137	0.191390455252858	0.330499182897254	-5.6907703217788	0.107142857142857	-0.535714285714286	-0.142857142857143	-0.314285714285714	0.0857142857142857
786	AK038970	289	55	3303	GTATGTTACAAATGAATACAGTTTCCCCCTCTCTCCACTTCTCCTAATCCTTCACACCAT	42127	0	A_55_P2250296	6330566A10Rik	gb|Mus musculus adult male hypothalamus cDNA, RIKEN full-length enriched library, clone:A230079O15 product:unclassifiable, full insert sequence. [AK038970]	1.00732031904974	8.6992580841583	6.70702181630461	1.65255390148001e-06	0.000110724291126307	5.31776125774021	0.75	-0.821428571428571	0.678571428571428	0.428571428571429	0.6
787	AK039014	118	162	309	TGAGAAACGGCAAAGGATTTTTGGAAGAGGCACTGCTAGCAGGTTTGGAGCTCCATGGAA	17527	0	A_55_P2050773	LOC100048452	gb|Mus musculus adult male hypothalamus cDNA, RIKEN full-length enriched library, clone:A230085I18 product:unclassifiable, full insert sequence. [AK039014]	0.012328863609735	8.25064487164252	0.111832916120913	0.912079759360429	0.946227745856872	-6.58580048752925	0.0357142857142857	-0.178571428571429	0.178571428571429	0.771428571428571	0.771428571428571
788	AK039017	253	140	2735	GCCAAGAAGTGGCAATGATGTACAGCAGACACATTTACTAATTGTTTACTGATTGAATAA	37088	0	A_55_P2296830	Gm13629	gb|Mus musculus adult male hypothalamus cDNA, RIKEN full-length enriched library, clone:A230085L12 product:hypothetical protein, full insert sequence. [AK039017]	-0.146866463192197	4.64797350790484	-0.62222236647087	0.540882389759518	0.677978618182039	-6.39461100976829	-0.0357142857142857	0.392857142857143	0.214285714285714	0.2	-0.0857142857142857
789	AK039021	33	80	1037	TACCTAATCGCTAAAATTTTGCACTTTTTGGCTACTTCACTAACGAATTCGAGGTGAAGG	5090	0	A_66_P102025	Gm4123	gb|Mus musculus adult male hypothalamus cDNA, RIKEN full-length enriched library, clone:A230086K09 product:unclassifiable, full insert sequence. [AK039021]	-0.0861608862003074	7.4538944461229	-0.562110252732421	0.58033770469018	0.70987696714518	-6.43066217229165	0.214285714285714	0.0714285714285714	0.142857142857143	0.0285714285714286	-0.142857142857143
790	AK039036	192	121	393	AGTTTAGTTCTAGACCAAAAGCTTACTAAAATGTCTCTCCTCCCTGCCCCCACTATGGTT	28116	0	A_55_P2100628	Gm12216	gb|Mus musculus adult male hypothalamus cDNA, RIKEN full-length enriched library, clone:A230089E10 product:unclassifiable, full insert sequence. [AK039036]	0.653365924736578	10.6560670323704	4.33722683624007	0.000325136690691982	0.00327725215241214	0.17605264907274	0.75	-0.821428571428571	0.571428571428571	0.371428571428571	0.542857142857143
791	AK039060	24	15	365	AAAGGTTGAAGAAGGAGGAAAGCGCCTCCCCCCAACTCTGAAGGGTGTTGGGATAGGGGT	3466	0	A_55_P2009196	Gm5441	gb|Mus musculus adult male hypothalamus cDNA, RIKEN full-length enriched library, clone:A230091C17 product:unclassifiable, full insert sequence. [AK039060]	-0.0263084992614955	7.2110650729138	-0.162697000332693	0.87240295931251	0.920146842290407	-6.5786089637484	0	-0.214285714285714	-0.25	-0.542857142857143	-0.371428571428571
792	AK039069	182	39	1604	CAGGTTATAAGCACATTGGCTTTACCCTTCCTTCAACTCCTTTTAAATTAGATCAAGTTA	26526	0	A_55_P2225470	A230092J17Rik	gb|Mus musculus adult male hypothalamus cDNA, RIKEN full-length enriched library, clone:A230092J17 product:unclassifiable, full insert sequence. [AK039069]	-0.103768106420852	7.20682431816818	-0.822464998261863	0.42058924859675	0.572858978728631	-6.24943721593432	-0.285714285714286	0.357142857142857	-0.321428571428571	0.142857142857143	0.0857142857142857
793	AK039088	218	4	2437	CACTAAACCTGGCTTCTTGAAGGTTTATAATGATCACTTCCACCCCCTGCTGGGAAGGAA	31685	0	A_66_P124136	Prkx	gb|Mus musculus adult male hypothalamus cDNA, RIKEN full-length enriched library, clone:A230094I17 product:putative serine/threonine kinase, full insert sequence. [AK039088]	0.196201257866883	7.45509385517089	2.54162479496108	0.019498619412658	0.0629081447395331	-3.71757651825684	0.642857142857143	-0.928571428571428	0.571428571428571	0.371428571428571	0.542857142857143
794	AK039149	83	88	1681	ATGCATTACAAGCAGAGGGCCTGTTTCTGAAGAGTCTAGAGCCAGCCAGGGTGGACAGCC	12434	0	A_55_P2140696	Plcd4	gb|Mus musculus adult male hypothalamus cDNA, RIKEN full-length enriched library, clone:A230102I21 product:phospholipase C, delta 4, full insert sequence. [AK039149]	0.00538937862577793	6.81527372419053	0.0440168156733751	0.96533107019386	0.97910376350886	-6.59124717171486	0.392857142857143	0.25	0.321428571428571	0.142857142857143	0.314285714285714
795	AK039175	26	108	3562	ATGACTTTGGTACTTAATATGCTATGCCATCCGTCTTCTTTGAAAACAATGAAAGGAACC	3939	0	A_55_P2213348	5330421C15Rik	gb|Mus musculus adult male hypothalamus cDNA, RIKEN full-length enriched library, clone:A230104L24 product:unclassifiable, full insert sequence. [AK039175]	0.078036713877415	10.0982547220163	0.508945422770132	0.616404796618403	0.73828889782675	-6.45959068666247	0.107142857142857	0.0357142857142857	0.321428571428571	0.6	0.371428571428571
796	AK039236	204	12	1695	CGCAGAGCTGTATTCCCATTCTTAGTGTGTTCCTTTTGATGTTTTTATAAATACAACTAC	29655	0	A_55_P2284332	A330032B11Rik	gb|Mus musculus adult male spinal cord cDNA, RIKEN full-length enriched library, clone:A330004A21 product:unclassifiable, full insert sequence. [AK039236]	-0.470175063977978	4.90972949483874	-2.40374428594589	0.0261290240716149	0.0779805197969572	-3.98472982126387	-0.607142857142857	0.464285714285714	-0.25	-0.0857142857142857	-0.6
797	AK039287	215	123	4225	GCATTCATGGAGGACTTTCTAGAAAAGGTGACACCTTGGTTGAGTCTTATAGGAGTAAAA	31599	0	A_55_P2391015	A330015K06Rik	gb|Mus musculus adult male spinal cord cDNA, RIKEN full-length enriched library, clone:A330015K06 product:unclassifiable, full insert sequence. [AK039287]	-0.605896442943254	6.94451908127804	-2.38364809134718	0.0272548930482993	0.0802539267727778	-4.02300889774911	-0.392857142857143	0.678571428571428	-0.285714285714286	-0.257142857142857	-0.6
798	AK039302	212	136	1257	AATGTAGTAGAAGACACAGAACACTAAAGCACTTTCTGGAGTATTTGTTCCACCCTGTGA	31042	0	A_55_P2321125	D230040A04Rik	gb|Mus musculus adult male spinal cord cDNA, RIKEN full-length enriched library, clone:A330019B12 product:hypothetical protein, full insert sequence. [AK039302]	-0.132250116077931	6.69084617889649	-1.04830150752128	0.3071048458039	0.46136264877086	-6.04112560520351	-0.357142857142857	0.357142857142857	-0.0714285714285714	0.485714285714286	0.2
799	AK039367	231	72	1150	GTGTGAGCTAAAGGGATGCTGCTTTCCCCTGATAATTTGTCTTCTTTTTTAAAAAATTTC	33816	0	A_55_P2193229	A330032P22Rik	gb|Mus musculus adult male spinal cord cDNA, RIKEN full-length enriched library, clone:A330032P22 product:unclassifiable, full insert sequence. [AK039367]	0.27385880656767	6.67951509563677	1.52211588060483	0.143762090565269	0.268607441129359	-5.46379062386603	0.25	-0.392857142857143	0.392857142857143	0.142857142857143	-0.314285714285714
800	AK039405	248	101	645	CAGTTCAACCATCAGACACAATTTTGAGAACTCAAGAGAAATGAATTGTACTGACTCATA	36151	0	A_55_P2005730	Trpm2	gb|Mus musculus adult male spinal cord cDNA, RIKEN full-length enriched library, clone:A330040H08 product:similar to TRANSIENT RECEPTOR POTENTIAL CHANNEL 7 (FRAGMENT) [Mus musculus], full insert sequence. [AK039405]	0.0707115511507839	7.64652755285452	0.718497905454945	0.480828340549471	0.626992326695347	-6.32957564135397	0	0.0714285714285714	0.0714285714285714	-0.257142857142857	-0.542857142857143
801	AK039415	144	155	2728	GATCAGTCCCCTTCAAATTATCCTTGTGTTATGACATGAGTGTGTATGTATATATGGTAT	21276	0	A_55_P2237618	4930419G24Rik	gb|Mus musculus adult male spinal cord cDNA, RIKEN full-length enriched library, clone:A330041C21 product:unclassifiable, full insert sequence. [AK039415]	0.00387522712821298	6.20669488297577	0.0194182154837786	0.984701468411875	0.990824095406904	-6.59205156429729	-0.0714285714285714	0.142857142857143	0.142857142857143	0.485714285714286	0.142857142857143
802	AK039451	322	48	1353	CAGAGGAAAGAGGGAACACACAGCTGCTAAAAGGGTGAACAGAAAATCATTTATCTAAAT	46720	0	A_55_P2273705	A330044H09	gb|Mus musculus adult male spinal cord cDNA, RIKEN full-length enriched library, clone:A330044H09 product:unclassifiable, full insert sequence. [AK039451]	-0.43384100599831	10.715646393961	-3.77713829287672	0.00119788378741013	0.0082846206940924	-1.08400703219256	-0.714285714285714	0.642857142857143	-0.5	-0.2	-0.485714285714286
803	AK039487	125	69	1930	AATTTATCCACGGGTGTTACACAAGCTGAGTCTTTGTGCAGTTGAGATAAATGCATTTCC	18523	0	A_55_P2402756	A330049N07Rik	gb|Mus musculus adult male spinal cord cDNA, RIKEN full-length enriched library, clone:A330049N07 product:unclassifiable, full insert sequence. [AK039487]	-0.811478644596759	6.61830874921235	-4.12947994355578	0.000527385185229505	0.00459796109144135	-0.292493676576039	-0.714285714285714	0.857142857142857	-0.75	-0.485714285714286	-0.485714285714286
804	AK039538	121	134	654	AAACTTGCTTCAAAAAGCACACTTCCAGGATTCACAAATCAGTGTCAGCCTAGCTTCTAA	18065	0	A_66_P114307	AK039538	gb|Mus musculus adult male spinal cord cDNA, RIKEN full-length enriched library, clone:A330057O21 product:unclassifiable, full insert sequence. [AK039538]	-0.560650595474316	5.44141878309514	-3.64514858390617	0.00162735820847476	0.0102902136868208	-1.37831358008394	-0.892857142857143	0.821428571428571	-0.892857142857143	-0.714285714285714	-0.657142857142857
805	AK039541	354	48	3806	GGGAAACTGAGTCAGCTGAATTTAAAACAGGGACTCTGATCCGGGCAGATAGGGAAAAAA	51354	0	A_55_P2346659	A330058E17Rik	gb|Mus musculus adult male spinal cord cDNA, RIKEN full-length enriched library, clone:A330058E17 product:unclassifiable, full insert sequence. [AK039541]	-0.589581667730523	4.4014283033302	-3.16545388510269	0.00490001817600659	0.0231019778699094	-2.42888887364675	-0.607142857142857	0.964285714285714	-0.642857142857143	-0.428571428571429	-0.428571428571429
806	AK039561	221	125	2132	ATGCCTCCTGTGTGCTGGCATGAGATGTGTATGGTAAAACTGTAAAATAAAGATGGAAAT	32476	0	A_55_P2372877	A330062J17Rik	gb|Mus musculus adult male spinal cord cDNA, RIKEN full-length enriched library, clone:A330062J17 product:unclassifiable, full insert sequence. [AK039561]	0.478462907046077	6.85638876259846	5.64349562872738	1.64480599320084e-05	0.000426847878897003	3.08125524891262	0.892857142857143	-0.678571428571428	0.75	0.657142857142857	0.942857142857143
807	AK039585	41	75	961	AGGATCCTTGCTCTGTGCAGAGTGGCAGAACATTGCCAGGCTTCGTCATGCCTTGTGGAG	6271	0	A_55_P2070431	Coro7	gb|Mus musculus adult male spinal cord cDNA, RIKEN full-length enriched library, clone:A330066N18 product:hypothetical Trp-Asp (WD) repeats profile/Trp-Asp (WD) repeats circular profile/G-protein beta WD-40 repeats containing protein, full insert sequence	0.103226164488907	7.18512121113098	0.679564118903579	0.504633820192437	0.647021922116375	-6.35694937775179	-0.107142857142857	0.178571428571429	-0.357142857142857	-0.314285714285714	-0.0285714285714286
808	AK039597	160	151	843	CCTCAAAGACCTGGATTTGAGTGAGTCTCCCTACTTAAAATGATCCATTTAAGAAAAATA	23562	0	A_55_P2230663	A330069K06Rik	gb|Mus musculus adult male spinal cord cDNA, RIKEN full-length enriched library, clone:A330069K06 product:unclassifiable, full insert sequence. [AK039597]	-0.213007316628792	5.63577565319862	-1.21201098341664	0.239747292694375	0.387284548541085	-5.86216683593081	-0.571428571428571	0.571428571428571	-0.714285714285714	-0.428571428571429	-0.0857142857142857
809	AK039611	138	157	1268	TCTTTAGAGTGCTTCTAGATCCGTAGCTATGACAAGGCTGGACATTCTGGAACTTCGTCT	20413	0	A_55_P2373091	A330072L02Rik	gb|Mus musculus adult male spinal cord cDNA, RIKEN full-length enriched library, clone:A330072L02 product:unclassifiable, full insert sequence. [AK039611]	0.668084654660528	5.20510915046535	3.15780794715755	0.00498582887706288	0.0234256356772507	-2.44530966822062	0.464285714285714	-0.464285714285714	0.107142857142857	0.0857142857142857	0.6
810	AK039621	334	65	963	TTCTCGGAATCGGGTTAATTTTCCCTTGGCTAATCCTCAAACCCATTAAGTTCTCCTCTC	48486	0	A_55_P2244941	A330074H02Rik	gb|Mus musculus adult male spinal cord cDNA, RIKEN full-length enriched library, clone:A330074H02 product:unclassifiable, full insert sequence. [AK039621]	-0.852168515013786	7.50225948328965	-4.07765191607725	0.000595071832248684	0.00500017602751739	-0.409271431306036	-0.75	0.678571428571428	-0.607142857142857	-0.485714285714286	-0.657142857142857
811	AK039631	120	62	594	CAGCTTAAATTAAGCTCATCGTTCCACCCACTAGTAGCTTCCTATCTTGTATCTCAGGAA	17640	0	A_52_P236398	AK039631	gb|Mus musculus adult male spinal cord cDNA, RIKEN full-length enriched library, clone:A330075M10 product:unclassifiable, full insert sequence. [AK039631]	0.0168727672593771	9.05190122791673	0.127867136321449	0.899541507764844	0.937775382243974	-6.58382056271949	0	-0.214285714285714	0.178571428571429	0.0285714285714286	-0.428571428571429
812	AK039682	208	50	2146	TCTATAGATTTCTCAAATCAGCCTACAGGAGACCAGCCCAAAGGGAAGTTTTTAAGGACC	30309	0	A_66_P120267	Gm5118	gb|Mus musculus adult male spinal cord cDNA, RIKEN full-length enriched library, clone:A330085E11 product:unclassifiable, full insert sequence. [AK039682]	0.541640499601967	4.79864989979723	2.55937400322089	0.0187701936535527	0.0612440479893253	-3.6826384562162	0.785714285714285	-0.428571428571428	0.928571428571428	0.942857142857143	0.771428571428571
813	AK039720	357	68	1662	CGAAAGATGTGTCTGTACTGAACTCGTGGATATGTATTGTCATTCTTCCTCAAATAATAA	51957	0	A_55_P2302195	0610040F04Rik	gb|Mus musculus adult male spinal cord cDNA, RIKEN full-length enriched library, clone:A330095A16 product:unclassifiable, full insert sequence. [AK039720]	-0.331424733382832	7.47167443147069	-2.14838316372091	0.0442186397911912	0.114415911679363	-4.45740479500655	-0.75	0.964285714285714	-0.821428571428571	-0.657142857142857	-0.6
814	AK039724	101	88	327	ATAGATCTTGTTCCCAATCCAGCCCTTCTACTGAGGCTAAGAACATGAGCATCTTTCCCT	15053	0	A_55_P2012161	AK039724	gb|Mus musculus adult male spinal cord cDNA, RIKEN full-length enriched library, clone:A330096A21 product:unclassifiable, full insert sequence. [AK039724]	-0.117562428311491	8.8933964177044	-0.985486465162994	0.336253494523641	0.490962629549331	-6.10365993904893	-0.178571428571429	0.321428571428571	0.178571428571429	0.542857142857143	0.257142857142857
815	AK039736	76	49	1835	TGGGGCATCGTGTATCCAATAGAAGCTTGCAAACCTTTGTAGTGATAAGAGATCTAGGAT	11211	0	A_55_P2290443	2310076G05Rik	gb|Mus musculus adult male spinal cord cDNA, RIKEN full-length enriched library, clone:A330101I18 product:unclassifiable, full insert sequence. [AK039736]	-0.355977685213662	8.26338127864964	-1.54309002371598	0.138611944497184	0.261616087380611	-5.43422073719564	-0.714285714285714	0.142857142857143	-0.5	-0.2	-0.428571428571429
816	AK039759	223	112	3245	CATCAAATCCCTAGGACCCTACACTGGCTCTAACTGGAATTTCAATGACAGTACAGTGCT	32730	0	A_52_P244506	Evc	gb|Mus musculus adult male spinal cord cDNA, RIKEN full-length enriched library, clone:A330104K03 product:Ellis van Creveld gene homolog (human), full insert sequence. [AK039759]	-0.197377775755525	4.43778763960474	-0.932405561248476	0.362337515059517	0.517471968579973	-6.15377315041724	-0.178571428571429	0.178571428571429	-0.0357142857142857	0.542857142857143	0.485714285714286
817	AK039774	37	96	1458	GCTTCCATTCTGTGTCAGGCAGAAGCAGTTGTGCCCTATTAAAGAGTTTTTGCTTTACTG	5707	0	A_55_P2381449	A330106F07Rik	gb|Mus musculus adult male spinal cord cDNA, RIKEN full-length enriched library, clone:A330106F07 product:unclassifiable, full insert sequence. [AK039774]	-0.0165935824011338	8.83700904160855	-0.132382035894686	0.896015719039122	0.935528733886503	-6.58321534132414	-0.178571428571429	0.0357142857142857	-0.0714285714285714	0.371428571428571	0.314285714285714
818	AK039779	138	130	3729	CTTTGAGTCTCTACAAATCTCAACTTCAACCATCTAATGAAAGCTTTTGTTCTGTAGATG	20367	0	A_55_P1999526	AK039779	gb|Mus musculus adult male spinal cord cDNA, RIKEN full-length enriched library, clone:A330107D21 product:unclassifiable, full insert sequence. [AK039779]	-1.93470183183413	6.34159274788841	-3.86333350831426	0.000980276120554195	0.00718388627563001	-0.891021307925357	-0.464285714285714	0.464285714285714	-0.392857142857143	-0.371428571428571	-0.314285714285714
819	AK039881	105	88	1418	CTCAGCACAGAGGCAGCAAAGACAAAAGCTGTTTCTCCAGATGGTGACACAGCGCTGTAA	15633	0	A_55_P2043867	AK039881	gb|Mus musculus 0 day neonate thymus cDNA, RIKEN full-length enriched library, clone:A430025B11 product:Src-like-adaptor 2, full insert sequence. [AK039881]	-0.588939628311125	4.86780683518785	-2.58854166328881	0.0176285180986136	0.0583682056218069	-3.62496572023516	-0.892857142857143	0.821428571428571	-0.857142857142857	-0.771428571428571	-0.942857142857143
820	AK039916	40	10	1853	CAGTTAGCACGTTTTGTTAAGAGACAATCATCTGCCTTGTGTCTTATTTTGAAGTTTTGT	5853	0	A_55_P2332509	A430028G04Rik	gb|Mus musculus 0 day neonate thymus cDNA, RIKEN full-length enriched library, clone:A430028G04 product:unclassifiable, full insert sequence. [AK039916]	0.718748409550351	4.51047644045917	4.01283432206299	0.00069207653841383	0.00556978798346634	-0.555194120419551	0.785714285714285	-0.785714285714285	0.642857142857143	0.6	0.885714285714286
821	AK039947	173	65	2407	CTTCATCTTTACAAAGCTTGTAGCTGCCATTGCTTCTCTGCTTTATTTAATAAAGATACC	25426	0	A_55_P2427377	3110068a07rik	gb|Mus musculus 0 day neonate thymus cDNA, RIKEN full-length enriched library, clone:A430034K20 product:unclassifiable, full insert sequence. [AK039947]	0.187159357517449	6.32575724331292	1.23910419255803	0.229768157229158	0.376314429349962	-5.83038551915045	0.142857142857143	-0.428571428571428	0.428571428571428	0.6	0.257142857142857
822	AK040058	280	23	1016	TATAGTGGAGCACACCTGTAATCTCAGTATTCAGAAAGTGGAACTAGGAGGACCCAAGGT	40621	0	A_55_P2325758	A430054B03	gb|Mus musculus 0 day neonate thymus cDNA, RIKEN full-length enriched library, clone:A430054B03 product:unclassifiable, full insert sequence. [AK040058]	-0.457065772237426	5.53663254290491	-3.45515466383291	0.00252474940656357	0.0142000192796602	-1.7986000548589	-0.642857142857143	0.928571428571428	-0.571428571428571	-0.371428571428571	-0.542857142857143
823	AK040077	317	15	579	CCAGCCTTAGTGGAAAAAGGAGAATGGGAAATTCCAGAAATAAACGATAGGCTTTAAGAA	46085	0	A_55_P2047215	Slc37a4	gb|Mus musculus 0 day neonate thymus cDNA, RIKEN full-length enriched library, clone:A430056J18 product:hypothetical protein, full insert sequence. [AK040077]	-0.331055704877494	5.07907829026087	-2.48396172282613	0.0220525686327278	0.0687322934800447	-3.83023815137928	-0.714285714285714	0.785714285714285	-0.571428571428571	-0.6	-0.885714285714286
824	AK040105	31	69	3573	AACTATACTTCATATACCACACGAGACTCTTTTTATAGCACCTTCCTTGCCCAAGGCAGG	4774	0	A_55_P2410626	A430061O12Rik	gb|Mus musculus 0 day neonate thymus cDNA, RIKEN full-length enriched library, clone:A430061O12 product:unclassifiable, full insert sequence. [AK040105]	0.335897507209838	8.86132548516767	3.2932496466224	0.00366165576038959	0.0185655172153474	-2.15268902474699	0.678571428571428	-0.607142857142857	0.678571428571428	0.828571428571429	0.771428571428571
825	AK040137	37	32	2547	GTTGTGTTGGGGTTTGGAGAAGAATTATTTTGTGTCAACATGTTACCTTTTGTGAATCAT	5592	0	A_55_P2229244	E430022K19Rik	gb|Mus musculus 0 day neonate thymus cDNA, RIKEN full-length enriched library, clone:A430069D01 product:unclassifiable, full insert sequence. [AK040137]	-0.306863333312887	6.08050863585026	-1.49685877435307	0.150172520772559	0.277056254901245	-5.49897541516187	-0.25	0.607142857142857	-0.285714285714286	-0.142857142857143	-0.257142857142857
826	AK040320	255	104	1731	GATAGTCATGGACTCACCCTCTGAAACTGTAAGCAAATTCTCAATAAAATACCTTCTTCT	37312	0	A_55_P2030948	5930403N24Rik	gb|Mus musculus 0 day neonate thymus cDNA, RIKEN full-length enriched library, clone:A430086K14 product:unclassifiable, full insert sequence. [AK040320]	0.225558912333003	8.17928482526035	2.37410570812245	0.0278051252264954	0.0814311479930806	-4.04112395902966	0.892857142857143	-0.821428571428571	0.75	0.714285714285714	0.885714285714286
827	AK040640	15	146	2348	TTGGGTCATTTTTGAGGTTTTTCTTTTTCTCTGGTGTTAAGAATGCCACAGGACTGTTAT	2485	0	A_66_P101393	A530001N23Rik	gb|Mus musculus adult male aorta and vein cDNA, RIKEN full-length enriched library, clone:A530001N23 product:unclassifiable, full insert sequence. [AK040640]	-0.149682912392429	4.5202396385796	-0.667869007676131	0.511913436546705	0.653367035546947	-6.36488821654968	0.0714285714285714	0.571428571428571	0.0714285714285714	0.257142857142857	0.257142857142857
828	AK040646	234	147	3072	TACATGGGCTCTTAGGATGTACACTGACCTGTCCACAACTCTACTGTAAAAAGTTACACC	34223	0	A_55_P2410151	AK040646	gb|Mus musculus adult male aorta and vein cDNA, RIKEN full-length enriched library, clone:A530005G02 product:unclassifiable, full insert sequence. [AK040646]	0.092547476152145	10.4498030013723	0.558835547854939	0.582528246068955	0.711724559672122	-6.43252452087085	0.0357142857142857	0.0357142857142857	0.285714285714286	0.6	0.428571428571429
829	AK040751	265	157	2517	CTGAGCCAGCTCTCCAATCGAACCAGCTTGGTATTATACTTCAAAAATAATCAATAATAA	38830	0	A_55_P2042217	Fam161a	gb|Mus musculus adult male aorta and vein cDNA, RIKEN full-length enriched library, clone:A530023B02 product:weakly similar to OVARC1001399 PROTEIN (FRAGMENT) [Homo sapiens], full insert sequence. [AK040751]	-0.0919243663324432	6.77214162235641	-0.498510560368464	0.623606653019891	0.743680425114316	-6.4649405690991	0	0.214285714285714	0.25	0.542857142857143	0.371428571428571
830	AK040781	112	17	2523	CATAATTTAAGTCTCTCTCACACTCACAGCTATCTCTTAAATCCAATCGGTTGTAAATTC	16387	0	A_55_P2169124	C730048C13Rik	gb|Mus musculus adult male aorta and vein cDNA, RIKEN full-length enriched library, clone:A530024M06 product:Hypothetical protein FLJ33092 (UST1r) homolog [Homo sapiens], full insert sequence. [AK040781]	0.539472359254602	4.09909980469624	2.15362517227359	0.0437537159688165	0.113637319063616	-4.44801809006093	0.571428571428571	-0.5	0.178571428571429	-0.0285714285714286	0.428571428571429
831	AK040829	133	49	619	GGGATTTGTCACCCGATGGATTAGTCATTGTTCAAGGTAAAGGGGGAACTGAGTTTAATT	19646	0	A_55_P2029111	AK040829	gb|Mus musculus adult male aorta and vein cDNA, RIKEN full-length enriched library, clone:A530028G21 product:unclassifiable, full insert sequence. [AK040829]	-0.222064841228063	7.56571575557497	-1.23435588036285	0.231493735726003	0.378323864145769	-5.83599890161555	-0.107142857142857	0.678571428571428	-0.357142857142857	-0.142857142857143	0.142857142857143
832	AK040883	261	52	3557	GTCTCTGTTCTACATATTTGGATCTGACAAGAAGGACCATGAGTCTTTGACTGGTCATAG	38072	0	A_52_P75777	Lgr6	gb|Mus musculus adult male aorta and vein cDNA, RIKEN full-length enriched library, clone:A530037C04 product:CDNA FLJ14471 FIS, CLONE MAMMA1001030, WEAKLY SIMILAR TO LUTROPIN-CHORIOGONADOTROPIC HORMONE RECEPTOR homolog [Homo sapiens], full insert sequence	-1.03151287798708	6.45654247766549	-2.44343754077479	0.0240312987316001	0.073184850487786	-3.90861767926055	-0.571428571428571	0.785714285714285	-0.5	-0.2	-0.142857142857143
833	AK040896	1	137	1506	GGCAATGATGAACGCCCCACTCAGTTGCCTAATGAAGTCAATGCTGCTTTTCCCCTTGAA	268	0	A_52_P222230	AK040896	gb|Mus musculus adult male aorta and vein cDNA, RIKEN full-length enriched library, clone:A530041D01 product:unclassifiable, full insert sequence. [AK040896]	-0.278498935649663	10.8105033994219	-2.05975298376795	0.0527878495521406	0.129982316603094	-4.61394602141642	-0.25	0.607142857142857	0	0.0857142857142857	-0.371428571428571
834	AK040933	125	91	626	CCTTGCACACTCTATGCAAAACTTTTGTAAGCATTGCAATAATGCTATGAATTACAAGGA	18561	0	A_55_P2234704	A530047J11Rik	gb|Mus musculus adult male aorta and vein cDNA, RIKEN full-length enriched library, clone:A530047J11 product:unclassifiable, full insert sequence. [AK040933]	-0.498848309247647	6.89897517993936	-3.52213199082285	0.00216328007499438	0.0126004040731815	-1.65096040230827	-0.714285714285714	0.571428571428571	-0.607142857142857	-0.657142857142857	-0.714285714285714
835	AK040963	247	99	4019	GAAGAGAGATGCACTTGTTTGGAAAGGAACACCTGCTTATTGGCCTAATCACATCTGCAT	36146	0	A_55_P2227217	1700123M08Rik	gb|Mus musculus adult male aorta and vein cDNA, RIKEN full-length enriched library, clone:A530052A14 product:unclassifiable, full insert sequence. [AK040963]	0.0918759196834085	6.81292786201239	0.698371898181966	0.493051173854198	0.637296395397883	-6.34390696738985	0.642857142857143	-0.142857142857143	0.571428571428571	0.714285714285714	0.714285714285714
836	AK040992	122	96	682	TAGAAGATAGGTTTGGAGCTATGCTTTGTGATTCTTGTGATGTGGTTCCTGTGATACCCT	17999	0	A_66_P103511	Gm3289	gb|Mus musculus adult male aorta and vein cDNA, RIKEN full-length enriched library, clone:A530057B15 product:unclassifiable, full insert sequence. [AK040992]	0.13242630005443	5.04117507274983	0.459743773805182	0.650699013320362	0.764260962334185	-6.4838682406939	0.5	-0.357142857142857	0.392857142857143	0.542857142857143	0.714285714285714
837	AK041010	272	60	1026	TTTTTCTTTTTTCTTTTTGCTTTTGTCTGTTTAAGAGTAAAATTAGAGATGTTAACTCCG	39545	0	A_55_P2307496	LOC620306	gb|Mus musculus adult male aorta and vein cDNA, RIKEN full-length enriched library, clone:A530060J09 product:hypothetical protein, full insert sequence. [AK041010]	0.384222506695617	5.46129939925714	3.46314213942606	0.00247870096734261	0.014006266535227	-1.78102583107507	0.785714285714285	-0.785714285714285	0.642857142857143	0.6	0.885714285714286
838	AK041165	161	163	1976	CATACAGTGCAAATATAGTCCACAGTGTGTGCTCAGGTAAATCATGATATTTTCATTCAA	23865	0	A_55_P2158592	Sirpb1a	gb|Mus musculus adult male aorta and vein cDNA, RIKEN full-length enriched library, clone:A530086P20 product:weakly similar to BIT (PROTEIN TYROSINE PHOSPHATASE NON-RECEPTOR TYPE SUBSTRATE I) [Mus musculus], full insert sequence. [AK041165]	0.229192520233788	4.43783729157656	0.873527298927361	0.392827861958253	0.546910453489106	-6.20638350047756	0.607142857142857	-0.321428571428571	0.535714285714286	0.6	0.771428571428571
839	AK041257	51	47	2958	TTAGAAGGTACGGGGCATCAGTTTGCCTGGTCCATCCTTTTTGCAAGTTCTTTTGAGTAG	7698	0	A_55_P2202029	BB211804	gb|Mus musculus adult male aorta and vein cDNA, RIKEN full-length enriched library, clone:A530095A18 product:unclassifiable, full insert sequence. [AK041257]	-0.631659367635933	8.73570888445015	-3.935166692095	0.00082931979748053	0.00634108500776942	-0.729811002486596	-0.678571428571428	0.535714285714286	-0.464285714285714	-0.257142857142857	-0.542857142857143
840	AK041289	25	32	1567	CTGCAGGTTAACATTGTCCCTTCTCTTGGAAATTGTTTGATATCCTATCAAGTAATTTCT	3794	0	A_55_P2168118	4933406C10Rik	gb|Mus musculus adult male aorta and vein cDNA, RIKEN full-length enriched library, clone:A530097G05 product:unclassifiable, full insert sequence. [AK041289]	0.403893021947411	6.16759719576345	2.28434168947573	0.0335085197715883	0.0935194220134247	-4.20954395401955	0.642857142857143	-0.928571428571428	0.571428571428571	0.371428571428571	0.542857142857143
841	AK041390	89	2	2807	CAGCCAGTTAGAGATGGTTTCCCCTCTTTAAAGGTATGCCACTATATAAATTATATTGTA	13148	0	A_55_P2081398	AK041390	gb|Mus musculus 3 days neonate thymus cDNA, RIKEN full-length enriched library, clone:A630006J12 product:unclassifiable, full insert sequence. [AK041390]	0.0545367056132351	6.34733090604655	0.379679767140713	0.708217407277038	0.80711433653386	-6.51820245465524	0.214285714285714	0.357142857142857	-0.0714285714285714	-0.2	0.0857142857142857
842	AK041437	122	103	418	TAAGGTCTGGCCTCCAGGTTAAGCTTAGGAATGGATTTTATTAATAAAAGCTGTCCAAAT	18011	0	A_66_P138178	Gm4107	gb|Mus musculus 3 days neonate thymus cDNA, RIKEN full-length enriched library, clone:A630008O17 product:unclassifiable, full insert sequence. [AK041437]	0.281547079373511	6.08813057537329	2.45145242299332	0.0236272503432987	0.0721977627725695	-3.89316913110672	0.714285714285714	-0.5	0.642857142857143	0.771428571428571	0.771428571428571
843	AK041476	118	163	1608	TCATCAGCATGGTTTCGTAGCCATGTTTAAATTTTTGTCTTTCCGTGTTCGCCCTATACA	17529	0	A_55_P1952985	AK041476	gb|Mus musculus 3 days neonate thymus cDNA, RIKEN full-length enriched library, clone:A630013N13 product:unclassifiable, full insert sequence. [AK041476]	0.102781274971978	5.22273023574854	0.586543099966723	0.564126403838881	0.696963621371805	-6.41643498390517	0.0714285714285714	-0.142857142857143	0.321428571428571	0.371428571428571	0.0857142857142857
[truncated: 30,552 more rows]
