# Supplementary material for: Overweight Mice Show Coordinated Homeostatic and Hedonic Transcriptional Response across Brain
Source: eNeuro. 2019 Jan 8;5(6):ENEURO.0287-18.2018. doi: 10.1523/ENEURO.0287-18.2018 (PMC6327943; doi:10.1523/ENEURO.0287-18.2018)
Supplement: Extended Data 2-2 — Differential expression analysis for the striatum. Download Extended Data 2-2, CSV file. [file sup_enu-eN-NWR-0287-18-s11.csv]

	SystematicName	Row	Col	Start	Sequence	ProbeUID	ControlType	ProbeName	GeneName	Description	logFC	AveExpr	t	P.Value	adj.P.Val	B	rho_impu_st	rho_bw_st	rho_comp_st	rho_eating_rate_st	rho_tot_intake_st
1	AA177633	345	6	410	TCCTATGATCTGCCAGAAACGGATGCTTCAAGGTTACTCTGACCTTCGTTTAACTTCGAG	50127	0	A_55_P2347073	AI662501	gb|mt32h11.r1 Soares mouse 3NbMS Mus musculus cDNA clone IMAGE:622821 5'. [AA177633]	0.234453675161449	6.94155324876425	1.31349716071317	0.204005617163113	0.437543130949305	-5.40812465835927	0.380952380952381	-0.595238095238095	0.19047619047619	0.357142857142857	0.5
2	AA212771	166	1	328	CCCAGTTTATGCACTGCTGGAGATGGAACTGGAGCTTACCATACTCAAAAAGGAGACAAA	24154	0	A_55_P1979610	AA212771	gb|mw78f07.r1 Soares mouse NML Mus musculus cDNA clone IMAGE:676837 5'. [AA212771]	0.476808344481942	6.6960486913804	3.37424660404591	0.00304123011827057	0.0384017165324141	-1.73671567067217	0.690476190476191	-0.547619047619048	0.380952380952381	0.321428571428571	0.357142857142857
3	AA266430	85	99	465	AGGAGTGCAGGTTCTTTGTGAATCACCCACGCTCCAGGTGAGATTTTTAATTTGTATAGT	12739	0	A_55_P2251379	AV313155	gb|mz63b02.r1 Soares mouse lymph node NbMLN Mus musculus cDNA clone IMAGE:718059 5'. [AA266430]	0.311105509326288	6.78919694536207	2.43692401101035	0.0243643995529533	0.128170295570538	-3.6298978437938	0.785714285714286	-0.785714285714286	0.714285714285714	0.678571428571428	0.214285714285714
4	AA267875	205	140	125	CATCTTGGATCTCTCACAGTTTTCTACCCCTGGCTTTTTTGCTTGCTATGTTTCTTACAG	30173	0	A_55_P2053467	AA267875	gb|va18g08.r1 Soares mouse lymph node NbMLN Mus musculus cDNA clone IMAGE:723326 5'. [AA267875]	0.142304252568319	7.0535445979499	1.43421010294043	0.167089226258887	0.390397131681012	-5.25550429079633	0.80952380952381	-0.571428571428572	0.761904761904762	0.821428571428571	0.5
5	AA473072	26	159	511	GTGTGATTTGCATTTTTACCATTATAAGCAACCTGTGATGGATCAAAGTCAGATGCTATA	4031	0	A_55_P2382741	AI314604	gb|vd44a05.r1 Barstead MPLRB1 Mus musculus cDNA clone IMAGE:803408 5'. [AA473072]	0.332681379597478	7.96261636413194	1.80592413973367	0.0861284369056544	0.265872258314691	-4.72087366705953	0.333333333333333	-0.714285714285714	0.333333333333333	0.642857142857143	0.392857142857143
6	AA522020	123	111	489	CACACACACACACACACACCATTAGCAAAAAGTATTCCCTGGGGAACTGTTCTTCTGGAA	18304	0	A_55_P2277014	AA522020	gb|vh78e12.r1 Knowles Solter mouse E6 5d whole embryo Mus musculus cDNA clone IMAGE:893134 3'. [AA522020]	-0.452456908632172	15.9657146932807	-3.89175879757123	0.000917519259425651	0.020088086498288	-0.623276407019216	-0.833333333333333	0.833333333333333	-0.785714285714286	-0.714285714285714	-0.392857142857143
7	AA647537	5	71	396	GGTTGTATCTAGGTTAGAAGTATACGGTTGTCTTTAATAAAAACTTGGGGAAAAAGTACG	765	0	A_55_P2253279	AA672641	gb|vq80g11.s1 Knowles Solter mouse 2 cell Mus musculus cDNA clone IMAGE:1108676 5'. [AA647537]	0.0628445510606674	4.80202455343975	0.110043063810047	0.913480894103676	0.960739056147754	-6.23739273453477	0.214285714285714	-0.166666666666667	0.452380952380952	0.75	0.392857142857143
8	AA690115	314	131	425	GCGGCTACAGCTCATCTTTATGTTGAAATATTATGTATCAGTAGGTAGTAAGTAATGAGT	45717	0	A_55_P2050852	AA690115	gb|vr79d06.s1 Knowles Solter mouse 2 cell Mus musculus cDNA clone IMAGE:1134923 5'. [AA690115]	-0.305704607595144	4.48763336217593	-1.47548776286539	0.155778295414995	0.374390230770403	-5.20083173164491	-0.452380952380952	0.404761904761905	-0.476190476190476	-0.392857142857143	0.357142857142857
9	AA792689	32	104	21	ATCCTCAACCAAACTCCAGAACCATGACCTGCTGTGGCTGTTCAGGAGGCTGTGGCTGCA	4837	0	A_55_P1979639	AA792689	gb|vs75c05.r1 Stratagene mouse skin (#937313) Mus musculus cDNA clone IMAGE:1152104 5'. [AA792689]	-0.484373810033323	7.84189483785857	-2.68335020145769	0.0143538462990698	0.0933494332483935	-3.15620387354311	-0.619047619047619	0.714285714285714	-0.5	-0.607142857142857	-0.678571428571428
10	AA871626	380	155	360	AGTATGAGGCCACTGATGCTGGTGCCTGATGACCACTTCTCAATACATTGTTCGCAATAT	55253	0	A_55_P2068510	Defa1	gb|vq38h08.r1 Barstead bowel MPLRB9 Mus musculus cDNA clone IMAGE:1096575 5' similar to gb:M33225 Mouse cryptdin (MOUSE);. [AA871626]	-0.139429539325324	5.94728277461806	-0.449033323909718	0.65827473959531	0.825985923868305	-6.14207001549141	-0.238095238095238	-0.285714285714286	-0.19047619047619	0.214285714285714	-0.25
11	AA981787	130	107	100	TAAGGAGGATGACTAGACAGCAAAAGGAAAAGCTAACCTTACACACTGCGACCAGTTCAC	19167	0	A_55_P2034420	AA981787	gb|ua36d08.r1 Soares_mammary_gland_NbMMG Mus musculus cDNA clone IMAGE:1348815 5' similar to gb:L21696_cds1 PROTHYMOSIN ALPHA (HUMAN); gb:X56135 Mouse mRNA for prothymosin alpha (MOUSE);. [AA981787]	-0.977243405289213	9.94684081278803	-6.16383236160785	5.25035499707697e-06	0.00397171653200421	4.19048442493539	-0.547619047619048	0.452380952380952	-0.261904761904762	-0.107142857142857	-0.107142857142857
12	AA986695	28	102	486	ATAATGTTATACCAGACACACAGATGGGCAGGGAATAGCGATGAAGGAGGCTAAGAAGCA	4229	0	A_55_P2193487	AA986695	gb|uc80b08.x1 Sugano mouse kidney mkia Mus musculus cDNA clone IMAGE:1431927 3'. [AA986695]	-0.0708052599168312	4.51865295175041	-0.255669901496413	0.800838081019459	0.906029245174987	-6.21051095262879	-0.0476190476190476	-0.238095238095238	0.142857142857143	0.785714285714285	0.714285714285714
13	AA986756	278	115	492	TTTGAGTGAGTAGAGCTCGAACAACTTGGTTGGCTACCTCATCAAGACATCGCTCATACT	40497	0	A_55_P2335723	2900009J06Rik	gb|uc73h09.x1 Sugano mouse liver mlia Mus musculus cDNA clone IMAGE:1431329 3'. [AA986756]	-0.189957113351312	4.34412543815445	-0.772169989470804	0.449116026049936	0.675635528560259	-5.94655830056331	-0.261904761904762	0.30952380952381	-0.166666666666667	0.214285714285714	0.607142857142857
14	AB021861	286	96	4271	GGCAGGCACCCAAAGGACACTACATACAATCATAGACTATTAAACAGAACACTTGCTACC	41620	0	A_51_P170807	Map3k6	gb|Mus musculus ASK2 mRNA for apoptosis signal-regulating kinase 2, complete cds. [AB021861]	-0.306484525769394	9.75661127100643	-0.958834791793046	0.349183574414712	0.591199823046426	-5.78936663250726	-0.0714285714285714	0.404761904761905	0.0238095238095238	-0.0714285714285714	-0.142857142857143
15	AB041803	39	26	1621	GGATATCTGTCCCACCATTTTCCCTGTAACAAAAGTAAGGAATCTGTAAGAAAGAAAAAA	5880	0	A_55_P2033557	AB041803	gb|Mus musculus brain cDNA, clone MNCb-1768. [AB041803]	0.0125759292086478	10.5912542195382	0.0937905805332872	0.926216372695994	0.966386993944077	-6.23906734191887	0.0952380952380952	0.142857142857143	-0.238095238095238	-0.178571428571429	0.428571428571428
16	AB049605	74	42	913	ACAATGATTGGGTTGAACATCTACCACGAACAAATAAAATGTTAAGCTATGAAACAAGGG	10905	0	A_52_P55846	Cav2	gb|Mus musculus mRNA for caveolin-2 isoform, complete cds. [AB049605]	0.132975637123786	5.12799255633795	0.856811993334468	0.401781354537364	0.63730554548286	-5.87916823044834	0.523809523809524	-0.0238095238095238	0.595238095238095	0.428571428571428	0.0714285714285714
17	AB095954	382	62	3583	CTGGATTTATTGTGTGGTGATAAAAATAACCAGGTGTAGTCCTTGTAAGTATGTCAATGA	55376	0	A_66_P117058	Aasdh	gb|Mus musculus AASDH mRNA for 2-aminoadipic 6-semialdehyde dehydrogenase, complete cds. [AB095954]	0.0421183302692256	9.2505271090778	0.490679858108703	0.629036816495023	0.80688910536716	-6.12250257996904	0.19047619047619	-0.428571428571429	0.142857142857143	0.5	0.678571428571428
18	AF004107	257	28	1119	ACCAAGAAGACCCAGATGATGACCTAGATATTTGACAGACAAATGGCAGAGGAAGGCTGT	37468	0	A_55_P2021055	Rai12	gb|Mus musculus unknown protein mRNA, complete cds. [AF004107]	0.104551709088211	12.1768258493871	1.0530164572921	0.304991778571979	0.548050909986428	-5.69836561014272	0.285714285714286	0.0476190476190476	0.428571428571429	0.142857142857143	0.0714285714285714
19	AF032130	256	60	3238	TAGTATCCAAAAGGGAAGCAGAGTCCTGTGACAAAATCTGACAAGTATAACCCTGCGCTG	37240	0	A_55_P2271058	Dep1	gb|Mus musculus diabetic embryopathy (Dep-1) mRNA. [AF032130]	0.614089196791028	5.95605678919155	3.32785949922318	0.00338270029395121	0.0407364310428072	-1.83505778320376	0.523809523809524	-0.880952380952381	0.476190476190476	0.607142857142857	0.357142857142857
20	AF034080	17	109	1507	TCATCTCGCTAGATGAACAGGACACCTTGGGCCATTTCTTCCAGTACCGGGGGACCCCTT	2720	0	A_55_P2034828	Pias3	gb|Mus musculus PIAS3 mRNA, complete cds. [AF034080]	0.159601005316754	6.43863931945137	1.52971517587913	0.141878125916947	0.355036146796008	-5.12714402972387	0.523809523809524	-0.452380952380952	0.30952380952381	0.25	-0.0357142857142857
21	AF034610	161	79	1384	AAGGCCACGGAGAAAGCACCTGAAGACAAATTTAAGATAGCTGCTAATGAAGAGACACCA	23717	0	A_66_P129111	Nasp	gb|Mus musculus nuclear autoantigenic sperm protein mRNA, complete cds. [AF034610]	0.443273984963437	5.81844440317004	1.7697829350868	0.092133815230543	0.276086921537748	-4.77683010281225	0.80952380952381	-0.571428571428572	0.738095238095238	0.714285714285714	0.107142857142857
22	AF037047	306	146	905	ACACTAGAGAGACCCTATCTGGAAAAAACAAATAGAAAACCAACCAACCAACCAACCAAC	44590	0	A_55_P2051622	Gm8479	gb|Mus musculus strain DBA/2J thiopurine S-methyltransferase (Tpmt) pseudogene, mRNA sequence. [AF037047]	-0.570899631714079	9.92699977487254	-2.99641057175688	0.00717776577264918	0.0618146624347897	-2.52666233067866	-0.452380952380952	0.452380952380952	-0.214285714285714	-0.25	-0.535714285714286
23	AF088884	4	85	2782	AATGACATGGAATTCCTGGAAGCAGCAGAGTCCTTTGAGATAAAAAATACATCAGGAACC	481	0	A_51_P137168	Smarcal1	gb|Mus musculus HepA-related protein Harp mRNA, complete cds. [AF088884]	0.268364191048191	10.680222625594	2.76515754087078	0.0120003661485094	0.0838327141206746	-2.99439241170296	0.690476190476191	-0.619047619047619	0.595238095238095	0.607142857142857	0.642857142857143
24	AF138745	51	27	4220	CTAACCTTCTTCTGATGTATCTGAACAGTGACCGACAGTGTACTCACATTAAATAAATAT	7665	0	A_55_P2153116	Tsix	gb|Mus musculus domesticus antisense RNA from the Xist locus, complete sequence. [AF138745]	-0.183180426910297	4.92401170371951	-0.610139448662581	0.548696064322868	0.751787820751519	-6.05704110738755	0.0238095238095238	0.30952380952381	0.214285714285714	0.142857142857143	0.214285714285714
25	AF141019	80	7	11	TCTTTCAGTAATGTGAGGTTACCTGCTTTACACTCAGCCTACTCTTGCCAAAGGGATGGA	11722	0	A_55_P2035579	Rps6ka2	gb|Mus musculus Trex2 mRNA, complete sequence. [AF141019]	-0.281418304282463	9.10376131618576	-1.8921296709426	0.0731621398366918	0.242445153068708	-4.58422161737477	-0.404761904761905	0.5	-0.142857142857143	-0.214285714285714	-0.5
26	AF142780	17	21	1457	ATCCTGGCAGCCTCTGAAGTTCTAATTAACTGGAAGCATTTAAGCAACACGTCAAGTGCC	2555	0	A_55_P2122075	Pdcd1lg2	gb|Mus musculus butyrophilin-like protein (Btdc) mRNA, complete cds. [AF142780]	-0.304099102271553	5.03695780021421	-1.36416388169703	0.187794587896469	0.416949785007067	-5.3454052738228	-0.166666666666667	0.380952380952381	0.119047619047619	0.142857142857143	0.214285714285714
27	AF178637	286	66	4689	TTATATTCCCTTGGCCCCTAGCCTGGGTCTTACCTGGGAACCTGGCATGAAAGCTCAGGG	41567	0	A_55_P2059015	Mapk8ip3	gb|Mus musculus JNK interacting protein-3b (Jip3) mRNA, complete cds. [AF178637]	-0.347725400070139	11.6527801517219	-2.19979732531946	0.0398467108375885	0.171556155615207	-4.0629148673944	-0.595238095238095	0.80952380952381	-0.476190476190476	-0.678571428571428	-0.357142857142857
28	AF178753	345	128	189	CCTCCTTTGACAGCTCTGCTTTGCTCAAATAAAGAGGAAAGTGAACTCTTAAATTTAATA	50339	0	A_55_P2093277	Olfr1077-ps1	gb|Mus musculus strain C57BL odorant receptor B4 pseudogene, partial mRNA sequence. [AF178753]	-0.361167279605808	5.04595161259744	-1.67295596099289	0.110033995229132	0.305520233503015	-4.92269878209016	-0.785714285714286	0.261904761904762	-0.857142857142857	-0.785714285714285	-0.214285714285714
29	AF209907	36	146	1126	CTCAAGGGTTCTGTCTGCTGATGTCAGTTCTTTTTGATTAAAGTGTCTCCTTACACGTGG	5502	0	A_55_P1954835	Ramp3	gb|Mus musculus receptor activity modifying protein 3 mRNA, complete cds. [AF209907]	-0.116593667800998	12.6963577890986	-0.291070879132097	0.774018689265662	0.891852928744282	-6.20075991633853	-0.30952380952381	-0.166666666666667	-0.380952380952381	0.0714285714285714	0.214285714285714
30	AF212920	21	116	815	TTATACCCATCAGGCAAAGCGGTCAAGATTGCAGCCTGTGCCCAGTGTCCTGCGGTTCCA	3346	0	A_55_P2135351	Mtvr2	gb|Mus musculus MMTV receptor variant 2 (Mtvr2) mRNA, complete cds. [AF212920]	0.275377604611638	10.2481563109174	2.61624312611483	0.0166051270887812	0.10193165563762	-3.28733261511249	0.476190476190476	-0.523809523809524	0.619047619047619	0.357142857142857	-0.0357142857142857
31	AF233647	104	100	1632	GACCCTCCTATCCATCCACCCACCTGTGCCTTTACAGGAATAAAATTTTCGTGTCACCTT	15375	0	A_55_P1952882	Cyp4f18	gb|Mus musculus cytochrome P450 CYP4F18 mRNA, complete cds. [AF233647]	-0.607284487741833	8.44140952528324	-4.42458115554569	0.000265384733872593	0.0103494795226618	0.535853741215545	-0.476190476190476	0.5	-0.333333333333333	-0.428571428571428	-0.571428571428571
32	AF240782	265	20	2746	GCTAGTTGATAATTAATACAGGTTTACAGTTCATGCCTGTGGTTTTGTGTTTGTTTTGTG	38590	0	A_55_P2142590	Mark3	gb|Mus musculus ELKL motif kinase 2 long form (EMK2) mRNA, complete cds. [AF240782]	0.177362957592567	10.4664288959561	1.88404502504387	0.0743006805376919	0.244642880490911	-4.59722375478293	0.738095238095238	-0.333333333333333	0.690476190476191	0.607142857142857	0.357142857142857
33	AF267660	254	54	1759	AGAGGGAGTGGGGGAAGATAGGGTCCACCCTTGACTCTGATCCTGCAGCCTCTATCTGTA	36936	0	A_51_P426276	Pdk2	gb|Mus musculus pyruvate dehydrogenase kinase 2 (Pdk2) mRNA, complete cds. [AF267660]	0.00867259281517008	10.0518626686979	0.0714214012860265	0.943777545992229	0.974283048021374	-6.24093582219996	0.0714285714285714	-0.428571428571429	0.238095238095238	0.214285714285714	0.178571428571429
34	AF308696	5	139	2123	GCCATTAATGTGGGGATGCGGATGAATGCGGGGTTCATCATGCTGAACCACTTCAGTCAG	897	0	A_66_P102395	Elac2	gb|Mus musculus ELAC2 mRNA, complete cds. [AF308696]	0.255621217859229	9.54050444277345	2.66408885609046	0.0149685362153803	0.0957297197966721	-3.19399368159233	0.214285714285714	-0.285714285714286	0.19047619047619	-0.0714285714285714	-0.0357142857142857
35	AI131754	229	100	493	TGTCCTGTTTCTACAGCCTGGGTATGCTCTCTGTTACTAATAGAAGGTGAGACCATGTCA	33570	0	A_55_P2204491	AI131754	gb|ue96a09.x1 Sugano mouse embryo mewa Mus musculus cDNA clone IMAGE:1498936 3'. [AI131754]	-0.781870919730075	6.9522867216227	-3.65764428178151	0.00158089047769119	0.0264845552545971	-1.12995287919982	-0.857142857142857	0.642857142857143	-0.738095238095238	-0.464285714285714	-0.214285714285714
36	AI266897	75	13	311	CCAAGTGTTACAGCTCTTGGAACAAAAGGGTCAGACAATGGAATAGTACTCGCATTCCTT	11146	0	A_55_P2293668	AI132709	gb|uj08d05.x1 Sugano mouse liver mlia Mus musculus cDNA clone IMAGE:1891305 3'. [AI266897]	-0.509723398288867	4.38071747331809	-2.15587912481157	0.0435551778506456	0.18087497468532	-4.14031070510447	-0.357142857142857	0.642857142857143	-0.380952380952381	-0.464285714285714	0.142857142857143
37	AI327134	226	103	135	TTATCTGAGGCAAGTAGAAATGGAGACTCTGAAAAGCCACACCCGAGTACTGAAGCGTTA	33002	0	A_55_P2334324	AI327134	gb|mg26a11.x1 Soares mouse embryo NbME13.5 14.5 Mus musculus cDNA clone IMAGE:424892 3'. [AI327134]	-0.0292094677015378	4.65070181327239	-0.138848515388226	0.890969766252341	0.95146079157428	-6.23376960896931	-0.19047619047619	-0.119047619047619	-0.261904761904762	0.178571428571429	0
38	AI390238	195	158	305	TGATATAGCTCATCTAAAGCTCAACAAAATCTCCCAGGTATCTCGTGCCTCAGCTTGCTC	28746	0	A_55_P2096350	AI390238	gb|mw78h08.y1 Soares mouse NML Mus musculus cDNA clone IMAGE:676863 5'. [AI390238]	-0.208122999314179	4.52697155415467	-0.951195648679699	0.352951658509999	0.594494947577994	-5.79640997538085	-0.261904761904762	0.238095238095238	-0.0238095238095238	0.5	0.464285714285714
39	AI391010	159	28	322	CTTAATCTTTGTTTAGAGATTCTGGCCAAGAACTGTCCCTCCCTCGCCCTATCTTAAGAT	23346	0	A_55_P2091476	AI391010	gb|mc05g08.y1 Soares mouse p3NMF19.5 Mus musculus cDNA clone IMAGE:338078 5'. [AI391010]	-0.627181578974314	9.01890365729758	-3.80844913162897	0.00111378091163724	0.0220891672273223	-0.803969574229725	-0.333333333333333	0.476190476190476	-0.0952380952380952	-0.178571428571429	-0.428571428571428
40	AI391250	327	120	219	CCAGGAGTTTATTCCCTACAATCCCATAAATTACCACTCTCTACCCTGGATGTGGACATT	47720	0	A_55_P2032884	AI391250	gb|mb58c01.y1 Soares mouse p3NMF19.5 Mus musculus cDNA clone IMAGE:333600 5'. [AI391250]	-0.143080351423951	4.43192541310672	-0.590409908114497	0.561582426791419	0.760541812143758	-6.06879927899698	0	0.0238095238095238	-0.19047619047619	0.0357142857142857	0.357142857142857
41	AI428898	147	131	278	TTCTGTCCCAACCCCCAAAGAAAGGCGCCCTTCTAGAACCCCTTTTGCCAGGCAGGAGTT	21806	0	A_55_P2363883	AI428898	gb|mp51g11.x1 Barstead MPLRB1 Mus musculus cDNA clone IMAGE:572804 3'. [AI428898]	0.132798861041709	5.25156315151287	0.854018776343401	0.403290301896682	0.638363367351333	-5.88149601311337	0.333333333333333	-0.380952380952381	0.285714285714286	0.285714285714286	0.75
42	AI429812	297	112	92	GGAAAAGCACCAGGAAGTACAGAGGGTCCTCATGGCTGCTCTCCAGAGTTATAATTTAAA	43385	0	A_55_P2065929	AI429812	gb|mg06g05.x1 Soares mouse embryo NbME13.5 14.5 Mus musculus cDNA clone IMAGE:423032 3'. [AI429812]	-0.307713955064841	8.70691357784585	-1.56581263566496	0.13320612826713	0.341698381482854	-5.07694325192383	0.0476190476190476	0.452380952380952	0.0714285714285714	0.142857142857143	0
43	AI430474	373	145	268	GCACAAAAGTGGTACACAGATACACACAGAAGCTAAACACCCATACACATAAAATAAAAA	54392	0	A_55_P2162970	Gm3734	gb|md86d03.y1 Soares mouse embryo NbME13.5 14.5 Mus musculus cDNA clone IMAGE:375269 5'. [AI430474]	-0.02770551714862	4.30844136518759	-0.060179213072093	0.952615059609233	0.978556328757308	-6.24168393041843	-0.215572727144387	-0.119762626191326	-0.203596464525254	-0.180187492539112	-0.558581226871247
44	AI451250	257	101	293	CACGGCTACACAGTGAGACTTTCTCAAATAACCCCTACATATTCATATATACATTGATTA	37595	0	A_55_P2361138	AI451250	gb|mt74b03.x1 Soares mouse lymph node NbMLN Mus musculus cDNA clone IMAGE:635597 3'. [AI451250]	0.0952858399736884	4.76105995064503	0.496544607819114	0.624967879993287	0.803606921378983	-6.11961109655638	0	-0.285714285714286	-0.142857142857143	0.0714285714285714	-0.214285714285714
45	AI464814	273	25	480	CTTTGTATAGATAGAAAACAACCCTCCCAACCCCCCATTTTACAGTATTTGGGTTTGGCT	39762	0	A_55_P1982414	AI464814	gb|mz86f04.y1 Soares mouse NML Mus musculus cDNA clone IMAGE:720319 5'. [AI464814]	-0.650532107121594	7.62260886341691	-3.73183057045109	0.00133086151354921	0.0241237859225621	-0.969794597897253	-0.5	0.404761904761905	-0.238095238095238	-0.25	-0.535714285714286
46	AI464926	273	14	522	CACGTGCAATAGTGGTAATTCTGCTTGCTCCCACAGAGGATGCCTCATTCTTGCCTTGTG	39744	0	A_55_P2417224	AI447881	gb|mz96h06.y1 Soares mouse lymph node NbMLN Mus musculus cDNA clone IMAGE:721307 5'. [AI464926]	0.0199611838065348	6.69575367439033	0.151639434977171	0.881002901386227	0.94648345785924	-6.23189243324271	-0.0952380952380952	0.0952380952380952	-0.19047619047619	-0.535714285714286	-0.285714285714286
47	AI464956	153	41	380	GTCACCTTTCCTCACCCTACTTGTACCTTCAACTTTTTAAAAAAGAAATAAACACTACCT	22496	0	A_55_P2247951	AI662245	gb|mz99d02.y1 Soares mouse lymph node NbMLN Mus musculus cDNA clone IMAGE:721539 5'. [AI464956]	-0.737845926196445	6.33576733451571	-3.84857349401924	0.00101452964324084	0.0210931595031524	-0.716986907373846	-0.642857142857143	0.333333333333333	-0.333333333333333	-0.107142857142857	-0.0714285714285714
48	AI507055	324	93	327	TAACTCGTACTCTTCTTTCTCTGAGAGCTATCTTTAAACCTTTGATGAAGGTTGCCTCTT	47089	0	A_55_P2006600	AI507055	gb|vj29f12.x1 Stratagene mouse diaphragm (#937303) Mus musculus cDNA clone IMAGE:930479 3'. [AI507055]	0.198311720027275	5.29819945306673	0.800961625326441	0.432643194801404	0.66245351137734	-5.92436904322398	0.166666666666667	-0.380952380952381	-0.119047619047619	-0.142857142857143	-0.214285714285714
49	AI509287	287	58	137	CTAGCTAGCCTGCTCCTATGTGAGACTTGGTGGTAACCCTCTTTCTCCGATGTTAATAAT	41835	0	A_55_P2205638	D17H6S56E-5	gb|mt75h08.y1 Soares mouse lymph node NbMLN Mus musculus cDNA clone IMAGE:635775 5'. [AI509287]	-0.179450042580151	6.87418362071539	-1.05368527598603	0.304692881977358	0.547808557420636	-5.69769211911622	-0.550908080480099	0.059881313095663	-0.467074242146171	-0.342356235824312	-0.162168743285201
50	AI530666	175	158	476	GAAAAAAGACTTGGACTGAAGCCAGGCTGAACTCAGGACATCTCAGTGGATTAAGTGATT	25876	0	A_55_P2417936	AW125324	gb|mp78f05.y1 Soares_thymus_2NbMT Mus musculus cDNA clone IMAGE:575361 5'. [AI530666]	0.342323625803918	6.9869809280038	2.44438404122889	0.0239832499195344	0.126930905465911	-3.61588928388204	0.833333333333333	-0.666666666666667	0.666666666666667	0.535714285714286	0.571428571428571
51	AI574175	192	40	443	ATAAGAGCAATAACCGAAAGTGCTAACTCACACTTAGAGGCCACCATGCTGACCACGATA	27977	0	A_55_P2244871	AI574175	gb|uj16h04.x1 Sugano mouse kidney mkia Mus musculus cDNA clone IMAGE:1908247 3'. [AI574175]	-0.362780088502507	4.57714003221098	-1.47492914641957	0.155927088769179	0.374518472336345	-5.20157987452129	-0.380952380952381	0.571428571428572	-0.5	-0.785714285714285	-0.107142857142857
52	AI593498	296	162	392	AGAGCTACCTCATCTGGCTTTCAGGAACCCCCTTGTCCAAGTCTCCCTGAAAACTCTGCT	43182	0	A_55_P2396446	5530400B01Rik	gb|vu51g02.x1 Soares_mammary_gland_NbMMG Mus musculus cDNA clone IMAGE:1194962 3'. [AI593498]	-1.7800669427231	11.7714354114122	-3.74840150534301	0.00128060784852217	0.0237057497331897	-0.933963302282881	-0.547619047619048	0.690476190476191	-0.452380952380952	-0.5	-0.5
53	AI594906	316	40	276	ATACTTTGAGTTGGCCACAAGAAGGCTCTAAAATCAAGGCTGGGGCAAGGAACAGAGAAA	45839	0	A_55_P1998504	AI594906	gb|mj75e04.y1 Soares mouse p3NMF19.5 Mus musculus cDNA clone IMAGE:481950 5'. [AI594906]	0.000805665295843028	4.84023722519785	0.00425742147849979	0.996645603717415	0.998271033235687	-6.24350626146729	-0.214285714285714	-0.452380952380952	-0.285714285714286	-0.0714285714285714	0.0714285714285714
54	AI595487	341	17	406	GACTTATTAAGATACCAGGAGAGGGGGAATGATAGGGGATTTTTGGAGAGGAAACTAAGA	49564	0	A_55_P2364516	AA060545	gb|mj69c10.y1 Soares mouse p3NMF19.5 Mus musculus cDNA clone IMAGE:481362 5' similar to gb:X53176 Mouse integrin alpha-4 mRNA (MOUSE);. [AI595487]	-0.122202294717823	4.60644173661508	-0.581424172638821	0.567503321463769	0.764878205027644	-6.07403099770808	-0.142857142857143	0.166666666666667	-0.0952380952380952	0	-0.392857142857143
55	AI606402	220	80	565	CATGTGCAGGCCTCAAGAGACTCTGCTACATGAAGAGTACCGCTCATCGCACACCTATAT	32105	0	A_55_P2198983	4930415C11Rik	gb|mr62b05.y1 Stratagene mouse testis (#937308) Mus musculus cDNA clone IMAGE:602001 5' similar to gb:J03952 Mouse, glutathione transferase GT8.7 mRNA, complete cds (MOUSE);. [AI606402]	-0.972629330253297	7.7136147141677	-4.71029025189778	0.000136909048147399	0.00776524030054273	1.15504883969309	-0.547619047619048	0.357142857142857	-0.19047619047619	-0.214285714285714	-0.5
56	AI662168	216	3	358	AGGAAGGGAGGGTGCTTTAGCCTCAGCCTTCTGAGGATGCCTCTGTCAGAGCTGGAAACT	31394	0	A_55_P2233818	AI662168	gb|mz93c04.x1 Soares mouse lymph node NbMLN Mus musculus cDNA clone IMAGE:720966 3'. [AI662168]	-0.0924184450418597	4.87848009361838	-0.395518702986677	0.69668146605749	0.848093946723369	-6.16471680813997	-0.0476190476190476	0.214285714285714	-0.0476190476190476	-0.428571428571428	-0.5
57	AI842900	276	26	355	GTATAGGAAGATGTATGTTCATATACCCAAAGACAATGTAGAATACATAACATTGGGCTC	40048	0	A_55_P2397614	AI842900	gb|UI-M-AN1-afb-g-12-0-UI.s1 NIH_BMAP_MBG_N Mus musculus cDNA clone UI-M-AN1-afb-g-12-0-UI 3'. [AI842900]	-0.218321479182082	4.70212157888547	-0.782169415603151	0.443351915475352	0.670990811142917	-5.93893821054291	-0.0714285714285714	0.0476190476190476	-0.166666666666667	0	-0.178571428571429
58	AI848615	383	59	410	GTCTAATGCATGAATAGTCAGCTTGAAAGGATGACTCAATTTAAGGAAAGTTCAGAATAC	55648	0	A_55_P2287755	AI848615	gb|UI-M-AH1-agv-c-09-0-UI.s1 NIH_BMAP_MCE_N Mus musculus cDNA clone UI-M-AH1-agv-c-09-0-UI 3'. [AI848615]	0.044919318306702	4.32411169931883	0.153985210721127	0.879177189406541	0.945804106968148	-6.23153027394452	-0.142857142857143	-0.380952380952381	-0.285714285714286	0	0.0714285714285714
59	AI851140	359	83	378	TTTAGGAATGCCTTTCCTCTTCCAAAAGCAATTTGTATTCCCGTTGGTGTTGTTTTGTTA	52272	0	A_55_P2422164	C130093G08Rik	gb|UI-M-BH0-ajx-c-10-0-UI.s1 NIH_BMAP_M_S1 Mus musculus cDNA clone UI-M-BH0-ajx-c-10-0-UI 3'. [AI851140]	0.000746712408014716	6.37789070454556	0.0026685600140144	0.997897453874092	0.998979323502985	-6.24351182719215	-0.0476190476190476	-0.238095238095238	-0.0714285714285714	-0.142857142857143	-0.321428571428571
60	AI851680	137	44	339	ATGAATTCGAAACCGCTCTTCTTTCCTTACCCAGCGCTGAAGTGAAACAAAGCAGCATAG	20214	0	A_55_P2238875	A830021K08Rik	gb|UI-M-BH0-ain-h-07-0-UI.s1 NIH_BMAP_M_S1 Mus musculus cDNA clone UI-M-BH0-ain-h-07-0-UI 3'. [AI851680]	-0.0976735607551689	4.62237348507932	-0.487371530173113	0.631337495013219	0.808321057703193	-6.12411889793978	-0.166666666666667	0.0952380952380952	-0.166666666666667	-0.285714285714286	0.214285714285714
61	AI852580	369	51	319	AACTGTGAGCAGAGATACCTCGAATGGCTCTTCCACTGAGGAAGCCTGGGCTCCCCTTCA	53653	0	A_55_P2288741	AI852580	gb|UI-M-BH0-aiu-a-10-0-UI.s1 NIH_BMAP_M_S1 Mus musculus cDNA clone UI-M-BH0-aiu-a-10-0-UI 3'. [AI852580]	-0.346130689273344	6.83361785981965	-2.1773199679656	0.0417071369281698	0.176373324873369	-4.10264242988332	-0.428571428571429	0.476190476190476	-0.571428571428572	-0.357142857142857	0.285714285714286
62	AI853652	27	56	279	CACACACAATAGCATGCACATGCATGTATACACACACCCACAAATAAACAAACATAATTA	4144	0	A_55_P2425442	D030036P13Rik	gb|UI-M-BH0-ajq-b-04-0-UI.s1 NIH_BMAP_M_S1 Mus musculus cDNA clone UI-M-BH0-ajq-b-04-0-UI 3'. [AI853652]	-0.421640330043592	4.80302359897457	-1.66035164932265	0.112569233433628	0.309602372636771	-4.94124215705414	-0.357142857142857	0.642857142857143	-0.166666666666667	-0.321428571428571	-0.142857142857143
63	AI987986	94	126	462	GAGGCTTTATCAGCATTATGGATATCAAGGGTACACTACAGAGAGAGGAAGAGAAGAAAA	13950	0	A_55_P2234964	AI987986	gb|um10a02.x1 Sugano mouse kidney mkia Mus musculus cDNA clone IMAGE:2182634 3'. [AI987986]	-0.0846669729967591	4.35328050700222	-0.214628630088896	0.832247873371587	0.92183608584739	-6.22024483069239	-0.0952380952380952	0.380952380952381	0.142857142857143	-0.0357142857142857	0.142857142857143
64	AJ251804	253	125	2439	TTTTTGAGACCAACTTCTTCACCTTTTCTGGGCTGGAAGCACTAAAGTGTCACAGTGTCT	37063	0	A_55_P2122255	Polm	gb|Mus musculus mRNA for DNA polymerase mu (Polm gene). [AJ251804]	0.118619549353826	7.85156469297363	0.857104437806168	0.401623581883772	0.637235172246476	-5.87892410902967	0.19047619047619	-0.285714285714286	0.0952380952380952	-0.214285714285714	0.0714285714285714
65	AJ564870	30	73	255	AGATGCAGTTGGTGCCCAAGGTGCCCGACGTGCCCGAGGTGCAATTGCAATCCAAAATAA	4478	0	A_55_P2018862	Defa-rs7	gb|Mus musculus mRNA for cryptdin related sequence peptide (CRS4C2 gene), strain C3H/HeN. [AJ564870]	0.0796782358216195	6.34088656210136	0.42380969955995	0.676264726703816	0.837015422837742	-6.15309531892077	0.476190476190476	-0.404761904761905	0.214285714285714	0.178571428571429	-0.0357142857142857
66	AK002639	178	28	2247	TAATGGTACGGACATTCTGTGTAAATTAGACCCAGTCTCTAGGATATAATCATGAAAATG	25936	0	A_52_P290021	Memo1	gb|Mus musculus adult male kidney cDNA, RIKEN full-length enriched library, clone:0610016J10 product:inferred: RIKEN cDNA 0610016J10 gene / HYPOTHETICAL PROTEIN CGI-27. [Human] {Homo sapiens}, full insert sequence. [AK002639]	0.283652142730338	7.07876242854233	2.00191165051016	0.0591585932647665	0.216081371835897	-4.4039895808131	0.357142857142857	-0.452380952380952	0.0476190476190476	0.0714285714285714	0.0357142857142857
67	AK002748	337	158	1044	ACTTGGGTCTTCATCAAGCATCAAGGACAGTATTTTTTAATAAAAGTGGCATCACTTCCC	49236	0	A_55_P2335933	0610033M10Rik	gb|Mus musculus adult male kidney cDNA, RIKEN full-length enriched library, clone:0610033M10 product:unclassifiable, full insert sequence. [AK002748]	0.176853397051233	4.15967727763127	0.50381028847928	0.619944019110537	0.800194979236744	-6.1159824952484	0.0476190476190476	-0.452380952380952	-0.238095238095238	-0.25	-0.107142857142857
68	AK002931	171	107	1269	GGTGGGGGTGTAAATGTCATGCAGAATTCATATAGCTTAAATCTATTGGAATAAATTCAC	25217	0	A_55_P2202357	0710001A04Rik	gb|Mus musculus adult male brain cDNA, RIKEN full-length enriched library, clone:0710001A04 product:unclassifiable, full insert sequence. [AK002931]	0.135642167850932	5.67069419624064	0.978297580868726	0.339708108810448	0.582094535318416	-5.77119096745784	0.19047619047619	0.0238095238095238	-0.119047619047619	-0.607142857142857	-0.107142857142857
69	AK003103	322	110	221	ACTTCAGCCTGAGCTTCCCTCCCTCTGTAGGCTGTTTGCCTTCTTACTCCTGGAATCAAG	46830	0	A_55_P2388197	1010001B22Rik	gb|Mus musculus adult male heart cDNA, RIKEN full-length enriched library, clone:1010001B22 product:unclassifiable, full insert sequence. [AK003103]	-0.72187254938004	10.0300576094869	-4.81958143738876	0.000106416686520834	0.00701121301576467	1.39069827498215	-0.476190476190476	0.5	-0.333333333333333	-0.428571428571428	-0.571428571428571
70	AK003112	322	1	711	TCACTAAAGCTTGTGCCTGTCTGTTCTGGGCTCTGCAGGACATGGACTGCGAATGGCCTG	46638	0	A_55_P2064299	Sepx1	gb|Mus musculus adult male heart cDNA, RIKEN full-length enriched library, clone:1010001D24 product:selenoprotein R, full insert sequence. [AK003112]	-0.0733498369605385	8.19702400161511	-0.55398298080671	0.58578188897582	0.777846398697114	-6.0895279028791	-0.0476190476190476	-0.119047619047619	0.0238095238095238	0	0.357142857142857
71	AK003290	48	72	1676	TGACAAGCCTACCTTTAAGTGCCAGCATTTGTAAGGTGTGATCTTGTGTATTGGTTTTTT	7154	0	A_55_P2414524	1110002E22Rik	gb|Mus musculus 18-day embryo whole body cDNA, RIKEN full-length enriched library, clone:1110002E22 product:unclassifiable, full insert sequence. [AK003290]	0.0710438540667413	6.54350578198931	0.193864373488305	0.848253489129073	0.931337597232727	-6.22452545482955	0.571428571428572	-0.0952380952380952	0.452380952380952	0.214285714285714	0.0357142857142857
72	AK003491	327	152	796	GGGGGGCATGGGACCTTTGAAATCTGATTGTTCCGTAATTTTTGAAAATCTAGCCATGGA	47776	0	A_55_P2419296	1110006E14Rik	gb|Mus musculus 18-day embryo whole body cDNA, RIKEN full-length enriched library, clone:1110006E14 product:unclassifiable, full insert sequence. [AK003491]	-0.140767597049765	10.2813920910187	-1.06518031039478	0.299588437150888	0.542358377600745	-5.68605737981768	-0.571428571428572	0.428571428571429	-0.642857142857143	-0.678571428571428	-0.571428571428571
73	AK003710	99	155	1508	TATGTGTGTACGATGTGCTTTGATCATATCTACTCTTTCCTCCAAGTCCCCTGGAACACC	14887	0	A_55_P2246880	1110014L15Rik	gb|Mus musculus 18-day embryo whole body cDNA, RIKEN full-length enriched library, clone:1110014L15 product:unclassifiable, full insert sequence. [AK003710]	-0.0464632417422042	5.03907509906789	-0.167322364715897	0.868810363709094	0.941568620547724	-6.22936580084632	-0.30952380952381	0.0238095238095238	-0.0238095238095238	0.107142857142857	-0.142857142857143
74	AK003812	205	78	1274	GGAGTTTAATGCTAGGCCATCCATTGTCAGCATATTAAAACATAGTACAATTTGGGAAAA	30060	0	A_55_P2240468	1110019D14Rik	gb|Mus musculus 18-day embryo whole body cDNA, RIKEN full-length enriched library, clone:1110019D14 product:unclassifiable, full insert sequence. [AK003812]	0.171507441287421	7.56241804688687	1.51969616885742	0.144366287611092	0.359002324884927	-5.14091575263769	0.5	-0.571428571428572	0.261904761904762	0.392857142857143	0.571428571428571
75	AK003962	49	4	534	GCCCCATAACATGCACAGAATGCTGTAAACCTGATTAAGATATGATGTGGATATTTTATA	7326	0	A_55_P2337138	1110029L17Rik	gb|Mus musculus 18-day embryo whole body cDNA, RIKEN full-length enriched library, clone:1110029L17 product:unclassifiable, full insert sequence. [AK003962]	0.0830241634334996	10.8860345641316	0.906806880415478	0.375392937492376	0.615003939666217	-5.83631891009444	0.19047619047619	-0.404761904761905	0.285714285714286	0.571428571428571	0.392857142857143
76	AK004063	47	93	65	ATGGGAAGAGCAAATGGAACAGCAGGCCTCTTGCCTGGCCCTTCTGTCTCTGCAGACCTT	7192	0	A_55_P1957911	Tom1	gb|Mus musculus 18-day embryo whole body cDNA, RIKEN full-length enriched library, clone:1110033H09 product:target of myb1 homolog (chicken), full insert sequence. [AK004063]	-0.628898338204711	8.21727216596931	-3.49031609515888	0.0023281429870632	0.0326303790530576	-1.48933295671391	-0.380952380952381	0.595238095238095	-0.19047619047619	-0.357142857142857	-0.5
77	AK004107	88	20	412	AGTAGCAACCGGCGAAACAGCCCGAGCGGCAGGTTCACCACTCTGGACACCGGTGAGTGA	12886	0	A_55_P2124110	Ttc7	gb|Mus musculus 18-day embryo whole body cDNA, RIKEN full-length enriched library, clone:1110035E02 product:hypothetical protein, full insert sequence. [AK004107]	-0.242158717202162	7.71902487011375	-1.14983355198492	0.263886619349481	0.505535783163105	-5.59695467995962	-0.666666666666667	0.142857142857143	-0.80952380952381	-0.571428571428571	-0.178571428571429
78	AK004108	16	45	1258	GTCTATTAAGCAAGTTACGGGACTACTCAGAGAAGCCCTGTCTTTAAAAACAAATAAATA	2302	0	A_55_P2375905	1110035E04Rik	gb|Mus musculus 18-day embryo whole body cDNA, RIKEN full-length enriched library, clone:1110035E04 product:unclassifiable, full insert sequence. [AK004108]	0.0386683909535694	8.44046928626986	0.357858636570138	0.724228683710002	0.864219684633649	-6.17896074362204	0.30952380952381	-0.0714285714285714	0.404761904761905	0.571428571428571	0.642857142857143
79	AK004115	59	136	1135	CCAATGTGCTACAAATGTGACACTTGACCCTGAACTGCATGTATTGGGGATTTTTAAAAG	9022	0	A_52_P207614	Csnk2a2	gb|Mus musculus 18-day embryo whole body cDNA, RIKEN full-length enriched library, clone:1110035J23 product:unclassifiable, full insert sequence. [AK004115]	0.286850371745876	10.5054399285787	2.94900792688869	0.00798196095958394	0.0655146834839576	-2.62367359009491	0.833333333333333	-0.571428571428572	0.714285714285714	0.571428571428571	0.357142857142857
80	AK004186	219	27	712	TGCTTCATGACTGTGGACACAATGTGGACTAGCTACTTCATAGCCCTCATTAAACGGTGA	32007	0	A_55_P2197638	1110046J04Rik	gb|Mus musculus 18-day embryo whole body cDNA, RIKEN full-length enriched library, clone:1110046J04 product:unclassifiable, full insert sequence. [AK004186]	0.164250322681553	9.96237818986959	1.13958630186069	0.26803281126919	0.50999333998765	-5.60805784043789	0.547619047619048	-0.119047619047619	0.476190476190476	0.214285714285714	0.0357142857142857
81	AK004240	67	68	171	ATGAATCATTCAAATTGAAAGAATTACCAGGTCATTGTTAATGACTTAGTCTATTAAGAA	10075	0	A_52_P198473	Pcgf5	gb|Mus musculus 18-day embryo whole body cDNA, RIKEN full-length enriched library, clone:1110054A01 product:unclassifiable, full insert sequence. [AK004240]	-0.132474351678325	7.75191485372492	-1.10586155775997	0.282018255219263	0.52497339263182	-5.64398523043278	-0.0714285714285714	-0.0714285714285714	0.0952380952380952	0.428571428571428	-0.0357142857142857
82	AK004374	162	39	899	CCCCCATGTGATTTGCTGTTATTAAATGAGAATTGAATTATTTTATCCTGTGAGGCTCAA	23652	0	A_55_P2337706	1110065H08Rik	gb|Mus musculus 18-day embryo whole body cDNA, RIKEN full-length enriched library, clone:1110065H08 product:unclassifiable, full insert sequence. [AK004374]	0.0668038341342774	5.70502279221461	0.301070510409236	0.766493780868371	0.88778872187916	-6.19777880891413	0.285714285714286	0.0238095238095238	0.261904761904762	0.357142857142857	0.178571428571429
83	AK004547	258	120	2967	CCTGACTTTAAATACTGCCTGTGAGTAAACCCTTGAATAAGAAGAACATGTGAAAAATTG	37628	0	A_55_P2068177	Cdc5l	gb|Mus musculus adult male lung cDNA, RIKEN full-length enriched library, clone:1200002I02 product:cell division cycle 5-like (S. pombe), full insert sequence. [AK004547]	0.0275757687358258	11.9094958709048	0.254176143777778	0.80197557892107	0.906630056541968	-6.21089483733633	0.285714285714286	-0.0952380952380952	0.30952380952381	0.5	0.25
84	AK005005	149	84	3128	CAGTTCTGGGAAGTCTGCTTTCTTCCAAACGATGGATACTTTTAAATTATGTAATTACCA	22008	0	A_55_P2424921	1300014J16Rik	gb|Mus musculus adult male liver cDNA, RIKEN full-length enriched library, clone:1300014J16 product:unclassifiable, full insert sequence. [AK005005]	0.156364686153396	5.71182133729587	0.931132160801958	0.362979634310197	0.603684145741836	-5.81466427386392	0.142857142857143	-0.119047619047619	0.19047619047619	0.5	0.571428571428571
85	AK005214	342	149	179	ATGAGTGGACATCGCGAATGACTTTGGACTGCTGTGAAAATAATGCTCTGTTCCTTTTAG	49802	0	A_52_P684087	AK005214	gb|Mus musculus adult male cerebellum cDNA, RIKEN full-length enriched library, clone:1500011J09 product:atonal homolog 7 (Drosophila), full insert sequence. [AK005214]	-0.359944351797526	8.31019520701415	-2.13565410314834	0.0453663375391823	0.185115176376739	-4.17563653969286	-0.380952380952381	0.595238095238095	-0.19047619047619	-0.285714285714286	-0.392857142857143
86	AK005235	330	7	550	TTGCCACAGAGATTGATTTTAGAAGGTTTGCAGGGTCTGGCTAAATAAAGAACCACTCCT	47811	0	A_55_P2003103	1500012K07Rik	gb|Mus musculus adult male cerebellum cDNA, RIKEN full-length enriched library, clone:1500012K07 product:unclassifiable, full insert sequence. [AK005235]	0.116145450481891	6.49814841066042	0.472792785750233	0.641521498282381	0.815429481665552	-6.13111434858093	0.5	0	0.523809523809524	0.214285714285714	0.214285714285714
87	AK005351	304	5	846	GTTCAAGACCAGCCTGGTGTTTAAAGCAAATTTCAGGTATGGCTATGATGTAAACACCTT	44058	0	A_55_P2327518	1500032P08Rik	gb|Mus musculus adult male cerebellum cDNA, RIKEN full-length enriched library, clone:1500032P08 product:unclassifiable, full insert sequence. [AK005351]	0.359076967492451	11.1154120458822	4.49154129440772	0.000227173306751257	0.00957116868860265	0.681297975229847	0.857142857142857	-0.619047619047619	0.785714285714286	0.714285714285714	0.357142857142857
88	AK005502	138	114	1881	TCCCTATCCCAACTACACATTCAATCTTCTATCAGCATTACAGTCGCATCTTTGGGGTGG	20340	0	A_52_P405145	Flt1	gb|Mus musculus adult female placenta cDNA, RIKEN full-length enriched library, clone:1600020B02 product:FMS-like tyrosine kinase 1, full insert sequence. [AK005502]	0.0884455414890795	5.68460840358182	0.48740027509187	0.631317488588321	0.808321057703193	-6.12410490024195	0.238095238095238	-0.428571428571429	-0.119047619047619	-0.25	-0.107142857142857
89	AK005516	327	83	1467	TGAGATGGGTTGGAGGAAGGAAAAGGAAGGTGAAATGCTGTAATTATATCCTAATTTCAA	47652	0	A_55_P2222557	1600022D10Rik	gb|Mus musculus adult female placenta cDNA, RIKEN full-length enriched library, clone:1600022D10 product:unclassifiable, full insert sequence. [AK005516]	-0.507791568916439	5.73445748124479	-1.3442304932242	0.194046124379095	0.424475969824474	-5.37031465696108	-0.333333333333333	0.5	-0.5	-0.357142857142857	-0.285714285714286
90	AK005583	81	9	738	TTTTTTGAGCCAGACTGCCCTACAAAGTCCATCATAAATTCATTGTGGAGATTGTGTCCA	12006	0	A_51_P379687	Gm1973	gb|Mus musculus adult male testis cDNA, RIKEN full-length enriched library, clone:1700001E04 product:hypothetical protein, full insert sequence. [AK005583]	0.0444624703572964	6.17889302500276	0.209322637308344	0.836331046054845	0.924048338714329	-6.22137988873962	0.214285714285714	0.0952380952380952	0	-0.214285714285714	-0.464285714285714
91	AK005642	270	142	834	AAACACAAGGACAGATGAAATACAAGTCACCCTATACAAACCAACCAGTGTCTAAAAAGG	39403	0	A_55_P2348293	1700003I16Rik	gb|Mus musculus adult male testis cDNA, RIKEN full-length enriched library, clone:1700003I16 product:unclassifiable, full insert sequence. [AK005642]	-0.730188035220678	4.78659837427611	-2.75803557250727	0.0121896710403251	0.0845734192952499	-3.008561179538	-0.833333333333333	0.404761904761905	-0.595238095238095	-0.428571428571428	-0.464285714285714
92	AK005671	40	27	381	AGTTTGTCAAAACAGCTGTAGCGTTCAGGGTTTGAATACAAAATAAAGATCACAAATGTG	5883	0	A_55_P2288162	1700006F04Rik	gb|Mus musculus adult male testis cDNA, RIKEN full-length enriched library, clone:1700006F04 product:unclassifiable, full insert sequence. [AK005671]	0.0400537642807812	5.73798467338657	0.157786234979954	0.87622033387815	0.944572194843675	-6.23093166915348	0.380952380952381	-0.333333333333333	0.30952380952381	0.357142857142857	0.857142857142857
93	AK005715	99	37	430	ACCAACCCTGAGAGGTCTATGAGCAGTTTCTTCAGGATGCGACTATTTGAATGAAGCAAA	14676	0	A_52_P313992	1700007H22Rik	gb|Mus musculus adult male testis cDNA, RIKEN full-length enriched library, clone:1700007H22 product:unclassifiable, full insert sequence. [AK005715]	-0.0881889499136204	4.79623943707542	-0.261168701171856	0.796654676844288	0.903934857765963	-6.2090785547749	-0.30952380952381	0.238095238095238	-0.0952380952380952	0.0714285714285714	0.142857142857143
94	AK005901	346	160	1319	ATGCCTGGCTTATTGAACAGATGCTGAGCCATTCCACTGATAAAAAGCTCAAGTATATCT	50400	0	A_55_P2344304	1700012E03Rik	gb|Mus musculus adult male testis cDNA, RIKEN full-length enriched library, clone:1700012E03 product:unclassifiable, full insert sequence. [AK005901]	-1.07004072282456	4.36093597727286	-2.49619554251967	0.0214858408521552	0.119178814095277	-3.51799604626558	-0.428571428571429	0.428571428571429	-0.523809523809524	-0.535714285714286	0.107142857142857
95	AK005914	120	85	979	CTCCTCCCTTGAATGAATTTCTTAAGATCCCAGTGTTAATAAAGAAAAGCATTCCACTTC	17682	0	A_55_P2095380	1700012I11Rik	gb|Mus musculus adult male testis cDNA, RIKEN full-length enriched library, clone:1700012I11 product:unclassifiable, full insert sequence. [AK005914]	-0.419345089059257	6.14045802547215	-1.60981167415496	0.123237847096926	0.326364589591564	-5.01453796095031	-0.380952380952381	0.761904761904762	-0.238095238095238	-0.357142857142857	-0.0714285714285714
96	AK006017	316	142	472	GGGTCTGGATGTTTTTCTGAAATGTAAAAAATTGCTTGACAATGGATTGTGAACTACACA	46023	0	A_55_P1958544	1700016D02Rik	gb|Mus musculus adult male testis cDNA, RIKEN full-length enriched library, clone:1700016D02 product:unclassifiable, full insert sequence. [AK006017]	-0.318112861050472	4.30119102651496	-0.606244747462111	0.551227394007536	0.753721522608598	-6.05939169434528	-0.428571428571429	0.0714285714285714	-0.523809523809524	-0.321428571428571	-0.285714285714286
97	AK006037	293	11	100	AGAGTCGGTTATTGATTATAGACGTCAACGTCCACCTGGAACGGTTCCTTAGCATCTCAT	42623	0	A_66_P102628	1700016J18Rik	gb|Mus musculus adult male testis cDNA, RIKEN full-length enriched library, clone:1700016J18 product:unclassifiable, full insert sequence. [AK006037]	0.10975405395519	6.66560803776015	0.538064812852307	0.596518337739979	0.785491704275927	-6.09818491169989	0.19047619047619	-0.19047619047619	-0.0238095238095238	0.142857142857143	0.75
98	AK006067	136	116	383	GCGAGGACCTGTCTCTTCTCTTAAAATTGAGATAAGCATTCTTAGAGATAAGCAAATAAA	20060	0	A_55_P2425432	1700017I07Rik	gb|Mus musculus adult male testis cDNA, RIKEN full-length enriched library, clone:1700017I07 product:unclassifiable, full insert sequence. [AK006067]	-0.101719859141458	4.51933401520863	-0.459468798158806	0.650893028628948	0.821763245819996	-6.13732616606174	-0.0359287878573978	-0.251501515001784	0.107786363572193	0.0357142857142857	0.285714285714286
99	AK006087	96	51	290	CGGGCCAAGGACTGTGATCAAGATCATTGGCTGCGCAGCTCCTTGCTGTCCCAAGAATCT	14109	0	A_52_P91274	1700018G05Rik	gb|Mus musculus adult male testis cDNA, RIKEN full-length enriched library, clone:1700018G05 product:unclassifiable, full insert sequence. [AK006087]	0.131657500638686	4.340604632222	0.391306926207739	0.69974179614674	0.84983492630964	-6.16637944621388	0.19047619047619	-0.0238095238095238	0.261904761904762	-0.107142857142857	-0.678571428571428
100	AK006108	185	100	489	GGGAAAAAGGATTCAGTGAAATGTACCTTTATTTGCCAAGCTCATGCAAGAAAACAAAAA	27223	0	A_55_P2022504	1700019B21Rik	gb|Mus musculus adult male testis cDNA, RIKEN full-length enriched library, clone:1700019B21 product:unclassifiable, full insert sequence. [AK006108]	-1.09278759053506	4.18594207548965	-2.89591126556031	0.0089857798421812	0.0702286676986006	-2.7316745215766	-0.642857142857143	0.690476190476191	-0.5	-0.464285714285714	-0.107142857142857
101	AK006158	51	161	762	AAACCTGGCACCCGGACGCCTGGGCAGAGCCGGAATTCAAGTTCACACTTGTCATTTGCA	7900	0	A_55_P2338709	1700020G03Rik	gb|Mus musculus adult male testis cDNA, RIKEN full-length enriched library, clone:1700020G03 product:unclassifiable, full insert sequence. [AK006158]	-0.14687778983641	6.0659563112479	-1.0783706529566	0.293807217656992	0.537251884113301	-5.67256878597104	-0.30952380952381	0.357142857142857	-0.523809523809524	-0.428571428571428	-0.25
102	AK006238	12	84	883	TGCTGAGGTATGCCAGTAGGGTATTACAATTGTCAACCTCATATTTTGATGGCCGGACTT	1748	0	A_55_P2271416	1700022F17Rik	gb|Mus musculus adult male testis cDNA, RIKEN full-length enriched library, clone:1700022F17 product:hypothetical Glutamine-rich region containing protein, full insert sequence. [AK006238]	0.788708592475949	4.21881824718822	2.13036777052079	0.0458508645447709	0.186413868477478	-4.18483647062788	0.666666666666667	-0.166666666666667	0.690476190476191	0.428571428571428	0.25
103	AK006262	61	57	907	TGACAGGAAGGGTTCAATGGCCATCAGGCCAGAGCTACTGGTGAGGAGACATTCGACCAT	9176	0	A_51_P215896	Tsc22d4	gb|Mus musculus adult male testis cDNA, RIKEN full-length enriched library, clone:1700023B23 product:hypothetical protein, full insert sequence. [AK006262]	0.406423276944668	6.59617546958485	3.23069190636502	0.00422400841381369	0.0460141374572105	-2.03995114314582	0.738095238095238	-0.738095238095238	0.714285714285714	0.821428571428571	0.178571428571429
104	AK006313	272	47	635	TATAATCTATAAAAATAGTCATAAAGTAAAACGCCCCCCGCTGCCCATCGCGGGCATGAC	39521	0	A_55_P2116988	1700024P12Rik	gb|Mus musculus adult male testis cDNA, RIKEN full-length enriched library, clone:1700024P12 product:unclassifiable, full insert sequence. [AK006313]	-0.680061455357016	10.0265746116407	-5.27626797203349	3.75058542815014e-05	0.00505363216810188	2.36482841023206	-0.5	0.404761904761905	-0.19047619047619	0	0.0714285714285714
105	AK006354	50	36	646	GATGGACATATCTACTTGGTATCTTACAGAACAAAATACAGAATTCATCGTAAAGCCTTG	7385	0	A_52_P978481	1700025K24Rik	gb|Mus musculus adult male testis cDNA, RIKEN full-length enriched library, clone:1700025K24 product:unclassifiable, full insert sequence. [AK006354]	0.805654381797983	4.6884924800915	1.50003187031968	0.14935448423629	0.365812453783611	-5.16773906620692	0.428571428571429	-0.0714285714285714	0.261904761904762	0.214285714285714	0.75
106	AK006428	193	57	1001	ACTGCTTCCCTCCAGGTTCTGTGCCTTAGGCTTGCCATCAAAATAAAGAGCATTTACATG	28287	0	A_55_P2022429	1700027J07Rik	gb|Mus musculus adult male testis cDNA, RIKEN full-length enriched library, clone:1700027J07 product:hypothetical protein, full insert sequence. [AK006428]	-0.928798599257181	7.50808890631771	-5.40511943954272	2.80412904216287e-05	0.00484106295061318	2.63593577272631	-0.642857142857143	0.333333333333333	-0.333333333333333	-0.107142857142857	-0.0714285714285714
107	AK006445	288	116	739	CACTATGATATCTGAGGAGGCTTGATGGGCTTTTGTGCCCTCTAAATAGGACTCCCTCGA	41942	0	A_66_P105830	1700028B04Rik	gb|Mus musculus adult male testis cDNA, RIKEN full-length enriched library, clone:1700028B04 product:similar to NADH-UBIQUINONE OXIDOREDUCTASE ASHI SUBUNIT, MITOCHONDRIAL PRECURSOR (EC 1.6.5.3) (EC 1.6.99.3) (COMPLEX I-ASHI) (CI-ASHI) [Bos taurus], full i	-0.0363440091771512	15.4632142494855	-0.418563871353643	0.680031757356471	0.838579155257786	-6.15530975468509	-0.0952380952380952	0.19047619047619	-0.238095238095238	0.0357142857142857	0.642857142857143
108	AK006559	129	36	886	GGTAGTTATCCCTGAATCTAATGATCTAATGTCATCCAAGTTGTCTTCCTTCCTAAATTT	19032	0	A_55_P2329938	1700030L20Rik	gb|Mus musculus adult male testis cDNA, RIKEN full-length enriched library, clone:1700030L20 product:developmentally regulated repeat element-containing transcript 1a, full insert sequence. [AK006559]	-0.494113449698061	4.15980873384266	-1.04108587077074	0.310358808385514	0.553441819256126	-5.71031551553223	-0.523809523809524	0.619047619047619	-0.428571428571429	-0.607142857142857	-0.642857142857143
109	AK006604	93	94	1098	GGAATAAAGAACATTCCATATCACATTGTTCAGAAAACGTAATGAGGGAAAGGAGTCACC	13894	0	A_55_P2081772	Gm9558	gb|Mus musculus adult male testis cDNA, RIKEN full-length enriched library, clone:1700034M11 product:similar to 60S RIBOSOMAL PROTEIN L31 [Mus musculus], full insert sequence. [AK006604]	-0.373602907544439	4.35199149031176	-1.14257301526069	0.266819392523471	0.508671048595723	-5.60483060264347	-0.285714285714286	0.523809523809524	-0.0714285714285714	-0.107142857142857	-0.321428571428571
110	AK006607	347	104	697	TTAAGAAATCAGGTGTGCTGGCTGCTCCTAACTCTCAGAAGAATGGGGAAGGGAGATAAA	50589	0	A_55_P1957165	1700034P13Rik	gb|Mus musculus adult male testis cDNA, RIKEN full-length enriched library, clone:1700034P13 product:unclassifiable, full insert sequence. [AK006607]	-0.605042555652354	7.59306994341078	-4.80859447830805	0.000109142583968445	0.00705047618043073	1.36704566459038	-0.80952380952381	0.761904761904762	-0.761904761904762	-0.642857142857143	-0.392857142857143
111	AK006642	16	97	420	CGAGCTCCTCCAACCTCCTGTTTCTAACTTCCATCCTCTGTAATAAACCTATAATCTTGG	2392	0	A_55_P2016691	1700039I01Rik	gb|Mus musculus adult male testis cDNA, RIKEN full-length enriched library, clone:1700039I01 product:unclassifiable, full insert sequence. [AK006642]	-0.395595942015825	6.74634249045258	-2.32583567979893	0.0307496997131137	0.146448243703459	-3.8358060481606	-0.357142857142857	0.619047619047619	-0.142857142857143	-0.285714285714286	-0.285714285714286
112	AK006790	2	113	820	AACCATCGGAAACATTCTGAAAACCTCCTTAGAACATTTCCAGTAATGAAGAACTCTCCC	222	0	A_55_P2025203	Hrasls5	gb|Mus musculus adult male testis cDNA, RIKEN full-length enriched library, clone:1700055A14 product:similar to H-REV107-LIKE PROTEIN 5 [Mus musculus], full insert sequence. [AK006790]	0.210167494628307	4.49063172581621	0.3219215885483	0.750879845941112	0.879753424515645	-6.19124200320061	0.285714285714286	0.0238095238095238	0.333333333333333	0.464285714285714	0.714285714285714
113	AK006834	374	67	1160	ATGCCACCCAAAGCCTAATTTATACTTAAGTGCTCAATATTAAACATAGTCCTGAGAGAC	54248	0	A_55_P2214580	1700058M13Rik	gb|Mus musculus adult male testis cDNA, RIKEN full-length enriched library, clone:1700058M13 product:unclassifiable, full insert sequence. [AK006834]	0.258463415551213	4.44322294770653	0.884446593124012	0.387049838520539	0.624977096145262	-5.85576003844715	0.0952380952380952	-0.571428571428572	0	0.178571428571429	0.464285714285714
114	AK006881	199	67	90	CGAGTACGGAAGAATACAGGCCCTTTTGGGAGAGAAAGTCCTCGAACCGCCAAGATGGTT	29174	0	A_66_P140224	1700064H15Rik	gb|Mus musculus adult male testis cDNA, RIKEN full-length enriched library, clone:1700064H15 product:unclassifiable, full insert sequence. [AK006881]	0.154260341428937	4.77271205196091	0.629013843666328	0.536516962798754	0.743545963786296	-6.04544489904928	0.285714285714286	-0.214285714285714	-0.0476190476190476	-0.392857142857143	0.0714285714285714
115	AK006923	85	48	474	AACCCTGAGCTGCTGCACTTACTGGTAGCTTAATATATGAAGGCCATTTGGACTCTTATG	12649	0	A_55_P2235421	1700069L16Rik	gb|Mus musculus adult male testis cDNA, RIKEN full-length enriched library, clone:1700069L16 product:hypothetical protein, full insert sequence. [AK006923]	-0.165020311166316	5.11362991085333	-0.768417354585675	0.451290979473036	0.677337197569404	-5.94939424029648	-0.142857142857143	0.238095238095238	0	-0.178571428571429	-0.285714285714286
116	AK006928	87	144	842	AGAAGCACCCCTAGGATTGAGGGGAGGAAAAGCCTAATGACACCTGTGTCATTTAATAAA	13110	0	A_66_P115615	1700071A11Rik	gb|Mus musculus adult male testis cDNA, RIKEN full-length enriched library, clone:1700071A11 product:unclassifiable, full insert sequence. [AK006928]	0.0924720572761561	8.80562029213466	0.846928900469613	0.407136774454316	0.641476414433065	-5.88737286722276	0.30952380952381	0.0714285714285714	-0.0238095238095238	-0.0714285714285714	0.178571428571429
117	AK006954	162	159	858	GTCCATACAGCAAAATGCCCTGGTCTTTTAAATAATGCTGTAATTAAAGTCCTCTTCTAT	23860	0	A_55_P2410826	1700080F18Rik	gb|Mus musculus adult male testis cDNA, RIKEN full-length enriched library, clone:1700080F18 product:unclassifiable, full insert sequence. [AK006954]	-0.0951821952206267	4.39488409676536	-0.439918909277293	0.664751496463621	0.829927732917625	-6.14612601240056	0.0476190476190476	0.214285714285714	0.119047619047619	0.214285714285714	0.607142857142857
118	AK006989	153	20	230	TTCCTCAGTGCCCAGAGACCAGGAACTGGAGCCTAAGATGACACACCTCTGTAGTCCCAT	22462	0	A_66_P129940	1700084D21Rik	gb|Mus musculus adult male testis cDNA, RIKEN full-length enriched library, clone:1700084D21 product:unclassifiable, full insert sequence. [AK006989]	-0.295397938769999	4.43813313602363	-1.48080802238917	0.154366995811437	0.372395253842022	-5.19369515758128	-0.285714285714286	0.785714285714286	-0.19047619047619	-0.285714285714286	0.142857142857143
119	AK006993	270	121	775	AGGAGCAGGTTTTCCAAAAAACACCCATTGGAAGTGTTTTTGTTGGTTTGTTGTTTAAAA	39365	0	A_52_P50417	1700084J12Rik	gb|Mus musculus adult male testis cDNA, RIKEN full-length enriched library, clone:1700084J12 product:hypothetical Ribosomal protein L30 containing protein, full insert sequence. [AK006993]	-0.490480742103386	7.09134776980177	-3.93680194742506	0.00082616766631893	0.0189601855877798	-0.525446886577464	-0.714285714285714	0.761904761904762	-0.690476190476191	-0.678571428571428	-0.428571428571428
120	AK007003	221	151	289	TGGAAAGAGATAAGACCCCACACATAAGAGGCTGTCAATAAATGGAGATTGCTTCCATCA	32519	0	A_55_P2083824	1700085B13Rik	gb|Mus musculus adult male testis cDNA, RIKEN full-length enriched library, clone:1700085B13 product:unclassifiable, full insert sequence. [AK007003]	-0.0509491272029594	7.00240532848708	-0.442968123985872	0.662581671518318	0.82872202610723	-6.14477815365583	0.19047619047619	0.238095238095238	0.0476190476190476	-0.0357142857142857	-0.214285714285714
121	AK007033	188	60	983	TATCATCTGTAACATCTCTCATGCTCAGACTTGAACATCTCTCATGCTTCAGCAGAACAC	27445	0	A_55_P2073035	1700091H14Rik	gb|Mus musculus adult male testis cDNA, RIKEN full-length enriched library, clone:1700091H14 product:hypothetical protein, full insert sequence. [AK007033]	-0.0350687366691051	4.64439907424515	-0.122537278045294	0.903706461075446	0.956536823214203	-6.23592404903737	-0.452380952380952	0.0476190476190476	-0.380952380952381	-0.285714285714286	-0.25
122	AK007072	327	151	8	TTCCTTGGCCTCCCAACCAACGGATCTATTACCATTGCATAGACGAAGACACCAAGCAAC	47774	0	A_66_P135166	1700094M24Rik	gb|Mus musculus adult male testis cDNA, RIKEN full-length enriched library, clone:1700094M24 product:unclassifiable, full insert sequence. [AK007072]	-0.25526556984608	5.8708397331216	-1.65393257410806	0.113879315199462	0.311676497313846	-4.95064566716093	-0.452380952380952	0.785714285714286	-0.357142857142857	-0.464285714285714	-0.464285714285714
123	AK007112	253	102	1099	TCTGGAAGAGGCCTGGTCCCACCACATGGCATCAGATAAAGGTCACTGCCTCTTGCTGTC	37020	0	A_55_P2215640	1700102J08Rik	gb|Mus musculus adult male testis cDNA, RIKEN full-length enriched library, clone:1700102J08 product:unclassifiable, full insert sequence. [AK007112]	-0.243272565402436	6.16086303796952	-1.95118280176966	0.0653023207712707	0.227618037837127	-4.48811186429089	-0.357142857142857	0.428571428571429	-0.476190476190476	-0.464285714285714	-0.535714285714286
124	AK007141	306	87	447	GAAAGAAAACCTTCACTAAGTTAAAATCTTTGCTGTGCTGGGGCATTGAAAATATTTGGA	44489	0	A_55_P2045216	4921531P14Rik	gb|Mus musculus adult male testis cDNA, RIKEN full-length enriched library, clone:1700108N05 product:inferred: RIKEN cDNA 4921531P14 gene, full insert sequence. [AK007141]	-0.193307269491109	6.59675493673533	-1.74026985431687	0.097303213570459	0.284953581205371	-4.82192293143941	-0.404761904761905	0.5	-0.19047619047619	-0.107142857142857	-0.321428571428571
125	AK007220	53	128	245	ACCAGTCTCTCTGATCATCTTCCTACGTACTCCCCTTTAGATGATCACTTATATTGTCTG	8132	0	A_51_P313397	1700121C10Rik	gb|Mus musculus adult male testis cDNA, RIKEN full-length enriched library, clone:1700121C10 product:unclassifiable, full insert sequence. [AK007220]	0.142394121580518	5.73045227116575	0.824642056754756	0.419380815373687	0.651869526619314	-5.90555018925092	0.5	-0.619047619047619	0.595238095238095	0.821428571428571	0.5
126	AK007238	167	64	275	AAGGCAGCGAAGTAAACCCTGGTGGAATTCACCAGAAGCCACTGGCTCACCTGGTATACA	24553	0	A_55_P2061796	1700122H20Rik	gb|Mus musculus adult male testis cDNA, RIKEN full-length enriched library, clone:1700122H20 product:unclassifiable, full insert sequence. [AK007238]	-0.00972482210216352	4.47372318672226	-0.0410154274057618	0.967693608293101	0.985737563352295	-6.24266462387071	-0.142857142857143	0.0238095238095238	0.0714285714285714	0.214285714285714	0.142857142857143
127	AK007267	115	78	535	CCACGAAAGCCCATTGGATGCTAAGCTCATCTCTCCTTTCCTCAGATGGCGACCATTACT	17097	0	A_55_P2144086	AK007267	gb|Mus musculus adult male testis cDNA, RIKEN full-length enriched library, clone:1700124I24 product:cytochrome c oxidase, subunit VI a, polypeptide 1, full insert sequence. [AK007267]	0.136711697687762	17.195729058562	1.4691504923815	0.157473116056495	0.376560932180185	-5.20930588611568	0.80952380952381	-0.761904761904762	0.666666666666667	0.75	0.571428571428571
128	AK007554	256	143	1405	CTATGGCCTTTTTATTTTTGTAATTATGGTCTGGTCCTTAAATGGGGTCTATAAATGGAG	37384	0	A_66_P100761	1810019N24Rik	gb|Mus musculus 10 day old male pancreas cDNA, RIKEN full-length enriched library, clone:1810019N24 product:unclassifiable, full insert sequence. [AK007554]	0.0908931275686164	5.179008894067	0.509208530282293	0.616223715774366	0.798017718794548	-6.11325329207262	0.30952380952381	-0.261904761904762	0.119047619047619	0.178571428571429	-0.0714285714285714
129	AK007978	340	157	1789	AGTTTTCCTCTGTCCCTCCTTCACTGTGACAAACTCCTCCCTGAATAAAATGGAGAAAGC	49522	0	A_55_P2396375	1810073O08Rik	gb|Mus musculus 10 day old male pancreas cDNA, RIKEN full-length enriched library, clone:1810073O08 product:unclassifiable, full insert sequence. [AK007978]	-0.786546017830853	8.38826770617834	-4.62201394708146	0.000167899565274412	0.00838887485487804	0.964164110870022	-0.476190476190476	0.833333333333333	-0.404761904761905	-0.571428571428571	-0.178571428571429
130	AK008051	332	152	1074	GGAGTAAATACTTTTCACAGGCATCATGTGGATCATTCAAATAGACCAACATCTGAAATT	48351	0	A_55_P2325698	2010002M09Rik	gb|Mus musculus adult male small intestine cDNA, RIKEN full-length enriched library, clone:2010002M09 product:unclassifiable, full insert sequence. [AK008051]	-0.104495621392726	6.39125940908948	-0.764952556166335	0.453304797316313	0.679026129343041	-5.95200112418816	0.285714285714286	0.30952380952381	0	-0.0714285714285714	0.107142857142857
131	AK008146	125	19	1120	CCTACCTACCTATGTGTTTTCTTATGCATACAAATCCCCATTTAATATATAGAGAACAGG	18434	0	A_55_P2085270	2010007E15Rik	gb|Mus musculus adult male small intestine cDNA, RIKEN full-length enriched library, clone:2010007E15 product:unclassifiable, full insert sequence. [AK008146]	-0.534874920319108	7.30540200121227	-2.65044546555295	0.0154189466708358	0.0975766641263639	-3.22068771393294	-0.333333333333333	0.642857142857143	-0.0952380952380952	-0.214285714285714	-0.178571428571429
132	AK008522	274	108	865	GAGAAAGAAAAAACTGGACATGACAGCCGGAACATTATCTGACATTCATAAGGTCCTGAG	39908	0	A_66_P116326	Tlcd2	gb|Mus musculus adult male small intestine cDNA, RIKEN full-length enriched library, clone:2010305C02 product:hypothetical protein, full insert sequence. [AK008522]	0.394852985212958	5.90658851035804	2.28782137724078	0.033268687745005	0.153280162428042	-3.90506006742308	0.547619047619048	-0.523809523809524	0.523809523809524	0.714285714285714	0.678571428571428
133	AK008557	318	94	274	ATGTGGAGGAAGAGCCACCTGCGAGATGGATGTGAGCCACAAGCTGCACTGTGAAACCCA	46221	0	A_55_P2168990	Tmsb10	gb|Mus musculus adult male small intestine cDNA, RIKEN full-length enriched library, clone:2010309L16 product:thymosin, beta 10, full insert sequence. [AK008557]	0.00164062068409443	14.3573285284315	0.0136514000764289	0.989244462348641	0.995108295271887	-6.24342117334974	0.30952380952381	-0.0952380952380952	0.333333333333333	-0.107142857142857	-0.285714285714286
134	AK008733	258	89	281	TTATACCTCTGGCTGACCTTCATTCATCTTGCTTTGGCCTCTGAAGCCCTAGAATTACAG	37574	0	A_51_P433000	Chmp4c	gb|Mus musculus adult male stomach cDNA, RIKEN full-length enriched library, clone:2210015K02 product:hypothetical protein, full insert sequence. [AK008733]	-1.27195047426857	7.03588628737679	-5.1910482700947	4.55005950203312e-05	0.00533297488418895	2.18454296714655	-0.452380952380952	0.452380952380952	-0.142857142857143	-0.0714285714285714	-0.285714285714286
135	AK008770	262	6	1094	GACAAAGCTTTTGGCAAGAGAAACAGAGAATCGGTAAAAACAAGTATGACCCAGAGGAAG	37997	0	A_55_P2397390	AK008770	gb|Mus musculus adult male stomach cDNA, RIKEN full-length enriched library, clone:2210022J03 product:hypothetical protein, full insert sequence. [AK008770]	-0.0575070776951208	8.52949333553356	-0.186302811967437	0.854099311477591	0.934345478517188	-6.22597663344564	-0.428571428571429	0.0714285714285714	-0.333333333333333	-0.214285714285714	-0.0357142857142857
136	AK008780	198	30	961	AGGATTAAAAATACATTCTTACTCTACTTGCCAGATCACTGCCTTTTATAATGAAAGGAA	28813	0	A_66_P116451	2210039B01Rik	gb|Mus musculus adult male stomach cDNA, RIKEN full-length enriched library, clone:2210039B01 product:unclassifiable, full insert sequence. [AK008780]	-0.504644721113276	4.39455684307934	-2.25302433915997	0.0357397026857292	0.160041073430105	-3.96788791448841	-0.5	0.666666666666667	-0.238095238095238	-0.285714285714286	0.0357142857142857
137	AK008836	2	130	1052	CTCTGGGCATCCAGAAAATGTTCCCTACTAAAGAATAAACTGTAACCTCCACTAAGACTG	255	0	A_55_P2404808	2210406H18Rik	gb|Mus musculus adult male stomach cDNA, RIKEN full-length enriched library, clone:2210406H18 product:unclassifiable, full insert sequence. [AK008836]	0.109411934918055	4.58286830668841	0.182694206171375	0.85689218143382	0.93569371625734	-6.22664890497137	-0.167667676667856	-0.203596464525254	-0.0958101009530607	0.270281238808668	0.61263747463298
138	AK008852	23	105	754	AGAGAATTCAGATTCTCCTTGGGAATCTCAGACCTTCTGCCCCATTACATCCCACCCCTT	3625	0	A_55_P2219151	1700113A16Rik	gb|Mus musculus adult male stomach cDNA, RIKEN full-length enriched library, clone:2210408E11 product:unclassifiable, full insert sequence. [AK008852]	-0.0584897454647901	6.95715722940292	-0.425512201150586	0.675044027400451	0.836683415210227	-6.15237081934341	-0.380952380952381	0.261904761904762	-0.380952380952381	-0.607142857142857	-0.357142857142857
139	AK008868	337	95	347	ATCCCCAGAAAGATATGTGTACATAGTTCACCTTCCCAAAATAGTCACTCTTGATTGTGG	49127	0	A_51_P270558	2210409D07Rik	gb|Mus musculus adult male stomach cDNA, RIKEN full-length enriched library, clone:2210409D07 product:unclassifiable, full insert sequence. [AK008868]	0.118293301889817	5.39513055206342	0.488901060433548	0.630273348435616	0.807683243158339	-6.12337295553289	-0.0476190476190476	-0.238095238095238	-0.166666666666667	0.142857142857143	0.428571428571428
140	AK008891	329	111	762	CTGGACAAAAAGAACAAATTCCTAGAAACACATCCTACTAAGAATGAGTCATGAACTAAG	47992	0	A_55_P2151066	2210411A11Rik	gb|Mus musculus adult male stomach cDNA, RIKEN full-length enriched library, clone:2210411A11 product:unclassifiable, full insert sequence. [AK008891]	-0.137858204015337	6.32001503885065	-0.741436211197271	0.467116680951635	0.690666094230763	-5.96940129780993	0.166666666666667	0.380952380952381	0.19047619047619	-0.0714285714285714	-0.464285714285714
141	AK009022	158	95	143	GGCCTGGATCAGTTCTCTTTCTGCCTTTCAGACTATGTATATATTCAACAGGACATATGA	23175	0	A_55_P2186802	2300003K06Rik	gb|Mus musculus adult male tongue cDNA, RIKEN full-length enriched library, clone:2300003K06 product:unclassifiable, full insert sequence. [AK009022]	-0.127254206244633	4.72270175484317	-0.482697526910177	0.634594455675569	0.810507828645478	-6.12638424857767	-0.0714285714285714	-0.119047619047619	0.0238095238095238	0.0714285714285714	0.321428571428571
142	AK009062	243	116	343	CTCTGAAGAAATGTTCATGTGTCCTGGTACTTTAAAAGAAAAGCAACAGTGAAGAAGAAA	35603	0	A_55_P2032278	Zfp932	gb|Mus musculus adult male tongue cDNA, RIKEN full-length enriched library, clone:2310001H12 product:weakly similar to KRUPPEL-RELATED ZINC FINGER PROTEIN F80-L [Mus musculus], full insert sequence. [AK009062]	0.0490307708498872	9.95353554499351	0.423251885170549	0.676664881112612	0.837124564130006	-6.15333207687315	0.119047619047619	-0.5	0	0.285714285714286	0.0357142857142857
143	AK009110	338	55	585	TTCCCCTGTCCGGGGAAGGAAATCGCCTGCTGGGTTTTCCCGTCCCTTCCAGCTTAAATT	49059	0	A_55_P1998380	Traf6	gb|Mus musculus adult male tongue cDNA, RIKEN full-length enriched library, clone:2310003F17 product:Tnf receptor-associated factor 6, full insert sequence. [AK009110]	0.285755063646647	9.14987715724303	3.29858093672523	0.00361726453897143	0.0421544247219777	-1.89695947933872	0.785714285714286	-0.785714285714286	0.80952380952381	0.678571428571428	0.321428571428571
144	AK009168	77	52	1127	ATGGTGGTGGTGTTTATGGCTGGGGTTTAAATAGGAAGCTAATAAAGATAAAAAACTGTT	11504	0	A_55_P2240116	2310005E17Rik	gb|Mus musculus adult male tongue cDNA, RIKEN full-length enriched library, clone:2310005E17 product:unclassifiable, full insert sequence. [AK009168]	-1.1444675473141	8.19417790089853	-5.92004844290005	8.92867092680035e-06	0.00431626606162046	3.69936693914729	-0.738095238095238	0.666666666666667	-0.666666666666667	-0.428571428571428	-0.142857142857143
145	AK009210	188	25	1792	CACCATGATGGGGTAAATGTCTATGTTTAAGATAGGCAAGGAATATAGTTGAAAATGAGA	27380	0	A_55_P2288285	2310007J06Rik	gb|Mus musculus adult male tongue cDNA, RIKEN full-length enriched library, clone:2310007J06 product:unclassifiable, full insert sequence. [AK009210]	-0.258635099197957	8.1171408845419	-1.66620709782559	0.111385361284946	0.307667026002189	-4.93264064039767	-0.714285714285714	0.666666666666667	-0.761904761904762	-0.75	0.0714285714285714
146	AK009355	345	136	983	TGTGAAAATGACAGGAGCTATTGCCGAAATGGAGCTAGTACTGAGAAGTATCTGGGGAGA	50354	0	A_66_P104180	2310015D24Rik	gb|Mus musculus adult male tongue cDNA, RIKEN full-length enriched library, clone:2310015D24 product:unclassifiable, full insert sequence. [AK009355]	-0.262043881159215	4.53068793861579	-0.735242723385877	0.470795748611358	0.693405541736422	-5.97389868802462	-0.285714285714286	0.0714285714285714	-0.380952380952381	-0.214285714285714	-0.285714285714286
147	AK009506	177	110	1186	CCTGGCAAACATCATACTAACCTATCACACACATTAGTACCTCATTATCATGTACAATTT	26081	0	A_55_P2308117	2310026I22Rik	gb|Mus musculus adult male tongue cDNA, RIKEN full-length enriched library, clone:2310026I22 product:unclassifiable, full insert sequence. [AK009506]	-0.0669808285257876	4.70990749902191	-0.443981760053876	0.661861040679268	0.828264252044055	-6.14432807129617	-0.0476190476190476	-0.0714285714285714	-0.30952380952381	-0.107142857142857	0.142857142857143
148	AK009622	301	135	1048	GTGACTTGCGGTTGTTCAGCTTTTGGAAAAAATTTGAGTCAAAATAAAAACTGCTGCTTC	43996	0	A_55_P2212161	2310034O05Rik	gb|Mus musculus adult male tongue cDNA, RIKEN full-length enriched library, clone:2310034O05 product:unclassifiable, full insert sequence. [AK009622]	-0.0554466637303292	4.93283723765092	-0.245070860722702	0.808918950581217	0.909960890175063	-6.21318649940484	0.0952380952380952	0.119047619047619	-0.0714285714285714	-0.285714285714286	0.107142857142857
149	AK009785	96	9	1487	GCCAGGGCTATACAGAGAGACTGTATCTTAAACAAAGATATCGTTAAAATAAATTGCTGT	14032	0	A_55_P2248315	2310043M15Rik	gb|Mus musculus adult male tongue cDNA, RIKEN full-length enriched library, clone:2310043M15 product:unclassifiable, full insert sequence. [AK009785]	-1.23569992955055	8.9853256416644	-5.95674219867641	8.23903181505573e-06	0.00431626606162046	3.77382156233558	-0.595238095238095	0.738095238095238	-0.476190476190476	-0.392857142857143	0
150	AK009813	103	1	521	GGAAAGTTATGGACCTCTTGGGATGACTGGAATATCCATGGGAGGACATGTGAGTTTCTA	15192	0	A_66_P129619	Gm2011	gb|Mus musculus adult male tongue cDNA, RIKEN full-length enriched library, clone:2310045B05 product:inferred: RIKEN cDNA 3110057O12 gene / putative [Mus musculus], full insert sequence. [AK009813]	0.265975425922769	7.33471168487255	2.48607783685791	0.0219535497711014	0.120846679244312	-3.53719399758025	0.595238095238095	-0.30952380952381	0.261904761904762	0.25	0.535714285714286
151	AK009853	35	71	481	ACAGCTTCCTCGATCCCAAGCTCTTCTTAATTAGCAGTTGCAGTTTCCATCTCTGACAAG	5368	0	A_66_P114244	2310046K23Rik	gb|Mus musculus adult male tongue cDNA, RIKEN full-length enriched library, clone:2310046K23 product:unclassifiable, full insert sequence. [AK009853]	-0.904786258609326	4.90335440851654	-4.03883427001014	0.000651399253655624	0.0165861148163166	-0.303589064559299	-0.857142857142857	0.642857142857143	-0.666666666666667	-0.392857142857143	0
152	AK009882	40	145	1526	GAGTGGTATGCTGTAAATGTTTTATAGAATTTAGTTGGAGATACAACCAGTATTGAAGGG	6104	0	A_51_P445912	2310047K21Rik	gb|Mus musculus adult male tongue cDNA, RIKEN full-length enriched library, clone:2310047K21 product:unclassifiable, full insert sequence. [AK009882]	0.0175853026601782	7.75751654263825	0.130534749802088	0.897458044112104	0.953621312356986	-6.23490125593178	-0.0952380952380952	0.285714285714286	-0.380952380952381	-0.321428571428571	-0.25
153	AK009949	4	45	1177	GTGGCTAAGTGGCTTTCTGTACTTTGCACGTGCTTGAAATTATTGTTAATGAAATATTTG	401	0	A_55_P2095899	2310057B04Rik	gb|Mus musculus adult male tongue cDNA, RIKEN full-length enriched library, clone:2310057B04 product:unclassifiable, full insert sequence. [AK009949]	0.0422976933944268	7.9091393160034	0.334392099692048	0.74159329403547	0.874312929216814	-6.18712566493267	0.0714285714285714	0.380952380952381	0	0.107142857142857	0.464285714285714
154	AK009987	347	26	1506	AAGCTGGGGGATATCCTCTTGTGCTATCTCTCACTGTTGCACATTAAACCTATTTACAGG	50452	0	A_55_P2373852	2310058N22Rik	gb|Mus musculus adult male tongue cDNA, RIKEN full-length enriched library, clone:2310058N22 product:unclassifiable, full insert sequence. [AK009987]	0.499327287953154	11.781436239472	2.84272891068521	0.0101121809581321	0.0755984743921897	-2.83910796161301	0.761904761904762	-0.714285714285714	0.714285714285714	0.75	0.535714285714286
155	AK010199	368	133	1727	CTGATAACAAAATTACTATTTGGTGCAGTTCATTCTTTCTGCTCTCCTTTTGAACTTGAG	53503	0	A_55_P2208071	Nbeal1	gb|Mus musculus adult male tongue cDNA, RIKEN full-length enriched library, clone:2310076G13 product:unclassifiable, full insert sequence. [AK010199]	-0.0320672040752381	8.83341931968555	-0.194674453237295	0.847627745201266	0.930952354752273	-6.22436657790954	-0.261904761904762	0.0476190476190476	-0.5	-0.214285714285714	0.0714285714285714
156	AK010586	242	157	752	TTGTACTGCAATCAAGAGCATGTCTGCCTTCCAGCAGGATCATACTGCAATTGAGAGCAT	35388	0	A_55_P2244355	2410024N13Rik	gb|Mus musculus ES cells cDNA, RIKEN full-length enriched library, clone:2410024N13 product:hypothetical protein, full insert sequence. [AK010586]	0.0324405879873852	4.33513148420766	0.105113326063946	0.917341482356238	0.962259111510104	-6.23792886429697	-0.19047619047619	-0.214285714285714	-0.142857142857143	0.321428571428571	-0.214285714285714
157	AK010742	270	28	714	GAGTAGTCCTTTGACCTACACACACACATAGACACACATACACACAAACCATTTAAAAAA	39199	0	A_55_P2212006	2410087M07Rik	gb|Mus musculus ES cells cDNA, RIKEN full-length enriched library, clone:2410087M07 product:unclassifiable, full insert sequence. [AK010742]	-0.734152128460281	9.14213679798656	-4.35849816239559	0.000309443434700757	0.0113024525198157	0.392176850833891	-0.428571428571429	0.571428571428572	-0.166666666666667	-0.178571428571429	-0.464285714285714
158	AK010778	94	15	786	GCGCTAGGGGCTTTAGAGCTAATCCTGTTGTCTTAAAAGTTGTTATTGGGTTTGTTTTTT	13758	0	A_55_P2013251	2410125D13Rik	gb|Mus musculus ES cells cDNA, RIKEN full-length enriched library, clone:2410125D13 product:unclassifiable, full insert sequence. [AK010778]	0.0554431865205185	7.47910886131492	0.402025732693162	0.691963828923478	0.845534925226258	-6.16211367871921	0.476190476190476	-0.261904761904762	0.547619047619048	0.178571428571429	-0.392857142857143
159	AK010837	307	69	951	CGCACCCGTTTCTGAAATGACTCTGAGACTTAATTGTTTATGAATAAATGCCTAGGCCAT	44748	0	A_55_P2225082	Mettl4	gb|Mus musculus ES cells cDNA, RIKEN full-length enriched library, clone:2410198H06 product:inferred: RIKEN cDNA 2410198H06 gene / unnamed protein product {Macaca fascicularis}, full insert sequence. [AK010837]	0.215267309769255	6.76319486008652	1.75982286021124	0.0938512204336567	0.278809525502901	-4.79210899521275	0.452380952380952	-0.619047619047619	0.238095238095238	0.392857142857143	0.571428571428571
160	AK010974	352	149	1569	GCACGGAAAGAGGCTAAGTCAAAATAACCACAATGACAAAATGGGATTGCTAAGTAAATT	51243	0	A_55_P2345916	2510016G02Rik	gb|Mus musculus 13 days embryo liver cDNA, RIKEN full-length enriched library, clone:2510016G02 product:unclassifiable, full insert sequence. [AK010974]	-0.203774702342978	6.84435727223833	-1.23115317185223	0.232663214142347	0.470921385339371	-5.50580436323784	-0.214285714285714	0.333333333333333	-0.357142857142857	-0.0357142857142857	0.607142857142857
161	AK011044	292	87	521	TTCCTGAAAGCTTTGTAGAAAGACATTGGCTTCACTTTGAGGAATAAATTCTATTCACTG	42471	0	A_52_P592195	Zfp192	gb|Mus musculus 13 days embryo liver cDNA, RIKEN full-length enriched library, clone:2510038J07 product:zinc finger protein 96, full insert sequence. [AK011044]	-0.119766518731551	4.38368442756163	-0.516587157692663	0.611155734149503	0.795174738529303	-6.10947708044891	-0.494011760029677	0.024098134635594	-0.686796837114429	-0.400066132099319	-0.20003306604966
162	AK011142	327	106	1286	CGGTGGATCTATATGAGTTCAAAGCCAGCCTGGCCTACATAGTTGCACATTGTCTCAAAT	47694	0	A_55_P2295445	2600002B07Rik	gb|Mus musculus 10 days embryo whole body cDNA, RIKEN full-length enriched library, clone:2600002B07 product:unclassifiable, full insert sequence. [AK011142]	-0.57321975546995	12.4283836677399	-4.74922925570783	0.000125143284749039	0.00749785004712992	1.23909906930253	-0.785714285714286	0.714285714285714	-0.666666666666667	-0.392857142857143	0
163	AK011166	128	148	16	ACCGGACCAGGGAGCAAAAAGATGGGGGAAGACACAGCTTCTGGTGTTCCTGTAGCTTTG	18941	0	A_55_P1991617	2600006L11Rik	gb|Mus musculus 10 days embryo whole body cDNA, RIKEN full-length enriched library, clone:2600006L11 product:unclassifiable, full insert sequence. [AK011166]	0.145568934900775	4.79310376472901	0.75611471558281	0.458466221587915	0.683573900506341	-5.95860043244325	0.179643939286989	-0.538931817860967	0.491026767384436	0.522543728363424	0.0180187492539112
164	AK011292	52	39	1087	CAGGCCCCTTTGCAAGATTTAATCTTGATTATCTCCTTTTATGTTAGAGGAGATATAGTA	7685	0	A_55_P2209767	2610002J23Rik	gb|Mus musculus 10 days embryo whole body cDNA, RIKEN full-length enriched library, clone:2610002J23 product:unclassifiable, full insert sequence. [AK011292]	-0.0454572409898724	12.0189779834209	-0.443282394884892	0.662358208844248	0.828541555767996	-6.14463871650427	-0.0952380952380952	0.142857142857143	-0.333333333333333	-0.25	-0.142857142857143
165	AK011326	206	18	551	TCAGGGCTCTGAAAGGATTGGTAGAGGCTAGCCTTAAGGGTCACCCACTTCATTCGGCGA	29955	0	A_52_P219974	2610005M20Rik	gb|Mus musculus 10 days embryo whole body cDNA, RIKEN full-length enriched library, clone:2610005M20 product:hypothetical protein, full insert sequence. [AK011326]	0.620216384181933	4.97099392794915	3.19704527451072	0.00456045179238357	0.048155591931841	-2.11052172566161	0.571428571428572	-0.928571428571429	0.476190476190476	0.571428571428571	0.214285714285714
166	AK011347	216	40	1116	TTAAAATTAGTGACCAAGGATGCGCTCTTGAGAATGTCAAGTCCTGCGCTTCCTAACAGG	31454	0	A_55_P2342264	2610008G14Rik	gb|Mus musculus 10 days embryo whole body cDNA, RIKEN full-length enriched library, clone:2610008G14 product:unclassifiable, full insert sequence. [AK011347]	0.0831368483042683	7.09745209999378	0.705890713456583	0.488464002084271	0.706799617178935	-5.99472683603822	0.452380952380952	-0.333333333333333	0.476190476190476	0.642857142857143	0.821428571428571
167	AK011488	225	30	1479	CACTAACATTAGTGGATCTTTCCTGCCCCCTTAATTTCAACTAAAGCTCAGTATTTAAAA	32870	0	A_55_P2021854	AK011488	gb|Mus musculus 10 days embryo whole body cDNA, RIKEN full-length enriched library, clone:2610020J05 product:similar to PSEUDOURIDINE SYNTHASE 3 [Mus musculus], full insert sequence. [AK011488]	0.102302291522745	8.93328807481979	1.01019246567883	0.32456713740327	0.567169944548346	-5.7406927790304	0.595238095238095	-0.380952380952381	0.476190476190476	0.607142857142857	0.928571428571428
168	AK011494	334	119	1674	TTTTGCAAATCCTCTGTGGTTGCTGCATACACATAGTATAGGCAAAACAGTGACATACAC	48585	0	A_55_P2363902	2610020P09Rik	gb|Mus musculus 10 days embryo whole body cDNA, RIKEN full-length enriched library, clone:2610020P09 product:unclassifiable, full insert sequence. [AK011494]	0.130311834626617	8.83873073035647	0.98522460401801	0.336378903094237	0.578727294094891	-5.76464231965491	0.547619047619048	-0.5	0.404761904761905	0.5	0.678571428571428
169	AK011582	131	154	1634	GTACTTATACACACAGGTCACACACAGACAGGCACACATGAATAAAACCAATTTAAAAAA	19540	0	A_55_P2410325	2610028D06Rik	gb|Mus musculus 10 days embryo whole body cDNA, RIKEN full-length enriched library, clone:2610028D06 product:unclassifiable, full insert sequence. [AK011582]	0.0523287589892352	8.36266592389439	0.426409688938728	0.674400895870177	0.836308256343335	-6.15198774617117	0.357142857142857	-0.214285714285714	0	0.0714285714285714	0.571428571428571
170	AK011616	206	159	805	TTCTGATTCTCCTGCTAGGTTTCTGCAAAAAAGGCTCAACTGGTGTAACCTCTGTAGAGG	30209	0	A_55_P2354531	2610029K11Rik	gb|Mus musculus 10 days embryo whole body cDNA, RIKEN full-length enriched library, clone:2610029K11 product:unclassifiable, full insert sequence. [AK011616]	-0.13968952491995	9.54591403583988	-1.29474196210565	0.210277621663406	0.445216207993165	-5.43084018129513	-0.119047619047619	0.404761904761905	-0.0238095238095238	-0.321428571428571	0.178571428571429
171	AK011730	319	31	659	ATGTGTGATAATATTGGAACCAACAATTCGGTCATATTTTTAAAAGCTATTTGTGTGTGA	46400	0	A_55_P2032094	Zfp715	gb|Mus musculus 10 days embryo whole body cDNA, RIKEN full-length enriched library, clone:2610041B18 product:weakly similar to BA162G10.3 (ZINC FINGER PROTEIN) (FRAGMENT) [Homo sapiens], full insert sequence. [AK011730]	0.317583847037844	4.92078007648952	2.198712753625	0.0399347110872731	0.17177014037333	-4.064837337035	0.674747769796632	-0.771140308339008	0.734993106385617	0.87287156094397	0.163663417676994
172	AK011855	256	139	875	GCACTGTAGAGGGAGATTAAGAGGTGATTGTGATTTGTCAAAATTGATGCATTAAAATGA	37378	0	A_55_P2361547	2610201A13Rik	gb|Mus musculus 10 days embryo whole body cDNA, RIKEN full-length enriched library, clone:2610201A13 product:unclassifiable, full insert sequence. [AK011855]	-0.14469144610972	9.51764165560955	-1.46818069309884	0.157733798921904	0.376925910880892	-5.210600135361	0	0.571428571428572	0.166666666666667	0.107142857142857	0
173	AK012019	49	133	1631	CAGAGGAATTTTTTGTGTTTATCTTCCTACTAAATTGCTCAGTGATCATGGATATCACCA	7567	0	A_55_P2069192	N6amt1	gb|Mus musculus 10 days embryo whole body cDNA, RIKEN full-length enriched library, clone:2610312J19 product:PUTATIVE N6-DNA-METHYLTRANSFERASE (EC 2.1.1.-) (PROTEIN PRED28) (M.HSAHEMK2P) homolog [Homo sapiens], full insert sequence. [AK012019]	0.268839154226864	6.40666149013866	1.95831062920935	0.0644061613126922	0.225975797319174	-4.4763778858776	0.619047619047619	-0.5	0.666666666666667	0.678571428571428	0.464285714285714
174	AK012020	39	131	1135	GTAATGTGTGGTTTGTCAGCCGAGTCTATAGTAAGACCTCCTCTCAAAATAAAAATAAAA	6080	0	A_55_P2388687	1700003G18Rik	gb|Mus musculus 10 days embryo whole body cDNA, RIKEN full-length enriched library, clone:2610312K03 product:unclassifiable, full insert sequence. [AK012020]	0.372251962865236	5.33852719551238	2.1072988502969	0.0480206371863102	0.191581885530098	-4.22482013187256	0.928571428571429	-0.738095238095238	0.80952380952381	0.821428571428571	0.571428571428571
175	AK012035	107	1	667	TTTCGAGTCACACTGGGGTCTAAAGACACACCTGGAATAAAAATCAGAATGCTTAAGAAA	15771	0	A_55_P2274383	2610316D01Rik	gb|Mus musculus 10 days embryo whole body cDNA, RIKEN full-length enriched library, clone:2610316D01 product:unclassifiable, full insert sequence. [AK012035]	0.280020702474218	7.72370089276015	1.95839368519515	0.0643957836540678	0.225975797319174	-4.47624099034581	0.333333333333333	-0.285714285714286	0.119047619047619	-0.107142857142857	-0.428571428571428
176	AK012046	71	8	1941	AGCCCCAAGTATGAAGCAGTGAGATAGCACTTGGTAAGTAACTATAGTATGATCACAGGA	10549	0	A_52_P598447	Klhl22	gb|Mus musculus 10 days embryo whole body cDNA, RIKEN full-length enriched library, clone:2610318I18 product:hypothetical protein, full insert sequence. [AK012046]	0.115711808218872	7.52890723120671	0.893999536716866	0.382040848651644	0.6207842473691	-5.84750884246029	0.5	-0.30952380952381	0.238095238095238	0.214285714285714	0.464285714285714
177	AK012053	154	61	827	AGTATTTTGATGACTAAGGGTGCAACTCAAAGGCAGAGTGCTTATTGTGTGTGTGGCCCA	22536	0	A_55_P2368355	2610319H10Rik	gb|Mus musculus 10 days embryo whole body cDNA, RIKEN full-length enriched library, clone:2610319H10 product:unclassifiable, full insert sequence. [AK012053]	0.497907927443107	12.7186261447255	3.57014215327769	0.00193605060035152	0.029486555038413	-1.31824415930324	0.642857142857143	-0.833333333333333	0.571428571428572	0.642857142857143	0.285714285714286
178	AK012221	104	54	1547	CCAGTGCATGTGTATAAGTCATCATTTAATCTTTTGAAAAGTGGGTTACACTAACCTAAG	15290	0	A_55_P2258375	2700008G24Rik	gb|Mus musculus 11 days embryo whole body cDNA, RIKEN full-length enriched library, clone:2700008G24 product:unclassifiable, full insert sequence. [AK012221]	-0.0451533372212971	7.33517434538107	-0.354853551254316	0.726444085620348	0.865234343793423	-6.18003684058929	-0.142857142857143	-0.142857142857143	-0.0714285714285714	0.25	0.285714285714286
179	AK012244	232	124	2098	CTACCTCCTCGTGGCTTAAGCTTCTCTTTCGTTTTCTATTTCTAAGCCTTGATTTAAAGG	33905	0	A_55_P2302383	3300002A11Rik	gb|Mus musculus 11 days embryo whole body cDNA, RIKEN full-length enriched library, clone:2700016B18 product:unclassifiable, full insert sequence. [AK012244]	0.0997281820722229	8.27569388144541	0.776454596862834	0.446640598812817	0.673806629089614	-5.94330447273121	0.214285714285714	-0.333333333333333	0.142857142857143	0.428571428571428	0.571428571428571
180	AK012274	37	23	941	AATTAGACTCCATTTCCACAACAAAAGGAGACAACCCTAACTTACAACCAGCCATTAAGC	5575	0	A_55_P2233462	2700022O18Rik	gb|Mus musculus 11 days embryo whole body cDNA, RIKEN full-length enriched library, clone:2700022O18 product:unclassifiable, full insert sequence. [AK012274]	-0.20796129271566	6.29559424131673	-1.6190422234877	0.121228103286954	0.323278374474978	-5.00127892469814	-0.571428571428572	0.0952380952380952	-0.261904761904762	-0.0714285714285714	-0.535714285714286
181	AK012661	378	56	1269	GGAGAGAGCTACAGGAGCCCTCATGAGTGTGCAGGGACTGAATCAATTACAAGATAATAA	54810	0	A_66_P114504	Dnahc17	gb|Mus musculus 10, 11 days embryo whole body cDNA, RIKEN full-length enriched library, clone:2810003K23 product:hypothetical protein, full insert sequence. [AK012661]	0.449206805964293	4.60540933814777	1.48537875475488	0.153162891623153	0.370715363696623	-5.18754773785326	0.595238095238095	-0.738095238095238	0.357142857142857	0.321428571428571	0.142857142857143
182	AK012671	111	102	1291	CATTGCTTTCAAGCTATTCTCTCAAATTCTGTACAATAAAATTCTTACTGTTTGCCCCAC	16540	0	A_55_P2386544	2810004I08Rik	gb|Mus musculus 10, 11 days embryo whole body cDNA, RIKEN full-length enriched library, clone:2810004I08 product:unclassifiable, full insert sequence. [AK012671]	0.15887226731914	4.83122257633518	0.41983777365415	0.679116171814048	0.83843770052194	-6.15477448795989	0.0476190476190476	0.214285714285714	-0.0476190476190476	-0.142857142857143	-0.0357142857142857
183	AK012763	15	144	914	GGGAAAAAAGACATTTTAGAACCCTTTTAAATGCTAACACAATGCTGCCATTCTGGTAAA	2481	0	A_55_P2256423	2810019C22Rik	gb|Mus musculus 10, 11 days embryo whole body cDNA, RIKEN full-length enriched library, clone:2810019C22 product:unclassifiable, full insert sequence. [AK012763]	0.0920904132135751	5.72067664066009	0.599333738706794	0.555734325236244	0.756669231537509	-6.06352706176762	0.214285714285714	-0.333333333333333	0.142857142857143	0.428571428571428	0.571428571428571
184	AK012848	133	15	1343	TGCAGACTGGGACCCATGGCCTCTGGCCACCTCTGTAACCCTGGCAGACCAAGTTATAAA	19583	0	A_51_P248335	Zfp618	gb|Mus musculus 10, 11 days embryo whole body cDNA, RIKEN full-length enriched library, clone:2810031P15 product:hypothetical Zinc finger, C2H2 type containing protein, full insert sequence. [AK012848]	-0.886031900090375	7.08122548777616	-6.37138072529238	3.36054294579511e-06	0.00397171653200421	4.60185114919039	-0.619047619047619	0.880952380952381	-0.5	-0.642857142857143	-0.321428571428571
185	AK012876	27	112	2093	GGTTGGACTAATGGGCTCTCTTCTTTCATTCATCTTACAATGAAAATATAATGTTGCCAT	4246	0	A_55_P2332926	2810037O22Rik	gb|Mus musculus 10, 11 days embryo whole body cDNA, RIKEN full-length enriched library, clone:2810037O22 product:unclassifiable, full insert sequence. [AK012876]	0.442990589746962	12.4149161204001	3.06636443000391	0.00613224408336949	0.0564083806028085	-2.38254036008195	0.428571428571429	-0.547619047619048	0.142857142857143	0.285714285714286	0.285714285714286
186	AK012892	124	150	1247	CATATACAAGACGGGGCAATCCAAAACAGCATAATATAATTTTCTCCAACTACTTGAGAA	18375	0	A_55_P2383877	2810040C05Rik	gb|Mus musculus 10, 11 days embryo whole body cDNA, RIKEN full-length enriched library, clone:2810040C05 product:unclassifiable, full insert sequence. [AK012892]	0.112627676347909	8.50232580837381	0.832236956214072	0.415182312129647	0.647941973918092	-5.89940634557589	0.357142857142857	-0.285714285714286	0.0952380952380952	0.285714285714286	0.785714285714285
187	AK012974	159	102	1537	GTAGCCAACCAACCATTCTCATCCAAATTGATATTGCTGGAAATTAAGTGCTTAAGAAAA	23475	0	A_55_P2291796	2810403G07Rik	gb|Mus musculus 10, 11 days embryo whole body cDNA, RIKEN full-length enriched library, clone:2810403G07 product:unclassifiable, full insert sequence. [AK012974]	-0.454526350974663	7.20384851218409	-2.3780418888615	0.0275769199846086	0.137709146320469	-3.73967901183953	-0.595238095238095	0.714285714285714	-0.5	-0.5	-0.5
188	AK012975	52	25	2279	GCCATCACTACAGTCATGACCTCTTACTCTTTAAAAGCTAGCCTTGATAATTATAAATTC	7662	0	A_55_P2424742	LOC100036525	gb|Mus musculus 10, 11 days embryo whole body cDNA, RIKEN full-length enriched library, clone:2810403G11 product:hypothetical protein, full insert sequence. [AK012975]	0.0109223516476593	6.84679735019008	0.0586675976768341	0.953803849225157	0.979256085758979	-6.24177477589875	0.19047619047619	0.0238095238095238	0.285714285714286	0.0357142857142857	0.0357142857142857
189	AK012985	354	98	1184	TGCTAATTCCTATGTCCTGACTTCTACCCATCATACTATATTAAAGCTGAGCATGTAATC	51437	0	A_55_P2279777	2810404M03Rik	gb|Mus musculus 10, 11 days embryo whole body cDNA, RIKEN full-length enriched library, clone:2810404M03 product:unclassifiable, full insert sequence. [AK012985]	0.123625947058249	5.28195886547528	0.699469466898001	0.49238000928979	0.70980367555162	-5.99917605779565	-0.166666666666667	-0.166666666666667	-0.19047619047619	-0.285714285714286	0.178571428571429
190	AK012993	106	121	1056	GTCGTGTGTTCAGAAGCACAGTTAATTTAATAAACTTCCAGGTATGGTTTGTGGATGTGC	15693	0	A_55_P2326205	2810405F17Rik	gb|Mus musculus 10, 11 days embryo whole body cDNA, RIKEN full-length enriched library, clone:2810405F17 product:unclassifiable, full insert sequence. [AK012993]	0.354551267802109	7.68767785347998	4.0940906527293	0.000572711212068387	0.0155538654869265	-0.183339663329282	0.928571428571429	-0.642857142857143	0.833333333333333	0.75	0.428571428571428
191	AK013182	1	37	1679	CTGTAGAGGTCTTAAGAATGTCATTCAACATAGCCTATTTTGTCCTTGTCATGATGAATT	69	0	A_55_P2364211	2810428J06Rik	gb|Mus musculus 10, 11 days embryo whole body cDNA, RIKEN full-length enriched library, clone:2810428J06 product:unclassifiable, full insert sequence. [AK013182]	-0.103507682196846	7.47354161901124	-0.786045423751769	0.441129908511464	0.668982391929157	-5.93595975568156	-0.142857142857143	0.261904761904762	-0.428571428571429	-0.321428571428571	-0.0357142857142857
192	AK013216	176	12	1039	CCGTATTGCTTCATCTAATTCCAAACAATGTCATGTTAGAATGAAACTCAGAAATGCACA	25626	0	A_55_P2105165	Ercc8	gb|Mus musculus 10, 11 days embryo whole body cDNA, RIKEN full-length enriched library, clone:2810431L23 product:COCKAYNE SYNDROME 1 (CLASSICAL) homolog [Homo sapiens], full insert sequence. [AK013216]	-0.0156900595389526	4.4347489278091	-0.0650793620543583	0.948762198650629	0.976506875606874	-6.24137355863375	-0.238095238095238	0.0714285714285714	-0.285714285714286	-0.142857142857143	0.357142857142857
193	AK013313	195	79	1333	AGCCCAGGATAACAATGATTGTGCGACAAACGTTCAAATAAAACGCTGATATGGAATTCT	28610	0	A_55_P2419091	2810449G22Rik	gb|Mus musculus 10, 11 days embryo whole body cDNA, RIKEN full-length enriched library, clone:2810449G22 product:unclassifiable, full insert sequence. [AK013313]	0.208070534972895	5.8876137667665	1.90338707180875	0.0716023909444428	0.239462749595598	-4.56605382823748	0.380952380952381	-0.571428571428572	0.261904761904762	0.357142857142857	0
194	AK013346	151	141	1391	CTGCTGTAACTCCAGTGTCAAGAGCAGTGTGTAATAATATTCAGTGAAAACTCAATAAAA	22387	0	A_55_P2310898	2810454L23Rik	gb|Mus musculus 10, 11 days embryo whole body cDNA, RIKEN full-length enriched library, clone:2810454L23 product:weakly similar to KINETOPLAST MITOCHONDRIAL MURF2 PROTEIN [Leishmania tarentolae], full insert sequence. [AK013346]	0.341028637484511	11.3670461967959	3.26616207854325	0.00389555696705733	0.0439551503797618	-1.96533902299827	0.476190476190476	-0.333333333333333	0.119047619047619	0.0714285714285714	0.0357142857142857
195	AK013351	311	15	1140	GGCTTCCTTCTTAAATAATGAACTTAGGTTTTTTGGCAATTTCTTTTGGGTTCTCTGGAA	45227	0	A_55_P2283551	2810455B08Rik	gb|Mus musculus 10, 11 days embryo whole body cDNA, RIKEN full-length enriched library, clone:2810455B08 product:unclassifiable, full insert sequence. [AK013351]	0.144123894502355	8.5309399383878	0.985121178631415	0.336428443729371	0.578771154629705	-5.76474040260327	0.571428571428572	0	0.428571428571429	0.357142857142857	0.714285714285714
196	AK013461	132	36	1776	TGACATGCATGTCCCCCCTTCCACATACACATACCCACATAGTAAATAAATAAATGTAAT	19332	0	A_55_P2209053	2900001G08Rik	gb|Mus musculus adult male hippocampus cDNA, RIKEN full-length enriched library, clone:2900001G08 product:unclassifiable, full insert sequence. [AK013461]	-0.177614236302998	8.16722620086289	-0.558426734373007	0.58280200446972	0.775726838102635	-6.08706754607407	-0.19047619047619	0.547619047619048	-0.333333333333333	-0.821428571428571	-0.642857142857143
197	AK013463	75	63	391	TGTTCAGCTAGAAAACAATCACAGATATCACGACAGAATTGATTTACACTGTTCTCTGAA	11237	0	A_52_P458806	5430414B12Rik	gb|Mus musculus adult male hippocampus cDNA, RIKEN full-length enriched library, clone:2900001L02 product:unclassifiable, full insert sequence. [AK013463]	0.0997026225969417	4.7883193546265	0.283314619938327	0.779871254773063	0.89543675109833	-6.20300349500711	0.357142857142857	0.0952380952380952	0.404761904761905	0.357142857142857	0.178571428571429
198	AK013525	108	10	1609	AGTGAAGTAGACTTCCATATACACACCATTTCTTGACCCTCCCCCCTTCATGTTTGTGAG	15787	0	A_55_P2203141	2900011F02Rik	gb|Mus musculus adult male hippocampus cDNA, RIKEN full-length enriched library, clone:2900011F02 product:unclassifiable, full insert sequence. [AK013525]	-0.631825177215148	8.85316125967385	-3.07864511481779	0.00596459319937878	0.0556488569077257	-2.35712687710578	-0.476190476190476	0.5	-0.333333333333333	-0.428571428571428	-0.571428571428571
199	AK013590	294	78	1002	CCCTTGACTTAAACAAACAAATTATCGCTACAAAGCAAACACAAAAATCCTCTTTCCCAA	42740	0	A_55_P2387014	2900024J01Rik	gb|Mus musculus adult male hippocampus cDNA, RIKEN full-length enriched library, clone:2900024J01 product:unclassifiable, full insert sequence. [AK013590]	-0.25974993902732	6.11134790392457	-1.98921635809744	0.0606457010134362	0.218719232384367	-4.42517446171165	-0.714285714285714	0.690476190476191	-0.714285714285714	-0.571428571428571	-0.357142857142857
200	AK013627	235	147	304	GGTTTGGATAAAAGACACATACCAGCATGTATAGCACTCTCTCTCTCTCTCTCTCTCTCT	34505	0	A_55_P2152901	2900040C04Rik	gb|Mus musculus adult male hippocampus cDNA, RIKEN full-length enriched library, clone:2900040C04 product:unclassifiable, full insert sequence. [AK013627]	-0.119652428951614	10.1807876756786	-0.640060223488668	0.529457553013822	0.738704109717755	-6.03850092342266	-0.285714285714286	-0.166666666666667	-0.0714285714285714	0.0714285714285714	-0.214285714285714
201	AK013651	112	98	236	AGGAAGAGGAAGAGGAAGAGGAAGAGGAAGAGGAAGAGGAAGAGGAAGAGGAAGAAAAAG	16534	0	A_55_P2077522	AK013651	gb|Mus musculus adult male hippocampus cDNA, RIKEN full-length enriched library, clone:2900045O20 product:unclassifiable, full insert sequence. [AK013651]	-0.0602162526504184	12.0003678378854	-0.229638102392714	0.820724235992631	0.916459460153559	-6.21688092584616	-0.0714285714285714	-0.0952380952380952	-0.30952380952381	-0.0357142857142857	0.142857142857143
202	AK013682	104	159	1248	GGCAATGGGCCTTTGAAGTTGTAATCAGTTTAAAGGAGTGAAATTAATGTAAAACAAAGC	15481	0	A_55_P2217831	2900054C01Rik	gb|Mus musculus adult male hippocampus cDNA, RIKEN full-length enriched library, clone:2900054C01 product:unclassifiable, full insert sequence. [AK013682]	0.0299753473063511	10.6024514319869	0.136050725924168	0.893152379547812	0.95252389528597	-6.2341582194134	0.261904761904762	0.285714285714286	0	-0.107142857142857	0.285714285714286
203	AK013712	245	59	960	CAGGCTATTTGTTATGGGCTCTCCTGAAACCACAGGCCAAATTAAACTTGCTGTTCTAGC	35785	0	A_55_P2232559	2900057B20Rik	gb|Mus musculus adult male hippocampus cDNA, RIKEN full-length enriched library, clone:2900057B20 product:unclassifiable, full insert sequence. [AK013712]	-0.38283794129375	5.23642116033869	-1.96952199579524	0.063018693591656	0.22345514855546	-4.45786428711054	-0.714285714285714	0.523809523809524	-0.523809523809524	-0.321428571428571	-0.428571428571428
204	AK013736	66	5	700	CGACTTTGCAATGAAAAAGCTGAAGAGGCAAAGAAAGACAAATCCAGATCGGAGAGTGAG	9673	0	A_66_P140856	Gm4588	gb|Mus musculus adult male hippocampus cDNA, RIKEN full-length enriched library, clone:2900060L22 product:unclassifiable, full insert sequence. [AK013736]	-0.494682919319313	8.02216141267493	-1.86064535674956	0.0776842594030527	0.25075645284606	-4.63464110553946	0.0476190476190476	0.428571428571429	-0.0476190476190476	-0.321428571428571	-0.5
205	AK013749	373	68	899	GAGTTCAAAAGCTGGAGATGTTTTCATGGTGCAGCTTATTTGTAAATATTGTGCTTAATC	54249	0	A_55_P2415930	2900064F13Rik	gb|Mus musculus adult male hippocampus cDNA, RIKEN full-length enriched library, clone:2900064F13 product:unclassifiable, full insert sequence. [AK013749]	0.251372271509748	9.99784844180614	1.60018551406044	0.125363488688586	0.329489285736372	-5.02830390343319	0.523809523809524	-0.285714285714286	0.214285714285714	0.214285714285714	0.464285714285714
206	AK013766	233	109	1503	CATTAGACTACAAGTCATTTTTGGTCGCTGTCTTCCTCTCTCCTTATATCCAGAAACCAA	34161	0	A_55_P2422243	2900072G11Rik	gb|Mus musculus adult male hippocampus cDNA, RIKEN full-length enriched library, clone:2900072G11 product:unclassifiable, full insert sequence. [AK013766]	0.0579648590674431	11.4064523022419	0.300990309956153	0.766554040058164	0.88778872187916	-6.19780311522382	-0.0714285714285714	-0.166666666666667	-0.166666666666667	0.142857142857143	0.285714285714286
207	AK013771	320	27	1090	AATATGTGGAGCCATTACCTTGCTCTTCCGTTGTCAGATGAAAAGAAATGAGAAGAAAAG	46393	0	A_55_P2089113	2900073C17Rik	gb|Mus musculus adult male hippocampus cDNA, RIKEN full-length enriched library, clone:2900073C17 product:unclassifiable, full insert sequence. [AK013771]	0.543303245828927	6.88105892323681	1.18724735365619	0.249153136706669	0.490345716225815	-5.55568434843366	0.595238095238095	-0.380952380952381	0.333333333333333	0.142857142857143	0.357142857142857
208	AK013795	310	78	832	CTGACTATATCATCATGTCACACCCCAGCTCAAAACTAGTGATGCCTTGGACCAAGTTTC	45052	0	A_55_P2251181	2900076A13Rik	gb|Mus musculus adult male hippocampus cDNA, RIKEN full-length enriched library, clone:2900076A13 product:unclassifiable, full insert sequence. [AK013795]	0.248882367384001	10.4164925778781	1.97209829480366	0.0627036443427071	0.222841398476261	-4.45360014079777	0.666666666666667	-0.666666666666667	0.761904761904762	0.678571428571428	0.607142857142857
209	AK013908	326	146	1776	TGCACAAAGCCTTTAAAAAATTGTTCGTTTGCTTTTCTCTTGTAAGGTAATTCCTGGTAG	47468	0	A_52_P834112	3021401N23Rik	gb|Mus musculus 12 days embryo head cDNA, RIKEN full-length enriched library, clone:3021401N23 product:unclassifiable, full insert sequence. [AK013908]	-0.0774204251113781	6.41055660665089	-0.688167422707111	0.49931642955635	0.714789079655355	-6.00691325889364	-0.143715151429591	0.179643939286989	-0.179643939286989	0.126131244777378	0.522543728363424
210	AK013968	366	17	653	AAGAGTCAGAGCACTCTTGCCCGGAATTTATTTAGCAAACAGAATTGGGCTTGATGACTC	53012	0	A_55_P2197777	3110001N23Rik	gb|Mus musculus 13 days embryo head cDNA, RIKEN full-length enriched library, clone:3110001N23 product:unclassifiable, full insert sequence. [AK013968]	0.62680669160534	9.08533640710526	3.19942224897986	0.00453585031916696	0.0480280002597797	-2.105543020246	0.666666666666667	-0.80952380952381	0.619047619047619	0.642857142857143	0.392857142857143
211	AK014010	22	127	646	CCCATATATTTATGGCCCCGCGCTTATACACACACTCATGTAAAAATAAATCTAAACATC	3369	0	A_55_P2256148	LOC100049077	gb|Mus musculus 13 days embryo head cDNA, RIKEN full-length enriched library, clone:3110006E17 product:hypothetical protein, full insert sequence. [AK014010]	0.521224891634904	6.25248735985914	4.27269387702262	0.000377814978678324	0.0126170374981797	0.205475557025051	0.857142857142857	-0.619047619047619	0.785714285714286	0.714285714285714	0.357142857142857
212	AK014019	89	163	997	CCTATGTATCCTATGACAGAAAATGGCAAAATGACATCAAGCATTCTTTCCTATTTGGTT	13433	0	A_55_P1965939	3110007F17Rik	gb|Mus musculus 13 days embryo head cDNA, RIKEN full-length enriched library, clone:3110007F17 product:hypothetical protein, full insert sequence. [AK014019]	-0.263995505772983	4.71213174162247	-1.63919635868795	0.116935812526565	0.316321693915937	-4.97213002878466	-0.595238095238095	0.285714285714286	-0.476190476190476	-0.142857142857143	0.285714285714286
213	AK014088	16	92	1176	GGGAGATACCCTGGATAGTACAGAGAAAGAAATACTTTGTAAATGTTAACTTCAATTGGA	2383	0	A_55_P2234979	3110027N22Rik	gb|Mus musculus 13 days embryo head cDNA, RIKEN full-length enriched library, clone:3110027N22 product:inferred: RIKEN cDNA 3110027N22 gene, full insert sequence. [AK014088]	-0.547633117536038	7.74040073233887	-2.26404998615142	0.0349390716883267	0.157912956028418	-3.94803987185313	-0.30952380952381	0.761904761904762	-0.261904761904762	-0.464285714285714	-0.464285714285714
214	AK014122	25	123	1606	CTTACGTGTGTACGTATGTACCCTTGTGTGTTAGTTTTGTGCAAATAGAATGACATCCTT	3964	0	A_55_P2368271	3110035C09Rik	gb|Mus musculus 13 days embryo head cDNA, RIKEN full-length enriched library, clone:3110035C09 product:unclassifiable, full insert sequence. [AK014122]	0.605833800585455	6.57350437539805	3.19682990897282	0.00456268721675597	0.048155591931841	-2.11097276916529	0.619047619047619	-0.619047619047619	0.476190476190476	0.5	0.142857142857143
215	AK014187	140	35	1386	AATATCGTTTCTTTGTGGAACAGAAGATACCATTTTTCGTTTATAAACGAGTTGGCTGTG	20490	0	A_55_P2187829	5430402O13Rik	gb|Mus musculus 13 days embryo head cDNA, RIKEN full-length enriched library, clone:3110047M22 product:unclassifiable, full insert sequence. [AK014187]	-0.132371438623726	5.80721017655517	-0.75686158461072	0.458028670540081	0.683342157600492	-5.95804553035975	-0.333333333333333	0.5	-0.5	-0.357142857142857	-0.285714285714286
216	AK014355	75	24	1608	TTCTCACCTGAGCAGAGGCAGCAGTCCTGCGGTTTTCTCTCCCAATAAATCCCTTGTGTG	11164	0	A_66_P135681	Gm10762	gb|Mus musculus 17 days embryo head cDNA, RIKEN full-length enriched library, clone:3300001L22 product:unclassifiable, full insert sequence. [AK014355]	-0.149026449481235	5.66523980737682	-0.746383183227055	0.464190443676942	0.688457056842289	-5.96578348262274	-0.214285714285714	0.333333333333333	0.0714285714285714	0.0357142857142857	0.285714285714286
217	AK014378	166	38	924	TATCGTTTTCATACCAAAATGATAGCTGCTTGGATTCTGTCTCCCACTTCTTCCCACACA	24224	0	A_55_P2351215	3300002P13Rik	gb|Mus musculus 17 days embryo head cDNA, RIKEN full-length enriched library, clone:3300002P13 product:hypothetical protein, full insert sequence. [AK014378]	-0.52466145985716	6.01482385830893	-2.27830879250935	0.0339281026293471	0.154911690233908	-3.92228978983317	-0.476190476190476	0.333333333333333	-0.166666666666667	-0.107142857142857	-0.0714285714285714
218	AK014426	138	123	1675	CTAGTTACAGCTGAAGTAGTTTCTCTGAAACAAGTTTCCTACTTCTGACGGATATTAAAA	20355	0	A_55_P2073895	Mina	gb|Mus musculus 18 days pregnant adult female placenta and extra embryonic tissue cDNA, RIKEN full-length enriched library, clone:3830408E23 product:hypothetical protein, full insert sequence. [AK014426]	0.721716946928446	5.41746647826565	2.79845238349108	0.0111519707481474	0.0800814550864796	-2.92795459152195	0.571428571428572	-0.738095238095238	0.547619047619048	0.642857142857143	0.25
219	AK014465	8	112	2425	GTGAGAAAGGTGAGGTGATTCAACAAAATAAATTTTGTCTGAAACTGGCACAATAAAACC	1162	0	A_55_P2372528	4122401K19Rik	gb|Mus musculus 16 days embryo head cDNA, RIKEN full-length enriched library, clone:4122401K19 product:unclassifiable, full insert sequence. [AK014465]	-0.111469866265806	7.43363373610826	-0.50941135724765	0.616084139520473	0.797968627428741	-6.11315019644689	0.452380952380952	0.142857142857143	0.428571428571429	0.214285714285714	0.178571428571429
220	AK014609	135	49	1011	AAAGATGTTTGATAGCTTTGTTTAATCCAGATTTCCCCAAATTTACTCACCTCCACCATC	19939	0	A_55_P2322709	4633401B06Rik	gb|Mus musculus 0 day neonate skin cDNA, RIKEN full-length enriched library, clone:4633401B06 product:unclassifiable, full insert sequence. [AK014609]	0.15443067166423	8.36627423884152	1.14530640023344	0.265712464655677	0.507516142110177	-5.60187064243357	0.30952380952381	-0.571428571428572	0.238095238095238	0.571428571428571	0.607142857142857
221	AK014629	76	21	1442	TCTCTCTCTCTCATAGGAGGTCTCACTGTATAACCCTCCTGAATTCATTGTGTGGATCCA	11159	0	A_55_P2200628	4733401D01Rik	gb|Mus musculus 10 days neonate skin cDNA, RIKEN full-length enriched library, clone:4733401D01 product:unclassifiable, full insert sequence. [AK014629]	-0.793313222890303	10.9462461890092	-3.35267916459166	0.00319557275456628	0.039404951543444	-1.78247925256088	-0.380952380952381	0.595238095238095	-0.19047619047619	-0.357142857142857	-0.5
222	AK014656	354	29	440	CCCATTCCTTAGAATAGGTTTTGTCTTCCCAAACAGTAATCATGCATTCCTACCTGACCA	51318	0	A_52_P685511	4833405L11Rik	gb|Mus musculus 0 day neonate head cDNA, RIKEN full-length enriched library, clone:4833405L11 product:unclassifiable, full insert sequence. [AK014656]	-0.750169368084242	10.3895289568139	-2.26755716989556	0.0346878715959418	0.157214628086414	-3.94171474897311	-0.452380952380952	0.619047619047619	-0.380952380952381	-0.392857142857143	-0.535714285714286
223	AK014659	7	14	1405	AAAGAACTCATTGCTAAAGAAACGAGTTGTTGATTAAATCAGCTTGGTCTTAATATTTTC	970	0	A_66_P109978	Bnip2	gb|Mus musculus 0 day neonate head cDNA, RIKEN full-length enriched library, clone:4833407C03 product:BCL2/adenovirus E1B 19 kDa-interacting protein 1, NIP2, full insert sequence. [AK014659]	-0.174473911549797	4.69449842232265	-0.598792458753959	0.556088131206479	0.756821547204897	-6.06384902171719	0.142857142857143	0.380952380952381	0.214285714285714	0.321428571428571	0.642857142857143
224	AK014684	192	70	2011	GTACGAACTTGCAGTTAAATGAGCACTAGTTCAAAGAAGAAAAAAGTTGTCTCCTTCCGG	28030	0	A_55_P2300071	4833412C15Rik	gb|Mus musculus 0 day neonate head cDNA, RIKEN full-length enriched library, clone:4833412C15 product:unclassifiable, full insert sequence. [AK014684]	0.122609065257389	11.1097593100873	1.11392225660121	0.278627927518071	0.521493012068072	-5.63548411371662	0.333333333333333	-0.380952380952381	0.0952380952380952	0.285714285714286	0.571428571428571
225	AK014704	209	70	912	AGGGGGTGTGTGGCTAGAATGTGTGTGTGCTCAGGGCTTTCATTAAAAACACATTTTATT	30635	0	A_55_P2320085	4833415N18Rik	gb|Mus musculus 0 day neonate head cDNA, RIKEN full-length enriched library, clone:4833415N18 product:unclassifiable, full insert sequence. [AK014704]	0.249112894197504	9.71596650479223	1.21578555783555	0.238337589622206	0.477542193259886	-5.52343948444406	0.0476190476190476	-0.523809523809524	-0.0714285714285714	-0.0357142857142857	0.214285714285714
226	AK014724	200	25	1388	AATATGGCGCAAAGTAAGCCACCATTTGCACTACCTTGTAAAATAAAATAAGCATCAACG	29100	0	A_55_P2208961	4833419E13Rik	gb|Mus musculus 0 day neonate head cDNA, RIKEN full-length enriched library, clone:4833419E13 product:inferred: RIKEN cDNA 4833419E13 gene, full insert sequence. [AK014724]	0.29047382788381	4.53847208449785	1.87904902534395	0.075012021418497	0.245773576751588	-4.60523955578036	0.547619047619048	-0.285714285714286	0.285714285714286	0.107142857142857	0.285714285714286
227	AK014727	365	146	1479	CAATTCTCTGTGTCTGTGTTTTATTTTTAGAGGCAATTTTGTTTCCATTTGCCTGAAACC	53243	0	A_66_P138585	4833419G08Rik	gb|Mus musculus 0 day neonate head cDNA, RIKEN full-length enriched library, clone:4833419G08 product:unclassifiable, full insert sequence. [AK014727]	-0.278366296780955	6.9706795707369	-1.87736897167509	0.0752525725471558	0.246176358770236	-4.60793183388365	-0.476190476190476	0.571428571428572	-0.404761904761905	-0.428571428571428	-0.571428571428571
228	AK014733	334	110	720	ATGTGCCAGTTACCTGCTGTTACCTGCTGTTTACACCAGCTGCTTTCAGACTAGTTTTTT	48568	0	A_55_P2296310	4833420D23Rik	gb|Mus musculus 0 day neonate head cDNA, RIKEN full-length enriched library, clone:4833420D23 product:unclassifiable, full insert sequence. [AK014733]	-0.137710298371087	6.59195593959537	-1.17299419126071	0.254691410123697	0.496047117539583	-5.57154157219664	-0.142857142857143	0.428571428571429	0.142857142857143	0.285714285714286	0.535714285714286
229	AK014745	101	38	785	ACCTGACACGTCTGTCATCTACAGGCATGTGTATAAACAGACACAAATATACATACAATC	14965	0	A_55_P2367255	4833421G17Rik	gb|Mus musculus 0 day neonate head cDNA, RIKEN full-length enriched library, clone:4833421G17 product:unclassifiable, full insert sequence. [AK014745]	0.369029690229277	6.60762039785504	2.54690144935229	0.0192793355749351	0.111468644636296	-3.42120457830831	0.880952380952381	-0.690476190476191	0.738095238095238	0.785714285714285	0.392857142857143
230	AK014752	333	151	2324	GGCATTGCCATCCAAGGACTTTGTTACTCTTTGCTTGTTTGTTTTTGTCTGTCTACTTTC	48644	0	A_55_P2246665	4833422M21Rik	gb|Mus musculus 0 day neonate head cDNA, RIKEN full-length enriched library, clone:4833422M21 product:unclassifiable, full insert sequence. [AK014752]	0.234764626591886	5.56189059672121	1.55214208947372	0.136436975337489	0.346724853547067	-5.09606165220517	0.523809523809524	-0.285714285714286	0.261904761904762	0.178571428571429	0.285714285714286
231	AK014779	357	124	1391	CCAGCTGCACACTTAAGATTCTCATGCTTTGCTGCGCCTCAGTTATGTGTCAATAAAAAA	52058	0	A_55_P2424627	4833427F10Rik	gb|Mus musculus 0 day neonate head cDNA, RIKEN full-length enriched library, clone:4833427F10 product:unclassifiable, full insert sequence. [AK014779]	-0.126809662099348	4.30310546871945	-0.504755250021934	0.619292019456589	0.799941451752369	-6.11550679332711	-0.333333333333333	0.214285714285714	-0.142857142857143	-0.0714285714285714	-0.642857142857143
232	AK014847	119	47	965	TAGATTGAACAGTTGAGGCCTGCCACTAATCTCTTGAATCCTTATTAAAAGGTCAACTTT	17612	0	A_55_P2219317	4921509A06Rik	gb|Mus musculus adult male testis cDNA, RIKEN full-length enriched library, clone:4921509A06 product:unclassifiable, full insert sequence. [AK014847]	-0.0101000270439346	5.1031447685698	-0.0359951056267123	0.971646018421753	0.987530810888667	-6.24286014898219	0.0714285714285714	0.261904761904762	0.19047619047619	-0.0357142857142857	0.428571428571428
233	AK014899	18	10	1365	GCCCCTGAATTTGAGAACTCCATTAGAAACTATGAGGTAATAAATATTTGGTTTTAGCCG	2536	0	A_55_P2217548	4921515G04Rik	gb|Mus musculus adult male testis cDNA, RIKEN full-length enriched library, clone:4921515G04 product:unclassifiable, full insert sequence. [AK014899]	-0.14411030585832	5.31413037914432	-0.566760389828708	0.577234258741404	0.772210545083221	-6.08240220353697	0.131738888810459	0.467074242146171	0.131738888810459	0.162168743285201	0.414431232839957
234	AK014901	150	83	1477	GACCATTTAAGTAGGAATCACCTGGCTCTTCTATAGGCAATAAAATAAGCTGCTACTTTC	22007	0	A_55_P2305045	4921515L22Rik	gb|Mus musculus adult male testis cDNA, RIKEN full-length enriched library, clone:4921515L22 product:unclassifiable, full insert sequence. [AK014901]	-0.666851802530284	5.0356251321002	-2.39961064016317	0.0263570138829011	0.134313894886972	-3.6996301214403	-0.690476190476191	0.619047619047619	-0.595238095238095	-0.607142857142857	-0.642857142857143
235	AK014902	116	15	1910	CTGACCCTGCCAGCTGAAAGTCACTCCTTCAGTTAAAAAATAAAGACTTTAAAATTCCGG	16978	0	A_55_P2362096	4921516I12Rik	gb|Mus musculus adult male testis cDNA, RIKEN full-length enriched library, clone:4921516I12 product:unclassifiable, full insert sequence. [AK014902]	-0.338974717407876	6.77759642574492	-2.25768821363665	0.0353990000472088	0.159088905297586	-3.95949891166421	-0.428571428571429	0.714285714285714	-0.261904761904762	-0.428571428571428	-0.178571428571429
236	AK014905	264	14	2167	ATCGTTAGAGGAAGAACTATAGAACTGAAACTCTTGAACTCAATAAAAAGTCCGTGGGCC	38294	0	A_55_P1953038	Ttll7	gb|Mus musculus adult male testis cDNA, RIKEN full-length enriched library, clone:4921517B04 product:hypothetical Tubulin-tyrosine ligase containing protein, full insert sequence. [AK014905]	0.0564750830809997	4.51251553430199	0.246854760484927	0.807557313595281	0.909184235955431	-6.21274406075119	0.0714285714285714	0.380952380952381	-0.0952380952380952	-0.107142857142857	0.357142857142857
237	AK014914	11	56	1575	ATGTTCTCACAGTTCAGAATCATAGCCTCAGACCTTCATGGGAACAGCATTGCTGAAGAC	1691	0	A_55_P2252426	4921517O11Rik	gb|Mus musculus adult male testis cDNA, RIKEN full-length enriched library, clone:4921517O11 product:unclassifiable, full insert sequence. [AK014914]	0.529693526180115	3.94578917896148	0.672150196342582	0.509241780992141	0.722703449699316	-6.01767281909042	0.166666666666667	-0.285714285714286	0.261904761904762	0.0714285714285714	-0.107142857142857
238	AK014981	377	48	1252	AAAGGTGGTACCCAAAGCCATGAGCCACACACACACAAATAAAAAGGACATATCTTTTTT	54795	0	A_55_P2329660	4921529N20Rik	gb|Mus musculus adult male testis cDNA, RIKEN full-length enriched library, clone:4921529N20 product:unclassifiable, full insert sequence. [AK014981]	-0.581415305712492	6.09275011384845	-1.6380323619465	0.117180171060935	0.316761793564496	-4.97382090403585	-0.428571428571429	0.547619047619048	-0.333333333333333	-0.285714285714286	-0.571428571428571
239	AK014993	181	28	1695	TGGAACCTGTTTCTATCCTGGCTTTGCCTAGAGCAGAAACTAGTCTTGGTGATTAAAAAA	26505	0	A_55_P2387152	4921532D01Rik	gb|Mus musculus adult male testis cDNA, RIKEN full-length enriched library, clone:4921532D01 product:unclassifiable, full insert sequence. [AK014993]	0.252492530478168	7.14315963518698	1.88484572789319	0.0741872281555718	0.244320573580633	-4.5959377192965	0.404761904761905	-0.476190476190476	0.142857142857143	0.142857142857143	0.142857142857143
240	AK015033	79	144	1598	GCTACATGAAACTATCTCAAAAAGAAGTAATGGTGGTCATCACTGTAACAAGTTATGAAG	11953	0	A_66_P128038	Gm3300	gb|Mus musculus adult male testis cDNA, RIKEN full-length enriched library, clone:4930401D09 product:unclassifiable, full insert sequence. [AK015033]	0.0357457560017531	4.62844571518604	0.149422121964788	0.882729257826138	0.94741568526896	-6.23222966058744	0.142857142857143	-0.0952380952380952	0.214285714285714	0.392857142857143	0.321428571428571
241	AK015045	240	15	1465	TGGCTACCCTAGATAACTGACTATAACCTAGAAGCTGAAGTCCTCTCCAAGCTGTTAAAA	34855	0	A_55_P2257306	4930402D18Rik	gb|Mus musculus adult male testis cDNA, RIKEN full-length enriched library, clone:4930402D18 product:unclassifiable, full insert sequence. [AK015045]	0.0255676539022893	4.59202543404595	0.124882190499623	0.901873698508115	0.955790060918926	-6.2356308464416	-0.142857142857143	0.0714285714285714	-0.214285714285714	-0.5	-0.25
242	AK015048	170	108	939	CTCTCTGGGCCTTTTGAACTTATATTGCATTCATAGAATAAACACAAGCTGTTATGACAT	24921	0	A_55_P2399878	4930402F11Rik	gb|Mus musculus adult male testis cDNA, RIKEN full-length enriched library, clone:4930402F11 product:unclassifiable, full insert sequence. [AK015048]	-0.352158978106843	4.99782985528508	-1.20653869483881	0.2418022752921	0.481503389115531	-5.53395936805077	-0.571428571428572	0.404761904761905	-0.619047619047619	-0.678571428571428	-0.107142857142857
243	AK015069	356	62	1043	AACTTGCCATGGACAGCATTAGAAACTTGGCTGGGACCAGTCAAGATGGTTCTGTTTAAC	51663	0	A_55_P2273656	4930403O15Rik	gb|Mus musculus adult male testis cDNA, RIKEN full-length enriched library, clone:4930403O15 product:unclassifiable, full insert sequence. [AK015069]	0.587254716976641	6.22822586477902	1.4644766592034	0.158732687621476	0.378391247371013	-5.21553710383759	0.333333333333333	-0.642857142857143	0.166666666666667	0.285714285714286	0.392857142857143
244	AK015084	358	120	1407	GGAGATACAAAGTCATGAGAATGCAGCTGACATCATCACAGAAATACTCTTATTATAACT	52053	0	A_55_P2236512	4930404K06Rik	gb|Mus musculus adult male testis cDNA, RIKEN full-length enriched library, clone:4930404K06 product:unclassifiable, full insert sequence. [AK015084]	0.660568411437075	4.7425092578692	2.58929787627645	0.0175998077032141	0.105507252218177	-3.33955486669979	0.428571428571429	-0.571428571428572	0.142857142857143	-0.0357142857142857	-0.321428571428571
245	AK015093	306	132	954	TACAGCTTTCATTCCCTGTGGCTCTTCTCTTCCAGGCCAATAAAATTGTCCTTTAACTTC	44567	0	A_55_P2188374	4930405D01Rik	gb|Mus musculus adult male testis cDNA, RIKEN full-length enriched library, clone:4930405D01 product:unclassifiable, full insert sequence. [AK015093]	-0.437911227485622	6.43158146929383	-2.07118983527766	0.0516037307997095	0.199593338481814	-4.28686262574478	-0.380952380952381	0.523809523809524	-0.19047619047619	-0.0714285714285714	-0.142857142857143
246	AK015108	106	114	432	GTTGAGATATTAAAGTTTTTAAAGAGTTGACTCTTTTTGTACATTAAAAACAAAAAACAA	15679	0	A_52_P914882	4930406M16Rik	gb|Mus musculus adult male testis cDNA, RIKEN full-length enriched library, clone:4930406M16 product:unclassifiable, full insert sequence. [AK015108]	1.36172117738767	4.81873058862477	1.22444226305794	0.235128352128824	0.47369650587204	-5.51352874050231	0.0952380952380952	0	0.19047619047619	0.214285714285714	-0.5
247	AK015127	311	92	1220	TTTCAAGAGCCATCGGCCCCATCTCTTTGGTTTGGTCTCCTGGATGTGGCATAAATATTT	45359	0	A_55_P2371301	4930413E15Rik	gb|Mus musculus adult male testis cDNA, RIKEN full-length enriched library, clone:4930413E15 product:unclassifiable, full insert sequence. [AK015127]	-0.546481239192424	5.91862349068169	-2.54409951942163	0.0193954860458125	0.111872365314768	-3.42657792089007	-0.571428571428572	0.571428571428572	-0.452380952380952	-0.607142857142857	-0.642857142857143
248	AK015129	189	27	1038	AGATATCCTATGGCAGCTGGATAGGCTGTCAGATAAGTTCATAAAGAATTGCTGAAACGC	27669	0	A_55_P2213583	4930413F20Rik	gb|Mus musculus adult male testis cDNA, RIKEN full-length enriched library, clone:4930413F20 product:unclassifiable, full insert sequence. [AK015129]	-0.00667467053586179	5.460788041367	-0.0271311423042471	0.978626225868633	0.990456813705536	-6.24314313796325	-0.19047619047619	0.0476190476190476	0.0238095238095238	-0.107142857142857	-0.571428571428571
249	AK015138	37	119	337	CTGCAGACACTGTCTTCATCATCCCTGACTCTGTCTTCACAGTTAGTTGTGGGTAAGATA	5751	0	A_51_P256549	1700010M22Rik	gb|Mus musculus adult male testis cDNA, RIKEN full-length enriched library, clone:4930414M06 product:similar to DJ1068E13.2 (NOVEL PROTEIN SIMILAR TO BOVINE SCP2 (STEROL CARRIER PROTEIN 2) AND PART OF HSD17B4 (HYDROXYSTEROID (17-BETA) DEHYDROGENASE 4)) [H	0.338700643459736	6.85861850894452	1.8356189502591	0.0814518440357995	0.257507805979625	-4.67430180587606	0.857142857142857	-0.642857142857143	0.738095238095238	0.535714285714286	0.321428571428571
250	AK015147	16	2	575	AGTTTGCTTCAAAAGTGGAAACTGCCCTTGGTTCAACTGCTGACAGTATGCTGTCCAAAC	2218	0	A_55_P2087295	Gm4022	gb|Mus musculus adult male testis cDNA, RIKEN full-length enriched library, clone:4930415H09 product:granzyme F, full insert sequence. [AK015147]	-0.586746483345671	4.94732696998153	-2.9933802777053	0.00722674612513869	0.0620550274196779	-2.53288007180455	-0.571428571428572	0.738095238095238	-0.380952380952381	-0.357142857142857	-0.0714285714285714
251	AK015184	187	92	1924	TCAGTTGATGGACTTTTGGTTGTTTCCACTTTTTGGTTATTGTGAATAAATAGTGCTGTG	27498	0	A_55_P2383248	4930422N03Rik	gb|Mus musculus adult male testis cDNA, RIKEN full-length enriched library, clone:4930422N03 product:unclassifiable, full insert sequence. [AK015184]	0.280093590562312	6.72238188843913	1.85544085809866	0.0784549474185923	0.252133593428877	-4.64291958971	0.666666666666667	-0.80952380952381	0.595238095238095	0.607142857142857	0.107142857142857
252	AK015187	51	158	1567	GATTGCAGCTTTTTGAATTGTCATTTTTCTCCCCTACTCACGCGTGGCCATTTCCACACA	7895	0	A_55_P2200429	4930423D22Rik	gb|Mus musculus adult male testis cDNA, RIKEN full-length enriched library, clone:4930423D22 product:unclassifiable, full insert sequence. [AK015187]	-0.327030362902794	5.74819582530083	-2.05868487631916	0.052899675196406	0.20248540633884	-4.3081918224228	-0.785714285714286	0.380952380952381	-0.738095238095238	-0.464285714285714	0.107142857142857
253	AK015203	210	125	1351	GTTCCTTTCCCTGGCCACCATGTAGCAATAAACAAGGCTATATGTTTAATAATAAACAAT	30735	0	A_55_P2384248	4930425O10Rik	gb|Mus musculus adult male testis cDNA, RIKEN full-length enriched library, clone:4930425O10 product:unclassifiable, full insert sequence. [AK015203]	-0.552801305717675	7.11818385273616	-4.16927064802806	0.000480696611117957	0.0142982010516456	-0.0196759585711126	-0.5	0.404761904761905	-0.214285714285714	-0.107142857142857	-0.321428571428571
254	AK015209	39	42	1927	CCAGCACTGGCTGACCCTTACAGTATTTTATATGTAAACAATAAAAATGCATGTATTCCT	5911	0	A_55_P2387104	4930471M09Rik	gb|Mus musculus adult male testis cDNA, RIKEN full-length enriched library, clone:4930427C17 product:unclassifiable, full insert sequence. [AK015209]	-0.076854797356682	6.89167744910711	-0.540440197360514	0.594910077715416	0.784352207204907	-6.09690860496155	-0.30952380952381	0.476190476190476	-0.428571428571429	-0.821428571428571	-0.142857142857143
255	AK015212	137	52	1166	CTGGGCCCATGGGCAAATTCAATCAGATGCACACACAGAGAGAATAAAAAGAGAAAAATA	20227	0	A_55_P2088765	Sox5	gb|Mus musculus adult male testis cDNA, RIKEN full-length enriched library, clone:4930427H18 product:SRY-box containing gene 5, full insert sequence. [AK015212]	0.172769206351192	5.34929628596236	0.528976391098888	0.602691281877763	0.78977764398332	-6.10301779035057	0.595238095238095	-0.0476190476190476	0.5	0.464285714285714	0.964285714285714
256	AK015234	33	33	578	CAAAGCAACCTTTCCTAAAAGCCTGCTTACCTAGTGAAATCAAAGATCAGTGATAATAAA	5002	0	A_66_P132971	4930429E23Rik	gb|Mus musculus adult male testis cDNA, RIKEN full-length enriched library, clone:4930429E23 product:unclassifiable, full insert sequence. [AK015234]	0.0845617864203954	5.04133927675999	0.397679628233229	0.695113368119279	0.847465503945663	-6.1638569659178	0.30952380952381	0.0952380952380952	0.261904761904762	-0.214285714285714	0.0714285714285714
257	AK015283	203	107	1516	CATTCTTCCTGTGGTAACTTACTCAGGAGTTTGTCATTATAACTTAAATACTCTGGATCT	29822	0	A_55_P2361552	4930432B10Rik	gb|Mus musculus adult male testis cDNA, RIKEN full-length enriched library, clone:4930432B10 product:unclassifiable, full insert sequence. [AK015283]	0.176828073395578	4.53470540280673	0.513762460326476	0.613093516805919	0.796296167471531	-6.11092893863988	0.19047619047619	-0.0952380952380952	-0.142857142857143	-0.107142857142857	0.142857142857143
258	AK015295	332	24	1727	TCTGGCTCTTTTATAGGCATTTACCTACCCCTATATCTGACCTAAAACTCTTTAGACCAC	48122	0	A_55_P2208836	4930432N10Rik	gb|Mus musculus adult male testis cDNA, RIKEN full-length enriched library, clone:4930432N10 product:unclassifiable, full insert sequence. [AK015295]	0.420307815549872	6.98724309913811	2.9693171705817	0.00762730694685828	0.0638728465181691	-2.58217657708879	0.761904761904762	-0.904761904761905	0.690476190476191	0.714285714285714	0.535714285714286
259	AK015296	384	50	1920	GGTTAACCAGGACAAACCTCACCATAGTCTTATCTTGGGGTAATTAAAATAAAAATGAAC	55632	0	A_55_P2265703	4930432O09Rik	gb|Mus musculus adult male testis cDNA, RIKEN full-length enriched library, clone:4930432O09 product:unclassifiable, full insert sequence. [AK015296]	0.3022569846788	4.47692417228776	1.40011504865044	0.176925359757868	0.403352818938223	-5.29972071897792	0.428571428571429	-0.404761904761905	0.238095238095238	0.178571428571429	-0.0357142857142857
260	AK015316	150	110	1488	CACAAGGCAGACTCCCCGGTGTCTTTTATAAGGATATTCACCAATAAAACTAACCAGGGC	22052	0	A_55_P2242510	4930434J06Rik	gb|Mus musculus adult male testis cDNA, RIKEN full-length enriched library, clone:4930434J06 product:unclassifiable, full insert sequence. [AK015316]	-0.170411565752807	4.85691696485024	-0.773934997562772	0.44809528039237	0.674928271013995	-5.94521996149906	0.0714285714285714	0.261904761904762	0.19047619047619	-0.0357142857142857	0.428571428571428
261	AK015328	376	81	2069	ACATTTTCAGGATGGCCCAACCCAGGTGGTTCTGGCAATAAAGTGAAAATATTCTTTCCG	54566	0	A_55_P2404479	4930435N07Rik	gb|Mus musculus adult male testis cDNA, RIKEN full-length enriched library, clone:4930435N07 product:unclassifiable, full insert sequence. [AK015328]	0.180693076367833	4.78545854336351	0.827664998389721	0.417706503347251	0.650463341378523	-5.90311108023776	0.0238095238095238	-0.452380952380952	-0.0238095238095238	0.142857142857143	-0.178571428571429
262	AK015366	18	9	1597	GCCTGGGCAGGTCCCATCCTCTTTGCATTCCATTTTAGAAGAATAAATACTTTCTAGAGC	2534	0	A_55_P2205306	4930442P07Rik	gb|Mus musculus adult male testis cDNA, RIKEN full-length enriched library, clone:4930442P07 product:unclassifiable, full insert sequence. [AK015366]	-0.764053599967662	6.99627117945613	-4.04371523230556	0.000644033580103586	0.0164787565178094	-0.29296924807972	-0.476190476190476	0.833333333333333	-0.404761904761905	-0.571428571428571	-0.178571428571429
263	AK015383	145	142	1599	TTGAAACCTGCTCCTAGACCTTGTTATTTAGTCTGTTAATAAACAAGGATTCCTAGAACC	21548	0	A_55_P2236577	4930444M15Rik	gb|Mus musculus adult male testis cDNA, RIKEN full-length enriched library, clone:4930444M15 product:unclassifiable, full insert sequence. [AK015383]	0.366852485233662	5.40077314744589	2.58571084709319	0.0177363854956296	0.106042658908178	-3.3464877508765	0.666666666666667	-0.738095238095238	0.452380952380952	0.428571428571428	0.0714285714285714
264	AK015390	114	17	1392	GAGTGTGGTCTACAGAATGAGTTTCAAGCTAGCCAGAGGAAAATAGTGAGAGCTTATCTC	16684	0	A_55_P2268790	4930445G23Rik	gb|Mus musculus adult male testis cDNA, RIKEN full-length enriched library, clone:4930445G23 product:unclassifiable, full insert sequence. [AK015390]	-0.991734258796302	4.47445031360745	-4.26800498902926	0.000381961152436534	0.0126599870307071	0.195269644933552	-0.690476190476191	0.785714285714286	-0.571428571428572	-0.607142857142857	-0.107142857142857
265	AK015404	171	69	975	AATAGGACGTGGATACCTTGTGAATGCCTGGTCTCTACCACAAAATTGGAGGACAGACTA	25147	0	A_55_P2236138	4930447F24Rik	gb|Mus musculus adult male testis cDNA, RIKEN full-length enriched library, clone:4930447F24 product:unclassifiable, full insert sequence. [AK015404]	-0.425837576714837	5.06757716164913	-1.80051286576676	0.0870053690148224	0.267430346604695	-4.72930283939233	-0.428571428571429	0.142857142857143	-0.142857142857143	-0.107142857142857	0.0714285714285714
266	AK015406	249	152	1699	CTGTATCTTCTATGGAGTGGAGGTGAGAGATCAGAGACATTGAATAAAAAGAGAAAGTCC	36530	0	A_55_P2200661	4930447I22Rik	gb|Mus musculus adult male testis cDNA, RIKEN full-length enriched library, clone:4930447I22 product:unclassifiable, full insert sequence. [AK015406]	0.190301203464402	5.01891803048305	0.510695048819672	0.615201108557491	0.797445377260021	-6.11249677773915	0.690476190476191	-0.285714285714286	0.619047619047619	0.642857142857143	0.964285714285714
267	AK015407	131	108	774	CGCTGTGTGTGTTGTCTTGTGATGTTTTGAACAAACACGTTAATAAATCATTTAAGTAGG	19456	0	A_66_P123432	4930447J18Rik	gb|Mus musculus adult male testis cDNA, RIKEN full-length enriched library, clone:4930447J18 product:unclassifiable, full insert sequence. [AK015407]	-0.177227001132494	5.73394103762677	-0.834973659616333	0.413676024415749	0.646445371274369	-5.89717966868795	-0.214285714285714	0.0952380952380952	0	0.214285714285714	-0.285714285714286
268	AK015411	63	32	975	AAGTTCTCTGATCAAGGCTCAATGTTTAATGTACAGCTCTCAATAAATGTGTGAAAACCC	9426	0	A_55_P2390604	4930448A20Rik	gb|Mus musculus adult male testis cDNA, RIKEN full-length enriched library, clone:4930448A20 product:unclassifiable, full insert sequence. [AK015411]	-0.593031382465925	4.6298956054857	-1.89604749230419	0.0726159498060798	0.241450724863575	-4.57790713888062	-0.5	0.666666666666667	-0.238095238095238	-0.285714285714286	0.0357142857142857
269	AK015416	214	128	1140	TGGATGAGACAACCTCATGGAACAAAACATTAAAGCCAAGTTTGCCACTAGAGCCAGAGC	31321	0	A_55_P2102974	4930448E22Rik	gb|Mus musculus adult male testis cDNA, RIKEN full-length enriched library, clone:4930448E22 product:unclassifiable, full insert sequence. [AK015416]	-0.137272713850487	5.10079761270236	-0.587550875913198	0.563462811375325	0.761839576362115	-6.0704722736171	-0.0476190476190476	0.333333333333333	-0.142857142857143	-0.178571428571429	-0.428571428571428
270	AK015417	174	149	735	TATGGTCTCAGGGCTTCCTGACTTATGTGCTTGATTGATTGATTGATTCACAGCAAGGGT	25577	0	A_51_P161315	4930448F12Rik	gb|Mus musculus adult male testis cDNA, RIKEN full-length enriched library, clone:4930448F12 product:hypothetical protein, full insert sequence. [AK015417]	-0.143177850555808	4.85453757542401	-0.656383810855463	0.519119471936602	0.730251627450919	-6.02802773001017	-0.166666666666667	0.119047619047619	0.119047619047619	0.214285714285714	0.0357142857142857
271	AK015435	287	102	788	CCCCATCCCACCTCATTTTTCTCTTTGTGGATACTGTTTACAATGAGAATTTTAAAATGT	41916	0	A_55_P2253195	1700025L06Rik	gb|Mus musculus adult male testis cDNA, RIKEN full-length enriched library, clone:4930449M09 product:unclassifiable, full insert sequence. [AK015435]	-0.857404352919854	7.55478773503727	-3.84955804087517	0.00101220819796776	0.0210931595031524	-0.714851494035154	-0.380952380952381	0.595238095238095	-0.19047619047619	-0.357142857142857	-0.5
272	AK015461	28	76	1550	ATTCCAGTGAGACTCCTGCTTGGTGTGCTTTCTTGTTCATGTCATTAAACATGGCTCCTG	4183	0	A_55_P2257251	4930455D15Rik	gb|Mus musculus adult male testis cDNA, RIKEN full-length enriched library, clone:4930455D15 product:unclassifiable, full insert sequence. [AK015461]	-0.369062743083623	5.63912052398712	-1.30032251022378	0.208395885015164	0.443204769682365	-5.42410979903967	-0.238095238095238	0.404761904761905	0.0714285714285714	-0.0714285714285714	-0.142857142857143
273	AK015475	180	119	918	CTGGCAGTGTGTTCTAGGATGGCCACTGGTCTTCAAATATCTTGAATTGATTACAACATT	26381	0	A_55_P2248150	4930405A10Rik	gb|Mus musculus adult male testis cDNA, RIKEN full-length enriched library, clone:4930456G20 product:unclassifiable, full insert sequence. [AK015475]	0.0950008411604184	4.46869797388597	0.390395625362717	0.700404652861601	0.850218616424621	-6.16673688571468	0	-0.166666666666667	0	-0.0714285714285714	-0.0714285714285714
274	AK015485	48	93	1205	CCTGTTCCCGCAGCAGCAGGAATTTTTATACCAGGGAATAAACAATAAAATTTCAATTGG	7193	0	A_55_P2345939	4930458K08Rik	gb|Mus musculus adult male testis cDNA, RIKEN full-length enriched library, clone:4930458K08 product:unclassifiable, full insert sequence. [AK015485]	-0.386994145070688	4.28919915489001	-1.20909764823535	0.240839667622699	0.48028719843833	-5.53105501097043	-0.523809523809524	0.476190476190476	-0.30952380952381	0.142857142857143	0.428571428571428
275	AK015492	29	62	1217	TTGGCACCATCATTGCTGTTAAATGTCTTTCAAGCATTAATAAAACATAAGAGACTCGCT	4457	0	A_55_P2364841	4930461C15Rik	gb|Mus musculus adult male testis cDNA, RIKEN full-length enriched library, clone:4930461C15 product:unclassifiable, full insert sequence. [AK015492]	0.177594297492001	5.7732441214536	0.599699437951389	0.555495354068764	0.756512182390715	-6.06330938078979	0.380952380952381	0.238095238095238	0.142857142857143	-0.0357142857142857	0.714285714285714
276	AK015532	355	146	661	TTTATTTCCGTCCATGTCTGCCTAGGAAAATTCTGAAGCTCTTTGGACTGCACTTCCTGG	51808	0	A_55_P2094041	4930470F04Rik	gb|Mus musculus adult male testis cDNA, RIKEN full-length enriched library, clone:4930470F04 product:unclassifiable, full insert sequence. [AK015532]	-0.369334494828874	4.85012453789391	-1.31521880713432	0.203437294282749	0.43670778466258	-5.40602581014873	-0.738095238095238	0.642857142857143	-0.714285714285714	-0.785714285714285	-0.107142857142857
277	AK015549	75	130	1455	ACAGGCTAGGAATGGAGAAAGAAGCGCCTTTGTTTTTCAATAAATGGTCAGGGCACTCAT	11357	0	A_55_P2362877	4930471E19Rik	gb|Mus musculus adult male testis cDNA, RIKEN full-length enriched library, clone:4930471E19 product:unclassifiable, full insert sequence. [AK015549]	0.0804695332684391	4.35205904980071	0.29457700851001	0.771377613394515	0.890621136547041	-6.19972602128163	0.285714285714286	0	0.285714285714286	0.357142857142857	0.642857142857143
278	AK015566	249	72	942	GGTGAGAGCCACTTTCTAGAGTTTTGTCAGCCCTAAAATAAAGATATCACTTAGATCTGC	36387	0	A_55_P2396312	4930473H19Rik	gb|Mus musculus adult male testis cDNA, RIKEN full-length enriched library, clone:4930473H19 product:unclassifiable, full insert sequence. [AK015566]	0.104026769532732	5.94653197811014	0.693359869800255	0.496122735393247	0.712522299973598	-6.00337347315341	0.261904761904762	-0.30952380952381	0.0238095238095238	0.178571428571429	0.642857142857143
279	AK015589	33	66	337	CAGATCATCGCTCTACAATAGACATTGGCATAAACAAATGCTAAGTCTCATCTTAGATTT	5065	0	A_55_P2145459	4930478M13Rik	gb|Mus musculus adult male testis cDNA, RIKEN full-length enriched library, clone:4930478M13 product:unclassifiable, full insert sequence. [AK015589]	-0.251274073140995	4.94330551947402	-0.53213443609712	0.600542795215046	0.788326028940547	-6.10134752163734	-0.214285714285714	0.333333333333333	-0.357142857142857	-0.0357142857142857	0.607142857142857
280	AK015621	55	49	1680	GCCTCTGAGACACCAGGAGATGCACAAGCTCTGATAATTAGAATGAAATAAAATCGATGA	8280	0	A_55_P2282331	4930484H19Rik	gb|Mus musculus adult male testis cDNA, RIKEN full-length enriched library, clone:4930484H19 product:unclassifiable, full insert sequence. [AK015621]	-0.936439525630118	4.88948211985972	-3.54270633054134	0.00206285061735173	0.0304546406911666	-1.37712573517468	-0.526955555241834	0.730552019767088	-0.311382828097447	-0.30631873731649	0
281	AK015642	141	143	1290	CTTGAGACTCGATTACATCTTTGTTGAAGTAGTACATGGGTACAACTATCAATGAATGTA	20965	0	A_55_P2248806	4930488B01Rik	gb|Mus musculus adult male testis cDNA, RIKEN full-length enriched library, clone:4930488B01 product:unclassifiable, full insert sequence. [AK015642]	0.175911459559099	12.7435481831933	1.7702641343608	0.0920515350708708	0.275941965137697	-4.77609037226817	0.523809523809524	-0.214285714285714	0.19047619047619	0.0714285714285714	0.107142857142857
282	AK015643	112	25	1663	TGTCTTCCTACACTGTAAAGCCACCGTGTAGACACAAAGTAAACAGCCCGTTGCTTAAAG	16401	0	A_55_P2321185	4930488B22Rik	gb|Mus musculus adult male testis cDNA, RIKEN full-length enriched library, clone:4930488B22 product:unclassifiable, full insert sequence. [AK015643]	-0.465120018530446	4.4236203598867	-1.30351720454477	0.207324578711972	0.442124381786603	-5.42024595968242	-0.571428571428572	0.595238095238095	-0.642857142857143	-0.714285714285714	-0.678571428571428
283	AK015648	26	75	1423	TTCTTTTCCAGCTAAAATTGGGCAGGCAGAACTCCCCACTGAGGTAAAAGACAATTTTTT	3879	0	A_55_P2394624	4930488N15Rik	gb|Mus musculus adult male testis cDNA, RIKEN full-length enriched library, clone:4930488N15 product:unclassifiable, full insert sequence. [AK015648]	0.15705580998781	4.54489871475199	0.716578848264445	0.481986100329973	0.701950810403094	-5.9872355999335	0.285714285714286	-0.619047619047619	0.523809523809524	0.714285714285714	0.535714285714286
284	AK015661	134	111	1179	ATAACTCTAGAAACATTTGCTAACTGGAAGATAGTCCTCGAAATAAAGGCATTTCCACCC	19758	0	A_55_P2272311	4930500G05Rik	gb|Mus musculus adult male testis cDNA, RIKEN full-length enriched library, clone:4930500G05 product:unclassifiable, full insert sequence. [AK015661]	-0.234044129892728	4.33053587989058	-0.993375483688145	0.332490535551836	0.575189572605792	-5.75688325378139	0	0.166666666666667	0.142857142857143	0.321428571428571	0.642857142857143
285	AK015708	146	131	872	ACCTAGTGTTGGGGAGGTTAGAAGGGTTGAGAAAAGTGGTGGGAAAAACGATCCAATAAA	21528	0	A_55_P2187899	4930505N22Rik	gb|Mus musculus adult male testis cDNA, RIKEN full-length enriched library, clone:4930505N22 product:hypothetical protein, full insert sequence. [AK015708]	0.226810027066276	4.40004055573239	0.878254427806317	0.390319585419892	0.627735440662663	-5.86106479295443	0.476190476190476	-0.404761904761905	0.619047619047619	0.75	0.75
286	AK015712	73	61	875	TTATATAGTTCAGGCTGACTCATAACTCGTGGCAATCCTCCTGCCTCAACCTTTCAAGTG	10940	0	A_55_P2198568	4930506A18Rik	gb|Mus musculus adult male testis cDNA, RIKEN full-length enriched library, clone:4930506A18 product:unclassifiable, full insert sequence. [AK015712]	-0.573533437786739	7.73501080318173	-3.46220284986106	0.00248407289336244	0.0340411547101918	-1.54941166295452	-0.666666666666667	0.714285714285714	-0.666666666666667	-0.785714285714285	-0.464285714285714
287	AK015734	71	137	1043	TCATACCCCAAGAGCAGACAATTACCCAACTTCCACCCATTAAAATACAAGAATTGGGCT	10780	0	A_55_P2313971	4930509E22Rik	gb|Mus musculus adult male testis cDNA, RIKEN full-length enriched library, clone:4930509E22 product:unclassifiable, full insert sequence. [AK015734]	-0.20622748048852	5.58417290884747	-1.00124273054708	0.328767232361198	0.571484649307201	-5.74933954670543	0.166666666666667	0.404761904761905	0.238095238095238	0.392857142857143	0.285714285714286
288	AK015782	102	3	428	GACTACTAAAATCACACAATAAAAATATGCAAACCCACCAAACCAACACACATGGCTTTA	14908	0	A_55_P2140216	1700102H20Rik	gb|Mus musculus adult male testis cDNA, RIKEN full-length enriched library, clone:4930513L01 product:unclassifiable, full insert sequence. [AK015782]	0.255507535718971	5.43866633343723	1.24165151684321	0.228846506457774	0.466746967468447	-5.49364845736004	0.476190476190476	-0.571428571428572	0.261904761904762	0.285714285714286	0.0357142857142857
289	AK015791	185	108	1065	GGACCGTTCACAGCTGCCTATCGCTCCATTTCCACAGGAAGCAATGTTCTTTTCTGGCCT	27238	0	A_55_P2229137	Tmem116	gb|Mus musculus adult male testis cDNA, RIKEN full-length enriched library, clone:4930513P12 product:RIKEN cDNA 4930513P12 gene, full insert sequence. [AK015791]	0.122321079853977	8.13926600630009	0.739209412421511	0.468437467722682	0.69165904998876	-5.97102238593982	0.142857142857143	-0.357142857142857	-0.0476190476190476	-0.0357142857142857	0.535714285714286
290	AK015795	182	56	259	AGCGCTTCTACCGCCCCTTCTGAGGGTGAAAACCAAAATCAAAAGGGATAAGAGGTTCAC	26556	0	A_52_P432052	4930515G13Rik	gb|Mus musculus adult male testis cDNA, RIKEN full-length enriched library, clone:4930515G13 product:hypothetical protein, full insert sequence. [AK015795]	-0.504392608218615	5.86831643230722	-3.01973942093714	0.00681127469536278	0.0600510511661437	-2.47872291195068	-0.5	0.642857142857143	-0.404761904761905	-0.392857142857143	0.0357142857142857
291	AK015798	217	150	421	CAGAACTATGCAAGAACTGGGATGCAGGACCACGGATTTATTAATACAAATATTTTGTAA	31937	0	A_55_P2170851	4930515L03Rik	gb|Mus musculus adult male testis cDNA, RIKEN full-length enriched library, clone:4930515L03 product:unclassifiable, full insert sequence. [AK015798]	-0.210855463833838	4.86104321891094	-0.954072744861183	0.351529261197957	0.59336867267235	-5.79376328310523	-0.285714285714286	0.0238095238095238	-0.30952380952381	-0.0357142857142857	0.321428571428571
292	AK015812	182	54	1563	CAGCTTATACCCTCAACCCAACCTTTTATATGGATATTTTGTAATGATCTGAAGGGAATA	26553	0	A_55_P2421835	4930517G19Rik	gb|Mus musculus adult male testis cDNA, RIKEN full-length enriched library, clone:4930517G19 product:unclassifiable, full insert sequence. [AK015812]	-0.441279265045828	4.50335404469026	-1.31038066671373	0.205037548498854	0.438976666333984	-5.41191812591997	-0.571428571428572	0.166666666666667	-0.595238095238095	-0.321428571428571	0.178571428571429
293	AK015815	149	154	1466	GCCTCTCCTGCTAGATTTTCAGTTTAGAAAACAGCTTTTATCTCAACATGTGTTGTTTAT	22130	0	A_55_P2415915	4930517J16Rik	gb|Mus musculus adult male testis cDNA, RIKEN full-length enriched library, clone:4930517J16 product:unclassifiable, full insert sequence. [AK015815]	-0.553948645845763	7.59670732280146	-2.78718529752014	0.0114324476520617	0.0812591564492816	-2.95047383068961	-0.595238095238095	0.714285714285714	-0.5	-0.5	-0.5
294	AK015822	303	29	416	CCTCCTGTACCAGTCAGCCTTACAAGTTCTGTTCTGCTTACTAAAGACTCTTAGTACTCT	44100	0	A_55_P2384636	4930518C09Rik	gb|Mus musculus adult male testis cDNA, RIKEN full-length enriched library, clone:4930518C09 product:unclassifiable, full insert sequence. [AK015822]	-0.579751333421927	5.13786386932856	-1.58344564926736	0.129133214408964	0.334831290582213	-5.05209275420998	-0.571428571428572	0.738095238095238	-0.547619047619048	-0.642857142857143	-0.25
295	AK015835	348	12	1127	AGGCTAGCAGGGGGCGGGGTGAGGCCTTTCATATTCCTTTGTATTAAATTTTTCTTCTTG	50427	0	A_55_P2415701	4930518P08Rik	gb|Mus musculus adult male testis cDNA, RIKEN full-length enriched library, clone:4930518P08 product:unclassifiable, full insert sequence. [AK015835]	-0.0323650637792277	5.34448117941682	-0.173307136779546	0.864166231797685	0.939690103699047	-6.22833630110207	0.0714285714285714	-0.166666666666667	-0.214285714285714	-0.285714285714286	-0.464285714285714
296	AK015836	274	84	1401	AACAGTCCTTGCTGTCCTGGAACTCACTTTGTTTACTTTGTAGACAAGGCTAGCCGAGAA	39865	0	A_55_P2214625	4930519A11Rik	gb|Mus musculus adult male testis cDNA, RIKEN full-length enriched library, clone:4930519A11 product:unclassifiable, full insert sequence. [AK015836]	-0.599633429396883	6.35679204810211	-2.84076980517645	0.0101561573794263	0.0757189648366396	-2.84305082897225	-0.595238095238095	0.452380952380952	-0.523809523809524	-0.464285714285714	-0.607142857142857
297	AK015840	307	28	1566	CAGAAGAAACACTCCCTGTGTTGTCCCCATTTGAAATAATCCCAATAATTAATTCCAAAT	44675	0	A_55_P2235951	4930519E07Rik	gb|Mus musculus adult male testis cDNA, RIKEN full-length enriched library, clone:4930519E07 product:unclassifiable, full insert sequence. [AK015840]	0.0715992524725859	5.08594757890269	0.18403847758821	0.855851558778914	0.935103557838628	-6.22640000290485	-0.19047619047619	0	-0.119047619047619	-0.214285714285714	-0.357142857142857
298	AK015856	233	30	427	GTGTGCTCCTTCATCATGGAGATGTCTGTCTTGAGTCCCTGCATGGGTCTCCTCTCAAGG	34027	0	A_66_P130348	4930520P13Rik	gb|Mus musculus adult male testis cDNA, RIKEN full-length enriched library, clone:4930520P13 product:unclassifiable, full insert sequence. [AK015856]	-0.57569469799324	6.48351208030673	-3.37670206675346	0.00302412847904996	0.0382987146429098	-1.73150117244227	-0.574860605718364	0.742528282386221	-0.538931817860967	-0.720749970156447	-0.486506229855602
299	AK015923	230	137	1277	GTATGTGGTGGGATCAGAGGTTACTATCTTTTGTCTTCTATTTTAAAAACTGAGTGTGTT	33639	0	A_55_P2307967	4930528D03Rik	gb|Mus musculus adult male testis cDNA, RIKEN full-length enriched library, clone:4930528D03 product:unclassifiable, full insert sequence. [AK015923]	-0.0178884387631513	4.30360395215355	-0.0514499731042769	0.959481530309268	0.982322603752143	-6.24217669297397	-0.0476190476190476	-0.428571428571429	-0.119047619047619	0.142857142857143	-0.178571428571429
300	AK015934	4	113	868	TTCTCCTCCTGCAGTCTCCTGATTCTTGGCATTAAAAGCCTGAGATTAAAATCATTCCTG	534	0	A_55_P2424060	4930529F24Rik	gb|Mus musculus adult male testis cDNA, RIKEN full-length enriched library, clone:4930529F24 product:unclassifiable, full insert sequence. [AK015934]	-0.489797159256104	7.06462162993134	-2.72022427784494	0.0132433059346714	0.0888594977172492	-3.08352638894884	-0.404761904761905	0.404761904761905	-0.0714285714285714	-0.0357142857142857	-0.107142857142857
301	AK015935	374	64	1013	AATTCCTCAGGTAGCTAATAAAAACCCTCTTCTGTCACATCTCAGAGTCATATGCCCCTG	54244	0	A_55_P1953540	Orly	gb|Mus musculus adult male testis cDNA, RIKEN full-length enriched library, clone:4930529H12 product:RIKEN cDNA 4930529H12 gene, full insert sequence. [AK015935]	0.455332997131163	5.57074262276481	2.87286016587508	0.00945837619889705	0.072538303778273	-2.77833351469196	0.714285714285714	-0.952380952380953	0.595238095238095	0.571428571428571	0.214285714285714
302	AK015944	319	40	1591	GACCTGCTCTTAGCTCCCAGTTCATCCTACATTCTCTACTTTGAATTTAAATTTGAATAT	46416	0	A_55_P2343929	4930532I03Rik	gb|Mus musculus adult male testis cDNA, RIKEN full-length enriched library, clone:4930532I03 product:unclassifiable, full insert sequence. [AK015944]	-0.37604422022703	5.94297586993058	-1.94898207629711	0.0655812388780659	0.227945268538508	-4.49172900789326	-0.690476190476191	0.428571428571429	-0.666666666666667	-0.75	-0.571428571428571
303	AK015947	120	61	344	TCTGGGAAAACTAGCTTGAGTCCAGTCGCCATAAGTAGAACTGTTAAATTTGGTAGAAGT	17638	0	A_51_P477019	Rnaset2a	gb|Mus musculus adult male testis cDNA, RIKEN full-length enriched library, clone:4930532K22 product:hypothetical Ribonuclease Rh-like structure containing protein, full insert sequence. [AK015947]	0.431317274341484	6.77451855869356	2.23098505856249	0.0373907735230506	0.164801815914105	-4.0073951354748	0.357142857142857	-0.619047619047619	0.142857142857143	0.285714285714286	0.285714285714286
304	AK016012	367	12	1925	AATCAACATTTCAGGACTGAGGCTTCCTCTGTCTTTTCTAAGCTCGTGGGAGTTAAAAAA	53289	0	A_55_P2364985	4930540M05Rik	gb|Mus musculus adult male testis cDNA, RIKEN full-length enriched library, clone:4930540M05 product:RAD52 homolog, (S. cerevisiae), full insert sequence. [AK016012]	-0.403096934367956	5.41507129380954	-2.0463258818367	0.0542091802937555	0.205498295405866	-4.32919172675414	-0.619047619047619	0.166666666666667	-0.785714285714286	-0.607142857142857	0
305	AK016031	352	55	802	GCAAGATCATCTAGAATTCAGTGAGACCTGTAATGGCAAAATGTCTGATAAAAACCATTT	51075	0	A_55_P2069774	A230051G13Rik	gb|Mus musculus adult male testis cDNA, RIKEN full-length enriched library, clone:4930543L23 product:hypothetical protein, full insert sequence. [AK016031]	-0.018070547159124	5.36996628004982	-0.136072175801994	0.893135642715869	0.95252389528597	-6.23415527007592	0.30952380952381	0.0714285714285714	0.0714285714285714	0.0357142857142857	0.214285714285714
306	AK016046	202	163	702	ACAAAGAAACCAAGCCCTTTGCCTGCAGGACAATACATGGGTTTTTATTAAAAGAGGAAT	29633	0	A_55_P2293146	4930545H06Rik	gb|Mus musculus adult male testis cDNA, RIKEN full-length enriched library, clone:4930545H06 product:unclassifiable, full insert sequence. [AK016046]	-0.0703662567263672	5.38285282821063	-0.456257877145136	0.653160449603067	0.823130513096247	-6.13879717306494	-0.261904761904762	0.261904761904762	-0.285714285714286	-0.357142857142857	0.178571428571429
307	AK016066	234	73	1179	GCCTCTGTAGTAGTTCTGAGTCATGTGAGAGTTGATAGATTTAAAAAACAAAACGCACAT	34100	0	A_52_P622667	4930548F15Rik	gb|Mus musculus adult male testis cDNA, RIKEN full-length enriched library, clone:4930548F15 product:unclassifiable, full insert sequence. [AK016066]	-0.521224319940494	5.14624579735441	-1.35970783342981	0.189178036038651	0.418433453672923	-5.35099988901901	-0.214285714285714	0.428571428571429	-0.0714285714285714	0.178571428571429	0.392857142857143
308	AK016075	317	106	1140	TCTTGTTCTCTCCCTTTCTGCATTCTGACTTCGGATTAAACTGAGAGCAGCTGGCCTAAT	46240	0	A_55_P2279997	4930549C15Rik	gb|Mus musculus adult male testis cDNA, RIKEN full-length enriched library, clone:4930549C15 product:unclassifiable, full insert sequence. [AK016075]	-0.535058349304961	5.54785771323943	-2.29926405257119	0.0324911226148478	0.151253373909878	-3.88428096968194	-0.761904761904762	0.547619047619048	-0.642857142857143	-0.607142857142857	-0.642857142857143
309	AK016084	33	26	1024	CGCACCCCAACTGCAAGTTTACTACTTCTGGTTCTTGTGGAAGTGTGATCCCACTTTTTT	4991	0	A_55_P2374212	4930550C17Rik	gb|Mus musculus adult male testis cDNA, RIKEN full-length enriched library, clone:4930550C17 product:unclassifiable, full insert sequence. [AK016084]	-0.954080026597879	4.23812197871421	-1.77326675682011	0.0915395514392084	0.275017210642093	-4.77147129881486	-0.761904761904762	0.80952380952381	-0.619047619047619	-0.535714285714286	-0.142857142857143
310	AK016112	338	97	1519	CACAGTCATTCTCCATAAAGCTCACAGAAACTCATGTTCTACTTATCTAAGTGTATTTTG	49131	0	A_55_P2280511	4930553P18Rik	gb|Mus musculus adult male testis cDNA, RIKEN full-length enriched library, clone:4930553P18 product:unclassifiable, full insert sequence. [AK016112]	0.0721499440989621	7.63721373071162	0.608299092417655	0.549891418477945	0.752630616580133	-6.05815363068046	0.333333333333333	-0.0714285714285714	0.0952380952380952	0.142857142857143	0.642857142857143
311	AK016115	274	150	925	GAAACCTTCCATCCTTCTATTCCTCTCTTCTTTACTCCTATTATTTATGAAGTGAAGGAA	39981	0	A_55_P2330600	4930554C24Rik	gb|Mus musculus adult male testis cDNA, RIKEN full-length enriched library, clone:4930554C24 product:unclassifiable, full insert sequence. [AK016115]	-0.27992206082891	5.50078136344046	-1.31004722156857	0.205148200225345	0.439093792342154	-5.41232355781154	-0.19047619047619	0.333333333333333	-0.0476190476190476	-0.0714285714285714	-0.0714285714285714
312	AK016122	280	111	354	TGTTTCTTCTCACCTTGAGGTCTTGGCTCCATTCAGTGAAGAATAAAAGTAAAAAAGCCC	40776	0	A_55_P2340758	4930554N03Rik	gb|Mus musculus adult male testis cDNA, RIKEN full-length enriched library, clone:4930554N03 product:unclassifiable, full insert sequence. [AK016122]	0.270584829110312	4.37631683037092	0.81425695768265	0.425165106444548	0.656375812196429	-5.91386620864463	0.0952380952380952	-0.0476190476190476	-0.142857142857143	-0.357142857142857	0.285714285714286
313	AK016132	43	101	481	TTAGCATTGATTCTGTGGGGTGGTAAGCTCTTGACTGTATCGGGTTAAATAAAATGTTAT	6618	0	A_55_P2256770	4930555K05Rik	gb|Mus musculus adult male testis cDNA, RIKEN full-length enriched library, clone:4930555K05 product:unclassifiable, full insert sequence. [AK016132]	-0.06988156011111	4.59154027385309	-0.174547544871893	0.863204311881808	0.939286682778642	-6.22811841435558	-0.142857142857143	0.238095238095238	0.19047619047619	0.178571428571429	0.178571428571429
314	AK016144	170	151	1550	GGTGGGTAATAATAATCTTATTGTGAGCGCCTCAAAATTGGTAATGATACCCACATTTTT	24996	0	A_55_P2344244	4930556H04Rik	gb|Mus musculus adult male testis cDNA, RIKEN full-length enriched library, clone:4930556H04 product:unclassifiable, full insert sequence. [AK016144]	0.130235226454391	4.79645626377811	0.456419300685607	0.653046376255809	0.823130513096247	-6.13872346165868	0.476190476190476	-0.0952380952380952	0.214285714285714	0	0.75
315	AK016158	124	76	664	ATGGAGACCCTGGTAATGGTTATGAGCAGTGTTGTTTCTGGAGAAACTGCTGAATTCCAA	18247	0	A_55_P2050747	4930557B15Rik	gb|Mus musculus adult male testis cDNA, RIKEN full-length enriched library, clone:4930557B15 product:unclassifiable, full insert sequence. [AK016158]	0.0128873994706407	4.46842311290368	0.0682198399193266	0.946293594062431	0.975596703077407	-6.2411618799867	-0.119047619047619	-0.142857142857143	-0.30952380952381	-0.107142857142857	0.142857142857143
316	AK016164	289	83	1013	TTCAAATAGCCAGTTGTGTCTACTGGCCTGCTTGTACCTGAACCAAATAAACCGCTTCCA	42179	0	A_55_P2337133	4930557J02Rik	gb|Mus musculus adult male testis cDNA, RIKEN full-length enriched library, clone:4930557J02 product:unclassifiable, full insert sequence. [AK016164]	-0.135623155264219	4.52101199129888	-0.485515384566823	0.632629985230644	0.809447706986024	-6.12502106621972	-0.476190476190476	0.0714285714285714	-0.523809523809524	-0.571428571428571	-0.642857142857143
317	AK016181	119	150	1548	TTATAATCTCAGCACTGTAGAAGTGGAAGAAGATGAGGAATGCAGGGTCAGACTGGACTG	17798	0	A_55_P2401084	4930558N01Rik	gb|Mus musculus adult male testis cDNA, RIKEN full-length enriched library, clone:4930558N01 product:unclassifiable, full insert sequence. [AK016181]	0.0547387788773008	9.18115543493216	0.471670978131236	0.64230819196637	0.816044097235408	-6.13164403975998	0.0476190476190476	0.333333333333333	-0.142857142857143	-0.107142857142857	0.285714285714286
318	AK016186	278	127	1528	TGGGCTGCTTGGTAACATTCCTGGGCTCCACCCACGAAATAAAAACAAACACATTAACAG	40517	0	A_55_P2187909	4930560O18Rik	gb|Mus musculus adult male testis cDNA, RIKEN full-length enriched library, clone:4930560O18 product:unclassifiable, full insert sequence. [AK016186]	-0.367223953847835	6.56857245904101	-2.39090997491643	0.0268429521694701	0.135640509151861	-3.71580867215764	-0.523809523809524	0.80952380952381	-0.404761904761905	-0.5	-0.535714285714286
319	AK016200	68	115	1421	GACGATGAAAACAAATCAGGTTTTACTCAATTTAAAATAGCCTGTAGTCTTCCACATGCT	10162	0	A_55_P2405853	4930563E18Rik	gb|Mus musculus adult male testis cDNA, RIKEN full-length enriched library, clone:4930563E18 product:unclassifiable, full insert sequence. [AK016200]	-0.00619156641845287	4.25602532985507	-0.0144947948981824	0.988580023767937	0.994886198429106	-6.24340916728218	0.0476190476190476	0.0476190476190476	0.166666666666667	0.0357142857142857	-0.464285714285714
320	AK016203	35	123	456	CTTCCTGCATTAACAGACCGTGACCTGGAATTATAAGCAGAAATAAACTCTTCCCTTTTC	5458	0	A_55_P2059080	4930563F08Rik	gb|Mus musculus adult male testis cDNA, RIKEN full-length enriched library, clone:4930563F08 product:unclassifiable, full insert sequence. [AK016203]	0.330538736779236	4.42364485052566	1.25922975699071	0.22256362819399	0.459635910219072	-5.47309868803048	0.452380952380952	-0.714285714285714	0.238095238095238	0.0357142857142857	-0.321428571428571
321	AK016204	32	162	1162	GTAGAGTTAAATCAACAGTAAACGAGGGGCTCCCAGGTCATCTCCTTTATCCTATTAAAG	4937	0	A_55_P2262081	4930563F15Rik	gb|Mus musculus adult male testis cDNA, RIKEN full-length enriched library, clone:4930563F15 product:unclassifiable, full insert sequence. [AK016204]	0.000587823234376117	6.39237700489216	0.00399423732480749	0.996852963702156	0.998393167012099	-6.24350735985401	-0.0238095238095238	0.0952380952380952	0.119047619047619	0	0.0357142857142857
322	AK016231	362	88	498	AGCAAAACACATCTGAAGGCCTACCCGGAAATCAGGAATCAGGTTCACCAGCTGTAAAAA	52570	0	A_52_P332788	C130026I21Rik	gb|Mus musculus adult male testis cDNA, RIKEN full-length enriched library, clone:4930565N07 product:Mus musculus, clone MGC:8305 IMAGE:3593825, mRNA, complete cds, full insert sequence. [AK016231]	-0.126627430998598	5.0265135970305	-0.411652320706307	0.685008093128189	0.841353197596319	-6.15818599594088	-0.166666666666667	0.0238095238095238	-0.119047619047619	0.285714285714286	0.821428571428571
323	AK016233	148	58	981	CAAGGCCCAGTCAAAAGCATCAGTCAACATCCCAGCAAGCACTAATTAAACTTATTAAGC	21687	0	A_55_P2298019	4930566D17Rik	gb|Mus musculus adult male testis cDNA, RIKEN full-length enriched library, clone:4930566D17 product:unclassifiable, full insert sequence. [AK016233]	-0.291151657491159	4.33488010370584	-1.09731819878415	0.285644376147342	0.528824459791592	-5.65293608715172	-0.166666666666667	0.0238095238095238	-0.0476190476190476	-0.0714285714285714	0
324	AK016242	324	143	1139	GCTGTGGGTGCAAAATTCTGTATCTTTCCCCTTCCACTACTTATAATTCCAATCTTTCAT	47178	0	A_55_P2328647	4930567K12Rik	gb|Mus musculus adult male testis cDNA, RIKEN full-length enriched library, clone:4930567K12 product:unclassifiable, full insert sequence. [AK016242]	-0.188789718719686	5.62597634420671	-1.11415775312848	0.278529328548421	0.521493012068072	-5.63523493517402	-0.142857142857143	0.428571428571429	-0.119047619047619	-0.0714285714285714	-0.321428571428571
325	AK016246	194	99	796	ATTTCAAAATCTTACCCATGGCTTACAAGTTCAGAACAGTTACACACTTAACAGACTCAG	28356	0	A_66_P103491	4930568B11Rik	gb|Mus musculus adult male testis cDNA, RIKEN full-length enriched library, clone:4930568B11 product:unclassifiable, full insert sequence. [AK016246]	-0.0999267754382602	6.32971774469221	-0.468514862578636	0.644523809064642	0.817304507051637	-6.13312768777653	0.238095238095238	0.452380952380952	0.285714285714286	0.0714285714285714	0.428571428571428
326	AK016268	352	39	1446	TGCTAGAAAGAGAGGTTGGAGTGTTAAGGAACCCTAATAAAAGTAGGTTTCCAAAGATCT	51047	0	A_55_P2315747	4930571B16Rik	gb|Mus musculus adult male testis cDNA, RIKEN full-length enriched library, clone:4930571B16 product:SAM domain, SH3 domain and nuclear localisation signals, 1, full insert sequence. [AK016268]	0.36914381194063	6.43374705987357	1.85583061272151	0.0783970009204523	0.252008500947274	-4.64230018545117	0.619047619047619	-0.119047619047619	0.476190476190476	0.392857142857143	0.214285714285714
327	AK016278	382	36	780	GAATTGAACCTAGGACTTTATGCATTTGAGGCAAACACTTTAATATTGAACTGTATCCCC	55329	0	A_55_P2180964	4930572G02Rik	gb|Mus musculus adult male testis cDNA, RIKEN full-length enriched library, clone:4930572G02 product:unclassifiable, full insert sequence. [AK016278]	0.30553873592092	4.34713890616946	1.06708110041252	0.298750330140822	0.541590634875339	-5.6841226879789	0.452380952380952	-0.19047619047619	0.142857142857143	-0.0714285714285714	-0.25
328	AK016280	120	146	1331	AGGTTCCTGCACTGATGTCCCTGGAAGATGGTCTACCAGCTGTAAAATGAAATAAACCAT	17791	0	A_55_P2233368	4930572J10Rik	gb|Mus musculus adult male testis cDNA, RIKEN full-length enriched library, clone:4930572J10 product:unclassifiable, full insert sequence. [AK016280]	0.28580102203696	8.75038489849154	1.86411791191631	0.0771737386176585	0.249614215611067	-4.62910862180556	0.738095238095238	-0.333333333333333	0.428571428571429	0.214285714285714	0.357142857142857
329	AK016337	269	2	633	GCATAAAGCAACATGATGCTTGGCACACAAGAAACACCAAGTAAAAGCTCTTAGCTGGTT	39150	0	A_55_P2129182	4930580E04Rik	gb|Mus musculus adult male testis cDNA, RIKEN full-length enriched library, clone:4930580E04 product:unclassifiable, full insert sequence. [AK016337]	0.0862233231692979	4.58045072347977	0.425364977516668	0.675149550933013	0.836683415210227	-6.15243358294173	0.428571428571429	-0.0476190476190476	0.214285714285714	0.178571428571429	0
330	AK016350	329	117	1012	GCACTGCTTCCCTTACATTGTCAAGTCATGTATTTCATAACAATGATTAAAGAAAGGGAT	48002	0	A_55_P2345314	1700003P14Rik	gb|Mus musculus adult male testis cDNA, RIKEN full-length enriched library, clone:4930584L06 product:unclassifiable, full insert sequence. [AK016350]	-0.423533090320313	4.7374440126392	-1.77211564603637	0.0917355378960766	0.275390821595651	-4.77324276755788	-0.523809523809524	0.333333333333333	-0.666666666666667	-0.571428571428571	-0.107142857142857
331	AK016381	232	14	782	CCTCATTCTCCCCTCAGAAAACCAAGTAATGTCTTGAATAAATCTTTGGCTTCAATTTAC	33714	0	A_55_P2018621	4930590L14Rik	gb|Mus musculus adult male testis cDNA, RIKEN full-length enriched library, clone:4930590L14 product:unclassifiable, full insert sequence. [AK016381]	-0.65176194611495	5.01806722099283	-3.25798218619394	0.00396901602522779	0.0444523492965218	-1.98256477716915	-0.714285714285714	0.952380952380953	-0.595238095238095	-0.571428571428571	-0.214285714285714
332	AK016384	120	157	852	TTTAGAAACCACTGGCTCAGTTTTTGACCATGTATAGACCTCATCCCAGCTCCTATCTGG	17813	0	A_55_P2415576	4930592A05Rik	gb|Mus musculus adult male testis cDNA, RIKEN full-length enriched library, clone:4930592A05 product:plasma glutamate carboxypeptidase, full insert sequence. [AK016384]	-0.0713386314453555	5.42611551173071	-0.383796638681801	0.705211892350513	0.853578817192704	-6.16930072572911	-0.261904761904762	0.119047619047619	-0.0238095238095238	-0.0714285714285714	-0.392857142857143
333	AK016392	202	159	972	ATCCCTGTCTTGTGCCACCATTAGATTTCACAGCATTTAAATATGAGAGGTGAATGCAAC	29625	0	A_55_P2188609	4930594M17Rik	gb|Mus musculus adult male testis cDNA, RIKEN full-length enriched library, clone:4930594M17 product:unclassifiable, full insert sequence. [AK016392]	-0.339655443340896	4.91093878121204	-1.81162213473372	0.0852133580546165	0.26427673378689	-4.71197858768328	-0.59881313095663	0.239525252382652	-0.538931817860967	-0.324337486570401	0.0900937462695559
334	AK016424	175	9	2131	AGCTGTTTTAAAACGACTAAAGCTGGGTGGTCGCTCCCTCCTCGCCTCCTCTCCTCTCAG	25619	0	A_55_P2230506	4931402H11Rik	gb|Mus musculus adult male testis cDNA, RIKEN full-length enriched library, clone:4931402H11 product:unclassifiable, full insert sequence. [AK016424]	-1.03937544163074	15.0296659158804	-5.4086479428918	2.78195137986987e-05	0.00484106295061318	2.6433337236422	-0.5	0.404761904761905	-0.238095238095238	-0.25	-0.535714285714286
335	AK016440	188	83	925	TAAGAATGACCTTCATTTGCCAGATGATGGTGTACACACCGTTAATCCCAGCACTTGGGA	27484	0	A_55_P2391674	4931407E12Rik	gb|Mus musculus adult male testis cDNA, RIKEN full-length enriched library, clone:4931407E12 product:unclassifiable, full insert sequence. [AK016440]	-1.08964956825828	6.79257231504199	-5.96933186141609	8.01520364308738e-06	0.00431626606162046	3.79932414447522	-0.714285714285714	0.619047619047619	-0.476190476190476	-0.178571428571429	0.107142857142857
336	AK016444	362	105	2946	TCAGCATCTTCAATTAAAGCTAAGTGCAAAGGATGGAAATCTTGTTCCCTCAGCCGCCCA	52598	0	A_55_P2415472	4931408D14Rik	gb|Mus musculus adult male testis cDNA, RIKEN full-length enriched library, clone:4931408D14 product:weakly similar to 2900054E04RIK PROTEIN (FRAGMENT) [Mus musculus], full insert sequence. [AK016444]	-0.132943011787569	6.08984229974156	-0.734965991743562	0.470960534452752	0.693550634605007	-5.974098804414	-0.166666666666667	0.428571428571429	-0.261904761904762	-0.357142857142857	0.285714285714286
337	AK016478	332	137	1788	TCCTGCCCTGACTTCCCCACAATCATGGTCTGTAACCTGGAATTATAAGCAGAAAGAAAC	48324	0	A_55_P2247608	4931428A05Rik	gb|Mus musculus adult male testis cDNA, RIKEN full-length enriched library, clone:4931428A05 product:unclassifiable, full insert sequence. [AK016478]	-0.883368146852808	10.4203842626588	-5.02866783232451	6.58734589009845e-05	0.00609088608483618	1.83902411862536	-0.357142857142857	0.714285714285714	-0.19047619047619	-0.25	-0.357142857142857
338	AK016492	376	135	2107	AAGACTGTCTTCCCGAGGACGGGAGTGTCTGTTGGTATAAAGAGTGCAGCAATTTGTTAT	54663	0	A_55_P2239758	4931430N09Rik	gb|Mus musculus adult male testis cDNA, RIKEN full-length enriched library, clone:4931430N09 product:unclassifiable, full insert sequence. [AK016492]	-0.634917587846795	10.0727580769981	-2.16341622837914	0.0428972109243851	0.17928087552863	-4.12709467764172	-0.619047619047619	0.785714285714286	-0.690476190476191	-0.571428571428571	-0.357142857142857
339	AK016494	139	10	1067	GGGGAGAGAGAGTGAGGGAGTAGGATGTGTAAATACATTACTCATGTATGAAATTATCAA	20444	0	A_55_P2327853	4931431B13Rik	gb|Mus musculus adult male testis cDNA, RIKEN full-length enriched library, clone:4931431B13 product:unclassifiable, full insert sequence. [AK016494]	-0.863644391309343	5.79244084405298	-3.16830484110571	0.00486839087478445	0.0497698246544636	-2.17063646468633	-0.428571428571429	0.738095238095238	-0.571428571428572	-0.464285714285714	-0.285714285714286
340	AK016502	161	101	1309	ATGAAGCCGTGGAAATACATGGGAGCACATATTTACTTGTCAAGGCTCCTGGATGGTAAG	23753	0	A_55_P2013576	Agbl4	gb|Mus musculus adult male testis cDNA, RIKEN full-length enriched library, clone:4931433A01 product:weakly similar to HYPOTHETICAL 55.9 KDA PROTEIN EEED8.6 IN CHROMOSOME II [Caenorhabditis elegans], full insert sequence. [AK016502]	-0.099999680394494	5.90002281010652	-0.461620088133408	0.649375818150505	0.820599335561411	-6.13633495887045	-0.0238095238095238	0.0714285714285714	-0.0476190476190476	-0.0714285714285714	0.571428571428571
341	AK016536	112	78	3189	TTAGCTCCTAGGTGTTCCCATCTGACTGTAAAAGTCAGTCCCTCAACCTAGTCAGTCATT	16496	0	A_55_P2409336	4932429P19Rik	gb|Mus musculus adult male testis cDNA, RIKEN full-length enriched library, clone:4932429P19 product:unclassifiable, full insert sequence. [AK016536]	0.0114374825062526	5.42143940140796	0.0669317353673821	0.947306056023695	0.975861122435607	-6.2412499084695	0.261904761904762	0.238095238095238	0.238095238095238	0.285714285714286	0.0357142857142857
342	AK016539	187	64	300	AAACCTAATTCTCCCCAAAGGGTAGACCAAAAAGAAGTTCAAGGACCCCAATGCACCCAA	27451	0	A_55_P1976682	4932431P20Rik	gb|Mus musculus adult male testis cDNA, RIKEN full-length enriched library, clone:4932431P20 product:nonhistone chromosomal protein HMG-1 homolog [Bos primigenius taurus], full insert sequence. [AK016539]	-0.664255378838494	10.4292314406587	-2.75882953418528	0.0121684270513593	0.0844756020300515	-3.00698239058031	-0.785714285714286	0.714285714285714	-0.666666666666667	-0.607142857142857	-0.678571428571428
343	AK016544	370	90	2511	GCTGAAGCTGGCCCATTGGTTGAAAGTATTGATTCTATCTTGTTATTTAAATGTGAACAT	53719	0	A_55_P2203996	4932433N03Rik	gb|Mus musculus adult male testis cDNA, RIKEN full-length enriched library, clone:4932433N03 product:unclassifiable, full insert sequence. [AK016544]	0.0953621144904968	9.42837644247657	0.992420156370929	0.332944649699144	0.575496910764172	-5.75779564161275	0.333333333333333	0.0952380952380952	0.0476190476190476	0.0357142857142857	0.571428571428571
344	AK016569	154	99	2193	GAACAGGCAAGATACTATCTATCAGGTAGATGCTTACTATTCAGATCACACAAACTAGCC	22608	0	A_51_P427401	4932442L08Rik	gb|Mus musculus adult male testis cDNA, RIKEN full-length enriched library, clone:4932442L08 product:hypothetical protein, full insert sequence. [AK016569]	0.318678954548894	4.59416506808525	1.08972386514222	0.288896086884796	0.531960445216471	-5.66084128581961	0.571428571428572	-0.761904761904762	0.428571428571429	0.5	0.535714285714286
345	AK016606	92	106	1277	TGCCAATAACATTCGAGGCTCCCAGTGGGTTGGAAAAAATCTTACATTTTACATTTGATT	13623	0	A_55_P2361841	4933401L05Rik	gb|Mus musculus adult male testis cDNA, RIKEN full-length enriched library, clone:4933401L05 product:unclassifiable, full insert sequence. [AK016606]	0.332364182718964	4.44570469043269	1.25402771931988	0.224408960212578	0.461722306598303	-5.47920561956834	0.0238095238095238	-0.523809523809524	0.30952380952381	0.321428571428571	0
346	AK016636	10	14	1207	AGTCCCTCATGATGCCTTGACTCCAACTATAAAGTTGTTTTGTTCTTACTTCATAACTGC	1291	0	A_55_P2367350	4933403J19Rik	gb|Mus musculus adult male testis cDNA, RIKEN full-length enriched library, clone:4933403J19 product:unclassifiable, full insert sequence. [AK016636]	-0.702893057627783	4.52337254303061	-2.76680936348523	0.0119568622328546	0.0837033983869779	-2.99110402970174	-0.30952380952381	0.571428571428572	-0.261904761904762	-0.0714285714285714	0.571428571428571
347	AK016653	59	115	999	CCCCATCTCCGTGGTTAGCATCCAGTATACAGACTGGCAAATATATATATTTATCAAGTT	8985	0	A_55_P2336078	4933404K13Rik	gb|Mus musculus adult male testis cDNA, RIKEN full-length enriched library, clone:4933404K13 product:unclassifiable, full insert sequence. [AK016653]	-0.229106498411247	4.44912544134641	-0.773687166344451	0.448238521296298	0.675002320419095	-5.94540805576401	-0.0714285714285714	0.238095238095238	0.166666666666667	0	-0.0357142857142857
348	AK016658	174	65	2002	AAACAATTTGTTTTGTTTTGTTTTGTTTTTGCGTTTAGCTTCAGAACTCATGGCAATGTC	25427	0	A_55_P2283116	4930478P22Rik	gb|Mus musculus adult male testis cDNA, RIKEN full-length enriched library, clone:4933405A14 product:RIKEN cDNA 4933405A14 gene, full insert sequence. [AK016658]	-0.860382609641447	5.01142747623834	-2.86554258289465	0.00961332585720114	0.0732248639830181	-2.79311573092899	-0.880952380952381	0.690476190476191	-0.714285714285714	-0.75	-0.571428571428571
349	AK016661	11	113	1211	GGGTGTAGTAATTCATAATTGTGAATCAAAGCACTTGGGAGGCAGAAGGACAGAAAGAAA	1801	0	A_55_P2350553	4933405D12Rik	gb|Mus musculus adult male testis cDNA, RIKEN full-length enriched library, clone:4933405D12 product:unclassifiable, full insert sequence. [AK016661]	-0.454280665990707	8.26368952526354	-2.34423409139799	0.0295948916539054	0.143351655379268	-3.80206173134979	-0.523809523809524	0.547619047619048	-0.404761904761905	-0.5	-0.142857142857143
350	AK016679	224	163	880	AGAATGACTTCCACAGGCTTATCTATCTGAACACTTGGTCCCCAGATGAAACTGTTCTGG	32818	0	A_55_P2269983	4933406B15Rik	gb|Mus musculus adult male testis cDNA, RIKEN full-length enriched library, clone:4933406B15 product:unclassifiable, full insert sequence. [AK016679]	0.22768483216157	4.92410013218054	1.41186486041766	0.173484378861764	0.398955616346696	-5.28458010994534	0.718575757147955	-0.538931817860967	0.682646969290558	0.666693722394714	0.0540562477617335
351	AK016680	233	145	1211	GCATCATGACTGTCTAATCCTAATTGTAATGTCATCTGCTCCAGTCAGGTCTTTTGCACA	34220	0	A_52_P657396	4933406B17Rik	gb|Mus musculus adult male testis cDNA, RIKEN full-length enriched library, clone:4933406B17 product:hypothetical protein, full insert sequence. [AK016680]	0.327749861917339	4.36967660184559	2.02345802696011	0.0567091313913069	0.210895899079612	-4.36783511363683	0.5	-0.452380952380952	0.333333333333333	0.357142857142857	0
352	AK016705	61	67	1350	ATGCACAAGAGATCATGCAAGTATATGCAGTTGCTTCTTTTGTAGAGTTAATAAACTCTC	9194	0	A_51_P260288	Cpne4	gb|Mus musculus adult male testis cDNA, RIKEN full-length enriched library, clone:4933406O10 product:RIKEN cDNA 4933406O10 gene, full insert sequence. [AK016705]	0.101025354314101	6.55788632597109	0.409017403287591	0.686909140121079	0.842369925163129	-6.15927012997995	0.380952380952381	0.166666666666667	0.476190476190476	0.285714285714286	0.571428571428571
353	AK016713	3	138	1013	CTAGCTGCCAGTGATGTTTCATTGCATGTAAGGAAAAAAGCAAGTTGAAGAACATTATTT	582	0	A_55_P2287105	4933407C09Rik	gb|Mus musculus adult male testis cDNA, RIKEN full-length enriched library, clone:4933407C09 product:unclassifiable, full insert sequence. [AK016713]	0.211782265086516	4.46259788807864	0.909279085835105	0.374118600252565	0.61401293611424	-5.83414209539046	0.380952380952381	-0.428571428571429	0.166666666666667	0.142857142857143	0.357142857142857
354	AK016717	298	19	1190	GAGATAACCATCAAGTTCCTTGGCAAAATCTTGGCACATGGTTCTCAATAAATATTCTTT	43218	0	A_55_P2253284	4933407E14Rik	gb|Mus musculus adult male testis cDNA, RIKEN full-length enriched library, clone:4933407E14 product:unclassifiable, full insert sequence. [AK016717]	-0.0539739598976503	7.54281751840254	-0.450983807046741	0.656892272917815	0.82518937693081	-6.14119145320578	0	0.30952380952381	-0.30952380952381	-0.285714285714286	0.321428571428571
355	AK016719	298	23	1203	TGCAACCACCAGTTCTAATGAGCGGACCTCTCACCCACCAATAAAGTAAAATTTTAAAAC	43226	0	A_55_P2200890	4933407G14Rik	gb|Mus musculus adult male testis cDNA, RIKEN full-length enriched library, clone:4933407G14 product:unclassifiable, full insert sequence. [AK016719]	-0.317917475295969	4.65435669870289	-1.60883599565797	0.123451907038129	0.326655931012394	-5.01593609324517	-0.666666666666667	0.714285714285714	-0.738095238095238	-0.75	0.0714285714285714
356	AK016733	253	148	1284	AGATCAAGACTTGAAATCCTACCAATCCTGACTCTGGAAGTCTCCACCCTCCTAAGAAAT	37103	0	A_55_P2277835	4933407O12Rik	gb|Mus musculus adult male testis cDNA, RIKEN full-length enriched library, clone:4933407O12 product:unclassifiable, full insert sequence. [AK016733]	0.0677846315544723	6.49543431673095	0.485025438740014	0.632971351234695	0.80950446177275	-6.12525864115644	0.30952380952381	-0.166666666666667	0.547619047619048	0.25	-0.214285714285714
357	AK016764	25	57	1357	CAAACCTTGGGGGGTCATTAAGAAAATGGTATGTGTGTAACACTATCTTGGTTTTAAAAA	3844	0	A_55_P2414909	4933411B09Rik	gb|Mus musculus adult male testis cDNA, RIKEN full-length enriched library, clone:4933411B09 product:unclassifiable, full insert sequence. [AK016764]	-0.102166425249697	4.42692003004348	-0.394157633609704	0.69766985790696	0.848703703851093	-6.16525601826306	0.285714285714286	0	0.404761904761905	0.678571428571428	0.714285714285714
358	AK016767	170	156	914	ATAAGGTCAGACAGGAATGGTGCTTCTTGGGTTTTCCTGAGTCCAAGTCTCAGGATATGT	25006	0	A_55_P2305430	4933411E02Rik	gb|Mus musculus adult male testis cDNA, RIKEN full-length enriched library, clone:4933411E02 product:unclassifiable, full insert sequence. [AK016767]	0.0581346779033627	5.13644335321347	0.43535427814134	0.668005351370539	0.831728257238869	-6.14812668376285	0.595238095238095	0.0238095238095238	0.404761904761905	0.357142857142857	0.714285714285714
359	AK016769	15	127	1635	GTAGGTCACTTTTGTCAGGGTTTGGATTTTTATTGCTTGCTTCTGGCTTTACATTAAAAA	2450	0	A_55_P2269814	4933411E08Rik	gb|Mus musculus adult male testis cDNA, RIKEN full-length enriched library, clone:4933411E08 product:unclassifiable, full insert sequence. [AK016769]	-0.410574010708413	4.87342564886388	-1.76379739176601	0.0931626086974046	0.27784174979149	-4.78601942409501	-0.547619047619048	0.428571428571429	-0.261904761904762	-0.214285714285714	-0.0357142857142857
360	AK016782	69	162	348	TTCAGAATATGACACTAAATCATCCTGAAAGACAAAGGATCAGGGCAGGAGCAGACATCA	10533	0	A_55_P2068595	Vmn1r90	gb|Mus musculus adult male testis cDNA, RIKEN full-length enriched library, clone:4933411P06 product:maternal effect gene, full insert sequence. [AK016782]	0.892674932697671	4.8057356631987	3.71728758383983	0.00137657338763063	0.0245151013743872	-1.00122458749455	0.80952380952381	-0.666666666666667	0.690476190476191	0.642857142857143	0.142857142857143
361	AK016793	232	107	988	CCCTGACACTCTTCTACTTTAGCTATGGCACAGGAACATTAAAAAGCAACAAAACAAAAC	33877	0	A_55_P2387790	4933412L11Rik	gb|Mus musculus adult male testis cDNA, RIKEN full-length enriched library, clone:4933412L11 product:unclassifiable, full insert sequence. [AK016793]	0.213699946445208	6.38587320188598	1.49115969670987	0.151651000606957	0.368671142203316	-5.1797511740796	0.595238095238095	-0.642857142857143	0.357142857142857	0.321428571428571	0
362	AK016796	199	66	1047	GAGTCATGCTTGAAGACTAATAGTCTAGTAGAAAAGAGGCCAAATTAATGTAGCTCATTA	29172	0	A_55_P2292470	4933412O06Rik	gb|Mus musculus adult male testis cDNA, RIKEN full-length enriched library, clone:4933412O06 product:unclassifiable, full insert sequence. [AK016796]	0.285160040816852	6.42590283302257	1.83620512434554	0.081361803925515	0.257391559274642	-4.67337713391332	0.571428571428572	-0.571428571428572	0.30952380952381	0.214285714285714	0.178571428571429
363	AK016822	23	135	1242	TGGCTCCTGGCTTTGAAAGAAATCCTTGATGGATGTCATAATAAAGAGGCTTGGTGGTGC	3681	0	A_55_P2391499	4933415J04Rik	gb|Mus musculus adult male testis cDNA, RIKEN full-length enriched library, clone:4933415J04 product:unclassifiable, full insert sequence. [AK016822]	0.309983413301572	6.02273829713123	1.32566233275802	0.200016409452344	0.4319974666178	-5.39324514901285	0.0476190476190476	-0.452380952380952	0.0714285714285714	0.214285714285714	0.464285714285714
364	AK016835	172	146	1439	TGGGAGGAAAGGAGGGAGGGGGAACCATGATCAAATACATTACATGAAAAAACATTATTC	25287	0	A_55_P2213968	4933416M07Rik	gb|Mus musculus adult male testis cDNA, RIKEN full-length enriched library, clone:4933416M07 product:unclassifiable, full insert sequence. [AK016835]	0.222800885437992	4.47052289241947	0.819932283913742	0.421997866127171	0.653906637880081	-5.90933378008713	0	-0.476190476190476	0.238095238095238	0.321428571428571	-0.428571428571428
365	AK016840	315	98	1018	AAGAGTGAAGGGCTATTTGTCCTAGAGGGACAAAGGACTGTCTCTGATTAAGAGAGGAGT	45939	0	A_55_P2189643	4933417C20Rik	gb|Mus musculus adult male testis cDNA, RIKEN full-length enriched library, clone:4933417C20 product:RIKEN cDNA 4933417C20 gene, full insert sequence. [AK016840]	0.208619065350239	5.74042470796448	1.22472809162756	0.235022953381818	0.473621260762704	-5.51320048133575	0.642857142857143	-0.428571428571429	0.452380952380952	0.428571428571428	0.464285714285714
366	AK016841	72	44	683	GTTCAATAAATGCCCAATAACCAAGTTACATCTAGCCTGACTCCAAGAGGCTCCAACGAC	10612	0	A_55_P2192919	4933417D19Rik	gb|Mus musculus adult male testis cDNA, RIKEN full-length enriched library, clone:4933417D19 product:unclassifiable, full insert sequence. [AK016841]	0.17653399738743	5.37278701026834	0.885301051590984	0.38660006185277	0.624629862318628	-5.85502533772301	0.19047619047619	-0.0238095238095238	0.30952380952381	-0.0714285714285714	-0.392857142857143
367	AK016843	273	155	1034	ACTTTTGGTGGTCCAGCTGCCTTTGAATCATCGAGTAGATCAATAAACTCATTGGTTTGC	39988	0	A_55_P2213418	4933417E11Rik	gb|Mus musculus adult male testis cDNA, RIKEN full-length enriched library, clone:4933417E11 product:unclassifiable, full insert sequence. [AK016843]	0.023741932939302	4.84546754487488	0.0900350944272667	0.929162208079941	0.967594783158742	-6.23941634973554	-0.285714285714286	-0.261904761904762	-0.404761904761905	-0.285714285714286	-0.535714285714286
368	AK016851	12	47	1435	TAAAAAGCTGTTGTGTTGGTGGGAGTATGTTACAGTTGCCATTGAAAACTAGAATCTTTT	1675	0	A_55_P2348241	4933417O13Rik	gb|Mus musculus adult male testis cDNA, RIKEN full-length enriched library, clone:4933417O13 product:unclassifiable, full insert sequence. [AK016851]	-0.142453928750532	4.61012529576912	-0.547055815261275	0.590442234146357	0.781291997851508	-6.09332526614052	-0.0238095238095238	-0.19047619047619	0.142857142857143	0.178571428571429	0.178571428571429
369	AK016863	326	112	1637	AACCATAGTTTCTAGGATATTTTTTGGTGGCACACACACACACACACCACAAAACAAAAC	47407	0	A_55_P2393734	4933421H12Rik	gb|Mus musculus adult male testis cDNA, RIKEN full-length enriched library, clone:4933421H12 product:unclassifiable, full insert sequence. [AK016863]	-0.842823046089267	11.6964804903286	-3.48851300822328	0.00233784795169263	0.0326671998717279	-1.49318907675281	-0.452380952380952	0.380952380952381	-0.119047619047619	-0.142857142857143	-0.607142857142857
370	AK016892	121	126	1643	GTATGAGGTATACATGGGCATGAGTGAATTTCATGTACAGATTCGAGTCCTTTCCCCCAA	18050	0	A_55_P2195187	4933424G05Rik	gb|Mus musculus adult male testis cDNA, RIKEN full-length enriched library, clone:4933424G05 product:unclassifiable, full insert sequence. [AK016892]	0.885109842835765	4.65684034356676	3.65514911072477	0.00159006314218711	0.0265673402602259	-1.13533183222957	0.690476190476191	-0.452380952380952	0.5	0.357142857142857	0.464285714285714
371	AK016904	178	46	919	CCTGTGCACACAACCAGAGACACACGCTTACACATTAGTAAATATAGTTCAAAAGAAAAC	25970	0	A_55_P2245467	4930452A19Rik	gb|Mus musculus adult male testis cDNA, RIKEN full-length enriched library, clone:4933424P20 product:unclassifiable, full insert sequence. [AK016904]	0.0544618996284587	4.33438499224049	0.150879136361423	0.881594786821368	0.946531164425744	-6.23200862404573	-0.119047619047619	0.214285714285714	-0.0952380952380952	0	0.285714285714286
372	AK016922	55	139	1447	GCAAATGGGCAATTGATAATGAACTGTAAACCAAAATGAACCTTCCCTCTTTTTAAGTTG	8451	0	A_55_P2282336	4933425M03Rik	gb|Mus musculus adult male testis cDNA, RIKEN full-length enriched library, clone:4933425M03 product:unclassifiable, full insert sequence. [AK016922]	-0.166771119403476	4.30930312170689	-0.492943374486511	0.627464951298464	0.805695793293059	-6.12139057249235	0.191620201906121	0.227548989763519	0.383240403812243	0.285714285714286	0.571428571428571
373	AK016962	127	164	956	TCGCCCTGCTTCTACTTCCATAGTGCCAAGATTAAAGACTGTGAGAGCAAACTTGTCACA	18964	0	A_55_P2334177	4933428C20Rik	gb|Mus musculus adult male testis cDNA, RIKEN full-length enriched library, clone:4933428C20 product:unclassifiable, full insert sequence. [AK016962]	-0.0937884290483755	5.6966993883342	-0.509523905133471	0.616006695655861	0.797937995833956	-6.11309297185201	-0.119047619047619	0.0714285714285714	-0.166666666666667	-0.357142857142857	0.107142857142857
374	AK016987	52	76	1490	GGGCGCATACCTTTAATCCAGCTAGGGCTATAAAGTAAGATGATATCCTAAAATTTTAAA	7748	0	A_55_P2400101	4933430A20Rik	gb|Mus musculus adult male testis cDNA, RIKEN full-length enriched library, clone:4933430A20 product:unclassifiable, full insert sequence. [AK016987]	-0.246573114326489	5.16621884408415	-0.921084009471187	0.368073360865589	0.60770214995938	-5.82367282929331	-0.19047619047619	0.476190476190476	0	-0.178571428571429	-0.464285714285714
375	AK017005	337	76	1177	GTCTTCCCAGGAATGTATCTGAGGGAATCTCTATAGATGCTTCTATTTTTAAGAAGTATA	49094	0	A_55_P2355676	4933431I19Rik	gb|Mus musculus adult male testis cDNA, RIKEN full-length enriched library, clone:4933431I19 product:weakly similar to OLFACTORY RECEPTOR MOR184-6, full insert sequence. [AK017005]	-0.442268668230009	15.2168899302121	-2.55777268070945	0.0188348460239355	0.109966906409544	-3.40032951213434	-0.428571428571429	0.714285714285714	-0.619047619047619	-0.642857142857143	-0.321428571428571
376	AK017009	82	164	1292	AACAAAGACGCTCAGTGATCTGGAAGCTAGTGATGTAAATAAATGTGTTGCCCTGAGTTC	12284	0	A_55_P2089070	4933431K14Rik	gb|Mus musculus adult male testis cDNA, RIKEN full-length enriched library, clone:4933431K14 product:unclassifiable, full insert sequence. [AK017009]	0.259612981500627	9.69567556522282	1.89241291826067	0.0731225308579997	0.242441847743891	-4.58376539669491	0.428571428571429	-0.547619047619048	0.166666666666667	0.214285714285714	-0.0714285714285714
377	AK017023	314	134	969	GGGCTAGTGAGATACTATTGTATCAATGTTTTCTGGGAAAGTCTTAAATATCGCTTGTAA	45722	0	A_55_P2282421	4933432I03Rik	gb|Mus musculus adult male testis cDNA, RIKEN full-length enriched library, clone:4933432I03 product:unclassifiable, full insert sequence. [AK017023]	-0.426723593588477	4.02556491420742	-1.74799325625911	0.0959268297219264	0.282512276063255	-4.81017519478857	-0.833333333333333	0.476190476190476	-0.880952380952381	-0.964285714285714	-0.678571428571428
378	AK017040	331	2	1422	TTCTGGGTAATGTAGTTGGGAAGTGGTTGTTTTCGGTGTTTAATGCATCAGTTGACTTTT	48083	0	A_55_P2295762	4933433G15Rik	gb|Mus musculus adult male testis cDNA, RIKEN full-length enriched library, clone:4933433G15 product:unclassifiable, full insert sequence. [AK017040]	0.376797314654878	4.472435513923	1.92047916137235	0.0692902951423196	0.234909568412117	-4.53833037256644	0.19047619047619	-0.642857142857143	0.0714285714285714	0.285714285714286	0.428571428571428
379	AK017041	251	101	1001	TCCAATTCTTACTTGATGTCCCTCTAGTGGCCCCATTAATAAATTAAGGCCAGGGGAATC	36729	0	A_55_P2226098	4933433G19Rik	gb|Mus musculus adult male testis cDNA, RIKEN full-length enriched library, clone:4933433G19 product:unclassifiable, full insert sequence. [AK017041]	-0.369211287288829	5.93313056981824	-2.4250831822523	0.0249809900323465	0.130213877148517	-3.65208716878804	-0.785714285714286	0.547619047619048	-0.690476190476191	-0.321428571428571	-0.0714285714285714
380	AK017043	364	78	1727	TGCTACATTTAGAGAACTTCTGGTGTACCCACATCCCCATCCAAGTAGAAAAAAGAGAAC	52834	0	A_55_P2380033	4933433H22Rik	gb|Mus musculus adult male testis cDNA, RIKEN full-length enriched library, clone:4933433H22 product:unclassifiable, full insert sequence. [AK017043]	0.162082161923202	5.13924762753206	1.05681034746406	0.303299055810848	0.546442023021107	-5.69454017459279	0.5	-0.404761904761905	0.166666666666667	0.142857142857143	-0.0714285714285714
381	AK017080	125	110	971	CGGTTATATCAGAAGGAATCAACTGGCTAAACATGGTTAAAAACTCATGCGTCAATAAAA	18596	0	A_55_P2424702	4933436F18Rik	gb|Mus musculus adult male testis cDNA, RIKEN full-length enriched library, clone:4933436F18 product:unclassifiable, full insert sequence. [AK017080]	0.592352472071963	4.83265831303549	2.72703029886374	0.0130474671427957	0.0881047723963908	-3.0700651448499	0.880952380952381	-0.690476190476191	0.714285714285714	0.75	0.571428571428571
382	AK017082	227	17	1433	GGGAATGGGCCACACATGTCCTGGGTCACTCATTCTCTTGACTTCCTTTACTATGTTTTA	33136	0	A_66_P117294	4933436H12Rik	gb|Mus musculus adult male testis cDNA, RIKEN full-length enriched library, clone:4933436H12 product:unclassifiable, full insert sequence. [AK017082]	-0.621698518185725	4.65024800670906	-3.54700266386449	0.00204246658035216	0.030267246223364	-1.36791041739044	-0.738095238095238	0.833333333333333	-0.666666666666667	-0.75	-0.571428571428571
383	AK017083	141	49	1537	CAAGATCAGCTACACAAACTAGGTTCTAGAAAGCTCTCTGATCTTAAATGCATTGATTTT	20796	0	A_55_P2293917	1700007F19Rik	gb|Mus musculus adult male testis cDNA, RIKEN full-length enriched library, clone:4933436H18 product:unclassifiable, full insert sequence. [AK017083]	0.215403089729359	5.26427414897661	0.776336280881459	0.446708843289016	0.673835072139712	-5.94339455153483	0.380952380952381	-0.428571428571429	0.0714285714285714	0	-0.0714285714285714
384	AK017086	16	9	877	ATCAAGAAAATCCCCACAGATACTATCACAGGTCAACCTTGTCTACGCAACCATTGAGGC	2231	0	A_55_P2345444	4933436I20Rik	gb|Mus musculus adult male testis cDNA, RIKEN full-length enriched library, clone:4933436I20 product:unclassifiable, full insert sequence. [AK017086]	-1.49417326545965	4.2435986457909	-4.2699257439353	0.000380257219046106	0.0126376421270613	0.199450424327286	-0.428571428571429	0.738095238095238	-0.214285714285714	-0.0714285714285714	0.142857142857143
385	AK017111	275	125	1634	CATGGATAGATGTGAATAATACAAGCTTTGTTCCAACCACCAGGGAAATATAACCATGAT	40222	0	A_55_P2279498	4933438K21Rik	gb|Mus musculus adult male testis cDNA, RIKEN full-length enriched library, clone:4933438K21 product:weakly similar to ORF4 PROTEIN [Rattus norvegicus], full insert sequence. [AK017111]	0.294324055686058	4.2010497446667	0.981664379692852	0.338087154379482	0.580481118286673	-5.76801328922637	0.333333333333333	-0.642857142857143	0.380952380952381	0.357142857142857	-0.25
386	AK017121	156	64	1979	CAAAGGAAAGTGATCCTGGTAGAGGAGTATTTATTCTGCAACAATGCCAAATAAAATTTG	22843	0	A_55_P2202425	4933439G12Rik	gb|Mus musculus adult male testis cDNA, RIKEN full-length enriched library, clone:4933439G12 product:unclassifiable, full insert sequence. [AK017121]	-0.194636560051717	7.53533108665564	-1.1555961049187	0.261576027117931	0.502866688546001	-5.59067281475966	0.0476190476190476	0.595238095238095	-0.19047619047619	-0.214285714285714	0.25
387	AK017132	243	135	1436	GCTGGATCTCCCTGGCTCTTCTTCCAACGTGACCAATGAATAAATCTCTCTTTTGTGTTT	35636	0	A_55_P2382070	4930593A02Rik	gb|Mus musculus adult male testis cDNA, RIKEN full-length enriched library, clone:4933440I01 product:unclassifiable, full insert sequence. [AK017132]	-0.506704194445755	7.30916719343157	-4.36030360747092	0.000308147033002488	0.0113024525198157	0.396103745018658	-0.595238095238095	0.571428571428572	-0.428571428571429	-0.392857142857143	-0.428571428571428
388	AK017138	84	96	1630	CTGCTGTCTATATAAACACTGGAGAAATTACAAGGCCGTTCAGAATAATCTCTGGTTATA	12451	0	A_51_P300054	4933440N22Rik	gb|Mus musculus adult male testis cDNA, RIKEN full-length enriched library, clone:4933440N22 product:hypothetical protein, full insert sequence. [AK017138]	0.121206448289204	6.5247428402867	0.885110448802198	0.386700363090922	0.62464206467117	-5.85518928295624	0.619047619047619	-0.19047619047619	0.452380952380952	0.357142857142857	0.857142857142857
389	AK017143	327	3	1414	AAGTAGGGGATAGGCTCCCCACCCCCGCCCTTTAAATTCAGACCTTAGAATTAAAACATT	47507	0	A_55_P2422650	5031425E22Rik	gb|Mus musculus 11 days pregnant adult female ovary and uterus cDNA, RIKEN full-length enriched library, clone:5031425E22 product:unclassifiable, full insert sequence. [AK017143]	-0.354473155567455	10.7923124863054	-2.49433184343434	0.0215712863245257	0.11942891107578	-3.52153527229904	-0.428571428571429	0.547619047619048	-0.214285714285714	-0.357142857142857	-0.5
390	AK017147	313	137	1253	CCACAGCCATGCTCTATCTACTGATGAGATTTTAAGTTCAGTTTATAGTTTATTACCTTC	45727	0	A_55_P2230484	5033403F01Rik	gb|Mus musculus 11 days pregnant adult female ovary and uterus cDNA, RIKEN full-length enriched library, clone:5033403F01 product:unclassifiable, full insert sequence. [AK017147]	-0.12565445991295	5.74958306436352	-0.863604878294866	0.398126963601518	0.634473834999005	-5.87347789049115	-0.357142857142857	0.452380952380952	-0.547619047619048	-0.428571428571428	-0.0357142857142857
391	AK017151	121	65	1003	GAACCACCAACCTTACCCCATATGCTGTCACCAAGAAGTATTTATTAAATTGTAATGAAA	17941	0	A_55_P2350665	5033404E19Rik	gb|Mus musculus 11 days pregnant adult female ovary and uterus cDNA, RIKEN full-length enriched library, clone:5033404E19 product:cortactin binding protein 2, full insert sequence. [AK017151]	0.370819320261934	7.31920448030382	2.59208573854977	0.0174943441775842	0.105210104374003	-3.33416346442971	0.714285714285714	-0.761904761904762	0.690476190476191	0.678571428571428	0.428571428571428
392	AK017177	101	132	1110	ACAGCTGAAATTGCTCCACAAACTGAGCTGGTGGAAGTAAAAAGTTCTGGATTCACCCCA	15136	0	A_55_P1996414	5033417F24Rik	gb|Mus musculus 11 days pregnant adult female ovary and uterus cDNA, RIKEN full-length enriched library, clone:5033417F24 product:hypothetical protein, full insert sequence. [AK017177]	0.057961747123751	7.33944283552567	0.446368365347362	0.660165648761037	0.827046740419415	-6.14326437345234	0.476190476190476	0.0952380952380952	0.428571428571429	0.357142857142857	0.0714285714285714
393	AK017178	11	20	1325	AGGTGAAATCCTAGTAGGTCTAGATGGTGTTTGAAAGTGAAAATGCAGGCTGAGTGCAGC	1621	0	A_55_P2226660	5033418A18Rik	gb|Mus musculus 11 days pregnant adult female ovary and uterus cDNA, RIKEN full-length enriched library, clone:5033418A18 product:unclassifiable, full insert sequence. [AK017178]	0.277444472706694	5.42217517721825	1.34431070071014	0.194020643736441	0.424475969824474	-5.37021503338027	0.619047619047619	-0.523809523809524	0.333333333333333	0.285714285714286	0.285714285714286
394	AK017193	127	140	1135	CAAATCACTCAGTATTTTGGGAATACGATGAATTTGTAGCACCTCCAGGTATATAAAGTA	18926	0	A_55_P2028936	5033425G24Rik	gb|Mus musculus 11 days pregnant adult female ovary and uterus cDNA, RIKEN full-length enriched library, clone:5033425G24 product:unclassifiable, full insert sequence. [AK017193]	0.29440122169139	6.31713246816101	1.30156949184343	0.207977210066988	0.442824314008348	-5.42260257420763	0.761904761904762	-0.642857142857143	0.714285714285714	0.821428571428571	0.75
395	AK017236	339	41	1452	GAGTTCGATCATAGCCAGAACTGTGTGGAAAGACCTTGTCTCAAAACTAAATATAAATAA	49321	0	A_55_P2211164	5330406M23Rik	gb|Mus musculus adult male pituitary gland cDNA, RIKEN full-length enriched library, clone:5330406M23 product:unclassifiable, full insert sequence. [AK017236]	0.283226680997034	12.1912840502925	1.86777290743972	0.0766395774787099	0.248755422677721	-4.62327779869227	0.642857142857143	-0.5	0.380952380952381	0.357142857142857	0.5
396	AK017263	251	125	1074	TGTAGAAACCAACATCTCAGGCGATTGGCAATGGTAACGTCCAGCCTTGTAAACTACCTA	36772	0	A_55_P2383083	5430402P08Rik	gb|Mus musculus 6 days neonate head cDNA, RIKEN full-length enriched library, clone:5430402P08 product:unclassifiable, full insert sequence. [AK017263]	-0.018045025524172	4.4713270945037	-0.0605029827796691	0.952360449943822	0.978449243952296	-6.24166417203444	-0.0718575757147955	-0.299406565478315	-0.239525252382652	0.126131244777378	0.252262489554756
397	AK017287	32	86	887	TTCCCATCATAGAAGTTCTAGGTCATGAAATATGTCACTAAGAATATGGACAAGCTATTG	4807	0	A_52_P230733	Rcbtb1	gb|Mus musculus 6 days neonate head cDNA, RIKEN full-length enriched library, clone:5430409I18 product:weakly similar to GUANINE NUCLEOTIDE EXCHANGE FACTOR (CLLL7 PROTEIN) [Homo sapiens], full insert sequence. [AK017287]	0.105957300905832	4.76716653790145	0.483760630968388	0.633852985564788	0.810108265794055	-6.12587086501714	0.0952380952380952	-0.452380952380952	-0.0952380952380952	0.0357142857142857	0.107142857142857
398	AK017289	24	23	1270	GTAGACCCCGTTGTCCACTGGGAAGAGGGCTTGGTATCAAAGGAACATAAATTTTATTAA	3481	0	A_55_P1981461	5430410E06Rik	gb|Mus musculus 6 days neonate head cDNA, RIKEN full-length enriched library, clone:5430410E06 product:unclassifiable, full insert sequence. [AK017289]	-0.101658432484719	5.01699154498396	-0.72220236553074	0.47859807478083	0.699450077168986	-5.98325128785685	-0.238095238095238	0.19047619047619	-0.428571428571429	-0.392857142857143	0.428571428571428
399	AK017294	149	98	350	GAGCAGAAATTTCACCAAATTTGTTCCTGTGGTACTAAGTCTCATAGGGCGTGTGAGGAA	22032	0	A_52_P18854	5430411C19Rik	gb|Mus musculus 6 days neonate head cDNA, RIKEN full-length enriched library, clone:5430411C19 product:hypothetical protein, full insert sequence. [AK017294]	0.237722325739536	7.0496012249166	2.18196795793228	0.0413160554839656	0.175475860649229	-4.09444723267225	0.619047619047619	-0.380952380952381	0.666666666666667	0.285714285714286	-0.0714285714285714
400	AK017315	185	96	1447	ACCAGTGTCTCAGAAGTTGTTCATGGCTACTTCTTAATGTTTTACCTTGTTCACATTTTT	27216	0	A_55_P2380428	5430416G10Rik	gb|Mus musculus 6 days neonate head cDNA, RIKEN full-length enriched library, clone:5430416G10 product:unclassifiable, full insert sequence. [AK017315]	0.152315959152636	6.14289966109731	0.764573511617858	0.453525437505738	0.679211286418944	-5.952285641666	0.0238095238095238	-0.166666666666667	-0.166666666666667	0.142857142857143	0.428571428571428
401	AK017326	330	142	1690	TACTTATTTTCAGGAAAGACCTCCTGTGTACTAGGCAAATGTTTTGTCACTACCCTCTAC	48043	0	A_55_P2278965	5430420F09Rik	gb|Mus musculus 6 days neonate head cDNA, RIKEN full-length enriched library, clone:5430420F09 product:unclassifiable, full insert sequence. [AK017326]	0.0753220259880036	7.74030195847981	0.363096470734427	0.720373211085454	0.862261823499527	-6.17706371614258	0.333333333333333	0.0714285714285714	0.238095238095238	0.178571428571429	0.357142857142857
402	AK017339	332	23	603	ACTACATGCAATACTATTGTGCTTATACAAGGGTCCTGAGCTTCTGAGGATTTGAGCATC	48120	0	A_55_P2104884	5430425K12Rik	gb|Mus musculus 6 days neonate head cDNA, RIKEN full-length enriched library, clone:5430425K12 product:unclassifiable, full insert sequence. [AK017339]	-0.234621264633586	4.98579236039545	-1.32965925422383	0.198719204617294	0.430350377937501	-5.38833154150532	-0.619047619047619	0.523809523809524	-0.357142857142857	-0.142857142857143	0.178571428571429
403	AK017368	116	81	733	TGTTCAAAGAATGGAGGAGTGGTGGGTGGGTATGGAAAATTCTGTAGAAATAAACATGTT	17104	0	A_66_P111534	5430431A17Rik	gb|Mus musculus 6 days neonate head cDNA, RIKEN full-length enriched library, clone:5430431A17 product:unclassifiable, full insert sequence. [AK017368]	-0.852827217325183	8.72327225038937	-3.83529579632192	0.0010463590559761	0.0214044967980152	-0.745780369131823	-0.357142857142857	0.714285714285714	-0.404761904761905	-0.392857142857143	-0.428571428571428
404	AK017391	27	97	1179	CCATGGCCATGATGCCTGCCATTTTAATTATTCCATGGAAAAATAGTAAATGGAATAAAC	4219	0	A_55_P2246905	5430434I15Rik	gb|Mus musculus 6 days neonate head cDNA, RIKEN full-length enriched library, clone:5430434I15 product:unclassifiable, full insert sequence. [AK017391]	0.0639873867638627	4.78707478665015	0.234264362591455	0.817180644694508	0.914337158850426	-6.21579851680572	0.285714285714286	0.238095238095238	0.404761904761905	0.107142857142857	0.0357142857142857
405	AK017416	122	56	1063	CAACAGAATGTGATATTTCAGAAGCGTTACAATGACACATTGTCCTCTAGATTGTAAACT	17926	0	A_55_P2225087	5430439M09Rik	gb|Mus musculus 6 days neonate head cDNA, RIKEN full-length enriched library, clone:5430439M09 product:hypothetical protein, full insert sequence. [AK017416]	0.132986198769791	9.43314716034191	1.1101610014754	0.280206177487961	0.523354925470554	-5.6394576243451	0.428571428571429	-0.690476190476191	0.476190476190476	0.714285714285714	0.25
406	AK017489	299	144	1522	GGGGAAAAAAGGTTAAAATGTTTACAGAGCTAGCTTTCTTACCTTGAAATGCCTTAAATG	43729	0	A_55_P2280316	5730405A17Rik	gb|Mus musculus 8 days embryo whole body cDNA, RIKEN full-length enriched library, clone:5730405A17 product:unclassifiable, full insert sequence. [AK017489]	0.0546173496172866	4.37085641351311	0.198113228376851	0.844972629172283	0.929108843263654	-6.22368480242709	0.261904761904762	0.19047619047619	0	-0.214285714285714	0.571428571428571
407	AK017517	308	134	1037	GCGTTGAAAAAGAAAACTCACTTAAGTAACACAGCAGCCTTATACTACTTTTAGTAGTTG	44859	0	A_55_P2304337	5730407M17Rik	gb|Mus musculus 8 days embryo whole body cDNA, RIKEN full-length enriched library, clone:5730407M17 product:unclassifiable, full insert sequence. [AK017517]	0.0879795290928573	6.22479509460751	0.529013577774123	0.602665961295712	0.789777428512705	-6.10299817873946	0.428571428571429	0.119047619047619	0.166666666666667	0	0.357142857142857
408	AK017527	327	21	3211	CTTTAAAGCCCTGGGTTCAATCCTCAACAGTACAAACAAAGGAAAACAAAAACCATGCAC	47543	0	A_55_P2326582	5730408K05Rik	gb|Mus musculus 8 days embryo whole body cDNA, RIKEN full-length enriched library, clone:5730408K05 product:unclassifiable, full insert sequence. [AK017527]	-1.01591637893555	9.06203114846632	-4.64690305621949	0.000158505574301309	0.00823234879108982	1.01802822985809	-0.404761904761905	0.404761904761905	-0.19047619047619	-0.178571428571429	-0.285714285714286
409	AK017560	324	37	1204	TGGGTGGGCAGTCAATGTATACATGTAAATTCAAAAGTCCTGTGAGTGGAAGTATTTTTT	46991	0	A_55_P2378486	Kcnma1	gb|Mus musculus 8 days embryo whole body cDNA, RIKEN full-length enriched library, clone:5730414M22 product:unclassifiable, full insert sequence. [AK017560]	-0.0037629203547862	8.8959089312417	-0.0227517581184199	0.98207559673893	0.99199714808464	-6.2432536234346	0.214285714285714	0.238095238095238	-0.0714285714285714	0.0357142857142857	0.642857142857143
410	AK017561	166	107	1359	GCCCCTCATTTCCCACTTTAATCCTCTTGAGAGAGACTTAACAGTTTTGTTTATAATAAA	24343	0	A_55_P2279957	5730414N17Rik	gb|Mus musculus 8 days embryo whole body cDNA, RIKEN full-length enriched library, clone:5730414N17 product:unclassifiable, full insert sequence. [AK017561]	0.0302249800078638	8.26685777493118	0.375954465540759	0.710941284220213	0.856692926755338	-6.17229159440627	0.333333333333333	-0.142857142857143	0.428571428571429	0.535714285714286	0.607142857142857
411	AK017575	55	43	2022	TCCAGAAATACCATCTTACTGAAGAAGGAGGAGGAGGAGTTAATTTTGGAAATAAAGATT	8269	0	A_55_P2269254	5730419F03Rik	gb|Mus musculus 8 days embryo whole body cDNA, RIKEN full-length enriched library, clone:5730419F03 product:unclassifiable, full insert sequence. [AK017575]	-0.394084202164176	10.0338164538165	-1.46500556907038	0.158589738588931	0.378224685171292	-5.21483274762224	0.0238095238095238	0.261904761904762	0.142857142857143	0.321428571428571	-0.0357142857142857
412	AK017599	297	114	975	CAGTTAAAATGTAACCCGACTTTTGAGGTGTAAAGCAACATCCACAAACAACTAGAATAA	43389	0	A_55_P2228710	5730422E09Rik	gb|Mus musculus 8 days embryo whole body cDNA, RIKEN full-length enriched library, clone:5730422E09 product:unclassifiable, full insert sequence. [AK017599]	0.43284391157427	6.31125714780247	2.57684717189126	0.0180781714438275	0.107134732261113	-3.36359969307532	0.547619047619048	-0.690476190476191	0.30952380952381	0.428571428571428	0.0714285714285714
413	AK017611	363	159	1359	GGGTGTTTTTCACACCTGCCAATGGAAAATATATTTTCTTTGTAGGAAACAGTTTCTGTT	52973	0	A_55_P2423463	5730433K22Rik	gb|Mus musculus 8 days embryo whole body cDNA, RIKEN full-length enriched library, clone:5730433K22 product:unclassifiable, full insert sequence. [AK017611]	0.133121975121478	6.42533361434296	0.884461567049761	0.387041953467681	0.624977096145262	-5.8557471688375	0.714285714285714	-0.19047619047619	0.452380952380952	0.214285714285714	-0.0357142857142857
414	AK017710	38	43	2252	TTTGCTCCTCTGTAAAATGGGCAGAGTTTAGTAAAGAAGTCTTTGATGCTGGTTCCTTCC	5613	0	A_55_P2121091	5730488B01Rik	gb|Mus musculus 8 days embryo whole body cDNA, RIKEN full-length enriched library, clone:5730488B01 product:weakly similar to BASIC PROLINE-RICH PROTEIN [Sus scrofa], full insert sequence. [AK017710]	-0.304420637516918	4.58119499372584	-1.3664316958521	0.187093603887528	0.41605069372779	-5.34255223510619	-0.261904761904762	0.30952380952381	0.0714285714285714	0	-0.0357142857142857
415	AK017734	98	146	625	AGTACACAGCAGGCCTGTCCATCAGCGTGACTGTCCCTCTGTCTTCCTCTTCCTGTGACT	14579	0	A_55_P1994733	Tmem14a	gb|Mus musculus 8 days embryo whole body cDNA, RIKEN full-length enriched library, clone:5730496E24 product:similar to PROTEIN PTD011 HOMOLOG [Mus musculus], full insert sequence. [AK017734]	-0.00704271362471154	8.80500154655476	-0.0577842347180322	0.954498609596332	0.979706423587926	-6.24182679504315	0.0714285714285714	0.261904761904762	0.119047619047619	-0.214285714285714	0.25
416	AK017853	155	144	1558	CCTAATCTGTTACTACTTGTGTGTAATTGTCAACTTGATGTTTCTGCCTACACCATTTTC	22977	0	A_55_P2149011	Hif1a	gb|Mus musculus 8 days embryo whole body cDNA, RIKEN full-length enriched library, clone:5730564B02 product:hypoxia inducible factor 1, alpha subunit, full insert sequence. [AK017853]	-0.0408575886643678	4.78504360060877	-0.177855396166858	0.860640189235771	0.937894364297859	-6.22752979333312	-0.380952380952381	-0.142857142857143	-0.0714285714285714	-0.0357142857142857	-0.214285714285714
417	AK017891	291	93	1402	GTTGCCATGCCATTATGAATGTCCCCTCTGGAACCACAAGCCAAAATAAAGCCTTCTACA	42480	0	A_55_P2324425	5830403F22Rik	gb|Mus musculus adult male thymus cDNA, RIKEN full-length enriched library, clone:5830403F22 product:unclassifiable, full insert sequence. [AK017891]	0.588470973472739	7.05291581877436	2.70392071452401	0.0137238605249579	0.0908222177869002	-3.11571332469227	0.5	-0.571428571428572	0.30952380952381	0.142857142857143	-0.178571428571429
418	AK017899	283	151	1693	ACTTGGTTGATTCCGGTTCTGCAGTGAATAAAGCCACAACAAACGTGGACATGCAAAATC	41423	0	A_55_P2219257	5830405M20Rik	gb|Mus musculus adult male thymus cDNA, RIKEN full-length enriched library, clone:5830405M20 product:similar to RIBOSOMAL PROTEIN S6 (FRAGMENT) [Sus scrofa], full insert sequence. [AK017899]	0.544820100135079	4.27981084013814	2.24108250197489	0.0366258340499154	0.162502552289019	-3.98932246373647	0.571428571428572	-0.761904761904762	0.333333333333333	0.392857142857143	0.0357142857142857
419	AK017909	69	100	1844	CATCATTGTGATTTACAAACATATGCTTCCCCTTCAATAAATGTCACGGCTTTCACAGCG	10420	0	A_55_P2349148	5830408B19Rik	gb|Mus musculus adult male thymus cDNA, RIKEN full-length enriched library, clone:5830408B19 product:unclassifiable, full insert sequence. [AK017909]	-0.022592236848082	10.1748460452	-0.125888367582362	0.901087451595868	0.955438879498407	-6.23550333509486	-0.166666666666667	-0.19047619047619	-0.333333333333333	-0.178571428571429	0.0357142857142857
420	AK017913	124	29	749	GATGTGGTGTGGTGTTGCTGTTTTCTGCCAAGATTCACCAATGTAATATCATTTTCCTTA	18166	0	A_52_P142412	5830409B07Rik	gb|Mus musculus adult male thymus cDNA, RIKEN full-length enriched library, clone:5830409B07 product:unclassifiable, full insert sequence. [AK017913]	-0.478508161107877	6.37013576309875	-3.67228669586043	0.00152810833836433	0.0259604768847122	-1.09837688299923	-0.666666666666667	0.80952380952381	-0.619047619047619	-0.642857142857143	-0.392857142857143
421	AK017932	56	130	1291	CTTCTACAAACTCCTGAGGGCTAGAGTTGTTTGAGAATTGGAATTAATTTGTAGATTCTA	8435	0	A_55_P2205186	5830415G21Rik	gb|Mus musculus adult male thymus cDNA, RIKEN full-length enriched library, clone:5830415G21 product:unclassifiable, full insert sequence. [AK017932]	0.0893427556578859	4.35986236196065	0.325970505289778	0.747860350594225	0.877942754454585	-6.18992247199506	0.0952380952380952	0.0476190476190476	-0.19047619047619	-0.321428571428571	0.214285714285714
422	AK017951	378	151	1030	ATTCTTCAAGCTTGTGGTAATAGGGTCTGGTTGTCAGCATAGCACTTGTTAAGGCTGAGG	54968	0	A_55_P2295951	5830427D02Rik	gb|Mus musculus adult male thymus cDNA, RIKEN full-length enriched library, clone:5830427D02 product:unclassifiable, full insert sequence. [AK017951]	0.0916456013740969	9.48590585614364	0.641904012106025	0.528284214537378	0.737641271861469	-6.03733059996455	0.428571428571429	-0.285714285714286	0.476190476190476	0.714285714285714	0.714285714285714
423	AK017987	35	151	1035	GCTTAAACCCTAATATCACTGTCAATATATCCATCAGTAGAAAACCAATTTGTCCCTTTC	5511	0	A_55_P2199777	5830443J22Rik	gb|Mus musculus adult male thymus cDNA, RIKEN full-length enriched library, clone:5830443J22 product:unclassifiable, full insert sequence. [AK017987]	0.195142520663303	7.58963890191253	1.22502842741252	0.234912243940905	0.47358295395036	-5.5128554909089	0.285714285714286	-0.428571428571429	0	0.142857142857143	0.142857142857143
424	AK018020	364	9	938	CTTAAAGGCCAGTCTTTTTCTGTAATTATAGTAATATCAGACCCTGTATCTATCAGACCA	52711	0	A_55_P2295515	5830458C19Rik	gb|Mus musculus adult male thymus cDNA, RIKEN full-length enriched library, clone:5830458C19 product:unclassifiable, full insert sequence. [AK018020]	0.243501762498256	5.70400863479954	1.8310892012759	0.0821505824029836	0.258713766129167	-4.68144040250801	0.333333333333333	-0.476190476190476	0.0952380952380952	0.178571428571429	0.428571428571428
425	AK018037	18	114	1623	TCTCCATAGTTTCAGGCCAACCTGGGCCTACAGAGCAAGAGAATATGAAGAGTTAAAAAA	2730	0	A_55_P2366273	Amn1	gb|Mus musculus adult male thymus cDNA, RIKEN full-length enriched library, clone:5830467E07 product:hypothetical protein, full insert sequence. [AK018037]	-0.111149796802282	9.39072958037952	-0.869744940030626	0.394842392318502	0.631808201164087	-5.86829866753455	0	0.333333333333333	0.0476190476190476	0.285714285714286	0.142857142857143
426	AK018042	147	43	1005	TCTCCCTGCTTCTGGACTGAATGCGAGCCAATCACTTCATGTTCTTGCTGCCATGGTGGT	21658	0	A_51_P117640	5830468F06Rik	gb|Mus musculus adult male thymus cDNA, RIKEN full-length enriched library, clone:5830468F06 product:unclassifiable, full insert sequence. [AK018042]	-0.570019194103603	5.9517831677956	-3.96590236590707	0.000772029705505144	0.0182239643641609	-0.462202899565902	-0.714285714285714	0.761904761904762	-0.666666666666667	-0.642857142857143	-0.142857142857143
427	AK018043	234	44	1320	CAAACCCAACCTTAGAAAGGCTACACACAATGGCTACAATATTTCTAAAATGATACCTTA	34053	0	A_55_P2412859	5830468K08Rik	gb|Mus musculus adult male thymus cDNA, RIKEN full-length enriched library, clone:5830468K08 product:unclassifiable, full insert sequence. [AK018043]	0.303267270472946	7.81650623939638	1.59403852177566	0.126736895366267	0.331713616508874	-5.03706153088506	0.666666666666667	-0.80952380952381	0.547619047619048	0.642857142857143	0.285714285714286
428	AK018045	304	74	1248	GGATGGAAGGTTTCAGGGGCAGTTTGTGAAACTTTGTGAGGCCTAAATCTCAAAATAGTG	44179	0	A_55_P2192729	5830469G19Rik	gb|Mus musculus adult male thymus cDNA, RIKEN full-length enriched library, clone:5830469G19 product:unclassifiable, full insert sequence. [AK018045]	0.475617127987976	10.7049720457021	3.3848058967575	0.00296835406232042	0.0378673205146484	-1.71428549536605	0.714285714285714	-0.761904761904762	0.642857142857143	0.714285714285714	0.5
429	AK018074	65	85	1491	TACTATGTGGGTAGGCTGTGCTGGGATTTTCCTAAGGGCTTCAATTACAGGTGTAAACCT	9816	0	A_55_P2324360	6230400D17Rik	gb|Mus musculus 11 days embryo head cDNA, RIKEN full-length enriched library, clone:6230400D17 product:hypothetical protein, full insert sequence. [AK018074]	0.103225153979535	8.0136785475679	1.18959744272112	0.248248744239158	0.489321438781115	-5.55305391306465	0.595238095238095	-0.476190476190476	0.404761904761905	0.464285714285714	0.642857142857143
430	AK018137	333	142	1178	TCATTGTTACGTGCAGACCACAGAATGAGGTGAGTTTGTACATGGAAAAATGATTTATGG	48628	0	A_55_P2288232	6330407I18Rik	gb|Mus musculus adult male medulla oblongata cDNA, RIKEN full-length enriched library, clone:6330407I18 product:unclassifiable, full insert sequence. [AK018137]	0.0601419655322939	11.4036609616373	0.360734243647233	0.722111061983518	0.863250201468759	-6.17792262879057	0.30952380952381	-0.238095238095238	-0.0476190476190476	-0.0357142857142857	0.0714285714285714
431	AK018162	39	112	2543	ATATCCTAGAATTCAGTTTTCCAGGACACTGTGAAATGCTGAGCAAATAGGGAACTCAGC	6044	0	A_55_P2224431	6330412A17Rik	gb|Mus musculus adult male medulla oblongata cDNA, RIKEN full-length enriched library, clone:6330412A17 product:unclassifiable, full insert sequence. [AK018162]	0.257099627564903	8.94636255980651	1.60000920459517	0.125402706418884	0.32950598920684	-5.02855544966004	0.619047619047619	-0.523809523809524	0.333333333333333	0.285714285714286	0.285714285714286
432	AK018169	335	29	1100	GGAATTGAATAAATCTCTTAATACTTAGAAGTACTTGTGCTATCTCAGCAGACAGCTATC	48721	0	A_51_P124647	3200002M19Rik	gb|Mus musculus adult male medulla oblongata cDNA, RIKEN full-length enriched library, clone:6330414C15 product:hypothetical Aspartic acid-rich region containing protein, full insert sequence. [AK018169]	0.111051642525161	8.06671273487838	1.00602149655307	0.326519864746592	0.569094051724824	-5.74473116067812	0.19047619047619	-0.0476190476190476	0.0476190476190476	-0.285714285714286	-0.642857142857143
433	AK018197	210	75	2885	GGTCCTTAAAACATGGTATTAGCAGAGGTTACAACAATAAGGTCATAGCCAAAATAAAGA	30645	0	A_55_P2191675	6330418B08Rik	gb|Mus musculus adult male medulla oblongata cDNA, RIKEN full-length enriched library, clone:6330418B08 product:unclassifiable, full insert sequence. [AK018197]	0.160278373328095	9.87670051477423	0.84038198923189	0.41070952970897	0.64442129467805	-5.89275928870232	0	-0.285714285714286	-0.214285714285714	-0.0357142857142857	0.0714285714285714
434	AK018221	34	101	1566	GCACAGTAAAACTTTGGGGAAAGGTGTCCATGTGACAGTCACAATAAAGATTTAGACTCC	5129	0	A_55_P2263971	6330526H18Rik	gb|Mus musculus adult male medulla oblongata cDNA, RIKEN full-length enriched library, clone:6330526H18 product:similar to NEPRILYSIN-LIKE PEPTIDASE GAMMA [Mus musculus], full insert sequence. [AK018221]	0.382164238760945	8.84851960159333	2.95399128486947	0.00789349514199715	0.0650778046173846	-2.61350069478619	0.5	-0.476190476190476	0.357142857142857	0.392857142857143	0.392857142857143
435	AK018224	124	113	1546	CTTCCCTTAAACACCATAAAGGATAAACTGTACCATGCATCTATCTATATGATTTTTCCC	18309	0	A_55_P2249942	6330531I01Rik	gb|Mus musculus adult male medulla oblongata cDNA, RIKEN full-length enriched library, clone:6330531I01 product:unclassifiable, full insert sequence. [AK018224]	-0.0971659958655149	10.2457753922741	-0.769064186293614	0.450915631243951	0.676988008364203	-5.94890634302998	-0.261904761904762	0.0714285714285714	-0.380952380952381	-0.0714285714285714	0
436	AK018225	359	86	1347	GTTTTATAGTCGTTTCATAAGTCTGTTGCTCTCTATGAGTATGCTCTCTATATATCCTGT	52275	0	A_55_P2184571	Il1rapl1	gb|Mus musculus adult male medulla oblongata cDNA, RIKEN full-length enriched library, clone:6330532G10 product:unclassifiable, full insert sequence. [AK018225]	0.120893406761107	9.69296988742697	0.833705071382674	0.414373824623526	0.64716278101958	-5.89821268113558	0.238095238095238	-0.30952380952381	-0.0952380952380952	-0.0357142857142857	0.0714285714285714
437	AK018247	180	12	1116	CAGCGTTCATTATCTATGAAAAACTGTAATGGTGACCTCTTCAAATTATTGGTAGCCATT	26194	0	A_55_P2306453	6330571C24Rik	gb|Mus musculus adult male medulla oblongata cDNA, RIKEN full-length enriched library, clone:6330571C24 product:unclassifiable, full insert sequence. [AK018247]	0.558519822474048	4.73627056919687	2.08536914861632	0.0501689177761219	0.196319578509075	-4.26257948050446	0.642857142857143	-0.738095238095238	0.595238095238095	0.678571428571428	0.0714285714285714
438	AK018252	226	10	1087	GTCAGGAGCTGGAGTTTTTAGTGCGTATTTGATTTTTGTCCTTAGGATAATTGGCCCCCC	32839	0	A_55_P2420983	6330575P09Rik	gb|Mus musculus adult male medulla oblongata cDNA, RIKEN full-length enriched library, clone:6330575P09 product:unclassifiable, full insert sequence. [AK018252]	0.329745115993753	7.02840679197543	2.6998040664303	0.0138477953287234	0.091241527824376	-3.12382725642221	0.404761904761905	-0.595238095238095	0.452380952380952	0.178571428571429	-0.285714285714286
439	AK018253	226	130	1460	TGGCGTGGTATGTGACTTGTGGACTGTTACTATGGAGTTATCATTCCCTACATTTCTACG	33048	0	A_66_P139233	6330576A10Rik	gb|Mus musculus adult male medulla oblongata cDNA, RIKEN full-length enriched library, clone:6330576A10 product:unclassifiable, full insert sequence. [AK018253]	-0.0361032263615018	5.68167657280372	-0.1862121690927	0.854169440322402	0.934345478517188	-6.22599368033428	0.0238095238095238	0.238095238095238	-0.19047619047619	-0.142857142857143	-0.321428571428571
440	AK018285	367	117	1293	GTGTGTGTGTAAGCTTATTTGATGCCGAGCCTCTGACATTTTTTGTTTTATTACCAAAAA	53472	0	A_55_P2043207	Magef1	gb|Mus musculus adult male olfactory brain cDNA, RIKEN full-length enriched library, clone:6430590I03 product:hypothetical protein, full insert sequence. [AK018285]	-0.0947221351793548	10.3536952211789	-0.844875784569267	0.40825503909899	0.64244393810515	-5.88906622749263	-0.261904761904762	0.547619047619048	-0.452380952380952	-0.214285714285714	0.392857142857143
441	AK018287	209	130	1466	TGGTTTCTTGATTGATTTATTGTCTGTTGACTTTATTCCTCCACCATCAAAGTATGTTCG	30744	0	A_55_P2334629	6430597G12Rik	gb|Mus musculus adult male olfactory brain cDNA, RIKEN full-length enriched library, clone:6430597G12 product:unclassifiable, full insert sequence. [AK018287]	0.156877806952364	11.2045347673615	0.620591172503535	0.541933730223097	0.746948152992031	-6.0506616148862	0.214285714285714	-0.666666666666667	0.19047619047619	0.107142857142857	-0.392857142857143
442	AK018303	188	117	1120	GTGGATCAGAGGAGGACAAGGAAATTCACTTTTTCCTATTGTGAGTTTTGTAATAAATAC	27539	0	A_55_P2207110	6430710M23Rik	gb|Mus musculus adult male olfactory brain cDNA, RIKEN full-length enriched library, clone:6430710M23 product:unclassifiable, full insert sequence. [AK018303]	0.371664298843471	6.05176527648365	2.57053692958901	0.0183252679368594	0.108082244388071	-3.3757650814315	0.476190476190476	-0.333333333333333	0.238095238095238	0.178571428571429	0.285714285714286
443	AK018308	296	94	1014	GCCAGGGTTAACCAGATTATAATATTACTTTACTCTCCAGTTTCTGCGGTTTCAATAATA	43054	0	A_55_P2357691	6530401F13Rik	gb|Mus musculus 10 days neonate cerebellum cDNA, RIKEN full-length enriched library, clone:6530401F13 product:unclassifiable, full insert sequence. [AK018308]	0.424406487149945	4.94696204701773	1.76227798130046	0.0934253387696245	0.278228847531053	-4.78834855033896	0.452380952380952	-0.619047619047619	0.166666666666667	0.321428571428571	0.357142857142857
444	AK018313	246	84	1323	GTGACTCTACATGGTTTCTCATTTACATTAATCTCTGATAATAAAACATCCTGGTCTTTT	35830	0	A_52_P371949	Eif6	gb|Mus musculus 10 days neonate cerebellum cDNA, RIKEN full-length enriched library, clone:6530402L05 product:integrin beta 4 binding protein, full insert sequence. [AK018313]	-0.0297535973043868	5.97928279096406	-0.254956291834563	0.801381438867778	0.906317372955832	-6.21069462376398	0.0238095238095238	0.285714285714286	-0.166666666666667	-0.571428571428571	-0.357142857142857
445	AK018320	342	130	761	ACACGATGGGATGGTGTAGTATAGAATAGAATTTATTCAAGGCATGGGGAGGGGAGTTAA	49769	0	A_55_P1971264	6530403M18Rik	gb|Mus musculus 10 days neonate cerebellum cDNA, RIKEN full-length enriched library, clone:6530403M18 product:unclassifiable, full insert sequence. [AK018320]	-0.636874720961102	4.77720064356318	-2.18248960143062	0.0412723736959318	0.175378790808466	-4.09352683678711	-0.619047619047619	0.523809523809524	-0.761904761904762	-0.607142857142857	-0.214285714285714
446	AK018340	78	95	1647	GTGTGTGTATGTATGTGTGACATGGGACGATCATACACGAATTCCTTTATATTTCTTTAT	11582	0	A_55_P2289765	6530415H11Rik	gb|Mus musculus 10 days neonate cerebellum cDNA, RIKEN full-length enriched library, clone:6530415H11 product:unclassifiable, full insert sequence. [AK018340]	0.265012844601697	11.1140929147648	2.6242497295649	0.0163199520543091	0.100918828982674	-3.27176687626013	0.690476190476191	-0.380952380952381	0.476190476190476	0.428571428571428	0.464285714285714
447	AK018390	140	78	916	GGAACAAGAGCAAAGCAGTTTTATGCTTGTTGTTGATAAATGAGGAAAACGATTAGCTTA	20562	0	A_55_P2370337	8430406P12Rik	gb|Mus musculus 16 days embryo lung cDNA, RIKEN full-length enriched library, clone:8430406P12 product:unclassifiable, full insert sequence. [AK018390]	0.31167488117102	6.33527335127474	1.78712789309831	0.0892078847903846	0.271199917013085	-4.75007570737786	0.476190476190476	-0.571428571428572	0.261904761904762	0.285714285714286	0.0357142857142857
448	AK018404	307	92	459	TCTGATAAATACAGAGCTCAGTGTTGCTTAAGAGGTACTGGCCATCTCACCTGTGGAGTA	44786	0	A_52_P392509	Gin1	gb|Mus musculus 16 days embryo lung cDNA, RIKEN full-length enriched library, clone:8430411H10 product:gross passage A viral integration region 1, full insert sequence. [AK018404]	0.126798532279668	9.08699271216809	1.17749231292781	0.252933721610088	0.494506780994153	-5.56655509680934	0.142857142857143	-0.404761904761905	-0.0714285714285714	0.107142857142857	0.214285714285714
449	AK018436	170	158	549	GTCTACCGCAGCCACCCACAACTGCCATTGGAGTGGGAAGGCAGCTACAAATAGTATCAA	25010	0	A_66_P126931	8430423G03Rik	gb|Mus musculus 16 days embryo lung cDNA, RIKEN full-length enriched library, clone:8430423G03 product:unclassifiable, full insert sequence. [AK018436]	-0.178389041632058	4.60860573577964	-0.628477180748569	0.53686122326437	0.743557538162316	-6.04577930294525	0.0476190476190476	0.428571428571429	0.19047619047619	-0.0357142857142857	-0.107142857142857
450	AK018447	289	131	1921	GGTCATGTGTGGCCCAGCCTGTTCTGAGACATCCTATGTAATTAAAGATGACTTTAAATT	42263	0	A_55_P2374668	8430428J23Rik	gb|Mus musculus 16 days embryo lung cDNA, RIKEN full-length enriched library, clone:8430428J23 product:hypothetical protein, full insert sequence. [AK018447]	-0.448778704804741	7.23593602537092	-3.8999350979398	0.000900220233959922	0.0199452464680111	-0.605524457764282	-0.619047619047619	0.857142857142857	-0.571428571428572	-0.535714285714286	0
451	AK018474	16	99	1245	TATTAGTTGTTTCAGTGAGAATGAACTCTAAATGGGGCATAAGAGATAGATAGTTCAACC	2396	0	A_55_P2207593	8430437O03Rik	gb|Mus musculus 16 days embryo lung cDNA, RIKEN full-length enriched library, clone:8430437O03 product:unclassifiable, full insert sequence. [AK018474]	0.152891054562762	9.08746664723557	1.3498513282736	0.19226686832292	0.422187554273032	-5.36332128820844	0.547619047619048	-0.571428571428572	0.571428571428572	0.714285714285714	0.535714285714286
452	AK018502	60	48	1657	GCTCTGACTGAGTGCAAGATTAAAGATAGAACCCATCTTTTCACTAACATTTCTTTTAGT	8868	0	A_55_P2211748	9030411M13Rik	gb|Mus musculus adult male colon cDNA, RIKEN full-length enriched library, clone:9030411M13 product:unclassifiable, full insert sequence. [AK018502]	0.261667851204339	6.22703948767926	1.53271261747275	0.141140657034557	0.354035708501112	-5.1230101393391	0.666666666666667	-0.0714285714285714	0.547619047619048	0.428571428571428	0.607142857142857
453	AK018519	43	129	1305	AAGATGCTAACTGTTGTCTTGCTTAGCCTTCTTCCATCTGGCTGGTAGCCAAATGGTTGT	6673	0	A_55_P2279035	9030419F21Rik	gb|Mus musculus adult male colon cDNA, RIKEN full-length enriched library, clone:9030419F21 product:unclassifiable, full insert sequence. [AK018519]	0.327569620525463	10.2507695321274	2.76709223541434	0.01194942735812	0.0837019794529625	-2.99054081790448	0.452380952380952	-0.619047619047619	0.238095238095238	0.392857142857143	0.571428571428571
454	AK018532	228	18	1331	TCACAGATACATGCAGGCAGAATAGCCATACTCATAAAATAAAAGTAGAAAATCTCAACG	33139	0	A_55_P2371281	9030601B04Rik	gb|Mus musculus adult male colon cDNA, RIKEN full-length enriched library, clone:9030601B04 product:unclassifiable, full insert sequence. [AK018532]	-0.100723168542974	7.01650556320023	-0.61438784155118	0.54594192018288	0.749807366207687	-6.05446054878034	-0.30952380952381	0.0238095238095238	-0.30952380952381	0.0714285714285714	-0.107142857142857
455	AK018540	217	25	1580	TTTTAGGACATTAAGAAGTTAAAGTTGAGAGACTTTAATGGGAGTGGGCATGGGATAGGG	31721	0	A_55_P2372666	9030607L02Rik	gb|Mus musculus adult male colon cDNA, RIKEN full-length enriched library, clone:9030607L02 product:unclassifiable, full insert sequence. [AK018540]	-0.290347218081323	6.14794585506951	-1.05500850136129	0.304102146660123	0.547310645172813	-5.69635852869507	-0.380952380952381	-0.0476190476190476	-0.238095238095238	-0.214285714285714	-0.714285714285714
456	AK018576	384	41	987	GCAAGAAGAATTTGGGCGATTTTACTGCTTACTTGACTCTGAAATAAAATTTAGGTCCTT	55616	0	A_55_P2413939	9030625G05Rik	gb|Mus musculus adult male colon cDNA, RIKEN full-length enriched library, clone:9030625G05 product:unclassifiable, full insert sequence. [AK018576]	0.44638176034461	4.9019295166522	1.78932108673181	0.0888437116292417	0.270485679460827	-4.7466795044887	0.404761904761905	-0.428571428571429	0.0714285714285714	-0.0714285714285714	-0.285714285714286
457	AK018586	356	30	3065	ATTGCAGTGTACAACTTAGGATATCATTGTGAACCTGATGAACAGTGGTAAACATTATGG	51607	0	A_55_P2255944	9130002K18Rik	gb|Mus musculus adult male cecum cDNA, RIKEN full-length enriched library, clone:9130002K18 product:hypothetical protein, full insert sequence. [AK018586]	0.36319464405276	7.25630458336865	2.50699098440187	0.0209971056839136	0.117442389621676	-3.49746926643995	0.785714285714286	-0.785714285714286	0.619047619047619	0.678571428571428	0.357142857142857
458	AK018600	20	114	2204	CACAAAATCTAGAGTTTGGTTCTTCAGCACTGCACAAATAAACACATTTATTTATCAGGC	3042	0	A_55_P2190217	9130007G19Rik	gb|Mus musculus adult male cecum cDNA, RIKEN full-length enriched library, clone:9130007G19 product:hypothetical protein, full insert sequence. [AK018600]	0.248538384927673	4.49166965878845	0.8454745848434	0.407928688917686	0.642111867062961	-5.88857274539781	0.571428571428572	-0.595238095238095	0.404761904761905	0.428571428571428	0.607142857142857
459	AK018620	46	106	847	AGTGTTTGAACTTCTTGGCAAAATCTGTGATATAAAATGGGGACATTGACTTCACTGACC	6920	0	A_51_P127334	Zfp91	gb|Mus musculus adult male cecum cDNA, RIKEN full-length enriched library, clone:9130014I08 product:zinc finger protein 91 (MGI:104854,, full insert sequence. [AK018620]	0.0675209126936815	7.73917641629996	0.718483007882993	0.480837321909539	0.701052014963988	-5.98588978959617	0.333333333333333	-0.380952380952381	0.238095238095238	0.392857142857143	0.392857142857143
460	AK018644	34	57	1458	CCTTTTACCTTTCCCATTAGTGGGGTCTTCCAGAAGATTATATACATGATTGAATATTTC	5049	0	A_55_P2334927	9130022E09	gb|Mus musculus adult male cecum cDNA, RIKEN full-length enriched library, clone:9130022E09 product:hypothetical Microbodies C-terminal targeting signal/Phenylalanine-rich region containing protein, full insert sequence. [AK018644]	0.264712385753368	12.2428990701601	1.41689246188438	0.17202856685961	0.397471066864695	-5.27807031367339	0.571428571428572	-0.738095238095238	0.380952380952381	0.428571428571428	0.178571428571429
461	AK018745	227	121	332	TCTGACACCTGGAGCAGACGGCATTGGCTTTCTCCATGTTAATAAATTGGTGCTTACAAC	33318	0	A_55_P2183032	Zfp787	gb|Mus musculus adult male kidney cDNA, RIKEN full-length enriched library, clone:0610023I12 product:RIKEN cDNA 2210018M03 gene, full insert sequence. [AK018745]	-0.179228440783163	9.30840390635105	-1.67969264379638	0.108699002795757	0.303261813984962	-4.91274513078442	-0.333333333333333	0.619047619047619	-0.404761904761905	-0.642857142857143	0
462	AK018780	287	157	667	CATCGAGTCCAGGCCAGCCTCAAAAAACAAAACAAAACAAAATAAAATGGCATTCAAATC	42014	0	A_55_P2348126	1500032F14Rik	gb|Mus musculus adult male cerebellum cDNA, RIKEN full-length enriched library, clone:1500032F14 product:unclassifiable, full insert sequence. [AK018780]	-0.45463512421552	6.5209523153194	-3.05421804977823	0.00630254644202247	0.057486474592474	-2.4076436608163	-0.285714285714286	0.785714285714286	-0.380952380952381	-0.214285714285714	0.428571428571428
463	AK018905	382	68	204	ACAAAGATCAATGAATATTGACCATAATTCAAGGCTAACAACAAAGTAGCTTTGGAAACA	55386	0	A_52_P196119	Gm3120	gb|Mus musculus adult male testis cDNA, RIKEN full-length enriched library, clone:1700083J10 product:unclassifiable, full insert sequence. [AK018905]	0.862540424025128	4.33557783221931	1.83110303981365	0.0821484397886183	0.258713766129167	-4.68141861260117	0.357142857142857	-0.642857142857143	0.0952380952380952	0.142857142857143	-0.0357142857142857
464	AK018965	241	101	238	GATGGCTTCCTGTGAAATTCATGCACCATGCGGAACATGCATAGAAGAGTATACTAGTAG	35289	0	A_66_P102265	1700119I11Rik	gb|Mus musculus adult male testis cDNA, RIKEN full-length enriched library, clone:1700119I11 product:unclassifiable, full insert sequence. [AK018965]	0.120999556510614	5.93148267796079	0.744774788206725	0.465140635422756	0.689215437468144	-5.96696222319386	0.30952380952381	-0.428571428571429	0.0714285714285714	0.214285714285714	0.5
465	AK019009	30	101	301	AGGCGGGGGCCACCACACCTGGAAAAAGTAGCTTTCAATAAATATATGCTAATAGCGATC	4528	0	A_55_P2047047	Pla2g1b	gb|Mus musculus 10 day old male pancreas cDNA, RIKEN full-length enriched library, clone:1810011P03 product:phospholipase A2, group IB, pancreas, full insert sequence. [AK019009]	0.158060527328999	5.56517982776796	0.683842026498303	0.501985787390158	0.716845294296749	-6.00984262644506	0.214285714285714	-0.285714285714286	0.380952380952381	0.535714285714286	0.535714285714286
466	AK019036	43	7	242	CTGTGACTACAGCTTCAGAGGGCCTAGAACCTTCTTCTGGAGACCCTGCATGCTCTGCCT	6444	0	A_55_P2002773	1810053B23Rik	gb|Mus musculus 10 day old male pancreas cDNA, RIKEN full-length enriched library, clone:1810056K14 product:unclassifiable, full insert sequence. [AK019036]	-0.902221569160745	4.73133721204483	-3.40335945629462	0.00284443220276388	0.0369250060981172	-1.67483565228019	-0.682646969290558	0.562884343099232	-0.443121716907906	-0.378393734332135	-0.0180187492539112
467	AK019082	26	101	288	AGGAACACCTAGAGTAGTGTATTTGCTTTGTTAAAGAGTGACTTGTATGAGAGAGAAATC	3925	0	A_51_P132718	2310010J17Rik	gb|Mus musculus adult male tongue cDNA, RIKEN full-length enriched library, clone:2310010J17 product:unclassifiable, full insert sequence. [AK019082]	-0.114791672981299	11.4034280968053	-1.07031368683836	0.297328873664107	0.540319826011407	-5.6808254204074	-0.357142857142857	0.476190476190476	-0.428571428571429	-0.0714285714285714	0.142857142857143
468	AK019096	33	123	256	TTGAATTTCATGTTAAGCATCACAATCCTACTCCACTCCCTGTCTCTCCATATCTGCCCT	5167	0	A_55_P2201866	2310047N11Rik	gb|Mus musculus adult male tongue cDNA, RIKEN full-length enriched library, clone:2310047N11 product:unclassifiable, full insert sequence. [AK019096]	-0.184498122482077	7.80292453436849	-1.36730418124611	0.186824472483294	0.415734329700795	-5.34145356261121	-0.166666666666667	0.380952380952381	0.0476190476190476	-0.0714285714285714	-0.0357142857142857
469	AK019108	171	42	1036	GAGCCACGGGATCTTGAGATAACATGGCAGTCCATCCTGGGGTCGTGGCTGTTGTACGAA	25095	0	A_66_P104751	2210404J11Rik	gb|Mus musculus ES cells cDNA, RIKEN full-length enriched library, clone:2410011O22 product:hypothetical protein, full insert sequence. [AK019108]	-0.0825204601155525	5.83840615027538	-0.526747826394306	0.604209663089336	0.790744189949131	-6.10419065229334	-0.166666666666667	-0.0714285714285714	0.0476190476190476	0.142857142857143	0
470	AK019325	70	45	1174	CCATCCAGAGCCAGTGTTGGTTATAAAAGATGATGCAATAAAAAGCTCTGCCTCTTGTTT	10325	0	A_66_P101942	Gm9706	gb|Mus musculus adult male hippocampus cDNA, RIKEN full-length enriched library, clone:2900034J12 product:interferon-stimulated protein (15 kDa), full insert sequence. [AK019325]	-0.544901505916192	7.3350587403467	-2.27068780041882	0.0344650452460495	0.156596939133942	-3.936064023779	-0.523809523809524	0.380952380952381	-0.142857142857143	-0.142857142857143	-0.285714285714286
471	AK019394	104	97	967	AAAGGTGTATATGCATTGCCCCTTCTCCTCAGACATGGTTTCTTTAAATAAATCAGGGGT	15369	0	A_55_P2295146	3010027C24Rik	gb|Mus musculus 12 days embryo head cDNA, RIKEN full-length enriched library, clone:3010027C24 product:unclassifiable, full insert sequence. [AK019394]	-0.337877821141411	7.0422105791442	-2.42600809192909	0.0249323082967543	0.130111339590526	-3.65035594116323	-0.404761904761905	0.404761904761905	-0.19047619047619	-0.178571428571429	-0.285714285714286
472	AK019465	234	26	1087	GAAATAAGCCTAAAAATCCTGTCAGATCCCTATGCTGACCACTTCCTTTCAGATCCTCAG	34022	0	A_55_P1957213	3930401B19Rik	gb|Mus musculus 13 days embryo whole body cDNA, RIKEN full-length enriched library, clone:3930401B19 product:Y box protein 3, full insert sequence. [AK019465]	0.0806367996559683	10.5247927049089	0.770740651630305	0.449943686090684	0.67617548345302	-5.94764000988162	0.214285714285714	-0.428571428571429	0.0476190476190476	-0.107142857142857	0.285714285714286
473	AK019510	335	1	1074	ACTAATGAGCATGGAAAGCCAATTCTCTGAATCCATCAGCTGTGAAAAGCAGGCTTCGCT	48670	0	A_55_P2335768	4831407H17Rik	gb|Mus musculus 0 day neonate head cDNA, RIKEN full-length enriched library, clone:4831407H17 product:unclassifiable, full insert sequence. [AK019510]	-0.0750376459287789	6.21560910364729	-0.282446837700413	0.78052689282367	0.895622477968509	-6.20325077305197	-0.0952380952380952	-0.19047619047619	-0.214285714285714	0.142857142857143	0.178571428571429
474	AK019523	104	5	2412	CAGGCCTGCAGGTGAACATGCGGGTAGAATGTTGTATACATAACAAATAAATCTTTATTT	15201	0	A_55_P2348582	4833439F03Rik	gb|Mus musculus 0 day neonate head cDNA, RIKEN full-length enriched library, clone:4833439F03 product:unclassifiable, full insert sequence. [AK019523]	-0.204885279690169	9.0110001602097	-1.24341818285714	0.228208972895626	0.46634319025833	-5.49159422751135	0.357142857142857	0.380952380952381	0.142857142857143	-0.142857142857143	0.178571428571429
475	AK019531	375	73	1873	TAACTTGTGTGTTATTTAGGGGCTATTGTAGCTCAGTTGATAGAGTTGCCTGCCTGCCTG	54552	0	A_55_P2291776	4833447P13Rik	gb|Mus musculus 0 day neonate head cDNA, RIKEN full-length enriched library, clone:4833447P13 product:hypothetical protein, full insert sequence. [AK019531]	-0.356549540545452	7.38733380101876	-2.24618869471364	0.0362444968467496	0.161447369443584	-3.98016532124197	-0.714285714285714	0.523809523809524	-0.595238095238095	-0.607142857142857	-0.857142857142857
476	AK019551	370	144	1520	CTTTGGAAAAAATTCAGGAAGTTGGTTCATTTGGGGACATTATTAACAAATAAGAGCAGG	53811	0	A_55_P2168218	4921539H07Rik	gb|Mus musculus adult male testis cDNA, RIKEN full-length enriched library, clone:4921539H07 product:unclassifiable, full insert sequence. [AK019551]	0.0743638058114202	5.53258775372337	0.151675338105099	0.880974952900898	0.94648345785924	-6.23188693202755	0.285714285714286	0.0476190476190476	0.357142857142857	0.142857142857143	-0.142857142857143
477	AK019559	110	113	943	CAGGAAAAACAAACATATGTTTCTCATTAAAGAGTGCCTTCCACTTCCAACTCACAAACC	16262	0	A_55_P2112142	4930511M11Rik	gb|Mus musculus adult male testis cDNA, RIKEN full-length enriched library, clone:4930403J02 product:unclassifiable, full insert sequence. [AK019559]	0.0425480644888507	5.28587229126765	0.214412826840435	0.832413848323821	0.921888252158812	-6.22029154697589	0.333333333333333	-0.357142857142857	0.523809523809524	0.821428571428571	0.642857142857143
478	AK019562	60	109	272	TCCAGAGTTGTTACAAGCCACCCCTCCTAGTCACTGAAAAATCCAAGAGGCTTCTAGACC	8975	0	A_55_P2118067	4930404H24Rik	gb|Mus musculus adult male testis cDNA, RIKEN full-length enriched library, clone:4930404H24 product:unclassifiable, full insert sequence. [AK019562]	-0.125590860427296	6.73993020821928	-0.772743607765136	0.448784133342918	0.675532332852324	-5.94612366226796	-0.142857142857143	0.404761904761905	0.0714285714285714	-0.107142857142857	-0.214285714285714
479	AK019576	148	4	2097	GCTGGAGGGGAGAGAAGAGAATGAAAGTGACCTAATTCAACTCAATTAAAATCATTTTTA	21594	0	A_55_P2319730	4930414F18Rik	gb|Mus musculus adult male testis cDNA, RIKEN full-length enriched library, clone:4930414F18 product:unclassifiable, full insert sequence. [AK019576]	-0.71951069598184	5.29272027243828	-2.20080840115565	0.0397648334344402	0.171368146283356	-4.06112216999401	-0.476190476190476	0.857142857142857	-0.547619047619048	-0.714285714285714	-0.392857142857143
480	AK019622	64	101	95	ACCAATCCTGACCTGAGGCTGCCAACCATTCTCATTGATGAATTATGAGGATCTTGATGG	9551	0	A_55_P2100273	Defb30	gb|Mus musculus adult male testis cDNA, RIKEN full-length enriched library, clone:4930449O14 product:unclassifiable, full insert sequence. [AK019622]	-0.204389222783582	4.87692626117559	-1.11120960744694	0.27976551855159	0.522874059705153	-5.63835102979318	-0.333333333333333	0.476190476190476	-0.0952380952380952	-0.178571428571429	-0.428571428571428
481	AK019659	259	154	74	CTTCAATGACCTCTAAACCTTTGGAGAGGCACGTGCTAGGTGGTTCTGTTCTCCCTCTTG	37968	0	A_66_P114158	4930487D11Rik	gb|Mus musculus adult male testis cDNA, RIKEN full-length enriched library, clone:4930487D11 product:unclassifiable, full insert sequence. [AK019659]	0.226749662055798	4.34214849381732	0.931012284251654	0.363040122213524	0.603712112669349	-5.81477227406187	-0.0238095238095238	-0.5	0.261904761904762	0.321428571428571	-0.321428571428571
482	AK019668	283	66	291	TCGTACTGGTGTATCTTCCTCATCGCCAATCGTGAGCTACAATAAAGCCTGCCTTCCTCA	41271	0	A_66_P123526	4930504D19Rik	gb|Mus musculus adult male testis cDNA, RIKEN full-length enriched library, clone:4930504D19 product:unclassifiable, full insert sequence. [AK019668]	-0.362122819911647	5.42990114150149	-1.93478921513455	0.0674055514682885	0.231313634310218	-4.51499126781582	-0.666666666666667	0.380952380952381	-0.595238095238095	-0.428571428571428	-0.178571428571429
483	AK019674	384	46	2043	GATATTTGGCAAATTTGAGACAGCCTGGACTTCAAGTACCCTGTCTATAAATAACTAAAA	55625	0	A_55_P2247010	4930511E03Rik	gb|Mus musculus adult male testis cDNA, RIKEN full-length enriched library, clone:4930511E03 product:unclassifiable, full insert sequence. [AK019674]	-0.400073710109557	4.50644815565622	-1.51096944369743	0.146562760603563	0.362000577404864	-5.15285339964324	-0.476190476190476	0.214285714285714	-0.690476190476191	-0.535714285714286	0
484	AK019679	107	41	2462	GCCTTCTTCTCTGTTAGAATATAACATGCTGAATGGGACTTAATGAAATTCCTCCCCTTC	15844	0	A_55_P2375194	P2rx3	gb|Mus musculus adult male testis cDNA, RIKEN full-length enriched library, clone:4930513E20 product:unclassifiable, full insert sequence. [AK019679]	0.0172977175453601	6.59555935442493	0.200448241797977	0.843170818349382	0.928120202996042	-6.22321508292999	-0.0714285714285714	0.0476190476190476	-0.357142857142857	-0.214285714285714	-0.142857142857143
485	AK019690	221	110	288	CCAGAAGACATGGAAGGTAATCTTCATGTTCAAGTTGGTATGGATATGCTTATAAAGAAA	32450	0	A_55_P2032318	4930522L14Rik	gb|Mus musculus adult male testis cDNA, RIKEN full-length enriched library, clone:4930522L14 product:similar to KRUPPEL-RELATED ZINC FINGER PROTEIN F80-L [Mus musculus], full insert sequence. [AK019690]	-0.409332627999293	7.90604360085091	-2.53649343858736	0.0197141116790427	0.112983668522005	-3.44114986327389	-0.619047619047619	0.380952380952381	-0.5	-0.0714285714285714	-0.214285714285714
486	AK019718	140	50	600	GCCAATGGAAATTCCTGGAAAGAAGCTGTGTAATAAAAACAGCAGTGATGTGGAGAGGCT	20512	0	A_66_P109023	4930534H18Rik	gb|Mus musculus adult male testis cDNA, RIKEN full-length enriched library, clone:4930534H18 product:unclassifiable, full insert sequence. [AK019718]	0.249945086112359	4.79463934214209	1.0609454038588	0.301461785809874	0.544487661197742	-5.69035680569791	0.476190476190476	0.19047619047619	0.571428571428572	0.428571428571428	0.214285714285714
487	AK019736	175	134	97	CCAGTGTGACTACAGACCATGGACACCTTCATGGCCCTCAGTGGCAGTACAGGTCATGGA	25835	0	A_66_P128923	4930544I03Rik	gb|Mus musculus adult male testis cDNA, RIKEN full-length enriched library, clone:4930544I03 product:unclassifiable, full insert sequence. [AK019736]	-0.0110203056904945	5.26658600862285	-0.0812064181910626	0.936091540474176	0.970378958718093	-6.24018070007026	-0.285714285714286	0.0952380952380952	-0.30952380952381	-0.5	-0.25
488	AK019762	49	131	2357	TCATCAAGCCACAACAAACTAGCCAGTGAGCCCCGTAAACAGAATTCTTCTGCAGTTCTT	7563	0	A_55_P2387865	4930552P12Rik	gb|Mus musculus adult male testis cDNA, RIKEN full-length enriched library, clone:4930552P12 product:unclassifiable, full insert sequence. [AK019762]	-0.193424160904862	4.64723083145749	-0.45385491748668	0.654859583090194	0.823843931205532	-6.13989142814245	-0.404761904761905	0.261904761904762	-0.119047619047619	0.0714285714285714	-0.464285714285714
489	AK019774	322	151	303	TAAAACTATGAGACACCACACCACACCGTACATGTTGGAAAGCCCTGAAGATAAGTGTTG	46905	0	A_55_P1988658	4930558N11Rik	gb|Mus musculus adult male testis cDNA, RIKEN full-length enriched library, clone:4930558N11 product:unclassifiable, full insert sequence. [AK019774]	-0.171674104521192	7.95157008840521	-1.82092742204544	0.0837371526244879	0.261636933384335	-4.69740984316988	-0.547619047619048	0.523809523809524	-0.547619047619048	-0.857142857142857	-0.785714285714285
490	AK019781	361	67	59	TTTAAAACCTGGACTTGATGAAGCACCCAAGTTTCCTAATACTCCCTGGACTTTCCCCCT	52535	0	A_66_P126336	4930563M20Rik	gb|Mus musculus adult male testis cDNA, RIKEN full-length enriched library, clone:4930563M20 product:unclassifiable, full insert sequence. [AK019781]	-0.298270356482393	4.47720558338371	-1.29986441449436	0.208549856112629	0.443412077248814	-5.42466319510399	-0.523809523809524	0.19047619047619	-0.357142857142857	-0.285714285714286	-0.285714285714286
491	AK019792	139	54	687	AGGCCTCTACCAAAGCTCTGCTTTTATTTTGAGAACTCTCTTTCCTTCAATCTTTTAACA	20519	0	A_55_P2219194	4930568E12Rik	gb|Mus musculus adult male testis cDNA, RIKEN full-length enriched library, clone:4930568E12 product:unclassifiable, full insert sequence. [AK019792]	-0.00929474341619141	4.42893830726608	-0.0304396077048137	0.976020633373346	0.989318887764275	-6.2430468073617	-0.142857142857143	-0.333333333333333	0.142857142857143	0.607142857142857	0.428571428571428
492	AK019842	153	23	718	AGGCCAGCAGGATCGGTTGATGTAAACAAAAATTACAGCTGCCTTGAAATGTCAGAGGCA	22466	0	A_66_P117352	4930595D18Rik	gb|Mus musculus adult male testis cDNA, RIKEN full-length enriched library, clone:4930595D18 product:unclassifiable, full insert sequence. [AK019842]	0.253912649255696	4.33772815038105	0.851182611656162	0.404826186336185	0.639472609812554	-5.88385238174183	0.357142857142857	0.119047619047619	0.0476190476190476	-0.5	-0.428571428571428
493	AK019859	181	152	1025	AAAGCACGGGCATACTCATCTGCATCTCTCTTTTAATAAACTATCTCTCTTCCTGCAACT	26727	0	A_55_P2378030	4933439N14Rik	gb|Mus musculus adult male testis cDNA, RIKEN full-length enriched library, clone:4933439N14 product:unclassifiable, full insert sequence. [AK019859]	-0.072421854780762	4.66525453865472	-0.359738986912195	0.722843719113642	0.863557297738038	-6.17828285117351	0.167667676667856	0.167667676667856	0.131738888810459	0.108112495523467	0.126131244777378
494	AK019875	15	161	2580	GGCTTCCAGACTCCTGCACTCAGTCGCACACATAGCACAAAATAAAATTGTTTCTAAAAG	2511	0	A_55_P2390796	5031420N21Rik	gb|Mus musculus 11 days pregnant adult female ovary and uterus cDNA, RIKEN full-length enriched library, clone:5031420N21 product:unclassifiable, full insert sequence. [AK019875]	0.058068887091216	6.39043862523354	0.500959422790312	0.621912994031654	0.801780488158007	-6.11741238563488	0.380952380952381	0.0476190476190476	0.0476190476190476	0	0.535714285714286
495	AK019910	189	38	1665	TAAGACAGATGATGATCCCAGAGCTACTAATAAAACAAAAAGGGGGAGATGCGGGAAGCA	27688	0	A_55_P2075657	5330426L24Rik	gb|Mus musculus adult male pituitary gland cDNA, RIKEN full-length enriched library, clone:5330426L24 product:unclassifiable, full insert sequence. [AK019910]	0.197743716464943	6.20988616150759	0.913476588164333	0.371961540305397	0.611632939525317	-5.83043368809468	-0.0714285714285714	-0.285714285714286	-0.285714285714286	-0.321428571428571	-0.0714285714285714
496	AK019926	340	39	1903	GAGTTAATGACAGCTTGTTCACACCACCTAGAAATAACTATTCATCTCACTTCTCTTTTG	49318	0	A_55_P2315921	5330431K02Rik	gb|Mus musculus adult male pituitary gland cDNA, RIKEN full-length enriched library, clone:5330431K02 product:hypothetical protein, full insert sequence. [AK019926]	0.414815430199331	11.6908757198626	3.55259334482804	0.00201623869361773	0.030099768799871	-1.35591584733946	0.714285714285714	-0.428571428571429	0.547619047619048	0.428571428571428	0.571428571428571
497	AK019939	133	109	2244	TTTAAATTGATGTCCAGACCTCATGTCTCTGAAAAGTCCCTTTGTGCTCCAGTTCCTGGG	19753	0	A_55_P2241488	5330439K02Rik	gb|Mus musculus adult male pituitary gland cDNA, RIKEN full-length enriched library, clone:5330439K02 product:unclassifiable, full insert sequence. [AK019939]	0.0118879139332986	8.01658695919842	0.124729228884454	0.901993234876922	0.955841398716232	-6.23565014158767	0.523809523809524	0.0476190476190476	0.476190476190476	0.357142857142857	0.321428571428571
498	AK019943	112	68	99	AGCCCTATGAATGTAATCAATGTTGTTAACGCTTTGTACAACACAGTCATCTCACGATGC	16477	0	A_51_P163476	5430403G16Rik	gb|Mus musculus 6 days neonate head cDNA, RIKEN full-length enriched library, clone:5430403G16 product:weakly similar to zinc finger protein ZNF126 (fragment) [Homo sapiens], full insert sequence. [AK019943]	-0.684185060932059	6.09096368642342	-3.14549975688986	0.0051270423212117	0.0510995218014099	-2.2182239917722	-0.778457070243618	0.227548989763519	-0.610789393575762	-0.342356235824312	-0.558581226871247
499	AK020016	43	28	2489	GGGTAGTCTTGAAGAGTAATTGTACATTTTAGCTTGTCTCTAGAAGATACTGCAAATGTA	6481	0	A_55_P2198648	5830420C07Rik	gb|Mus musculus adult male thymus cDNA, RIKEN full-length enriched library, clone:5830420C07 product:unclassifiable, full insert sequence. [AK020016]	-0.0565435688513132	7.07574756528272	-0.371207789677689	0.714417737168567	0.858748573825492	-6.17407233733586	-0.166666666666667	0.380952380952381	-0.30952380952381	-0.142857142857143	0.535714285714286
500	AK020017	190	159	3580	CCAAGATTTGCTAACTGGCCTCCTCCTCATCCAGTTGTACTTAATAAATGCACCAAAATT	27900	0	A_55_P2189201	5830426C09Rik	gb|Mus musculus adult male thymus cDNA, RIKEN full-length enriched library, clone:5830426C09 product:unclassifiable, full insert sequence. [AK020017]	-0.594578047682862	8.70738216858548	-4.66810243490107	0.000150924037973404	0.00812737593855061	1.06387997253505	-0.571428571428572	0.571428571428572	-0.452380952380952	-0.607142857142857	-0.642857142857143
501	AK020028	324	35	1463	AGAAAGTGTGTGGCATGTACTGCAACATAGCAAGCTCTTCAGCATCAAAAATATTAAAGT	46987	0	A_55_P2399529	5930409G06Rik	gb|Mus musculus 13 days embryo forelimb cDNA, RIKEN full-length enriched library, clone:5930409G06 product:unclassifiable, full insert sequence. [AK020028]	0.433741437194255	8.34176082605804	2.67543853195149	0.014603377721259	0.0942584382316873	-3.17174079399215	0.395216666431375	-0.503003030003569	0.107786363572193	0.144149994031289	-0.0180187492539112
502	AK020044	264	61	1311	GTAAGAATAAAAGGATGCAGACTACCTAGCATCCAATAATTGTTCAGTAAGACAGGTCTT	38376	0	A_55_P2371984	5930436O19Rik	gb|Mus musculus 13 days embryo forelimb cDNA, RIKEN full-length enriched library, clone:5930436O19 product:unclassifiable, full insert sequence. [AK020044]	0.369981658840299	8.6464541038109	2.64017570846976	0.0157664174286924	0.0988391923270365	-3.24074024863487	0.738095238095238	-0.833333333333333	0.666666666666667	0.75	0.571428571428571
503	AK020059	142	3	476	TACTTCTGAGCTTTCTTAAGTCACGAACGGAATTCAGTTACTTGCCACTGTGGGGTTGGA	20710	0	A_55_P1998219	6030440G07Rik	gb|Mus musculus 13 days embryo male testis cDNA, RIKEN full-length enriched library, clone:6030440G07 product:unclassifiable, full insert sequence. [AK020059]	0.661447938165847	4.29648078586439	1.65746764791362	0.113156244432513	0.310536738982408	-4.94547038790335	0.333333333333333	-0.333333333333333	0.119047619047619	-0.392857142857143	-0.392857142857143
504	AK020075	159	110	1037	TCCTTTTAGCTAAGTGAAAACATGGGTTTTAGGTTTTGCATTGGTGTAGGTTTGTTTTCC	23487	0	A_55_P2204396	6030458E02Rik	gb|Mus musculus 13 days embryo male testis cDNA, RIKEN full-length enriched library, clone:6030458E02 product:unclassifiable, full insert sequence. [AK020075]	0.2324750022723	6.84345437519899	1.39674162972228	0.177923335611059	0.404510944195893	-5.30404865468591	0.428571428571429	-0.547619047619048	0.142857142857143	0.285714285714286	0.285714285714286
505	AK020094	232	155	1093	TTATAGGGGATGTGGTAACAATAAAGGGGAGAAGGGTGTATGAGAAGTAGTCCATAAACT	33959	0	A_55_P2266285	6330522J23Rik	gb|Mus musculus adult male medulla oblongata cDNA, RIKEN full-length enriched library, clone:6330522J23 product:unclassifiable, full insert sequence. [AK020094]	-0.0473736031534466	6.8841456390974	-0.255796492981288	0.800741702352176	0.906016091312508	-6.21047831686043	-0.261904761904762	-0.357142857142857	-0.0476190476190476	0.464285714285714	0
506	AK020106	139	93	723	AACAGCCTGAATTTTGAGTCATATTTGCTGGCAGAGGGGGGATTTGAAGAAAGTGGGAGA	20587	0	A_55_P2316612	6720407P12Rik	gb|Mus musculus 12 days embryo male wolffian duct includes surrounding region cDNA, RIKEN full-length enriched library, clone:6720407P12 product:unclassifiable, full insert sequence. [AK020106]	0.158831187037986	11.2754083942546	0.829752708029315	0.416552666540538	0.649434919106132	-5.90142172930796	-0.0238095238095238	-0.476190476190476	-0.166666666666667	0.0357142857142857	-0.25
507	AK020112	369	81	930	CACATGGAGTATTCAGTTGTTACGATGGTTTTTAATTTTGAGGTTCGTTTTGGGAATTAC	53703	0	A_55_P2193424	6720420G18Rik	gb|Mus musculus 12 days embryo male wolffian duct includes surrounding region cDNA, RIKEN full-length enriched library, clone:6720420G18 product:unclassifiable, full insert sequence. [AK020112]	-0.100324376853841	9.1367730083692	-0.498174159158648	0.623839479472638	0.803046397312723	-6.11880173878979	0.0714285714285714	-0.0714285714285714	-0.0476190476190476	0.285714285714286	0.642857142857143
508	AK020115	62	40	780	CATCTAGAGAAGAATTTGAAAATTGGAGTAAATGTGTTCCTGCTTTGTGGATTTATGTGG	9144	0	A_52_P139788	Adamtsl1	gb|Mus musculus 12 days embryo male wolffian duct includes surrounding region cDNA, RIKEN full-length enriched library, clone:6720426B09 product:hypothetical Thrombospondin type I repeat (TSP1) profile/Thrombospondin type I domain containing protein, full	-0.509492133499043	5.98304395909718	-4.42818679718189	0.000263171141360645	0.0103299215999402	0.54368945913495	-0.80952380952381	0.666666666666667	-0.714285714285714	-0.678571428571428	-0.428571428571428
509	AK020158	303	52	203	TATGTTGTGAAATAAAGTAACCACGGAAGGATCTGTGTGTCCTGTGTGTGTTACTGCGGG	44141	0	A_55_P2179791	6720473M11Rik	gb|Mus musculus 12 days embryo male wolffian duct includes surrounding region cDNA, RIKEN full-length enriched library, clone:6720473M11 product:hypothetical Retroviral GAG p10 protein/Retroviral matrix protein containing protein, full insert sequence. [A	-0.425152579436944	6.71895702462562	-2.6539366255594	0.0153024858969758	0.0971354426808852	-3.21386293465469	-0.571428571428572	0.5	-0.285714285714286	-0.0714285714285714	-0.285714285714286
510	AK020160	114	16	1163	TCAATACACCTCCACCTTATGTGGAGAAATTTTATTCTGATTCTTTTCTTTCAAAGGAGG	16682	0	A_55_P2160253	6720475J19Rik	gb|Mus musculus 12 days embryo male wolffian duct includes surrounding region cDNA, RIKEN full-length enriched library, clone:6720475J19 product:hypothetical protein, full insert sequence. [AK020160]	0.0439410369055668	5.06931830744777	0.150846570710722	0.88162014047261	0.946531164425744	-6.23201358780037	0.261904761904762	-0.0714285714285714	0.333333333333333	0.392857142857143	0.0357142857142857
511	AK020166	16	54	1002	CAGAATTGAAGATTAGAATCTGGATATGTTAAGCAACTTTTTGTGCTTTGGGGTGTTTGT	2318	0	A_55_P2387121	4930426I24Rik	gb|Mus musculus 12 days embryo male wolffian duct includes surrounding region cDNA, RIKEN full-length enriched library, clone:6720480K08 product:unclassifiable, full insert sequence. [AK020166]	-0.189019192211759	6.1055434775985	-1.35234229452838	0.191482502426612	0.42115687009132	-5.36021436193483	-0.285714285714286	0.523809523809524	-0.428571428571429	-0.321428571428571	0.214285714285714
512	AK020171	358	28	1060	CATGCTTCTCATTAGTGTGCAATGTCACCTTAGTCTTTAATAAATGCTAAAGCCATATGT	51890	0	A_55_P2356736	6720483E21Rik	gb|Mus musculus 12 days embryo male wolffian duct includes surrounding region cDNA, RIKEN full-length enriched library, clone:6720483E21 product:unclassifiable, full insert sequence. [AK020171]	0.183448702543478	7.09527019029749	1.29660137373835	0.20964917028779	0.444504947766776	-5.42860034319689	0.166666666666667	-0.380952380952381	-0.0476190476190476	0.0714285714285714	0.0357142857142857
513	AK020195	114	76	1031	TGTGTTGTAGTATGTTAACTGCAATCCTTGCCTTGACCCTAGCACCTCTTCTGGGTTGTA	16790	0	A_55_P2258216	8030425K09Rik	gb|Mus musculus 15 days embryo male testis cDNA, RIKEN full-length enriched library, clone:8030425K09 product:unclassifiable, full insert sequence. [AK020195]	0.378729049877014	11.9098444428858	1.88073923501636	0.0747706984866851	0.24551912922826	-4.60252933901814	0.428571428571429	-0.547619047619048	0.142857142857143	0.285714285714286	0.285714285714286
514	AK020210	53	95	928	TCACAGCAACAAAGAAGGAAGCAATGCTATTAAAAGGAGTAAGGACTGTTTTGGATTAGA	8073	0	A_55_P2200523	8030456M14Rik	gb|Mus musculus 15 days embryo male testis cDNA, RIKEN full-length enriched library, clone:8030456M14 product:unclassifiable, full insert sequence. [AK020210]	-0.1235441360911	5.79944027505892	-0.780569464517325	0.444271127900086	0.671719420234806	-5.94016364042635	-0.428571428571429	0.142857142857143	-0.261904761904762	-0.357142857142857	-0.75
515	AK020212	236	45	813	CAGATACATGGGGAGTTCAAGGCCATCCTGAGCTATGTAAAATTCTTCCTATTAAAAGGG	34332	0	A_55_P2270740	AK020212	gb|Mus musculus 15 days embryo male testis cDNA, RIKEN full-length enriched library, clone:8030462D06 product:unclassifiable, full insert sequence. [AK020212]	-0.389889410030751	8.98895540687796	-2.88368140882803	0.00923362076773612	0.0713837783804667	-2.75644722403773	-0.619047619047619	0.380952380952381	-0.452380952380952	-0.107142857142857	-0.392857142857143
516	AK020250	263	14	599	CTTTAGACGTTTGTAGACCTTTTAGTATGTTTGGATTGGGGTGGAGGCTGAAAAACTGCT	38293	0	A_55_P2142321	Synpo	gb|Mus musculus adult male colon cDNA, RIKEN full-length enriched library, clone:9030217H17 product:unclassifiable, full insert sequence. [AK020250]	-0.0704272985590695	4.58898206425647	-0.29978240529339	0.767461791712961	0.888335450648253	-6.198168418397	-0.142857142857143	-0.0476190476190476	-0.119047619047619	-0.107142857142857	-0.464285714285714
517	AK020279	321	22	1190	TATCTCACTTAATATTGAGACTGTGTAGTTAATAAACTGTGTTCTGTTTTCCCCTTGTGC	46676	0	A_55_P2233547	9130214F15Rik	gb|Mus musculus adult male cecum cDNA, RIKEN full-length enriched library, clone:9130214F15 product:unclassifiable, full insert sequence. [AK020279]	-0.279890472797201	4.12079985794437	-0.823699275689993	0.419903860498591	0.652294987647365	-5.90630918727851	-0.0952380952380952	-0.0714285714285714	0.119047619047619	0.321428571428571	-0.178571428571429
518	AK020289	56	92	799	CAAGAAAGGAAGAGAAATTGTATGCTTTTCTTGACTCTGAGGAATTTTTTCCCACGATTA	8362	0	A_55_P2410106	9130230N09Rik	gb|Mus musculus adult male cecum cDNA, RIKEN full-length enriched library, clone:9130230N09 product:unclassifiable, full insert sequence. [AK020289]	0.0487291619954977	8.29918033114675	0.24303812372052	0.810471282962788	0.910822806723107	-6.21368676694991	0.0238095238095238	-0.404761904761905	0.119047619047619	0.5	0.285714285714286
519	AK020298	208	12	862	CTAATGTTTTAGGTGTGCACGACTGCACCATTTTAATAAACTTATCCTAAAACTTATGGC	30242	0	A_55_P2421352	9130604C24Rik	gb|Mus musculus adult male cecum cDNA, RIKEN full-length enriched library, clone:9130604C24 product:hypothetical protein, full insert sequence. [AK020298]	0.48761275885989	4.98648837678686	1.97503821385412	0.0623458421559738	0.221921509579002	-4.44872967298578	0.80952380952381	-0.357142857142857	0.619047619047619	0.321428571428571	0.392857142857143
520	AK020322	322	73	862	GCTTTCTGACTTAGACACTCACGTTATTTCTCAAAGGCTCCATTTTCCTTTCCCTTTGTA	46764	0	A_55_P2221107	9230106L01Rik	gb|Mus musculus adult male epididymis cDNA, RIKEN full-length enriched library, clone:9230106L01 product:unclassifiable, full insert sequence. [AK020322]	-0.260895425807111	5.07484553026168	-1.18428037400549	0.250298468764181	0.491570062063453	-5.55899885870041	-0.690476190476191	0.19047619047619	-0.523809523809524	-0.285714285714286	0.0714285714285714
521	AK020366	185	136	672	CACAATGACTGAATATGACTGGTTCTGGCCTTGAGAAAAGCTATTTTCTGGAGGAAAAAA	27284	0	A_55_P2244097	9330118I20Rik	gb|Mus musculus adult male diencephalon cDNA, RIKEN full-length enriched library, clone:9330118I20 product:unclassifiable, full insert sequence. [AK020366]	-0.331551272063468	4.52671347851639	-1.69764778188064	0.105208101599878	0.297751316540121	-4.8860715508383	-0.30952380952381	0.690476190476191	-0.428571428571429	-0.464285714285714	-0.285714285714286
522	AK020370	189	110	890	ATAAACTGTATTGTATATTGCTGAACAATAGTTGTATTAAAAAGAAAACCTTTTAAATAG	27811	0	A_55_P2131667	Vstm2b	gb|Mus musculus adult male diencephalon cDNA, RIKEN full-length enriched library, clone:9330151I22 product:RIKEN cDNA 2900093B09 gene, full insert sequence. [AK020370]	-0.467695412485162	4.97776137956764	-1.65234627772977	0.114205050361362	0.312111089493961	-4.95296528969596	-0.476190476190476	0.595238095238095	-0.238095238095238	-0.25	0
523	AK020385	363	51	1034	TCACATTATATCCTGGACCAAGTTCTTGGCACCTCCTTTGAAAGTCAGCCATTCTAGGGT	52782	0	A_55_P2275402	9330177L23Rik	gb|Mus musculus adult male diencephalon cDNA, RIKEN full-length enriched library, clone:9330177L23 product:unclassifiable, full insert sequence. [AK020385]	0.465983753678488	10.499234449318	1.95313645655523	0.0650555990176882	0.227061759995589	-4.48489853924276	0.404761904761905	-0.571428571428572	0.166666666666667	0.285714285714286	0.392857142857143
524	AK020394	258	103	1032	GCAATGCATTAAAAACCCAGGCACCAATGTCCACTGATTCTGTAATAAAACATGGCTTGT	37600	0	A_55_P2253651	9330198I05Rik	gb|Mus musculus adult male diencephalon cDNA, RIKEN full-length enriched library, clone:9330198I05 product:unclassifiable, full insert sequence. [AK020394]	0.224113895762692	7.27439095253023	1.49910858845504	0.149592131389909	0.366080362069232	-5.16899172465267	0.547619047619048	-0.357142857142857	0.285714285714286	0.214285714285714	0.357142857142857
525	AK020413	80	158	1155	AAGATTCAGAGTAAAGCCTTCTTTCCTTGGGCTGCTTTTGTGAGAATATTTTATAACAGC	11980	0	A_55_P2255628	9430013L14Rik	gb|Mus musculus 12 days embryo embryonic body between diaphragm region and neck cDNA, RIKEN full-length enriched library, clone:9430013L14 product:unclassifiable, full insert sequence. [AK020413]	0.511101319472408	9.30304158012609	3.79846475449472	0.00113994206293072	0.0223120206145323	-0.825599808793088	0.785714285714286	-0.785714285714286	0.690476190476191	0.75	0.571428571428571
526	AK020436	26	32	995	CCGTGGGCACTTGCACTCATATGTACAAATCCACATACAGAAACAAACACATTTAAAAAA	3795	0	A_55_P2032553	9430024F10Rik	gb|Mus musculus 12 days embryo embryonic body between diaphragm region and neck cDNA, RIKEN full-length enriched library, clone:9430024F10 product:unclassifiable, full insert sequence. [AK020436]	-0.319982631721141	8.43641649612537	-2.83100970095115	0.0103779870278558	0.0767085571617067	-2.86267795136609	-0.5	0.642857142857143	-0.547619047619048	-0.428571428571428	-0.107142857142857
527	AK020437	111	72	1136	TGATTCCTAGCGTCAGCTTGGACTAGTGAACATCTCTAACAGTAGTTCCAAGGGATTCTG	16484	0	A_55_P2136516	Tsfm	gb|Mus musculus 12 days embryo embryonic body between diaphragm region and neck cDNA, RIKEN full-length enriched library, clone:9430024O13 product:similar to TRANSLATION ELONGATION FACTOR (FRAGMENT) [Mus musculus], full insert sequence. [AK020437]	0.0766666730080701	5.59377711142699	0.325943778835012	0.747880268359083	0.877942754454585	-6.18993123555496	-0.214285714285714	0.119047619047619	-0.238095238095238	-0.142857142857143	-0.0357142857142857
528	AK020469	82	16	471	CTTTTCACAGATCTCTAAATTTATTTCATAAGAATGCTTGCCCCAAATTATTTCTTACAT	12020	0	A_55_P1967931	Srfbp1	gb|Mus musculus 12 days embryo embryonic body between diaphragm region and neck cDNA, RIKEN full-length enriched library, clone:9430057L15 product:hypothetical protein, full insert sequence. [AK020469]	0.0426242283796929	7.10006345287902	0.247645436275842	0.80695399737297	0.908949360908149	-6.21254693937399	0.238095238095238	-0.285714285714286	0.404761904761905	0.785714285714285	0.25
529	AK020472	158	8	1074	GCATGCCCACACCCGTACACATTCATACACAAAGAATTAAATAAATGTTAAAGAGGAATT	23022	0	A_55_P2316760	9430063H18Rik	gb|Mus musculus 12 days embryo embryonic body between diaphragm region and neck cDNA, RIKEN full-length enriched library, clone:9430063H18 product:unclassifiable, full insert sequence. [AK020472]	-0.12230345396059	6.51109681572787	-1.10925224657626	0.280588476947127	0.523617328795843	-5.64041589164511	-0.0238095238095238	0.619047619047619	0.0476190476190476	0	0.535714285714286
530	AK020496	257	36	1024	GGGGGTGGGGCCTCAGCATTCCTGACACCTCCCAATGATCTATAAACTATTCCTCTACTG	37484	0	A_55_P2266342	9430078K24Rik	gb|Mus musculus 12 days embryo embryonic body between diaphragm region and neck cDNA, RIKEN full-length enriched library, clone:9430078K24 product:unclassifiable, full insert sequence. [AK020496]	-0.448866535027389	6.48599359981499	-3.73482929534474	0.0013216247150076	0.0239979224567169	-0.963311904141829	-0.785714285714286	0.595238095238095	-0.857142857142857	-0.892857142857143	-0.357142857142857
531	AK020539	30	114	846	AATTCAGGAATGAGAGGATGAGCCATGAATAAACCACAGGAAGATTACTGCAATTCTACT	4552	0	A_55_P2245904	9530003O04Rik	gb|Mus musculus adult male urinary bladder cDNA, RIKEN full-length enriched library, clone:9530003O04 product:unclassifiable, full insert sequence. [AK020539]	-0.235831100529609	7.91107820440793	-0.923936198179253	0.366622645261286	0.606306255161088	-5.8211248132275	-0.119047619047619	0.285714285714286	-0.404761904761905	-0.357142857142857	-0.214285714285714
532	AK020584	314	96	1021	AGACACTACAGCCGGCGGCCCATTCATGCCCACTGTCTGTTTTTATAAATAAAGTTTCAC	45656	0	A_55_P2275109	9530034A14Rik	gb|Mus musculus adult male urinary bladder cDNA, RIKEN full-length enriched library, clone:9530034A14 product:unclassifiable, full insert sequence. [AK020584]	-0.375062966888184	5.47362971744145	-2.00576402694828	0.0587138181801556	0.215153248493286	-4.39754373418519	-0.857142857142857	0.80952380952381	-0.857142857142857	-0.714285714285714	-0.392857142857143
533	AK020597	22	145	1140	GACAGCCTTGGCTACATCATGAGATCCTGTCTTAAAATAAAATTTCTTTTCTTTTTGGTC	3402	0	A_55_P2274996	9530047P18Rik	gb|Mus musculus adult male urinary bladder cDNA, RIKEN full-length enriched library, clone:9530047P18 product:unclassifiable, full insert sequence. [AK020597]	-0.485169145944653	5.11738952430492	-2.7337484308149	0.0128568616550134	0.0872926409297461	-3.05676364492916	-0.5	0.404761904761905	-0.142857142857143	-0.107142857142857	-0.107142857142857
534	AK020608	167	142	243	AATTGAGAGTTGCTATTCTACAAGTGAATTCTAGGCGTCTCGACCTTTCACTGACGGAGG	24688	0	A_55_P2131060	9530053H05Rik	gb|Mus musculus adult male urinary bladder cDNA, RIKEN full-length enriched library, clone:9530053H05 product:hypothetical protein, full insert sequence. [AK020608]	0.216077851814022	6.0404316945786	1.48389550442792	0.153552790272154	0.371331294161135	-5.18954428445836	0.476190476190476	-0.404761904761905	0.261904761904762	0.214285714285714	0.464285714285714
535	AK020613	10	140	940	GAACACTCCAACACACACTGATATATGAAGACAAAATGTATGAGGAGGAAGTTTATTATG	1535	0	A_55_P2117490	9530057J20Rik	gb|Mus musculus adult male urinary bladder cDNA, RIKEN full-length enriched library, clone:9530057J20 product:hypothetical Leucine-rich region containing protein, full insert sequence. [AK020613]	0.0342594314239735	7.884618204259	0.257145572127946	0.799714802946346	0.905410971456925	-6.21012952252257	0.404761904761905	-0.333333333333333	0.357142857142857	0.642857142857143	0.642857142857143
536	AK020619	300	5	624	TGGTTGGTTGTTTCATTTTTCTAGGTAGGGTTTCTTTGTGTAGTTCCGGCTGTTTTGGTA	43484	0	A_55_P2193809	9530062K07Rik	gb|Mus musculus adult male urinary bladder cDNA, RIKEN full-length enriched library, clone:9530062K07 product:unclassifiable, full insert sequence. [AK020619]	-0.0198426163161312	7.00088916907584	-0.108450016222324	0.914728209733737	0.961301158072103	-6.23756866870771	-0.142857142857143	0.19047619047619	-0.261904761904762	-0.392857142857143	0.0714285714285714
537	AK020648	347	154	387	CCCGGGTAAGAAGACTAGAACATTTGGGTTCAATAAATGCTGTTTCATATACTTTTTTAC	50673	0	A_55_P2087205	9530077C14Rik	gb|Mus musculus adult male urinary bladder cDNA, RIKEN full-length enriched library, clone:9530077C14 product:unclassifiable, full insert sequence. [AK020648]	-0.0575256074806445	7.61019522529528	-0.655058393382808	0.519954682569188	0.730915768280429	-6.02888752620411	-0.0952380952380952	0.357142857142857	0.0238095238095238	-0.285714285714286	-0.571428571428571
538	AK020664	178	62	947	TGGTACAGCCACTTTGGAAAACAGTTTTGTCAGTTTCTTAAAAAGGTAAATATAGGGGGT	25998	0	A_55_P2243261	9530097N15Rik	gb|Mus musculus adult male urinary bladder cDNA, RIKEN full-length enriched library, clone:9530097N15 product:unclassifiable, full insert sequence. [AK020664]	0.0594013466686372	5.46275394310258	0.241895853993726	0.811343948622443	0.911332743048751	-6.21396606835253	0.261904761904762	0.142857142857143	-0.0714285714285714	-0.357142857142857	-0.321428571428571
539	AK020673	273	58	694	TTATATCTTGTGTCCTTTAAGACCTGTTTTTGAAACTGCTTTCTCTAAATCCCACAGTCA	39818	0	A_66_P122613	9630009A06Rik	gb|Mus musculus 16 days neonate cerebellum cDNA, RIKEN full-length enriched library, clone:9630009A06 product:unclassifiable, full insert sequence. [AK020673]	-0.12200498101905	5.75598019500452	-0.718726900232415	0.480690297916458	0.701039248529159	-5.98571716839864	-0.30952380952381	0.0952380952380952	-0.238095238095238	0.142857142857143	-0.357142857142857
540	AK020696	308	112	658	ACCCTGATCCTATGCACTGTAGTTTCCTTAAATGTTCAATCTTTTATAAATATTCAGGCG	44822	0	A_51_P241213	A030005L19Rik	gb|Mus musculus 6 days neonate skin cDNA, RIKEN full-length enriched library, clone:A030005L19 product:unclassifiable, full insert sequence. [AK020696]	0.0441401095423473	7.03162862458037	0.319020206049421	0.753046096968498	0.880720323616358	-6.1921775216341	-0.0714285714285714	-0.238095238095238	-0.238095238095238	-0.214285714285714	0.357142857142857
541	AK020703	230	90	688	AGTTAATGATGTCCCTTCTTAAATCGCCCATTTTTATGTTCTGTTTTTACCTCTGCAAAG	33554	0	A_52_P1163599	A030014E15Rik	gb|Mus musculus 6 days neonate skin cDNA, RIKEN full-length enriched library, clone:A030014E15 product:weakly similar to KERATIN ASSOCIATED PROTEIN 16.1 [Homo sapiens], full insert sequence. [AK020703]	-0.0404963048585447	4.32278063719682	-0.170493873513568	0.866348681395824	0.940264004301237	-6.22882473044718	-0.19047619047619	0.0476190476190476	-0.404761904761905	-0.214285714285714	0.0357142857142857
542	AK020705	179	81	939	TAGACATTCTTAGACCTGTCAGAATCCTGAGGTCTCCCTGGAATTCCACATACCACATGA	26316	0	A_55_P2333061	A230101C19Rik	gb|Mus musculus adult male hypothalamus cDNA, RIKEN full-length enriched library, clone:A230101C19 product:unclassifiable, full insert sequence. [AK020705]	0.0947015746754483	5.70010319360123	0.601382252366888	0.554396393099335	0.755745073896658	-6.06230604444064	0.0238095238095238	0.166666666666667	0.357142857142857	0.285714285714286	0.107142857142857
543	AK020710	331	112	636	GGGCACAGGGTGGTGACTAGATAAATGTTCACTCAATGAAGAAAAGAATAAATAGTTTTT	48278	0	A_55_P2170747	A230103O09Rik	gb|Mus musculus adult male hypothalamus cDNA, RIKEN full-length enriched library, clone:A230103O09 product:unclassifiable, full insert sequence. [AK020710]	0.264805700680316	4.27510145700588	1.17481165053398	0.253980120061143	0.495519054179583	-5.56952878128216	0.238095238095238	-0.261904761904762	-0.142857142857143	-0.214285714285714	0.142857142857143
544	AK020726	7	80	964	TGTGTTCTAAAGTTTCTGGAGAAAATTAGAAGGATTGCAAGTAAAGTTGGGTAGTGCTCT	1099	0	A_55_P2351300	A330094K24Rik	gb|Mus musculus adult male spinal cord cDNA, RIKEN full-length enriched library, clone:A330094K24 product:unclassifiable, full insert sequence. [AK020726]	-0.139683737317131	5.98882290317215	-0.519909915446474	0.608880024393638	0.793874061251732	-6.10775931757489	-0.30952380952381	0	-0.0952380952380952	0	0.178571428571429
545	AK020759	97	95	566	ATAAAGCCTGTTTGCACCGGCTAATTCTTGATACTGAACCTTGGATTCCTGTGAATACTT	14485	0	A_55_P2236818	A430103D13Rik	gb|Mus musculus 0 day neonate thymus cDNA, RIKEN full-length enriched library, clone:A430103D13 product:unclassifiable, full insert sequence. [AK020759]	0.0103462266686769	9.94601836591194	0.0946145529898663	0.925570185867594	0.965979377942179	-6.2389888619799	-0.119047619047619	0.285714285714286	-0.404761904761905	-0.357142857142857	-0.214285714285714
546	AK020766	158	55	1036	CCATATAGAAGTTTAGTGAGCTTTGTAGACTTTTTAGGCCTGGTTATTCTGGTTATTTTG	23106	0	A_55_P2346736	A430105D02Rik	gb|Mus musculus 0 day neonate thymus cDNA, RIKEN full-length enriched library, clone:A430105D02 product:hypothetical protein, full insert sequence. [AK020766]	0.729662764041272	6.22307413370125	5.71591609069556	1.40043620993727e-05	0.00456922418278572	3.28184275832047	0.785714285714286	-0.785714285714286	0.690476190476191	0.75	0.571428571428571
547	AK020767	46	28	1213	GGGGGAGGAGAAACTGTCATCAGAATGTACTGTATCGAAAAGAAAACCAACAACCTATTT	6785	0	A_55_P2305005	A430105J06Rik	gb|Mus musculus 0 day neonate thymus cDNA, RIKEN full-length enriched library, clone:A430105J06 product:unclassifiable, full insert sequence. [AK020767]	0.264848845072946	5.63530869785579	1.28285896547727	0.214328601134168	0.450030318775203	-5.4450906802778	0.738095238095238	-0.30952380952381	0.595238095238095	0.428571428571428	0.178571428571429
548	AK020824	98	136	1086	CTTTAAGAACTAAAGGGTAGAGGTCAAGTCCAAATAAGGTTTCCTTATCTATTTTTCCTC	14561	0	A_55_P2295821	A930007D18Rik	gb|Mus musculus adult retina cDNA, RIKEN full-length enriched library, clone:A930007D18 product:unclassifiable, full insert sequence. [AK020824]	0.391240296366401	6.84732893628259	1.87804766310483	0.0751553155844523	0.246012004251265	-4.60684443265306	0.452380952380952	-0.523809523809524	0.19047619047619	0.357142857142857	0.5
549	AK020830	36	81	1209	TCCTGGTCCAGCCGCTTAAGTGCACAGTGACTTTCAGACATGTTTAGGAGTCAGTTCCCT	5384	0	A_55_P2178496	Fam53b	gb|Mus musculus adult retina cDNA, RIKEN full-length enriched library, clone:A930008G19 product:HYPOTHETICAL PROTEIN KIAA0140 homolog [Homo sapiens], full insert sequence. [AK020830]	0.238535028393164	12.4547075495842	1.21210843896385	0.239710816192344	0.479125343825171	-5.52763107507299	0.666666666666667	-0.714285714285714	0.714285714285714	0.821428571428571	0.5
550	AK020836	167	134	925	TGTTTTATGGACATCTGTAATTCCTGTCTGTGTACGTCTGGGCTGTAAGGAACCACTTGC	24675	0	A_55_P2322382	A930009E08Rik	gb|Mus musculus adult retina cDNA, RIKEN full-length enriched library, clone:A930009E08 product:unclassifiable, full insert sequence. [AK020836]	0.198591622278239	5.28219074625006	1.15050146926492	0.263618032330364	0.50524264472362	-5.59622797041633	0.19047619047619	-0.142857142857143	-0.0952380952380952	-0.142857142857143	0.107142857142857
551	AK020843	211	120	1159	TGGAAATCAACAAAGTTTTAAGTGGGATGATATTAATAAAAGACCTGAGATGGCCAGTGC	31014	0	A_55_P2394052	A930010G16Rik	gb|Mus musculus adult retina cDNA, RIKEN full-length enriched library, clone:A930010G16 product:unclassifiable, full insert sequence. [AK020843]	0.0545160718180071	4.6449322370144	0.233407792790358	0.817836453119631	0.914842708105566	-6.21600054835053	0.142857142857143	0	-0.238095238095238	-0.392857142857143	-0.321428571428571
552	AK020848	265	93	918	AGTACAAATCAATGTCAATCTCAGACGGATAACAAAACAGACACTGGTGAAGCTCTTGTT	38713	0	A_55_P2096101	Cyp20a1	gb|Mus musculus adult retina cDNA, RIKEN full-length enriched library, clone:A930011N14 product:cytochrome P450, family 20, subfamily A, polypeptide 1, full insert sequence. [AK020848]	0.102832526738429	7.59496039590409	0.932918861754131	0.362078897255651	0.603014675261619	-5.81305307960138	0.261904761904762	-0.0238095238095238	0.380952380952381	0.535714285714286	0.142857142857143
553	AK020886	174	55	987	GAAAACATGGAAATTCCAGTTGACCTTATGCCAATCATGGAGAAATTAAAATACCATCCT	25411	0	A_55_P2145631	A930023M06Rik	gb|Mus musculus adult retina cDNA, RIKEN full-length enriched library, clone:A930023M06 product:unclassifiable, full insert sequence. [AK020886]	0.319117698157592	4.63765634210944	0.674291747740155	0.507908312694735	0.721694807932629	-6.01624821921886	0.238095238095238	-0.428571428571429	0.238095238095238	0.214285714285714	0.428571428571428
554	AK020890	160	6	996	CACACTGTACACATACACATGTGCAGGGAAAACACTCACTCACGTAAAGTAAATAAATCT	23311	0	A_55_P2359436	A930026B05Rik	gb|Mus musculus adult retina cDNA, RIKEN full-length enriched library, clone:A930026B05 product:unclassifiable, full insert sequence. [AK020890]	0.277993803153571	6.98123517028679	2.23992807172569	0.0367125567327352	0.162697750374225	-3.99139108337363	0.666666666666667	-0.714285714285714	0.595238095238095	0.714285714285714	0.25
555	AK020900	113	73	360	GTGACTCTTCGCTGCTGGGCTTGAGGTTGCTGAGAAATGATTAAAGATGATTTATTGTCA	16783	0	A_55_P1961541	A930028N01Rik	gb|Mus musculus adult retina cDNA, RIKEN full-length enriched library, clone:A930028N01 product:unclassifiable, full insert sequence. [AK020900]	0.0897351911420614	8.48581451182121	0.742193001264684	0.466668311049525	0.690370918169816	-5.96884931385289	-0.238095238095238	0.238095238095238	-0.214285714285714	-0.535714285714286	-0.25
556	AK020954	90	84	848	CTGTAAAGAGAATTAAAGTTGTCTACTCCAGTGTCGCTTACCAATTAAAGAAAAGATGTG	13293	0	A_55_P2252896	B230104C14Rik	gb|Mus musculus adult male corpora quadrigemina cDNA, RIKEN full-length enriched library, clone:B230104C14 product:unclassifiable, full insert sequence. [AK020954]	0.360504807146178	6.47282823026599	2.49944388578843	0.0213376707529752	0.118774318437311	-3.51182418411892	0.761904761904762	-0.714285714285714	0.714285714285714	0.75	0.535714285714286
557	AK020961	234	72	1169	CCTTAAAAGGTGGTGGCATGAGCCAATTATACAGAAGCTAGAATGCAAGGATAAAATAGA	34099	0	A_55_P2401009	B230110C06Rik	gb|Mus musculus adult male corpora quadrigemina cDNA, RIKEN full-length enriched library, clone:B230110C06 product:unclassifiable, full insert sequence. [AK020961]	0.357186592595744	5.31258206860194	2.04040535462622	0.0548467496073593	0.206632544479093	-4.33922316927258	0.5	-0.30952380952381	0.238095238095238	0.214285714285714	0.464285714285714
558	AK020962	47	21	689	GACATCGGTCCTCTGTGGAATGAATGTTTTTTAATTTCCTTAAAAACTGCTCATTTTCTC	7064	0	A_55_P2340613	B230110G15Rik	gb|Mus musculus adult male corpora quadrigemina cDNA, RIKEN full-length enriched library, clone:B230110G15 product:unclassifiable, full insert sequence. [AK020962]	0.442813687742801	5.96195287178385	1.29540962583573	0.210051793272541	0.444955545330021	-5.4300362267133	0.619047619047619	-0.857142857142857	0.595238095238095	0.642857142857143	0.392857142857143
559	AK020978	115	88	1083	AATTTCCCTTTGTCTTAGTTACTTTTCTCTTTCTCTCACCAAATGCCATGATAAAGATAG	17114	0	A_55_P2243883	B230117O15Rik	gb|Mus musculus adult male corpora quadrigemina cDNA, RIKEN full-length enriched library, clone:B230117O15 product:unclassifiable, full insert sequence. [AK020978]	0.317200264394177	8.94488524925471	2.03350357146474	0.0555984779082056	0.208195874752876	-4.35089378918948	0.476190476190476	-0.666666666666667	0.357142857142857	0.571428571428571	0.607142857142857
560	AK021017	302	102	796	CACTTGAGGTTGTCCTCCGGTCTCTAGAACATATATGCACATGTTAAAAAGATTTTATAT	43939	0	A_55_P2209258	B430105A11Rik	gb|Mus musculus 4 days neonate male adipose cDNA, RIKEN full-length enriched library, clone:B430105A11 product:unclassifiable, full insert sequence. [AK021017]	0.229818316948009	6.69235342391431	1.76506516549383	0.0929438793195427	0.277505762362058	-4.78407493359897	0.30952380952381	-0.428571428571429	0.0476190476190476	0.107142857142857	0.107142857142857
561	AK021049	97	93	497	GGTTATGTTAAAAATTTCTGTCTGTTTCCAGCCCTATTTTACCATTTGGGAGGTTTTTGT	14481	0	A_55_P2294273	C030006F08Rik	gb|Mus musculus adult male corpus striatum cDNA, RIKEN full-length enriched library, clone:C030006F08 product:unclassifiable, full insert sequence. [AK021049]	0.230897040683241	5.04140503717624	0.923570667674076	0.366808351133091	0.606455181169068	-5.82145176407323	0.142857142857143	-0.166666666666667	0.142857142857143	-0.142857142857143	0.142857142857143
562	AK021061	14	25	603	CTATACACAATGCAGGATTTTCACATGCCTCTTTCTGCTCATTTATGATACAAACTGTTA	1947	0	A_55_P2337416	C030010L15Rik	gb|Mus musculus adult male corpus striatum cDNA, RIKEN full-length enriched library, clone:C030010L15 product:unclassifiable, full insert sequence. [AK021061]	-0.222276600865693	6.49912750678559	-2.00448827665122	0.0588607775161682	0.215418478521295	-4.3996792260614	-0.595238095238095	0.642857142857143	-0.547619047619048	-0.75	-0.428571428571428
563	AK021067	172	113	1066	CTGTAAATTCAGCACTGTTGCTGTATAATTAAGACTCTGCATCTGAAGACAATAAAAACC	25229	0	A_55_P2345121	C030011L09Rik	gb|Mus musculus adult male corpus striatum cDNA, RIKEN full-length enriched library, clone:C030011L09 product:unclassifiable, full insert sequence. [AK021067]	0.418451104374704	9.57877372618054	1.31303221918284	0.204159309524959	0.437743076895494	-5.40869107264664	0.333333333333333	-0.642857142857143	0.0952380952380952	0.214285714285714	0.178571428571429
564	AK021077	199	54	600	CAGCTACACAGATGTCATACACTTTATATAGACTTCTCATCTTTCCAAGAAGTCTTGTAT	29149	0	A_55_P2194054	C030014A21Rik	gb|Mus musculus adult male corpus striatum cDNA, RIKEN full-length enriched library, clone:C030014A21 product:unclassifiable, full insert sequence. [AK021077]	0.288432299130927	4.741999773774	1.22522571876049	0.2348395402683	0.473540342282936	-5.5126288265095	0.666666666666667	-0.166666666666667	0.690476190476191	0.321428571428571	0.285714285714286
565	AK021082	149	4	537	AGATGTCCTACGTGTCCTAAATTCATCTTTTCATGGTAAATTATAACACCACAAGACTAG	21873	0	A_52_P1019498	C030014O09Rik	gb|Mus musculus adult male corpus striatum cDNA, RIKEN full-length enriched library, clone:C030014O09 product:unclassifiable, full insert sequence. [AK021082]	-0.0886112771033165	5.33085326754262	-0.421507744544025	0.677916694071662	0.837773372727315	-6.15407038291693	-0.166666666666667	0.571428571428572	-0.30952380952381	-0.25	0.214285714285714
566	AK021128	33	54	279	CTGGGCACGCCATCAGGGAAACCGCTGAGAACAACTGGATCTCATATACTTCAATAGCTT	5043	0	A_66_P140098	C030037F17Rik	gb|Mus musculus adult male corpus striatum cDNA, RIKEN full-length enriched library, clone:C030037F17 product:unclassifiable, full insert sequence. [AK021128]	-0.363711278199419	4.19886083856266	-0.821580408566604	0.421080891844533	0.653282990682898	-5.90801205727432	-0.357142857142857	0.452380952380952	-0.166666666666667	-0.107142857142857	0.285714285714286
567	AK021148	261	8	1166	ACACAGAGACTGGAGGAATCATAGACTTAATGGAGATAGCCAAAGGCAAAACAGAGAGAC	38000	0	A_55_P2032425	C030044M21Rik	gb|Mus musculus adult male corpus striatum cDNA, RIKEN full-length enriched library, clone:C030044M21 product:unclassifiable, full insert sequence. [AK021148]	-0.0211585542042059	7.78490183323669	-0.125566859245521	0.90133867332177	0.955514939180919	-6.23554419043458	0.166666666666667	0.19047619047619	-0.0238095238095238	0.0714285714285714	0.678571428571428
568	AK021199	254	83	185	GATGCTAGAGACCTATCGGAATCTCTCAGCTATAGGCAACTACACCAGGAACAATGTGAA	36987	0	A_51_P211423	C330013J21Rik	gb|Mus musculus ES cells cDNA, RIKEN full-length enriched library, clone:C330013J21 product:Similar to kruppel-related zinc finger protein F80-L, full insert sequence. [AK021199]	-0.166024018726337	6.13882033997636	-0.692307076307029	0.496769322188077	0.712964131977046	-6.00409322713547	-0.738095238095238	0.166666666666667	-0.5	-0.357142857142857	-0.75
569	AK021247	222	34	974	AACTCGGCCTTTTCTCTCTTGTAAGCTTCCATCTACCTATAATAAAGTTCAGTCTAAAAC	32318	0	A_55_P2275462	C430039J16Rik	gb|Mus musculus 7 days embryo whole body cDNA, RIKEN full-length enriched library, clone:C430039J16 product:unclassifiable, full insert sequence. [AK021247]	-0.39538460978886	4.54610003517506	-1.42772312422351	0.168925842248879	0.392921734498051	-5.26398314207498	-0.761904761904762	0.238095238095238	-0.571428571428572	-0.285714285714286	-0.535714285714286
570	AK021252	275	153	1057	GCGTGTTCAGGAATTAGAAGACCAGAAACACCTGAGACATACTCCCTATTTTTGTCATCC	40275	0	A_55_P2202043	C430045I18Rik	gb|Mus musculus 7 days embryo whole body cDNA, RIKEN full-length enriched library, clone:C430045I18 product:unclassifiable, full insert sequence. [AK021252]	-0.0723136487492875	7.86394053828192	-0.30900339327465	0.760540928232998	0.884241841346331	-6.19534290534121	-0.166666666666667	-0.0238095238095238	-0.428571428571429	-0.214285714285714	0.0714285714285714
571	AK021285	361	52	1256	ACAGGAACTGAGGCACATCGGTAGTGTGAAACTGGTGTACTAGTTAGTATAAATCTGTTT	52505	0	A_55_P2349198	D330022H12Rik	gb|Mus musculus 13 days embryo heart cDNA, RIKEN full-length enriched library, clone:D330022H12 product:unclassifiable, full insert sequence. [AK021285]	0.0638987857176332	9.75850331005094	0.535369140054097	0.598346028972586	0.786876059799302	-6.09962670349019	0.19047619047619	-0.0476190476190476	-0.142857142857143	-0.107142857142857	0.142857142857143
572	AK021326	196	46	471	CTGTTCTTCAAATTCCATGGCTATGTAGGATTCCCTAGAGGCTGAGATAATAAAAAATGA	28553	0	A_66_P126915	D730003K21Rik	gb|Mus musculus 10 days lactation, adult female mammary gland cDNA, RIKEN full-length enriched library, clone:D730003K21 product:unclassifiable, full insert sequence. [AK021326]	0.407265953041239	4.36847641614093	0.783367388962263	0.442664416321462	0.670273432546171	-5.93801912158438	-0.0476190476190476	-0.166666666666667	-0.261904761904762	-0.392857142857143	-0.107142857142857
573	AK021377	179	132	990	CTCAATATAGGTCTCTGTTTCTGTGGACTACATATTGACAAAGTGGATATAACGATTGTA	26399	0	A_55_P2302848	9430065F17Rik	gb|Mus musculus 0 day neonate eyeball cDNA, RIKEN full-length enriched library, clone:E130110G22 product:unclassifiable, full insert sequence. [AK021377]	-0.0722672267299238	6.74731046182019	-0.409348076166618	0.686670448002184	0.842175901048073	-6.15913445032247	0.142857142857143	0.428571428571429	-0.0476190476190476	-0.0357142857142857	0.571428571428571
574	AK021392	355	46	1180	CTTCCATGGCCATTGCCCTCAGTCAAACAGTTGCTGCTCAATGCCAAAGAAAGCATTTTT	51635	0	A_66_P114167	E130116L18Rik	gb|Mus musculus 0 day neonate eyeball cDNA, RIKEN full-length enriched library, clone:E130116L18 product:hypothetical Type I antifreeze protein containing protein, full insert sequence. [AK021392]	-0.0490753160779231	4.62029187318485	-0.247172370280731	0.807314950191196	0.909065415919537	-6.21266495352583	-0.30952380952381	0.0476190476190476	-0.357142857142857	-0.285714285714286	-0.642857142857143
575	AK021396	13	63	578	AGAGTTTCAAGGGAAAGAGAAGATCCAACTGCCTCGTGCTTCTCTCCTTCTTAGCACATT	2020	0	A_51_P441745	E130119H09Rik	gb|Mus musculus 0 day neonate eyeball cDNA, RIKEN full-length enriched library, clone:E130119H09 product:unclassifiable, full insert sequence. [AK021396]	-0.724291429145627	7.21543005157001	-2.46480062518625	0.0229683866251428	0.123920346811541	-3.57743842222992	-0.523809523809524	0.714285714285714	-0.333333333333333	-0.428571428571428	-0.0714285714285714
576	AK027969	93	42	385	CCATCTTGCTGGATCTCTATAAATTTGACCGCTCTGGCTAGCGCCTGGGTAGTCTCATGA	13806	0	A_55_P1975177	Acyp1	gb|Mus musculus 18-day embryo whole body cDNA, RIKEN full-length enriched library, clone:1110050B14 product:acylphosphatase 1, erythrocyte (common) type, full insert sequence. [AK027969]	-0.400527909512696	5.37595050778246	-1.43726661888959	0.166229471479422	0.389170339828222	-5.25149853242324	-0.357142857142857	0.523809523809524	-0.166666666666667	0	0.428571428571428
577	AK028033	43	109	705	AAATTGGTGGTGATAGATCCTCCTCCACAAACCATTGCCTAACTAGCCTTAATTATTTGC	6634	0	A_66_P133272	1190028D05Rik	gb|Mus musculus 18-day embryo whole body cDNA, RIKEN full-length enriched library, clone:1190028D05 product:unclassifiable, full insert sequence. [AK028033]	-0.0117613277602775	4.93819040714085	-0.0494240191550265	0.961075640663348	0.982878547012406	-6.24228004182809	-0.0476190476190476	0.0714285714285714	0.285714285714286	0.214285714285714	-0.0714285714285714
578	AK028157	269	128	3259	ATCTAAATACTTTGGTGAGTTTTCTAGACCAATAGTTGTCAAGCCTTTTGATAATGAACT	39376	0	A_52_P651	Mrc2	gb|Mus musculus adult male tongue cDNA, RIKEN full-length enriched library, clone:2310063K22 product:mannose receptor, C type 2, full insert sequence. [AK028157]	-0.06964297661934	4.9164515560049	-0.298284173723139	0.768588204274886	0.889087202402728	-6.19861950236654	-0.0714285714285714	0.142857142857143	-0.238095238095238	-0.0714285714285714	-0.321428571428571
579	AK028406	300	65	2926	TACCAAAAACACCACAGGTGTACATAGACGCTTTCTGCCATACTGTGTTTTCAGATGCAG	43588	0	A_55_P2345853	3830612M24	gb|Mus musculus 18 days pregnant adult female placenta and extra embryonic tissue cDNA, RIKEN full-length enriched library, clone:3830612M24 product:unclassifiable, full insert sequence. [AK028406]	0.0234492130903892	10.6002992329236	0.186375787442958	0.854042852500238	0.93433722529341	-6.22596290319682	0.476190476190476	0.166666666666667	0.523809523809524	0.285714285714286	0.0357142857142857
580	AK028457	352	111	2165	CCTCTCTTCCATCCTTGTTTGGAATTCCAGTATAATAAAGTAAAAGGAAGGTTTGAACCC	51181	0	A_55_P2297815	2010310C07Rik	gb|Mus musculus 0 day neonate skin cDNA, RIKEN full-length enriched library, clone:4631409P18 product:unclassifiable, full insert sequence. [AK028457]	0.0157460715478299	4.75606397796002	0.0775163690167036	0.938989315311414	0.972024846814886	-6.24047683050967	0.166666666666667	-0.0238095238095238	0.238095238095238	0.285714285714286	0.285714285714286
581	AK028613	127	5	3338	CCTTCACCTCACGCTGTGCCTCAGTTTTCGTTTACATAATTTTTTGAGATTATAATGTAA	18699	0	A_55_P2418041	4732416N19Rik	gb|Mus musculus 10 days neonate skin cDNA, RIKEN full-length enriched library, clone:4732416N19 product:unclassifiable, full insert sequence. [AK028613]	-0.381501877028966	7.01434002613927	-3.30587721066143	0.00355736377986472	0.0418290021980722	-1.88154616244431	-0.547619047619048	0.761904761904762	-0.476190476190476	-0.714285714285714	-0.5
582	AK028644	277	28	3107	TGGGAGCCATTTCCTTCTAGCTATTAAAAGTTCACAGACTGAGCAGTGCTTAGATTTTAA	40339	0	A_55_P2210213	4732423E21Rik	gb|Mus musculus 10 days neonate skin cDNA, RIKEN full-length enriched library, clone:4732423E21 product:unclassifiable, full insert sequence. [AK028644]	0.143569884700499	11.0785242016074	0.744231577977557	0.465461810752213	0.689305893301793	-5.96735978238749	0.690476190476191	-0.0476190476190476	0.547619047619048	0.464285714285714	0.428571428571428
583	AK028725	32	26	3606	CAGCCCTGGACTGGAACCACAATATCCACTCTTCTGTATTTTGGAATTCAGATATGGATC	4696	0	A_55_P2340443	BC042782	gb|Mus musculus 10 days neonate skin cDNA, RIKEN full-length enriched library, clone:4732446E07 product:unclassifiable, full insert sequence. [AK028725]	0.0877143055229883	4.24326378214236	0.231149333052828	0.819566236209252	0.915798760883736	-6.21652970322974	0.142857142857143	0.0714285714285714	0	-0.5	-0.571428571428571
584	AK028863	122	82	3864	AAGCTATCTTCTGACCTCCATGTGTGCATGCTCACAAACCCCTATAGTTAAATACTAAGT	17973	0	A_55_P2191630	4931440J10Rik	gb|Mus musculus 10 days neonate skin cDNA, RIKEN full-length enriched library, clone:4732464K16 product:unclassifiable, full insert sequence. [AK028863]	-0.336098211988574	6.72681768109782	-2.51097477703135	0.0208193973388909	0.116739592686994	-3.48988326377659	-0.179643939286989	0.778457070243618	-0.0958101009530607	-0.198206241793023	0.180187492539112
585	AK028917	374	31	586	CCCAGTCCCACTTTTAAAATATCTATCTATCTATCTATCTATCTATCTATCTATCTATCT	54185	0	A_55_P2013391	Gm4402	gb|Mus musculus 10 days neonate skin cDNA, RIKEN full-length enriched library, clone:4732470F13 product:unclassifiable, full insert sequence. [AK028917]	-0.427258579319815	9.83574748450541	-1.94719970483837	0.0658079094587966	0.228342099630738	-4.49465655061723	-0.333333333333333	0.476190476190476	-0.0952380952380952	-0.107142857142857	-0.321428571428571
586	AK028933	333	48	2652	TCATGTTTATGAATAATCTGTGCCAAGGTTTATGCTCCATGAAAAGGCTGTGTCATAGGA	48455	0	A_66_P133383	C030048H21Rik	gb|Mus musculus 10 days neonate skin cDNA, RIKEN full-length enriched library, clone:4732471N02 product:unclassifiable, full insert sequence. [AK028933]	0.48237737426285	8.56467188126094	0.883454077655893	0.387572718125228	0.625499690821032	-5.85661262609654	0.261904761904762	-0.642857142857143	0.214285714285714	0.357142857142857	0.5
587	AK029093	311	24	1967	ATGCGGTCCTTTACTTTGCTACCAGAATTCTATGACTTCGATGACAAACCATCATCTTCC	45242	0	A_52_P206998	Hivep3	gb|Mus musculus 10 days neonate skin cDNA, RIKEN full-length enriched library, clone:4732490P15 product:hypothetical protein, full insert sequence. [AK029093]	-0.00426697710776658	6.25785298522417	-0.0348151732826039	0.972575070944796	0.988017108857638	-6.24290240412817	-0.19047619047619	0.0476190476190476	-0.357142857142857	-0.25	-0.142857142857143
588	AK029153	196	103	2319	GGCTCTGGGAAGGTGAAAGTAAGAGGAACAGGAGTTTTATTTATGTTAAGTAACATAAAT	28653	0	A_55_P2190010	2010110K18Rik	gb|Mus musculus 10 days neonate skin cDNA, RIKEN full-length enriched library, clone:4732498B17 product:unclassifiable, full insert sequence. [AK029153]	0.00385337811749231	4.37673769826633	0.0126932560054236	0.989999311762303	0.995380523992446	-6.24343393991492	0.142857142857143	-0.214285714285714	0.166666666666667	0.107142857142857	0.178571428571429
589	AK029220	116	90	1279	ATATTAATTGTTGTGAAGACATCTAAGATTGACCCTCTTGCTGGGTGTGGTGGTCCGTGC	17119	0	A_55_P1988388	Gm2347	gb|Mus musculus 0 day neonate head cDNA, RIKEN full-length enriched library, clone:4831429B21 product:unclassifiable, full insert sequence. [AK029220]	0.0239811689561975	8.43758102185438	0.15204635152434	0.880686150010176	0.94648345785924	-6.23183000784467	-0.142857142857143	-0.333333333333333	0.142857142857143	0.321428571428571	0.0714285714285714
590	AK029312	50	32	3942	AATGATTGGGATGTATTCCCAGTCGACACACCATACCATATGGGGATGTCCCTAATTTCC	7377	0	A_55_P2130501	AK029312	gb|Mus musculus 0 day neonate head cDNA, RIKEN full-length enriched library, clone:4832420D20 product:weakly similar to MUCIN-LIKE PROTEIN (FRAGMENT) [Trypanosoma cruzi], full insert sequence. [AK029312]	0.527520648562964	7.39288761768741	2.37295463735921	0.0278721904534645	0.138434965873519	-3.74909686854003	0.595238095238095	-0.547619047619048	0.357142857142857	0.285714285714286	0.392857142857143
591	AK029402	258	151	757	CATGGACTTTAACTCCTGTTGGGGATTCACTGTACACTTACTTTTGGTTTGTAAGAGATT	37681	0	A_66_P131169	AK029402	gb|Mus musculus 0 day neonate head cDNA, RIKEN full-length enriched library, clone:4833430L01 product:unclassifiable, full insert sequence. [AK029402]	-0.182343007652765	7.36956846973748	-1.13193998781711	0.271157892768345	0.513063874879504	-5.61628632115696	-0.404761904761905	0.595238095238095	-0.547619047619048	-0.285714285714286	0.25
592	AK029472	136	145	922	AAATACTATTTTTTAAATGCTTTAGTACATTTTAGTGCTGGAGAGATGGCTCAGTGGTTC	20110	0	A_66_P128440	BB094273	gb|Mus musculus 0 day neonate head cDNA, RIKEN full-length enriched library, clone:4833442K13 product:unclassifiable, full insert sequence. [AK029472]	-1.14634021544231	10.2195803175198	-6.26206867382473	4.24788703118309e-06	0.00397171653200421	4.38598154385108	-0.619047619047619	0.547619047619048	-0.428571428571429	-0.428571428571428	-0.607142857142857
593	AK029588	211	90	3383	GGAGAAAGGCTGAAAAATAAACATCACGCTCTGGCTTTAAATCTGATGTGTTTCATATTT	30963	0	A_55_P2382345	4933435E02Rik	gb|Mus musculus adult male testis cDNA, RIKEN full-length enriched library, clone:4930405J08 product:unclassifiable, full insert sequence. [AK029588]	-0.0157679479788539	6.88507222252442	-0.101169239842411	0.920431702138055	0.963456582823467	-6.23834012957215	0.0952380952380952	-0.0238095238095238	-0.0714285714285714	0.107142857142857	0.678571428571428
594	AK029678	321	98	2443	CAGAGGACTTTCCTTCTGTTGACTTGAAAACAGGTTAATTCTTTCTGGGGTAAATTAAAT	46807	0	A_55_P2064503	2810032G03Rik	gb|Mus musculus adult male testis cDNA, RIKEN full-length enriched library, clone:4930463A03 product:hypothetical protein, full insert sequence. [AK029678]	0.134690366691027	7.16784214991788	1.15369697065981	0.262335847774232	0.503917886739599	-5.59274611228147	0.238095238095238	-0.166666666666667	-0.0952380952380952	-0.0714285714285714	0
595	AK029733	95	24	2830	AATCCAGCTGTTTTGGTTACCAATCCTTTTTGGTCCACCTTTACTCTCTTGGCCAGTCTC	14057	0	A_55_P1998666	Gm8154	gb|Mus musculus adult male testis cDNA, RIKEN full-length enriched library, clone:4930517E14 product:unclassifiable, full insert sequence. [AK029733]	-0.71951813227262	4.69577461783189	-2.69795016051338	0.0139039550939764	0.0914994267856663	-3.1274795543955	-0.571428571428572	0.738095238095238	-0.380952380952381	-0.428571428571428	-0.178571428571429
596	AK029795	251	119	1071	TCCTTTCTGCAGGGGTCCGTGGTCCTTGGAGGGAGTAATAAAGATGTCTGACTGTTCTCC	36760	0	A_55_P2413727	4930565A17	gb|Mus musculus adult male testis cDNA, RIKEN full-length enriched library, clone:4930565A17 product:unclassifiable, full insert sequence. [AK029795]	-0.38282713201172	7.40395730073947	-2.3980912580574	0.0264412787757109	0.134498371218963	-3.70245759737714	-0.428571428571429	0.880952380952381	-0.595238095238095	-0.714285714285714	-0.25
597	AK029875	83	102	3084	AATTCAACAAGTGTGGTTTGAAGAAAATGGCCAAGGACCTTCCTCCAACAGAAAAGATAA	12461	0	A_51_P430903	Gm3643	gb|Mus musculus adult male testis cDNA, RIKEN full-length enriched library, clone:4931419M04 product:hypothetical protein, full insert sequence. [AK029875]	-0.0308574047454844	8.05894430144304	-0.29868759843849	0.76828484634695	0.888828404226615	-6.1984982604988	0.166666666666667	0.0476190476190476	0.261904761904762	0.428571428571428	0.5
598	AK029922	25	153	3427	GATCCTTAGAGGCTTTGTTCCTTTCAGTAAGATGACAGTAAGAACTAGATGATTATTTGT	4019	0	A_55_P2270437	4930528J11Rik	gb|Mus musculus adult male testis cDNA, RIKEN full-length enriched library, clone:4931441A13 product:unclassifiable, full insert sequence. [AK029922]	0.141286657036892	6.61784643411882	0.981490769344756	0.338170608527232	0.580537306141319	-5.76817738880725	0.333333333333333	-0.476190476190476	0.0238095238095238	0.107142857142857	0.214285714285714
599	AK029930	302	139	3298	GGACCTGTCTCCATTCTCAATTTGAATTCACATTCTCAATAAATCATAAACCAGAAGAGC	44004	0	A_55_P2376706	A230057D06Rik	gb|Mus musculus adult male testis cDNA, RIKEN full-length enriched library, clone:4932408B14 product:unclassifiable, full insert sequence. [AK029930]	0.438594763228759	6.15816725298911	2.50705011523498	0.0209944576186054	0.117442389621676	-3.49735671216266	0.738095238095238	-0.5	0.428571428571429	0.25	0
600	AK029958	260	76	1397	AAATACTCCACCTAACATCGGGAACATCCAGGAAACAGAATATGGACTCAGCAGCTGTTC	37830	0	A_55_P1989456	Gm6639	gb|Mus musculus adult male testis cDNA, RIKEN full-length enriched library, clone:4932411C10 product:unclassifiable, full insert sequence. [AK029958]	-0.445942391162886	4.12099501662198	-1.55475480242232	0.135814509191804	0.345730683213872	-5.09241776580687	-0.547619047619048	0.285714285714286	-0.428571428571429	-0.0714285714285714	-0.535714285714286
601	AK030033	2	104	1918	GTCATTGATTCTGCTCATATCCACTGAATACAACCTGCCTTCTATTTTAAAGAAAGCTTT	204	0	A_55_P2064180	Gm7167	gb|Mus musculus adult male testis cDNA, RIKEN full-length enriched library, clone:4932416G21 product:unclassifiable, full insert sequence. [AK030033]	-0.21836820506186	4.41750038399532	-1.49356009887386	0.151026828711207	0.368154385831822	-5.1765067999319	-0.119047619047619	0.476190476190476	-0.30952380952381	-0.535714285714286	-0.214285714285714
602	AK030052	23	14	2605	GTCTCAAAGCTTGGTCTGCTTTCACATAATATTTTCCCCTCCAATTAAACATCCATTTCT	3463	0	A_55_P2302000	4930455J16Rik	gb|Mus musculus adult male testis cDNA, RIKEN full-length enriched library, clone:4932418C03 product:unclassifiable, full insert sequence. [AK030052]	-0.573115475335188	4.27193944445126	-1.66239700214556	0.112154489546768	0.308867561343927	-4.93824014566756	-0.333333333333333	0.571428571428572	-0.142857142857143	-0.357142857142857	-0.178571428571429
603	AK030082	116	12	992	AATCTCACCAGATGCTACTGTACTTGAATGGTTAATAAACTGCACAGTGCTGTTAAAAAA	16972	0	A_55_P2011436	Gm11223	gb|Mus musculus adult male testis cDNA, RIKEN full-length enriched library, clone:4932436F18 product:leukemia-associated gene, full insert sequence. [AK030082]	-0.262412809506353	16.5306776982723	-1.66330240676289	0.111971311919406	0.308535229718367	-4.93691038304634	-0.0238095238095238	0.261904761904762	0.166666666666667	0.285714285714286	0.0357142857142857
604	AK030098	5	108	27	AATGTTTGGGATGGAAGAGCCATCAGTTTGAGATCTGATAGATGGACGTGTCGAAGGAGA	838	0	A_55_P1953663	Stk4	gb|Mus musculus adult male testis cDNA, RIKEN full-length enriched library, clone:4932441K08 product:serine/threonine kinase 4, full insert sequence. [AK030098]	0.0433093834879514	4.49874935671007	0.149883133167474	0.882370273829583	0.947170400753203	-6.23215995424428	0.227548989763519	-0.191620201906121	0.407192929050508	0.720749970156447	0.576599976125158
605	AK030136	128	119	2965	AAATACTACTGTTTTCCTTCTTTGAAATGATGAAATGCCTTGCTAATGAAGGATGATGGG	18890	0	A_66_P115452	Gm6687	gb|Mus musculus adult male testis cDNA, RIKEN full-length enriched library, clone:4932702H24 product:unclassifiable, full insert sequence. [AK030136]	0.0944343534619394	5.04373654991204	0.419506239678402	0.679354404586165	0.838468123169922	-6.15491394522769	0.227548989763519	-0.431145454288773	0.0479050504765304	0.0714285714285714	-0.321428571428571
606	AK030160	146	144	1972	TAGGTAGGAATTTGGGAAAGAGGGAAGACATGGGGTTGTAGAACAATTTAGTTTTGAAGT	21552	0	A_55_P2171086	Prcp	gb|Mus musculus adult male testis cDNA, RIKEN full-length enriched library, clone:4933406H15 product:unclassifiable, full insert sequence. [AK030160]	0.354272124920936	9.13879949774535	2.10525990450559	0.0482168118091493	0.191907556636441	-4.22834118516573	0.452380952380952	-0.690476190476191	0.285714285714286	0.392857142857143	0
607	AK030255	359	2	1108	ATTGAGCTCTGTGCCACCCACAATTCCCTGGTTTGACGCTCAAAGTACAAATCTTCCAAA	52130	0	A_55_P2129363	Gm3807	gb|Mus musculus adult male testis cDNA, RIKEN full-length enriched library, clone:4933433F08 product:unclassifiable, full insert sequence. [AK030255]	-0.14459210080155	6.21270478602574	-1.38294328937003	0.182052412986004	0.409892104539272	-5.32166267871393	-0.523809523809524	0.619047619047619	-0.380952380952381	-0.571428571428571	-0.607142857142857
608	AK030263	286	100	1002	CTCTCACTGGGGTAAGGCCAACCTACCAGAGATCTCACCATTAAAGAAAAGTCCTTCCCC	41628	0	A_55_P2061152	AK030263	gb|Mus musculus adult male testis cDNA, RIKEN full-length enriched library, clone:4933437H17 product:unclassifiable, full insert sequence. [AK030263]	-0.110743699340826	4.94321609322104	-0.513709748427622	0.613129705682939	0.796310226695729	-6.11095595828427	-0.119047619047619	-0.333333333333333	-0.214285714285714	0.214285714285714	0.0357142857142857
609	AK030301	119	139	3689	CTCTTCATGATGGATTGATTGTACCACTTTGTAACCTTAAACTGGAATAAACACCTTTTC	17777	0	A_55_P2365113	LOC433198	gb|Mus musculus 11 days pregnant adult female ovary and uterus cDNA, RIKEN full-length enriched library, clone:5031413I17 product:unclassifiable, full insert sequence. [AK030301]	0.395541117106196	3.95947473395474	0.804619446552112	0.43057767813459	0.660800029575962	-5.92149560148915	0.333333333333333	0.0952380952380952	0.119047619047619	0.107142857142857	0.428571428571428
610	AK030322	93	23	3193	GATGTTAAGAAGGCTCTGGACCATAGTATTTCTTCTTATCGTGAGTTGGCATTACATCCT	13772	0	A_55_P2471029	5031434C07Rik	gb|Mus musculus 11 days pregnant adult female ovary and uterus cDNA, RIKEN full-length enriched library, clone:5031434C07 product:similar to H88 [Human herpesvirus 6], full insert sequence. [AK030322]	-0.27829510603806	5.78959744879169	-1.43567083873088	0.166677894018065	0.389755137993233	-5.25359075918028	-0.476190476190476	0.690476190476191	-0.452380952380952	-0.321428571428571	0.0357142857142857
611	AK030336	92	131	815	ACGTTCCATCCACAGAAGCTGGTATTTCTGGCATTATTCTCAGCAGGAATCTGATGTGAC	13671	0	A_51_P144364	Chn2	gb|Mus musculus 11 days pregnant adult female ovary and uterus cDNA, RIKEN full-length enriched library, clone:5033424B07 product:BETA-CHIMAERIN (BETA-CHIMERIN) homolog [Homo sapiens], full insert sequence. [AK030336]	0.149504121702341	4.95000731740524	0.721127774184895	0.479244403835749	0.699891142687644	-5.98401492520129	0.166666666666667	-0.285714285714286	-0.0952380952380952	0.0714285714285714	0.214285714285714
612	AK030337	194	28	781	AGGACCTCATCCAAGGGTCTCCCGTTCTTGAGTTCTCCAGGGCAAGCAGTTCCAGCAATG	28234	0	A_55_P2031403	2210404O07Rik	gb|Mus musculus 11 days pregnant adult female ovary and uterus cDNA, RIKEN full-length enriched library, clone:5033427P15 product:weakly similar to HSPC323 (FRAGMENT) [Homo sapiens], full insert sequence. [AK030337]	0.392474540668992	7.4834753284418	2.72676484864979	0.0130550533902854	0.0881047723963908	-3.07059043358725	0.571428571428572	-0.666666666666667	0.571428571428572	0.25	-0.392857142857143
613	AK030470	344	101	1823	AGTGGGCTATAAGTATAAGACGGTGCGAAATTAGTGCCTACTATAGTAGAAATTAGGGAT	50005	0	A_52_P314157	3110054G05Rik	gb|Mus musculus adult male pituitary gland cDNA, RIKEN full-length enriched library, clone:5330416F14 product:unclassifiable, full insert sequence. [AK030470]	0.379176276773858	5.07525279405637	2.27580568156953	0.034103606589514	0.15542048929445	-3.9268168159346	0.357142857142857	-0.80952380952381	0.238095238095238	0.321428571428571	-0.0714285714285714
614	AK030503	124	151	1717	CATTTTGTTACCAAAGTAGTATTGTCTAATTCACAGCATGATATATGCAATTAGCACCCG	18377	0	A_66_P140327	Negr1	gb|Mus musculus adult male pituitary gland cDNA, RIKEN full-length enriched library, clone:5330422G01 product:KILON PROTEIN PRECURSOR (KINDRED OF IGLON) homolog [Rattus norvegicus], full insert sequence. [AK030503]	0.637520963245809	6.16887544799073	3.07052909714096	0.00607488455643046	0.056092474333572	-2.37392570528897	0.666666666666667	-0.80952380952381	0.547619047619048	0.642857142857143	0.285714285714286
615	AK030550	272	129	2394	ACGTAATGAAAATAGGTCCACTGTAAGTAGGTCAGGGGTAAGAATGTGAACCTAGCTCCG	39662	0	A_55_P2424647	4930478L05Rik	gb|Mus musculus adult male pituitary gland cDNA, RIKEN full-length enriched library, clone:5330430C19 product:unclassifiable, full insert sequence. [AK030550]	0.222328656813907	5.74455618321915	1.54411039134745	0.138365347799508	0.349334949269445	-5.10723351039773	0.666666666666667	-0.714285714285714	0.714285714285714	0.857142857142857	0.214285714285714
616	AK030655	143	84	1884	GCATTAATGACAGGTGATGTGACATTTGAGCTATTTCTGTCTTGCTTTAGAAGTTTTTCA	21154	0	A_55_P2282969	LOC552880	gb|Mus musculus 6 days neonate head cDNA, RIKEN full-length enriched library, clone:5430403O20 product:unclassifiable, full insert sequence. [AK030655]	-0.295687452156074	7.96726121637719	-1.32394503997166	0.200575799696208	0.432878066368491	-5.39535252570052	0	0.380952380952381	-0.0476190476190476	0.178571428571429	0.678571428571428
617	AK030741	277	120	3378	TTTACTTGTCCCCATCTTCAAATGCTAATTACTACTTCCAGTGTATTCATGGTACTCTAA	40505	0	A_66_P119017	Smarca1	gb|Mus musculus 8 days embryo whole body cDNA, RIKEN full-length enriched library, clone:5730494M04 product:SWI/SNF related, matrix associated, actin dependent regulator of chromatin, subfamily a, member 1, full insert sequence. [AK030741]	0.375190477437426	10.1187090376978	2.43732813995633	0.024343607799648	0.128128402942549	-3.62913953090895	0.523809523809524	-0.619047619047619	0.452380952380952	0.464285714285714	0.178571428571429
618	AK030785	114	56	4005	AGAAAAATAACTAATAAAGAAAGGGCACACATCTCACTGTGCCCAAGTGCTTGTCTCCCC	16754	0	A_55_P2275999	C78197	gb|Mus musculus adult male thymus cDNA, RIKEN full-length enriched library, clone:5830401D14 product:unclassifiable, full insert sequence. [AK030785]	-0.0377129491664236	4.55983557201808	-0.110611398594644	0.913035957841088	0.960644970875328	-6.23732934824255	0	-0.214285714285714	0.19047619047619	0.0714285714285714	0.321428571428571
619	AK030805	293	119	4070	CATTTTCAAGGTTTTAGAAGTGGAGGCTAAGGAAATAGCACAAGGTCAACACCCCAATTC	42812	0	A_55_P2255206	A730021G18Rik	gb|Mus musculus adult male thymus cDNA, RIKEN full-length enriched library, clone:5830408F24 product:unclassifiable, full insert sequence. [AK030805]	0.565574964434703	5.879191656466	3.77908911529802	0.00119246428037114	0.0227471619091959	-0.867558090056542	0.333333333333333	-0.476190476190476	0.0238095238095238	0.107142857142857	0.214285714285714
620	AK030809	134	71	3636	GAATGATATTGTGTTTCTCTAAGGTGAAAACTCAGGTATAAAATGAGAAAAGGGTGAGAC	19686	0	A_52_P150683	Grap2	gb|Mus musculus adult male thymus cDNA, RIKEN full-length enriched library, clone:5830410K04 product:monocytic adaptor, full insert sequence. [AK030809]	0.357153488871657	4.55284943260346	1.65207332799991	0.114261178282013	0.312231673092854	-4.95336425302881	0.238095238095238	-0.666666666666667	0.357142857142857	0.214285714285714	0
621	AK031183	363	100	2455	ACTAATGTGTCGACTATAATCCCTTCTATTCAAATTGTACTGCAGGTCTTGGTCAGTGCT	52871	0	A_55_P2345984	3010001F23Rik	gb|Mus musculus 13 days embryo forelimb cDNA, RIKEN full-length enriched library, clone:5930424G10 product:unclassifiable, full insert sequence. [AK031183]	0.179092401191588	6.16756102509221	1.09781861939766	0.285431047221749	0.528751708757823	-5.65241348305877	0.285714285714286	-0.595238095238095	0.166666666666667	0.392857142857143	0
622	AK031230	11	6	2346	AGGCAAATATTTGACTAGTCCATTTAAATTCTCCATCATTACACTGCAGCACCGAGGAAG	1593	0	A_55_P2322555	5930433N17Rik	gb|Mus musculus 13 days embryo forelimb cDNA, RIKEN full-length enriched library, clone:5930433N17 product:unclassifiable, full insert sequence. [AK031230]	0.243697829118811	8.11364362004876	1.85449628998151	0.078595536113986	0.252456195651585	-4.64442033917475	0.428571428571429	-0.547619047619048	0.142857142857143	0.285714285714286	0.285714285714286
623	AK031253	309	75	2625	ATAGTGGTTGAATGATGCTGAAATTGGAGATGCCTAGAATATGGATAGTATATTACAACC	45045	0	A_55_P2238079	A830054O07Rik	gb|Mus musculus 13 days embryo forelimb cDNA, RIKEN full-length enriched library, clone:5930437J24 product:unclassifiable, full insert sequence. [AK031253]	0.313239594067005	9.31401096257143	2.05778883548011	0.0529936506027114	0.202642436046206	-4.30971703152569	0.666666666666667	-0.80952380952381	0.619047619047619	0.714285714285714	0.5
624	AK031263	81	148	2204	GTGCAATTTTGAGTGACAGATATACAACAAGAAAGGTGTAGGATGCTATTGATGTCAATA	12254	0	A_55_P2269988	5930438M14	gb|Mus musculus 13 days embryo forelimb cDNA, RIKEN full-length enriched library, clone:5930438M14 product:unclassifiable, full insert sequence. [AK031263]	-0.0643720960675269	4.35740964568417	-0.157193194863652	0.876681544484941	0.944604458255714	-6.23102602268432	-0.0476190476190476	0.238095238095238	0.142857142857143	0.0357142857142857	-0.357142857142857
625	AK031269	280	47	1456	GGTACATTTGGCCAATGGATTGCTTTAAGTGATAAATTGGAACCACACTAAGTAATGTTA	40665	0	A_55_P1974432	Gm5067	gb|Mus musculus 13 days embryo male testis cDNA, RIKEN full-length enriched library, clone:6030400B02 product:regulator for ribosome resistance homolog (S. cerevisiae), full insert sequence. [AK031269]	0.0241971651303281	8.48413468986264	0.115294225454032	0.909371011440813	0.959177542841497	-6.23679466063828	-0.0238095238095238	-0.285714285714286	0.0714285714285714	0.571428571428571	0.392857142857143
626	AK031276	270	53	1502	AGGAAAGACTTTTTAGGGGTTGAGTGAAGATGGCCCCTTTGCTGCCTCTGATTTATTCCA	39244	0	A_55_P2144771	Pcdh11x	gb|Mus musculus 13 days embryo male testis cDNA, RIKEN full-length enriched library, clone:6030401B13 product:unclassifiable, full insert sequence. [AK031276]	-0.0970741502605517	8.43422693887046	-0.885557507792142	0.386465133442799	0.624573336876963	-5.85480469797899	-0.476190476190476	-0.0714285714285714	-0.119047619047619	0	-0.392857142857143
627	AK031397	185	141	2039	GCCGAGTGGACAGGGGTGGTTTCCACTCAGGAAGCATCGTTCTCTGCTCTTCTGATTTAA	27294	0	A_55_P2083059	Hps1	gb|Mus musculus 13 days embryo male testis cDNA, RIKEN full-length enriched library, clone:6030422N11 product:pale ear, full insert sequence. [AK031397]	0.112395248363345	5.9282315780318	0.684214319104518	0.501755712689669	0.716680856422321	-6.00959118349018	0.5	-0.238095238095238	0.523809523809524	0.321428571428571	0.642857142857143
628	AK031407	129	37	562	TAAGTCAGGGAAGGAACCATAGAGGGATGAATGATGCTTTCTGCCTGTTCTCTGTGACTT	19034	0	A_55_P2069582	1700028E10Rik	gb|Mus musculus 13 days embryo male testis cDNA, RIKEN full-length enriched library, clone:6030424H16 product:unclassifiable, full insert sequence. [AK031407]	-0.40964437759455	5.13733537443987	-2.32380531691503	0.0308796590876563	0.14686667127056	-3.83952095074838	-0.738095238095238	0.833333333333333	-0.642857142857143	-0.642857142857143	-0.178571428571429
629	AK031519	156	15	610	GGAGCAGATAAATAGCTCGAGGAAAGTCCCTTATAGTTGTGATGTCACCTGCAGATACTT	22752	0	A_55_P1996290	5730422E09Rik	gb|Mus musculus 13 days embryo male testis cDNA, RIKEN full-length enriched library, clone:6030447B10 product:unclassifiable, full insert sequence. [AK031519]	0.0944910450389527	5.21652224679182	0.470597026491255	0.643061730771535	0.816406770899443	-6.13214998263924	0.142857142857143	0	0.166666666666667	-0.107142857142857	-0.0714285714285714
630	AK031634	292	112	2740	GTTGACACTTGCAGAAGTTACAGGGCGCTGCTATTTTATACATGGCTGCGTTTAGAAATT	42513	0	A_52_P236528	4930431P19Rik	gb|Mus musculus 13 days embryo male testis cDNA, RIKEN full-length enriched library, clone:6030464A17 product:similar to GENERAL TRANSCRIPTION FACTOR [Homo sapiens], full insert sequence. [AK031634]	0.214240297282261	8.9678967249207	2.06061570470399	0.0526976821643399	0.201972137598216	-4.30490380796632	0.785714285714286	-0.785714285714286	0.738095238095238	0.785714285714285	0.607142857142857
631	AK031654	65	142	1786	TTTTTAACTTAGTGCCTTACAGTGTTAAGTAAAGCTACCGGCAGATCTGCCCGGCCTTTT	9914	0	A_55_P2078247	Ppp1r10	gb|Mus musculus 13 days embryo male testis cDNA, RIKEN full-length enriched library, clone:6030473A16 product:unclassifiable, full insert sequence. [AK031654]	0.604475129756283	4.66206439242585	2.71952759817709	0.0132635094338643	0.0889000594953393	-3.08490349826495	0.690476190476191	-0.80952380952381	0.738095238095238	0.607142857142857	0.428571428571428
632	AK031662	209	72	988	CTGGTGGCAGGTACTTTTATTTGTGTATCCATCTCCCTGGTGCCAGATATTTTTTGAATG	30639	0	A_55_P2145775	AK031662	gb|Mus musculus 13 days embryo male testis cDNA, RIKEN full-length enriched library, clone:6030474N09 product:unclassifiable, full insert sequence. [AK031662]	-0.597229266707605	6.98368660325748	-3.3225410549573	0.00342417292539278	0.0410156081620398	-1.84631222563921	-0.380952380952381	0.619047619047619	-0.142857142857143	-0.107142857142857	-0.357142857142857
633	AK031795	18	41	1378	GTGTCAGAGCACTAGCAAACATGTAACCATTTTAGTGCCTGAAAAATTTTTAGAGATAGT	2592	0	A_55_P2312654	BB070754	gb|Mus musculus 11 days embryo head cDNA, RIKEN full-length enriched library, clone:6230428O10 product:unclassifiable, full insert sequence. [AK031795]	0.4914151385525	6.83027820099444	3.31741942335898	0.00346458102021105	0.0412309053468308	-1.85714602628284	0.380952380952381	-0.428571428571429	0.119047619047619	0.178571428571429	0.428571428571428
634	AK031827	84	89	3176	CCTTAAAAATCCATCCCTACAGAGACACCTGCTGTCTTATTCCTAACCAGAGGAAGTCTA	12437	0	A_66_P113137	Gm3907	gb|Mus musculus adult male medulla oblongata cDNA, RIKEN full-length enriched library, clone:6330410G14 product:unclassifiable, full insert sequence. [AK031827]	0.281406989461668	5.89864009570017	1.85835420786635	0.0780227138383676	0.25128106143766	-4.6382874721916	0.452380952380952	-0.547619047619048	0.261904761904762	0.25	0
635	AK031919	200	62	3277	AATACAATTATTATTTCCTTTTGTTTCCCCATGGAGTCCAGGCATGATGGCATGGTGGAA	29166	0	A_55_P2371105	Sox2ot	gb|Mus musculus adult male medulla oblongata cDNA, RIKEN full-length enriched library, clone:6330444I21 product:hypothetical protein, full insert sequence. [AK031919]	0.32303494992051	9.47441268889567	1.44263546594416	0.164727965922403	0.386866733253579	-5.24444573377948	0.333333333333333	-0.547619047619048	0.285714285714286	0.392857142857143	-0.0357142857142857
636	AK031940	349	150	942	GGGATTCTCCAAGGAGAAATCAGATTGTTTTTGACAACAGGGCCTATGATTCATTACACA	50956	0	A_55_P2182324	AK031940	gb|Mus musculus adult male medulla oblongata cDNA, RIKEN full-length enriched library, clone:6330504A06 product:unclassifiable, full insert sequence. [AK031940]	0.0752684824781058	7.18907857653766	0.610281400876511	0.548603920486388	0.751787820751519	-6.05695516083921	0.19047619047619	0.0714285714285714	0.0238095238095238	-0.214285714285714	0
637	AK031951	203	140	2436	ATACTGGCCACCAGCAATTTGTGTTTCAAGCACTGATGATAAAATGGCTTCTTTCCTTTG	29879	0	A_55_P2033490	Ece2	gb|Mus musculus adult male medulla oblongata cDNA, RIKEN full-length enriched library, clone:6330509A19 product:ENDOTHELIN CONVERTING ENZYME-2 homolog [Mus musculus], full insert sequence. [AK031951]	0.00816475898599656	9.00579614673262	0.0418189152564819	0.967061113214878	0.98550163297178	-6.24263096454131	-0.214285714285714	0.0238095238095238	-0.404761904761905	-0.321428571428571	-0.25
638	AK031957	349	61	2049	GTAAAGCTAGCCTTGTGTTTCCTGTCCTTTACTGATACTTAACATGTTTTTCTCTAAGCT	50800	0	A_55_P2196027	6330509M05Rik	gb|Mus musculus adult male medulla oblongata cDNA, RIKEN full-length enriched library, clone:6330509M05 product:unclassifiable, full insert sequence. [AK031957]	0.0848433720312567	11.9538992155455	0.886620738169521	0.385906070004686	0.624157491514972	-5.85388932966752	0.166666666666667	0.142857142857143	-0.119047619047619	-0.214285714285714	-0.107142857142857
639	AK032244	8	57	2266	CGCACGCACAATTAAAAATAAATCTTGGCAAAGATCACATGAAATTGGGAGAGAATAGTA	1055	0	A_55_P2294059	2900035I09Rik	gb|Mus musculus adult male olfactory brain cDNA, RIKEN full-length enriched library, clone:6430510H04 product:unclassifiable, full insert sequence. [AK032244]	-0.126796696063797	7.03279943138161	-0.869387604987016	0.395033060635497	0.631920249405164	-5.86860101351083	-0.142857142857143	0.428571428571429	-0.0476190476190476	0.214285714285714	0.214285714285714
640	AK032296	287	143	4476	ACCCTACCAGACAGCAAAACAAAGGAATAAAAATCTGGTGGGGAATGTTGGGTCTGAAAA	41988	0	A_55_P2221647	AI605517	gb|Mus musculus adult male olfactory brain cDNA, RIKEN full-length enriched library, clone:6430517C21 product:unclassifiable, full insert sequence. [AK032296]	-0.238373306099966	9.15625312647905	-1.30165114028182	0.207949819473374	0.442796024305925	-5.42250384371144	0	0.571428571428572	0.166666666666667	0.107142857142857	0
641	AK032319	292	97	2499	TTTGGTATCATTCTACCGAAGACTTTGAGCCACAAAATAAACAGTCACGCTTATCTTTGC	42488	0	A_55_P2205226	6430519N07Rik	gb|Mus musculus adult male olfactory brain cDNA, RIKEN full-length enriched library, clone:6430519N07 product:unclassifiable, full insert sequence. [AK032319]	0.331227089865665	12.1498228856299	1.48205462588298	0.154037827517423	0.371878370146321	-5.19202002334247	0.380952380952381	-0.595238095238095	0.19047619047619	0.285714285714286	0.392857142857143
642	AK032322	351	25	3669	CAAAATTGCTCTCCGGATTTCGGAGGCCTGTACAACATTTTCTGTTGCATAGTAACTTGA	51023	0	A_55_P2013178	Atp2b3	gb|Mus musculus adult male olfactory brain cDNA, RIKEN full-length enriched library, clone:6430519O13 product:PLASMA MEMBRANE CALCIUM-TRANSPORTING ATPASE 3 (EC 3.6.3.8) (PMCA3) (PLASMA MEMBRANE CALCIUM PUMP ISOFORM 3) (PLASMA MEMBRANE CALCIUM ATPASE ISOFO	0.199266514942913	9.04267498305411	1.14062382728	0.26761083140025	0.509622834636107	-5.60693759654133	0.357142857142857	-0.452380952380952	0.19047619047619	0.321428571428571	0.0714285714285714
643	AK032368	265	154	541	CAACTGAATGAACACAATCTAAGCAAAGACCTCCTGGTGCCTATAGAATCCTACTGGCTT	38824	0	A_55_P2066219	Gm3455	gb|Mus musculus adult male olfactory brain cDNA, RIKEN full-length enriched library, clone:6430528A12 product:unclassifiable, full insert sequence. [AK032368]	-0.230343263093351	5.48611751660551	-1.28799013230763	0.212571980033662	0.448437417537276	-5.43895073794119	-0.523809523809524	0.0952380952380952	-0.571428571428572	-0.25	0.214285714285714
644	AK032506	330	132	522	ATAATCAAGAATGAATAATCCTAGGTCGGACTTTGCCTTCCACTGGGCAGAGCACCTTCT	48026	0	A_55_P2101266	6430573P05Rik	gb|Mus musculus adult male olfactory brain cDNA, RIKEN full-length enriched library, clone:6430573P05 product:unclassifiable, full insert sequence. [AK032506]	-0.206137150111349	5.20887239108747	-1.31058409669959	0.204970064457331	0.438892045671661	-5.41167073559853	-0.476190476190476	0.357142857142857	-0.380952380952381	0.0357142857142857	-0.142857142857143
645	AK032515	25	130	3677	TTGCCCTAGGAGAAGCCTCACGTGAAGTAGGAAGTACTAATGGAAGGGTGGAGACATGTC	3978	0	A_52_P319726	Cdc14a	gb|Mus musculus adult male olfactory brain cDNA, RIKEN full-length enriched library, clone:6430578A21 product:unclassifiable, full insert sequence. [AK032515]	0.603088539848633	6.01908042446947	2.99284147401933	0.00723548882870453	0.0620932146623158	-2.53398539486771	0.595238095238095	-0.547619047619048	0.5	0.464285714285714	0.178571428571429
646	AK032533	276	10	3092	CCCTCCCTCTTCTCAACCAGCTGTTTTGTTGTTGAATAAAAGCAACCATATTTTAAAAGC	40017	0	A_55_P2393483	6430584L05	gb|Mus musculus adult male olfactory brain cDNA, RIKEN full-length enriched library, clone:6430584L05 product:unclassifiable, full insert sequence. [AK032533]	-0.955437439467302	9.60178837848896	-4.0604453701938	0.000619412658952243	0.0161114005201373	-0.256564933107787	-0.452380952380952	0.523809523809524	-0.19047619047619	-0.357142857142857	-0.5
647	AK032546	266	89	1258	TTTGTGAAAGAAAAGCTTTGGATCTTTGCTTCTCAGCTGAGTCCCGACAGCCTCAAGGAT	38707	0	A_55_P2017739	6430590A10Rik	gb|Mus musculus adult male olfactory brain cDNA, RIKEN full-length enriched library, clone:6430590A10 product:unclassifiable, full insert sequence. [AK032546]	0.112393820595401	4.82683509383551	0.392204276328041	0.699089327540476	0.849410172148042	-6.16602667720143	0.5	-0.452380952380952	0.333333333333333	0.357142857142857	0
648	AK032580	325	5	2059	TATGGCCGCCTAGCCACTCTATTCCCTAGACAGGATCATGGAAAACAAGTAAATCTTGTG	47222	0	A_55_P2193760	6430601O08Rik	gb|Mus musculus adult male olfactory brain cDNA, RIKEN full-length enriched library, clone:6430601O08 product:similar to Pol protein (Fragment) [Mus musculus], full insert sequence. [AK032580]	-0.0209138156321771	6.37438257630776	-0.184010879925145	0.855872919877211	0.935103557838628	-6.22640513110329	-0.0476190476190476	0.0952380952380952	-0.333333333333333	-0.285714285714286	-0.285714285714286
649	AK032596	374	48	3143	AGACCACCTCTCGCTTTGTCTTATCCCTCCCAGCACCTGCTGACAAAGATGTTTCCTGAG	54215	0	A_51_P150014	Rrp7a	gb|Mus musculus adult male olfactory brain cDNA, RIKEN full-length enriched library, clone:6430628D06 product:hypothetical RNA-binding domain, RBD structure containing protein, full insert sequence. [AK032596]	-0.476209469819787	7.10693482063064	-3.77136848417286	0.00121405621174083	0.0230303895876758	-0.884270674677533	-0.714285714285714	0.428571428571429	-0.452380952380952	-0.25	0.0357142857142857
650	AK032614	54	75	2537	GACAGATTCCATATTCCGAATCTCATTATCCCAAATGTGTTCATTAAACAACTTCACAAC	8039	0	A_55_P2381821	6430706H07Rik	gb|Mus musculus adult male olfactory brain cDNA, RIKEN full-length enriched library, clone:6430706H07 product:unclassifiable, full insert sequence. [AK032614]	0.183771229458451	8.55823728879969	1.17710167480987	0.253086005856444	0.494654495042212	-5.56698880006569	0.261904761904762	-0.619047619047619	0.142857142857143	0.428571428571428	0.178571428571429
651	AK032716	76	24	2364	CCACTCTAAGCTAATAGTGTGTATGAACTGATTTGAAGGGTGAAAGGACTCAGTGTGGAT	11165	0	A_52_P255224	Gm5784	gb|Mus musculus 12 days embryo male wolffian duct includes surrounding region cDNA, RIKEN full-length enriched library, clone:6720413P18 product:hypothetical Alanine-rich region containing protein, full insert sequence. [AK032716]	0.0327437405701065	8.45818488090115	0.218855944985237	0.82899826642378	0.920343738264245	-6.21932028688441	0.0714285714285714	-0.119047619047619	0.142857142857143	0.642857142857143	0.821428571428571
652	AK032738	305	78	2865	AGCATGTTTTCCCACACAGAAAGCCTGGTAGTTGAGTTGTATATATTTAGTGTTAGGAGC	44471	0	A_55_P2244677	6720422M22Rik	gb|Mus musculus 12 days embryo male wolffian duct includes surrounding region cDNA, RIKEN full-length enriched library, clone:6720422M22 product:unclassifiable, full insert sequence. [AK032738]	0.253164278612376	10.0689837473796	1.61146692416248	0.122875405677634	0.325982200544982	-5.01216454125895	0.452380952380952	-0.619047619047619	0.238095238095238	0.392857142857143	0.571428571428571
653	AK032756	308	160	3623	ATAGTCTGTTGAGTTCAAAGCCGGACTGATCTACATTCAGAGTTCTTGGACAACCAGGGA	44906	0	A_55_P2122633	Airn	gb|Mus musculus 12 days embryo male wolffian duct includes surrounding region cDNA, RIKEN full-length enriched library, clone:6720429I20 product:Mus musculus Air, mRNA sequence, full insert sequence. [AK032756]	-0.130569030816863	7.81448930097463	-0.407024734682678	0.688348234410349	0.843048015109344	-6.16008546835076	-0.142857142857143	0.0952380952380952	-0.380952380952381	-0.214285714285714	0.0357142857142857
654	AK032775	55	157	2564	CTGAATTCTGTGATGCACACCTATCTTGTCCTTTGAATTTATGTAACATTTATTTTTGAT	8486	0	A_66_P140699	Gm6403	gb|Mus musculus 12 days embryo male wolffian duct includes surrounding region cDNA, RIKEN full-length enriched library, clone:6720435J04 product:plexin 2, full insert sequence. [AK032775]	0.0334598993612563	6.13380219675693	0.201363113591701	0.842465098868847	0.927701497739382	-6.22302954973246	0.238095238095238	0.0714285714285714	0.261904761904762	0.178571428571429	0.392857142857143
655	AK032850	258	24	1500	TGACTAGCCTATTTCCATACATAATATTAGTATCCCGATTCCTTTCTAAACTTCTCTGGC	37463	0	A_55_P2286650	6720462K09Rik	gb|Mus musculus 12 days embryo male wolffian duct includes surrounding region cDNA, RIKEN full-length enriched library, clone:6720462K09 product:unclassifiable, full insert sequence. [AK032850]	0.0751715825483021	10.7916216336399	0.771376973729047	0.449575107964496	0.675912772461706	-5.94715867989801	0.476190476190476	-0.333333333333333	0.166666666666667	0.0357142857142857	-0.0357142857142857
656	AK032893	367	88	1543	CTGAAAAGACCAAGTGCAACAAGTAGAAAATTACAGACTTTCATTTCCTGGGAAATCATA	53423	0	A_55_P2056557	AK032893	gb|Mus musculus 12 days embryo male wolffian duct includes surrounding region cDNA, RIKEN full-length enriched library, clone:6720468P07 product:glycine receptor, beta subunit, full insert sequence. [AK032893]	0.130668835671948	5.7336649644174	0.766088161995719	0.452644156795994	0.678409533809673	-5.95114792471732	0.261904761904762	-0.142857142857143	0.0714285714285714	0.142857142857143	0.0714285714285714
657	AK032901	45	55	1768	CTCCGTGTTCAACTGTGAAAACTGTGTTCTTGGGAACTATCTCTCCGGCTCCAACAAAAA	6830	0	A_51_P234728	Lpar6	gb|Mus musculus 12 days embryo male wolffian duct includes surrounding region cDNA, RIKEN full-length enriched library, clone:6720469P13 product:P2Y PURINOCEPTOR 5, full insert sequence. [AK032901]	0.288149382344827	10.4104691304953	2.80263972739901	0.0110494184560026	0.0797720219424639	-2.91957606202857	0.666666666666667	-0.80952380952381	0.619047619047619	0.714285714285714	0.5
658	AK032932	111	10	2708	GTTGTGGGTAAGTGAAAGACTACTATTTTTCTCAAACTTGCTAGGGACATATTTCATGAA	16373	0	A_55_P2211793	6720474J12Rik	gb|Mus musculus 12 days embryo male wolffian duct includes surrounding region cDNA, RIKEN full-length enriched library, clone:6720474J12 product:unclassifiable, full insert sequence. [AK032932]	0.210386852377876	8.37494412494894	1.87914359764261	0.0749985006152181	0.245769246578044	-4.60508795508452	0.738095238095238	-0.666666666666667	0.595238095238095	0.678571428571428	0.321428571428571
659	AK032954	253	39	2164	CTTGTTCAAGTTCAAACAACACTCCATGCCGAGGTACAGAATAAAGAAAAGGAGCAAAGT	36911	0	A_55_P1989708	Gm3052	gb|Mus musculus 12 days embryo male wolffian duct includes surrounding region cDNA, RIKEN full-length enriched library, clone:6720480N08 product:weakly similar to REVERSE TRANSCRIPTASE (FRAGMENT) [Sheep pulmonary adenomatosis virus], full insert sequence.	0.415944767221241	4.32953721163782	1.72388399931698	0.10027968547003	0.290034684772336	-4.84672178920624	0.666666666666667	-0.714285714285714	0.690476190476191	0.714285714285714	0.107142857142857
660	AK032962	218	44	2966	TATGTCAAGACCAGCATTCTACACAGAGCCTTGCTCCAAAAAGGATATTCCCAGCACTTG	31755	0	A_55_P2233373	D930023I05Rik	gb|Mus musculus 12 days embryo male wolffian duct includes surrounding region cDNA, RIKEN full-length enriched library, clone:6720482C12 product:unclassifiable, full insert sequence. [AK032962]	0.353823099848393	8.9363110904692	3.65255195175708	0.001599666668004	0.02667102232713	-1.14093007391987	0.738095238095238	-0.738095238095238	0.714285714285714	0.714285714285714	0.357142857142857
661	AK032964	281	132	2277	CTGTATGTTCCAGTAAATACTCATATGCATATGGTCAGCACTAAGGATTATGAGCTAAAA	41104	0	A_55_P2384701	6720482D04	gb|Mus musculus 12 days embryo male wolffian duct includes surrounding region cDNA, RIKEN full-length enriched library, clone:6720482D04 product:unclassifiable, full insert sequence. [AK032964]	-0.0324112308313644	9.47318396465482	-0.178207616582708	0.860367253809303	0.937713279436287	-6.2274664680674	0.0238095238095238	-0.0238095238095238	-0.119047619047619	0.142857142857143	0.75
662	AK033061	44	107	473	CTTCCAAATTGGGTATGTTTCCTATACCTACACATTCCTATACATTCGAGTTACTCTTTA	6631	0	A_51_P231557	7530428D23Rik	gb|Mus musculus adult male eyeball cDNA, RIKEN full-length enriched library, clone:7530428D23 product:weakly similar to EPHRIN TYPE-A RECEPTOR 5 PRECURSOR (EC 2.7.1.112) (TYROSINE-PROTEIN KINASE RECEPTOR EHK-1) (EPH HOMOLOGY KINASE-1) (BRAIN-SPECIFIC KINA	0.312039777817146	6.41297332597162	1.17431244764965	0.254175342162993	0.495599963999574	-5.57008190454006	0.761904761904762	-0.476190476190476	0.619047619047619	0.571428571428571	0.107142857142857
663	AK033078	75	110	1252	TTTCAGGTTTTGTAACAGTTCAGTAGTTAAAAGCACTTGTGGGCTGGAGAGACACCTCGG	11323	0	A_55_P2200029	Dleu2	gb|Mus musculus adult male cortex cDNA, RIKEN full-length enriched library, clone:7730401J12 product:inferred: deleted in lymphocytic leukemia, 2, full insert sequence. [AK033078]	0.0344293802936564	6.99065852482499	0.181101204831268	0.858125696882967	0.936431172216372	-6.22694150706819	0	-0.261904761904762	0.0238095238095238	0.357142857142857	0.392857142857143
664	AK033123	332	68	2293	ATTTGGGGAATCCTGCTAATTGATGAATAAATAATAGCCTCCCAAGAGTGGGGTGACCTC	48200	0	A_55_P2384671	AK033123	gb|Mus musculus 15 days embryo male testis cDNA, RIKEN full-length enriched library, clone:8030441M13 product:hypothetical protein, full insert sequence. [AK033123]	-0.0731102214405785	6.13233476371449	-0.410434326988249	0.685886588268481	0.841740655096902	-6.15868798832637	-0.142857142857143	0.19047619047619	-0.285714285714286	-0.428571428571428	-0.214285714285714
665	AK033136	333	24	2285	AGACTACACAGTGAGTTACAGGGCACTTGGTATATAGTGTTAGGCTCTATCTCTCTTTCT	48418	0	A_55_P2245442	9530048J24Rik	gb|Mus musculus 15 days embryo male testis cDNA, RIKEN full-length enriched library, clone:8030444H24 product:unclassifiable, full insert sequence. [AK033136]	0.257051715301237	7.50579942137692	1.42063376683112	0.170951619927537	0.395915174655137	-5.27321388614159	0.476190476190476	-0.404761904761905	0.19047619047619	0.142857142857143	0.142857142857143
666	AK033214	128	3	1911	TTCACTTCAGGTTAGCCTGGCAGAAAACTAGTTTCTTAAAATAATAACAATTCTTCTTTC	18696	0	A_55_P2116332	Gfm1	gb|Mus musculus 15 days embryo male testis cDNA, RIKEN full-length enriched library, clone:8030465C11 product:G elongation factor, full insert sequence. [AK033214]	-0.102730874936455	4.92024416018116	-0.425925305502593	0.674747968817366	0.836639513468452	-6.15219459309099	0.0952380952380952	0.166666666666667	-0.0238095238095238	-0.0357142857142857	0.464285714285714
667	AK033279	6	9	2266	GTTGGGGTGGAAATGTTATTGCTCTTTGTTTTCTTTATGCCCTTCTTACGTATTGTTTAT	647	0	A_55_P2251082	Qk	gb|Mus musculus 15 days embryo male testis cDNA, RIKEN full-length enriched library, clone:8030484F22 product:RIKEN cDNA 1110003F05 gene, full insert sequence. [AK033279]	-0.193985148640058	8.40148485441693	-1.13481430604124	0.269980006402154	0.512208260877183	-5.61319883524761	-0.19047619047619	0.30952380952381	-0.0238095238095238	0.392857142857143	0.392857142857143
668	AK033346	354	122	3825	CATGCAAACATACCTTGCTGAAGCAGCTAATATATTATGAGTAGATGTTTGCTTGTAGAT	51481	0	A_55_P2346619	8030498J20Rik	gb|Mus musculus 15 days embryo male testis cDNA, RIKEN full-length enriched library, clone:8030498J20 product:retinol dehydrogenase 1 (11-cis), full insert sequence. [AK033346]	0.26777066491505	5.43852563348278	1.47700581589336	0.155374532027874	0.373872518064324	-5.19879750000151	0.428571428571429	-0.547619047619048	0.142857142857143	0.285714285714286	0.285714285714286
669	AK033564	113	122	3159	GGAGTTCATCAGCAAACTGCAGGGACTGCTTGCTTATGTCTATTAAAAACACTTTGAGGC	16870	0	A_55_P2362635	Slc9a3	gb|Mus musculus adult male colon cDNA, RIKEN full-length enriched library, clone:9030624O13 product:SODIUM/HYDROGEN EXCHANGER 3 (NA(+)/H(+) EXCHANGER 3) (NHE-3) homolog [Rattus norvegicus], full insert sequence. [AK033564]	0.143307555002406	5.76530811149633	0.644623118053643	0.526556453879961	0.7361364197553	-6.03559879604765	0.404761904761905	0	0.142857142857143	0.142857142857143	0.642857142857143
670	AK033636	229	107	467	GGAGAAGAAAATCAAATGTGTATGAATAATTGAGCTGGGACCTTGAATAAACTTAACCCA	33583	0	A_55_P2175180	Gm2379	gb|Mus musculus adult male cecum cDNA, RIKEN full-length enriched library, clone:9130206D17 product:unclassifiable, full insert sequence. [AK033636]	-0.0518861297097279	4.92277629030402	-0.194587846307586	0.847694639560165	0.930960688739335	-6.22438359520011	-0.19047619047619	-0.0952380952380952	-0.142857142857143	-0.178571428571429	-0.571428571428571
671	AK033674	85	4	1109	GGCACCCCTATGTTAAATTCTGTTCCAACAACCTAATGCTTCATTATTGGAAGGGTGTCA	12573	0	A_55_P2039617	Far1	gb|Mus musculus adult male cecum cDNA, RIKEN full-length enriched library, clone:9130217P20 product:similar to MALE STERILITY PROTEIN 2-LIKE PROTEIN [Torpedo marmorata], full insert sequence. [AK033674]	0.444586927018319	7.38562454283991	2.9824443054311	0.00740620725943276	0.0629788398997539	-2.5553010627612	0.714285714285714	-0.761904761904762	0.642857142857143	0.714285714285714	0.5
672	AK033690	135	13	1805	GGTGGCTTGTGAGGTTATTTTTCCCCCTAATATTCTAGAAGAATAGAAGAATATTCTAGA	19875	0	A_55_P2387665	9130221J18Rik	gb|Mus musculus adult male cecum cDNA, RIKEN full-length enriched library, clone:9130221J18 product:unclassifiable, full insert sequence. [AK033690]	-0.380071514552089	4.47316803487463	-1.07728329133063	0.294280731607328	0.537554172852276	-5.67368629505318	-0.0714285714285714	0.476190476190476	-0.0714285714285714	-0.571428571428571	-0.607142857142857
673	AK033703	163	36	1438	CTTCTGTTGGGTGGTGGGCTAAAAGAGGGTTAACTCATTTAAGAATTTGAAAAATTAAAG	23931	0	A_55_P2320283	Hmga2-ps1	gb|Mus musculus adult male cecum cDNA, RIKEN full-length enriched library, clone:9130226K06 product:high mobility group AT-hook 2, pseudogene 1, full insert sequence. [AK033703]	-0.147951934529341	7.72242325733507	-1.24062351855203	0.229218106255648	0.467231687176734	-5.49484264236055	-0.5	0.119047619047619	-0.357142857142857	-0.142857142857143	-0.25
674	AK033778	313	21	2029	GGATGCCCTTGAATGAAATGGTGTGTTATCTCCTAAGAAAATGTATGACTAATAAAAGAC	45528	0	A_55_P2255449	AI663975	gb|Mus musculus adult male epididymis cDNA, RIKEN full-length enriched library, clone:9230106H08 product:unclassifiable, full insert sequence. [AK033778]	0.166841094577094	10.6651714015061	1.31266446663472	0.204280939070161	0.437835400074113	-5.40913896819788	0.523809523809524	-0.214285714285714	0.142857142857143	0	0.357142857142857
675	AK033985	284	137	2694	CTGCCTATAACCCATTACCCATTGCTCTATCAGTAAGCCAAATAAACTTGTTAATTCCTC	41399	0	A_55_P2241553	9330133O14Rik	gb|Mus musculus adult male diencephalon cDNA, RIKEN full-length enriched library, clone:9330133O14 product:unclassifiable, full insert sequence. [AK033985]	-0.373725586550373	9.0577064893623	-1.97586406799928	0.0622456593492564	0.22168975269957	-4.4473606498079	-0.285714285714286	0.428571428571429	-0.0238095238095238	-0.0714285714285714	0.214285714285714
676	AK034060	301	139	1910	CTGCATTCCATTTTACTGGTACTACCTCTGAAACATATTATCTCCTTAAAACCATATCAG	44003	0	A_55_P2143683	Gm9927	gb|Mus musculus adult male diencephalon cDNA, RIKEN full-length enriched library, clone:9330152L17 product:hypothetical protein, full insert sequence. [AK034060]	0.348459316391505	8.12435120957737	2.19446926986506	0.0402807278192874	0.1728086157265	-4.07235378912041	0.357142857142857	-0.619047619047619	0.142857142857143	0.285714285714286	0.285714285714286
677	AK034105	129	141	2154	TTTTCCTCATCTGCCTTGTTAAGCTGCGTTTGAGAGAGTCTTCATAATGGCAGCAATCCC	19226	0	A_55_P2410586	9330156P08Rik	gb|Mus musculus adult male diencephalon cDNA, RIKEN full-length enriched library, clone:9330156P08 product:unclassifiable, full insert sequence. [AK034105]	0.62773178085622	7.7142714210154	4.02737127681469	0.000669030277169794	0.0168690091638684	-0.328527847627369	0.928571428571429	-0.642857142857143	0.833333333333333	0.75	0.428571428571428
678	AK034149	79	27	2627	GCCTCTGCCATAATGAGTCCATGTGCTTTAGAAGTTCCACCTGTAATAAATAAATAAATA	11756	0	A_55_P2246650	9330159M07Rik	gb|Mus musculus adult male diencephalon cDNA, RIKEN full-length enriched library, clone:9330159M07 product:unclassifiable, full insert sequence. [AK034149]	-0.555349534185563	10.4719877290865	-4.75894895678088	0.000122369457667755	0.00740229118204077	1.26006379953161	-0.785714285714286	0.785714285714286	-0.738095238095238	-0.785714285714285	-0.607142857142857
679	AK034150	111	106	1995	GGGTTTTTGAGATCAGTTTTGTAAAATGTTTATACACCACCACATTCGTGAAGTGAAAAG	16548	0	A_55_P2400096	B230343J05Rik	gb|Mus musculus adult male diencephalon cDNA, RIKEN full-length enriched library, clone:9330159M15 product:unclassifiable, full insert sequence. [AK034150]	-0.0620557062408711	8.8372110853682	-0.431849338000679	0.670508389333341	0.833687559727534	-6.14964900831845	-0.119047619047619	0.285714285714286	-0.404761904761905	-0.357142857142857	-0.214285714285714
680	AK034152	376	28	3652	CACGAACAGGAGAATTGTGAATGGAAACCATCTTGAGTTAAACAGCAAGAGCACATCTCC	54472	0	A_55_P2349747	9330159N05Rik	gb|Mus musculus adult male diencephalon cDNA, RIKEN full-length enriched library, clone:9330159N05 product:hypothetical protein, full insert sequence. [AK034152]	-0.270654178720758	8.5296472801531	-0.463377729119766	0.648137392464721	0.819470558432198	-6.13552176462104	-0.0238095238095238	0.333333333333333	-0.0238095238095238	0.0357142857142857	0.25
681	AK034192	56	118	578	TTTGTTCTCAAATATTACATCTCAGTGTACTGGCCTGGGGAGAAGCAACCTGCTAGGTGA	8412	0	A_55_P1959673	Gm4491	gb|Mus musculus adult male diencephalon cDNA, RIKEN full-length enriched library, clone:9330162K03 product:unclassifiable, full insert sequence. [AK034192]	0.313136963165442	5.30632909348057	1.49789561580915	0.14990481523224	0.366388608346919	-5.17063649578532	0.523809523809524	-0.428571428571429	0.452380952380952	0.5	0.535714285714286
682	AK034224	118	24	2526	CAGTGAGCTAGAATGTAATGTCCACGTTCAGAAATCTGTATAGAATAAAGCCTCTTTACT	17282	0	A_55_P2025984	Anks1b	gb|Mus musculus adult male diencephalon cDNA, RIKEN full-length enriched library, clone:9330165B21 product:RIKEN cDNA C030032C09 gene, full insert sequence. [AK034224]	0.0632483563823989	11.9353243134018	0.417481644477697	0.680809980470995	0.838805496669291	-6.15576322874057	0.452380952380952	-0.428571428571429	0.357142857142857	0.535714285714286	0.714285714285714
683	AK034235	228	133	2040	CTTCTTGCTTTCAGTTTGTTTTCTGTAGTTTTAGTGATCTCAGATCAACTGTAGTCTGAA	33342	0	A_55_P2189858	3021401L19Rik	gb|Mus musculus adult male diencephalon cDNA, RIKEN full-length enriched library, clone:9330166I03 product:unclassifiable, full insert sequence. [AK034235]	0.203837734003804	4.96340830152064	0.981961119212951	0.337944545269943	0.580307881570303	-5.76773274503615	0.452380952380952	-0.285714285714286	0.404761904761905	0.571428571428571	0.285714285714286
684	AK034241	166	125	1836	TATTGGTAGTCATGTCAGTAAGTCCCAGATTAGCCAACACTACATCGTGAGATCCCGTCT	24371	0	A_55_P2197134	A930018M24Rik	gb|Mus musculus adult male diencephalon cDNA, RIKEN full-length enriched library, clone:9330167E06 product:unclassifiable, full insert sequence. [AK034241]	0.603500305987864	7.40459413771609	2.93014574219849	0.00832553258091798	0.0672793038295804	-2.66212228366815	0.428571428571429	-0.642857142857143	0.19047619047619	0.321428571428571	0.357142857142857
685	AK034247	243	68	1639	TTCTTTTAAAACTGCTTGCTTTGAACTGCTTGTCCTGTGGTCTCCACTACAGCTACCGAG	35520	0	A_55_P2207220	Gm10065	gb|Mus musculus adult male diencephalon cDNA, RIKEN full-length enriched library, clone:9330168G06 product:hypothetical protein, full insert sequence. [AK034247]	-0.226154705457598	7.1028939835844	-2.02149784322789	0.0569281563033537	0.211374566892166	-4.37113458679623	-0.452380952380952	0.357142857142857	-0.0952380952380952	-0.107142857142857	-0.214285714285714
686	AK034309	154	150	2491	TTTACAGCCTGCCTGCACTGTTGCTTTTCTCTCAAACTCTAATAAAATTGCCCTCTAACT	22699	0	A_55_P2326091	9330175M20Rik	gb|Mus musculus adult male diencephalon cDNA, RIKEN full-length enriched library, clone:9330175M20 product:unclassifiable, full insert sequence. [AK034309]	-0.281808334960376	10.9058224890666	-2.8444036414317	0.0100747325981964	0.0754883603628585	-2.83573657943474	-0.833333333333333	0.738095238095238	-0.761904761904762	-0.785714285714285	-0.607142857142857
687	AK034378	103	39	2338	GCATGTTAAGAAACAGTAGAAGTTGGGAAACGTGTCTACTGTTTATATGTGAATGAATGT	15262	0	A_55_P2258961	9330184L24Rik	gb|Mus musculus adult male diencephalon cDNA, RIKEN full-length enriched library, clone:9330184L24 product:unclassifiable, full insert sequence. [AK034378]	0.219816932007245	6.70837637781666	1.36731046209457	0.186822536176864	0.415734329700795	-5.34144565139996	0.690476190476191	-0.690476190476191	0.642857142857143	0.785714285714285	0.464285714285714
688	AK034487	250	12	1656	CGGATACAAATTCTGACATGCATGCCAAATGACTTGTTCTATAAATGACTTTTCTCATTG	36284	0	A_55_P2415910	9330199F22Rik	gb|Mus musculus adult male diencephalon cDNA, RIKEN full-length enriched library, clone:9330199F22 product:unclassifiable, full insert sequence. [AK034487]	0.186035353505416	6.51724471529565	0.711130653673055	0.485281858563917	0.704312305410615	-5.99106754054763	0.19047619047619	-0.0952380952380952	-0.119047619047619	-0.178571428571429	-0.214285714285714
689	AK034488	260	25	2013	CATGTGGTCTTGTCTAAGCCCCTCCCAAAAGCTTGTCTCAAATAAAAAGTAGAAAATGTT	37745	0	A_55_P2268022	9330199G10Rik	gb|Mus musculus adult male diencephalon cDNA, RIKEN full-length enriched library, clone:9330199G10 product:unclassifiable, full insert sequence. [AK034488]	-0.205356785457163	8.09893208757408	-1.50539276596945	0.147980745686857	0.363810141804141	-5.1604536970383	-0.880952380952381	0.619047619047619	-0.761904761904762	-0.785714285714285	-0.714285714285714
690	AK034559	21	41	2040	TTTGGACCCAGACTCTTCTAAAGTGTTTGTATTGCTATGACAAAATACTTGAGATAACCC	3211	0	A_55_P2142453	Gm3853	gb|Mus musculus 12 days embryo embryonic body between diaphragm region and neck cDNA, RIKEN full-length enriched library, clone:9430006F03 product:unclassifiable, full insert sequence. [AK034559]	-0.355000641379199	4.71532191989015	-1.36951199015916	0.186144815688954	0.414881193280897	-5.33867082061858	-0.595238095238095	0.380952380952381	-0.690476190476191	-0.857142857142857	-0.714285714285714
691	AK034586	382	37	2133	GATGCATGAAACAGGAAAGCCTTTGTTACATACAACTATTGCATTGAAGGTTGTCAACTT	55331	0	A_55_P2218334	9430011C21Rik	gb|Mus musculus 12 days embryo embryonic body between diaphragm region and neck cDNA, RIKEN full-length enriched library, clone:9430011C21 product:unclassifiable, full insert sequence. [AK034586]	0.253394063588965	9.29456967947962	1.61859416690189	0.121325016318528	0.323454389208575	-5.00192385267584	0.714285714285714	-0.333333333333333	0.547619047619048	0.357142857142857	-0.0357142857142857
692	AK034606	269	54	2232	AAGTTCTTTAACAAAAATTATTTAAATAAAAGTATCAGTCCTCCCCCACACCCAGCCCTC	39245	0	A_55_P2082570	AK034606	gb|Mus musculus 12 days embryo embryonic body between diaphragm region and neck cDNA, RIKEN full-length enriched library, clone:9430014E15 product:unclassifiable, full insert sequence. [AK034606]	-0.631485094874589	7.56145180155866	-3.64055875259331	0.0016447635790337	0.0270781671809005	-1.16677406353062	-0.571428571428572	0.333333333333333	-0.285714285714286	-0.25	-0.535714285714286
693	AK034691	213	68	908	ATGGAAATGACGCACCTGCAATTGGATTCTCTCACACAAAAGGGAAACACTCCCGTTCTA	31217	0	A_55_P2068600	9430025E04Rik	gb|Mus musculus 12 days embryo embryonic body between diaphragm region and neck cDNA, RIKEN full-length enriched library, clone:9430025E04 product:unclassifiable, full insert sequence. [AK034691]	-0.160571289981091	5.5827416560679	-0.860901978362761	0.399578461316014	0.635660795187041	-5.87574706642657	-0.166666666666667	0.142857142857143	-0.452380952380952	-0.464285714285714	-0.464285714285714
694	AK034708	316	132	1190	TAGGTGTGTCCTGAGTCCAGTGGTCACTTTGAAACTAAGTATCTGCTTTATCCAGTATTT	46004	0	A_52_P370746	1700084E18Rik	gb|Mus musculus 12 days embryo embryonic body between diaphragm region and neck cDNA, RIKEN full-length enriched library, clone:9430027D08 product:hypothetical protein, full insert sequence. [AK034708]	-0.0466296505233705	4.9889649897164	-0.152050306489264	0.88068307149304	0.94648345785924	-6.23182940029139	0.19047619047619	0.476190476190476	0	-0.142857142857143	0.607142857142857
695	AK034833	280	29	2615	TTCCCTCTTTGCTAGGCAGTAAAAATGGGTAAGAGTAAGTATGTGATGGAATGACGTAGT	40632	0	A_55_P2332771	Gm10848	gb|Mus musculus 12 days embryo embryonic body between diaphragm region and neck cDNA, RIKEN full-length enriched library, clone:9430045C13 product:hypothetical protein, full insert sequence. [AK034833]	-0.147684209141918	6.31617916279089	-0.453443442603863	0.655150730613557	0.823924506324966	-6.14007823770389	-0.261904761904762	0.0714285714285714	-0.30952380952381	-0.0714285714285714	0.214285714285714
696	AK034835	227	139	2367	GTGGGGTGCAGAGGGGAAACTAGGAAGGGGGCATTTGAAATGTAAATAAAATAACCAATT	33352	0	A_55_P2206269	9130403I23Rik	gb|Mus musculus 12 days embryo embryonic body between diaphragm region and neck cDNA, RIKEN full-length enriched library, clone:9430045F20 product:unclassifiable, full insert sequence. [AK034835]	-0.779381865189049	7.03751096938204	-4.03604480963505	0.00065564645975539	0.0166402753468233	-0.309658048372214	-0.714285714285714	0.785714285714286	-0.547619047619048	-0.5	-0.535714285714286
697	AK034854	87	47	4084	TTGTTAACTATATTCATTGGCAATTAAATATTAGCTGTGCCCAAGACAATTCCTTGGCCA	12938	0	A_55_P2370219	2810429I04Rik	gb|Mus musculus 12 days embryo embryonic body between diaphragm region and neck cDNA, RIKEN full-length enriched library, clone:9430048F07 product:unclassifiable, full insert sequence. [AK034854]	-0.106802080309698	4.9403222146962	-0.32951356495261	0.745221512200871	0.876394567558674	-6.18875441806984	-0.571428571428572	0.142857142857143	-0.595238095238095	-0.678571428571428	-0.607142857142857
698	AK034922	158	12	2998	ATTTCATGTAAACCAAGTATGGTGGTTTGAATAGGAATGGCCACCATAGCCCCTGAGTGT	23029	0	A_55_P2301713	9430062P05Rik	gb|Mus musculus 12 days embryo embryonic body between diaphragm region and neck cDNA, RIKEN full-length enriched library, clone:9430062P05 product:unclassifiable, full insert sequence. [AK034922]	-0.366094145729808	4.29058664827054	-1.15788767756908	0.260661378967444	0.50196062029583	-5.5881671455751	-0.30952380952381	0.428571428571429	-0.119047619047619	-0.357142857142857	-0.714285714285714
699	AK035008	238	9	1625	ATTCAACCCCTCCCACTCTAGGAACCCTTTCTCATTTTTCTTTTAATAAATACGAGTTCA	34551	0	A_66_P123028	LOC432754	gb|Mus musculus 12 days embryo embryonic body between diaphragm region and neck cDNA, RIKEN full-length enriched library, clone:9430073G04 product:unclassifiable, full insert sequence. [AK035008]	-0.591525397150441	7.88677650731052	-3.47416244244702	0.00241652159644204	0.0334239154612693	-1.52386553367436	-0.619047619047619	0.690476190476191	-0.571428571428572	-0.714285714285714	-0.357142857142857
700	AK035181	335	160	2242	TTCATTGGATCAAAGGTTGGTGTGCCCCGCTATCTTACATCCTCAACATCCAGAAGAAAG	48952	0	A_66_P136021	Nsun7	gb|Mus musculus 12 days embryo embryonic body between diaphragm region and neck cDNA, RIKEN full-length enriched library, clone:9430096N11 product:hypothetical protein, full insert sequence. [AK035181]	-0.0415107103532666	6.46246167032056	-0.375132026227669	0.711543175532047	0.856933523503267	-6.17260173421804	-0.30952380952381	0.380952380952381	-0.333333333333333	-0.571428571428571	-0.642857142857143
701	AK035202	242	99	1957	AATCTGGGGCCCCCTTCTGCATATTTTACACAGATGTATGCTGACAAAACACCTGTACAC	35286	0	A_55_P2286675	9430099O15Rik	gb|Mus musculus 12 days embryo embryonic body between diaphragm region and neck cDNA, RIKEN full-length enriched library, clone:9430099O15 product:unclassifiable, full insert sequence. [AK035202]	0.199090101751511	7.45095973718399	2.15046064338605	0.0440338498386919	0.181931614731943	-4.14979461565895	0.5	-0.404761904761905	0.238095238095238	0.25	0.535714285714286
702	AK035394	120	4	1308	GGATGTCTCCTTCTGCCTTCAACAATAGTCCAAAGTCAATAATTTGAAGTAGTTATTTTG	17538	0	A_55_P2250424	9530029O12Rik	gb|Mus musculus adult male urinary bladder cDNA, RIKEN full-length enriched library, clone:9530029O12 product:unclassifiable, full insert sequence. [AK035394]	0.117083794213579	10.8733351481222	1.47006759471453	0.157226921657997	0.376182768967383	-5.20808133819718	0.690476190476191	-0.690476190476191	0.642857142857143	0.785714285714285	0.464285714285714
703	AK035396	305	86	1775	TAGAGAAAAATGAGCTTAAAAATCCGGAGCAAAAGAGGGGTGGTCCCTGAGAAGTCAGTG	44486	0	A_55_P2088720	AK035396	gb|Mus musculus adult male urinary bladder cDNA, RIKEN full-length enriched library, clone:9530030H05 product:unclassifiable, full insert sequence. [AK035396]	-0.121348509321317	10.427837955985	-1.03869529807533	0.311442248454163	0.5544657735738	-5.71269535287836	-0.30952380952381	0.333333333333333	-0.428571428571429	-0.107142857142857	0.142857142857143
704	AK035477	248	158	1909	ATATTTTAAAGTGTATGTCAAGCAAGAGTGGCCAGAGCTGTTAGGGGAATCTTGGCAGCG	36251	0	A_55_P2262753	9530053J19Rik	gb|Mus musculus adult male urinary bladder cDNA, RIKEN full-length enriched library, clone:9530053J19 product:unclassifiable, full insert sequence. [AK035477]	0.129678772786853	10.6541479439008	1.31447459470886	0.203682809525037	0.436963555089609	-5.40693335591333	0.452380952380952	0.0476190476190476	0.285714285714286	0.357142857142857	0.714285714285714
705	AK035593	318	91	2280	GCGGCATTCACTGTTTGTCATGCTGGACCATGCAGTGTACGTTTTTATTTTGTTTTTCTT	46217	0	A_55_P2345776	N4bp2l1	gb|Mus musculus adult male urinary bladder cDNA, RIKEN full-length enriched library, clone:9530073H14 product:unclassifiable, full insert sequence. [AK035593]	0.00160324335859396	7.7574926627139	0.0127301212251836	0.989970268254403	0.995380523992446	-6.24343346589012	0.119047619047619	0.261904761904762	-0.142857142857143	-0.142857142857143	0.428571428571428
706	AK035630	273	73	2272	TACAAGCTTGCAGAATTTGCAAGGTCATTTAGAGAAATAAAATGACCCAAGCTCCAGCCT	39843	0	A_55_P2326647	9530078M16Rik	gb|Mus musculus adult male urinary bladder cDNA, RIKEN full-length enriched library, clone:9530078M16 product:unclassifiable, full insert sequence. [AK035630]	0.0477337827877493	5.60473298521717	0.240549782821077	0.812372637621659	0.911890038799542	-6.21429352353072	0.0476190476190476	-0.119047619047619	0.166666666666667	0.464285714285714	0.142857142857143
707	AK035677	171	116	1808	GGCTCCCATGGGCACTAGACATGCAGACATAAAATACACATAAAATAGAAATAAATCTTA	25234	0	A_55_P2374292	9530085L11Rik	gb|Mus musculus adult male urinary bladder cDNA, RIKEN full-length enriched library, clone:9530085L11 product:unclassifiable, full insert sequence. [AK035677]	0.439781925687905	6.18118262018148	3.56827023218431	0.00194445200624388	0.0295011719766547	-1.32226410613758	0.833333333333333	-0.738095238095238	0.761904761904762	0.785714285714285	0.607142857142857
708	AK035720	1	47	576	TTTGGTGTTGTTGACCACTGAAGACGAATTTGAATAGGAGTTTCAAAGACTGACAGGCCC	89	0	A_55_P2036031	Gm2675	gb|Mus musculus adult male urinary bladder cDNA, RIKEN full-length enriched library, clone:9530095P05 product:unclassifiable, full insert sequence. [AK035720]	0.452330483610498	4.43924534665069	1.83494187746556	0.0815559550994432	0.257720101695724	-4.67536961163593	0.666666666666667	-0.166666666666667	0.523809523809524	0.5	0.75
709	AK035725	3	20	1945	TGGCAGACATTCACTCTGTAAGACAAATGCTTCATGATTCATTTAGGGACCTAGAAATAT	352	0	A_51_P180176	Gm16223	gb|Mus musculus adult male urinary bladder cDNA, RIKEN full-length enriched library, clone:9530096H18 product:itchy, full insert sequence. [AK035725]	-0.835151258303505	6.08030629492162	-3.02766385603751	0.00669094876473713	0.0595246065369572	-2.4624100851131	-0.380952380952381	0.619047619047619	-0.0714285714285714	-0.0357142857142857	-0.142857142857143
710	AK035757	376	50	1099	CAGTGATTAGAATAGTGTTTAGCAGGCCACTATTAGGTTCTTAAACATTTATTGAACGAC	54513	0	A_55_P2008121	9630001P10Rik	gb|Mus musculus 16 days neonate cerebellum cDNA, RIKEN full-length enriched library, clone:9630001P10 product:unclassifiable, full insert sequence. [AK035757]	0.248337556737377	5.91980140458617	0.485263071878507	0.6328057716425	0.80950446177275	-6.12514344197491	0.0714285714285714	-0.214285714285714	-0.214285714285714	-0.178571428571429	0.0357142857142857
711	AK035765	335	97	2682	TTCACAACCCTCTGGGGTGGATTTTGTGATCTCCTTTTTACAAATAAAAGTCTGAAACTC	48841	0	A_55_P2360271	9530056K15Rik	gb|Mus musculus 16 days neonate cerebellum cDNA, RIKEN full-length enriched library, clone:9630002I21 product:unclassifiable, full insert sequence. [AK035765]	-0.561681226964355	9.18208527287484	-1.27546945763762	0.216878128099298	0.452745313297576	-5.45389672338119	-0.166666666666667	-0.19047619047619	-0.285714285714286	0.0714285714285714	0.214285714285714
712	AK035805	343	18	1540	TGTGGTGTGTACCGTTCTACCATTTTGTGGACTAAACAAAAGAGGAATCTTGTATTTTTA	49860	0	A_55_P2367415	A630026N12Rik	gb|Mus musculus 16 days neonate cerebellum cDNA, RIKEN full-length enriched library, clone:9630005N12 product:unclassifiable, full insert sequence. [AK035805]	-0.0565731969644876	8.30727493161213	-0.420130121290777	0.678906126095573	0.838380197895764	-6.15465142439488	0	0.0714285714285714	-0.0714285714285714	0.178571428571429	0.5
713	AK035813	380	99	2924	AGTACCTGCTAAAGGTTTCTTTTCCCTTTTACTTCCCTTTCTCAGTATATTCAAAGATGC	55160	0	A_55_P2165969	Ncor1	gb|Mus musculus 16 days neonate cerebellum cDNA, RIKEN full-length enriched library, clone:9630006N21 product:Nuclear receptor co-repressor 1 (N-CoR1) (N-CoR) homolog [Homo sapiens], full insert sequence. [AK035813]	-0.0609246008369002	8.67232883122382	-0.548382386181279	0.589548343210664	0.780592604121848	-6.09260164478409	-0.357142857142857	0.452380952380952	-0.547619047619048	-0.428571428571428	-0.0357142857142857
714	AK035822	298	123	3975	TTCAAATCACCATAGCTACATAGGGAGCTCTAGATCTTGTGTTATAGGGAGACCTGTTTC	43403	0	A_55_P2395911	D2Ertd295e	gb|Mus musculus 16 days neonate cerebellum cDNA, RIKEN full-length enriched library, clone:9630008E13 product:unclassifiable, full insert sequence. [AK035822]	-0.022385508279978	8.56149969726932	-0.120683206433763	0.905155978717974	0.957333981279898	-6.23615194973665	0.0714285714285714	0.119047619047619	-0.285714285714286	-0.25	0.214285714285714
715	AK035826	165	103	1442	GCGAGGTACAGTGTATGAAAGGATAAACTTTTCTCAAGCAGTGGAATAAAAAAGAAATTC	24335	0	A_55_P2243828	LOC552901	gb|Mus musculus 16 days neonate cerebellum cDNA, RIKEN full-length enriched library, clone:9630008J17 product:unclassifiable, full insert sequence. [AK035826]	0.422589562877411	6.86074062769916	1.64121860409085	0.116512305726848	0.315826613563666	-4.96919027637207	0.119047619047619	-0.333333333333333	-0.119047619047619	0	0.107142857142857
716	AK035840	94	16	3327	GCCATGGCACACAGTGGAGTGTTCTTTCTCTCTCTCACACACACATAACAAGTAAATACA	13760	0	A_55_P2409306	9030624J02Rik	gb|Mus musculus 16 days neonate cerebellum cDNA, RIKEN full-length enriched library, clone:9630009L01 product:hypothetical protein, full insert sequence. [AK035840]	-1.22243651992176	7.57898642551658	-4.03917635526912	0.000650880293892391	0.0165861148163166	-0.302844784033613	-0.333333333333333	0.476190476190476	-0.0952380952380952	-0.178571428571429	-0.428571428571428
717	AK035845	144	54	1828	ATTTTTACTTTTAAAAACACCTGGCATGCGGAGTTGGCTCAGTGGTAGAGGGCTTGCCTA	21099	0	A_55_P2296118	9630010G10Rik	gb|Mus musculus 16 days neonate cerebellum cDNA, RIKEN full-length enriched library, clone:9630010G10 product:unclassifiable, full insert sequence. [AK035845]	0.0424684438972029	13.7054669997528	0.557186499019885	0.583632912690402	0.776141786424736	-6.08775613702193	0.404761904761905	0.0238095238095238	0.142857142857143	-0.142857142857143	-0.321428571428571
718	AK035916	383	19	2057	GGACACTTAGATTCTAGGACAGTCAACTGATTCATCCTAATTTGGACTAATAAAATTTGG	55580	0	A_55_P2328013	9630017O17	gb|Mus musculus 16 days neonate cerebellum cDNA, RIKEN full-length enriched library, clone:9630017O17 product:unclassifiable, full insert sequence. [AK035916]	0.207594638467625	5.05782718500223	1.07729810537233	0.294274276828412	0.537554172852276	-5.67367107699192	0.30952380952381	-0.261904761904762	0.0476190476190476	0.178571428571429	0.642857142857143
719	AK035942	174	132	4403	GCCTCGATTTTGAACTTCTGGCCTCCAGCGCTATGACAGAATAAATGATGTTTTTAAGTC	25546	0	A_55_P2274134	9030625N01Rik	gb|Mus musculus 16 days neonate cerebellum cDNA, RIKEN full-length enriched library, clone:9630020A13 product:Ras and a-factor-converting enzyme 1 homolog (S. cerevisiae), full insert sequence. [AK035942]	-0.168208339468753	6.95625372699496	-1.53412522708574	0.14079421009595	0.353395396305129	-5.12105976652709	0	0.547619047619048	-0.142857142857143	-0.0714285714285714	0.392857142857143
720	AK035945	235	110	517	GCCAGTGTTTTCCTACTTACTGCATCTTGGATTAGTTTGCTGCCATTTTGAAGAGTTTGC	34442	0	A_55_P2126615	Nav3	gb|Mus musculus 16 days neonate cerebellum cDNA, RIKEN full-length enriched library, clone:9630020C08 product:unclassifiable, full insert sequence. [AK035945]	0.102517440200684	9.33891281115034	0.517910657158856	0.610248801498134	0.794744065093321	-6.10879415538977	0.5	0.0952380952380952	0.523809523809524	0.214285714285714	0.0714285714285714
721	AK035992	291	78	2395	CAACACAAGAGGGGTTGGAAACAATATAGTGGGTGAATATAGAATTGATTATTAGGGGGT	42454	0	A_55_P2196417	AK035992	gb|Mus musculus 16 days neonate cerebellum cDNA, RIKEN full-length enriched library, clone:9630025F12 product:unclassifiable, full insert sequence. [AK035992]	0.268212488826576	5.43083105321852	1.56433827864226	0.133551477982745	0.342028338470547	-5.07901138203646	0.214285714285714	-0.619047619047619	0.19047619047619	0.178571428571429	-0.357142857142857
722	AK036139	68	125	3904	GGACAACAAAATAACAAGACCCTGTCTGTCAAATTTTGTGAAACTAAATACAGGAAGAAG	10177	0	A_55_P2386095	9630039A02Rik	gb|Mus musculus 16 days neonate cerebellum cDNA, RIKEN full-length enriched library, clone:9630039A02 product:chromobox homolog 3 (Drosophila HP1 gamma), pseudogene3, full insert sequence. [AK036139]	0.251597160246652	9.32093805200478	1.13868160948006	0.268401167275842	0.510471231867127	-5.60903393516437	0.119047619047619	-0.333333333333333	-0.119047619047619	0	0.107142857142857
723	AK036265	31	46	1734	TTTATACCCATTTCCTGGTACCCAGAGCGCTGAAGACAGGGAGAATCCTGAAAATAGAAC	4732	0	A_55_P1957997	LOC100047123	gb|Mus musculus 16 days neonate cerebellum cDNA, RIKEN full-length enriched library, clone:9630050E20 product:unclassifiable, full insert sequence. [AK036265]	-0.439912339464009	8.44096517350772	-3.62481318556175	0.00170588412707171	0.0276776393640395	-1.20068445430199	-0.666666666666667	0.904761904761905	-0.571428571428572	-0.5	0.0357142857142857
724	AK036277	180	82	3341	GAATGTAATTCTCGCCTCGACCCTATAAATACAACTTTGCTAAAGGTAGTGTATTTGCTC	26319	0	A_52_P518233	Ndrg3	gb|Mus musculus 16 days neonate cerebellum cDNA, RIKEN full-length enriched library, clone:9630053D03 product:N-myc downstream regulated 3, full insert sequence. [AK036277]	-0.0397040901101953	10.2174884675893	-0.406652198005883	0.688617413453893	0.843113031796805	-6.16023746463884	-0.214285714285714	0.380952380952381	-0.285714285714286	-0.607142857142857	-0.214285714285714
725	AK036290	138	109	2471	GTTGGAACTCTTCAAAATGGGGGAAGTATATGTTTAGGTTAATAGAAACACTTTCTTGGT	20330	0	A_55_P2401971	AU015680	gb|Mus musculus 16 days neonate cerebellum cDNA, RIKEN full-length enriched library, clone:9630054C12 product:unclassifiable, full insert sequence. [AK036290]	0.0266656211384788	8.64537746743914	0.156678540691866	0.877081830470284	0.94469548743017	-6.23110761768448	-0.119047619047619	-0.30952380952381	-0.238095238095238	0	0.107142857142857
726	AK036325	88	57	4373	TCCACATACATGTAAATGCATGTGCATACCAAAGAGAGAGAAAAGGAGAGAGAGAGACAG	12957	0	A_55_P2370250	Syn3	gb|Mus musculus 16 days neonate cerebellum cDNA, RIKEN full-length enriched library, clone:9630056N24 product:unclassifiable, full insert sequence. [AK036325]	-0.578017512425862	8.10974260878058	-1.4033043419754	0.175985989323064	0.402023600401038	-5.29562120503122	-0.0714285714285714	0.0952380952380952	-0.0476190476190476	0.0357142857142857	-0.321428571428571
727	AK036349	25	141	3157	GATGATACAGCTGGTTTTGAGTCATTTTCCCTTCTGTAAGTAACCCCAATAAAACTCAAA	3996	0	A_55_P2362645	4930568G15Rik	gb|Mus musculus 16 days neonate cerebellum cDNA, RIKEN full-length enriched library, clone:9630059M20 product:unclassifiable, full insert sequence. [AK036349]	0.0872042135062143	5.08375805843731	0.413237340993652	0.683865561827347	0.840661076209884	-6.15753054652754	-0.0714285714285714	-0.0952380952380952	-0.30952380952381	-0.0357142857142857	0.142857142857143
728	AK036481	46	65	1748	CCCCCAGTTTTTAAAAACAAGGTGTTCCTTGATTTATAATCCTTCTTGTTTATGCTGTGT	6850	0	A_55_P2154208	Zc3hav1	gb|Mus musculus adult male bone cDNA, RIKEN full-length enriched library, clone:9830115L13 product:unclassifiable, full insert sequence. [AK036481]	0.198648856893282	8.73581881866567	1.29074332772387	0.211634068118477	0.447033006027018	-5.43564778892492	-0.0476190476190476	-0.0714285714285714	-0.30952380952381	-0.107142857142857	0.142857142857143
729	AK036632	2	63	3210	GGTGCTCGATTTCTAGTTATCATAAGGAAAGCAATAGCAGTTTTAAAGTCTTTTTCCTTC	122	0	A_55_P2383283	2310001H17Rik	gb|Mus musculus adult male bone cDNA, RIKEN full-length enriched library, clone:9830143P17 product:unclassifiable, full insert sequence. [AK036632]	0.115478943796968	4.69562873159017	0.307396540957669	0.761745494597164	0.884788794656369	-6.19584137835581	-0.166666666666667	-0.476190476190476	-0.19047619047619	-0.214285714285714	-0.464285714285714
730	AK036640	225	90	2463	TAACAAGGACATGTTTGTTTTCTCCCTGGAAGAGCCTCATTTCCAAGAACCCCACCATGT	32977	0	A_55_P1966359	Itgb2l	gb|Mus musculus adult male bone cDNA, RIKEN full-length enriched library, clone:9830144L20 product:integrin beta 2-like, full insert sequence. [AK036640]	0.0173026318740304	4.46332141883245	0.0573674316970924	0.954826435971549	0.979833149961906	-6.24185106564194	0.0952380952380952	-0.0476190476190476	0.0952380952380952	-0.178571428571429	0.285714285714286
731	AK036683	238	36	2863	GTATCTATCACCTAACTTCCTTATTTTCTTCTGTAATGTAAATCTGATGCTCGCTTTGGA	34598	0	A_55_P1954643	2310081J21Rik	gb|Mus musculus adult male bone cDNA, RIKEN full-length enriched library, clone:9830162J21 product:unclassifiable, full insert sequence. [AK036683]	-0.62844934748586	5.9008154136694	-3.04317861169821	0.00646129330691155	0.0582776702458313	-2.43043099819092	-0.761904761904762	0.571428571428572	-0.595238095238095	-0.357142857142857	-0.5
732	AK036791	285	30	2136	CCAAGGGCCTTTAGAGTGATAGCATCGGATGTTGTTTATTTTATGATGAAAAGTCTCAAG	41500	0	A_51_P272735	Gm7968	gb|Mus musculus adult female vagina cDNA, RIKEN full-length enriched library, clone:9930010I05 product:unclassifiable, full insert sequence. [AK036791]	0.287150462260351	8.07177287453279	1.99670862225728	0.0597640847229081	0.217023253258879	-4.41268258113869	0.666666666666667	-0.642857142857143	0.5	0.571428571428571	0.607142857142857
733	AK036888	289	135	61	TATGTGGATCCAATCTTGACCCTCTCCTGCTCCACTTTCCAGGTCTGGAACTTCCCTCAA	42270	0	A_55_P2091039	Gm6209	gb|Mus musculus adult female vagina cDNA, RIKEN full-length enriched library, clone:9930021P14 product:unclassifiable, full insert sequence. [AK036888]	-0.987543941823295	8.32386405766377	-4.88796034968878	9.09347221600763e-05	0.00654792569315504	1.53770302199652	-0.476190476190476	0.5	-0.333333333333333	-0.428571428571428	-0.571428571428571
734	AK036896	361	141	2002	CATGCCTCGGAATCCAGGCTTCGTGCTTACTTTCATAGCTGATAGGGAAATATGGGAATT	52658	0	A_55_P2025820	Plcb4	gb|Mus musculus adult female vagina cDNA, RIKEN full-length enriched library, clone:9930022F01 product:unclassifiable, full insert sequence. [AK036896]	0.138749464853735	9.23649344733411	0.862793466910093	0.398562343883097	0.6347519294988	-5.87415978888102	0.238095238095238	0	-0.0714285714285714	0.0357142857142857	0.357142857142857
735	AK036897	338	82	825	ATTTGAATCACCAGGACAGAGCCTTCCTCCGTTGCACAGTGGCCGTCCTGATGGAGTTGC	49103	0	A_55_P2001334	Gpr31c	gb|Mus musculus adult female vagina cDNA, RIKEN full-length enriched library, clone:9930022F21 product:similar to G PROTEIN COUPLED RECEPTOR [Mus musculus], full insert sequence. [AK036897]	-0.299528009717461	5.95598033873507	-1.27923914241496	0.215574590102344	0.451596541885775	-5.44940975589859	-0.380952380952381	0.238095238095238	-0.19047619047619	0.0714285714285714	0.392857142857143
736	AK036921	252	88	2523	GTCTCACCTGTAGTGAAAATGAATGAAAAACTCTCAGACTTTTATAAGCATCCTCAAGTT	36707	0	A_55_P2301063	9930024M15Rik	gb|Mus musculus adult female vagina cDNA, RIKEN full-length enriched library, clone:9930024M15 product:unclassifiable, full insert sequence. [AK036921]	0.0539189345875073	9.05728646847098	0.431048500868115	0.671080858405769	0.833936967608024	-6.14999514778118	-0.0714285714285714	-0.261904761904762	-0.214285714285714	0.0714285714285714	0.214285714285714
737	AK036927	336	123	2212	TGTCTTGATCTCTAAAAGTGAATATGGCTATACCAACTTTCTGGGGGAAAATTACAAAGT	48887	0	A_55_P2009305	Chst9	gb|Mus musculus adult female vagina cDNA, RIKEN full-length enriched library, clone:9930026E19 product:unclassifiable, full insert sequence. [AK036927]	0.367651901282486	5.08471713900214	1.6590638533222	0.112831031929347	0.309996521171073	-4.9431308708737	0.547619047619048	-0.690476190476191	0.404761904761905	0.142857142857143	-0.392857142857143
738	AK036976	70	115	3031	GGGTGAGTATGGGAGACTTTTGGTATAGCATTGGAAATGTAAATGAGCTAAATACATAAT	10448	0	A_55_P2102738	AK036976	gb|Mus musculus adult female vagina cDNA, RIKEN full-length enriched library, clone:9930032A20 product:unclassifiable, full insert sequence. [AK036976]	-0.343124617383388	16.7120392144897	-2.35287730581175	0.0290663570244167	0.142051413259894	-3.78615917224582	-0.619047619047619	0.380952380952381	-0.5	-0.0714285714285714	-0.214285714285714
739	AK037146	160	40	1931	GACATTGTATGTTAACTTTATGTCTCTGTGGGAAACGTATTTGCTGTAAAATATGTGTCC	23367	0	A_55_P2257670	A030001D16Rik	gb|Mus musculus 6 days neonate skin cDNA, RIKEN full-length enriched library, clone:A030001D16 product:unclassifiable, full insert sequence. [AK037146]	0.122916430081524	6.17144781005394	0.654781650807672	0.520129165812123	0.730951439600341	-6.02906683899506	0.523809523809524	-0.285714285714286	0.476190476190476	0.642857142857143	0.392857142857143
740	AK037150	36	144	3546	GAAATAAAGTCATATGGAAAACACCCAGCACAAAGCTGACTGTGTGAATGAGTCAAAGGC	5498	0	A_55_P2144736	Prelp	gb|Mus musculus 6 days neonate skin cDNA, RIKEN full-length enriched library, clone:A030001H09 product:proline arginine-rich end leucine-rich repeat, full insert sequence. [AK037150]	0.227019514364905	4.67144775102155	0.843965732074952	0.408751344451529	0.642920284979787	-5.88981559694182	0.214285714285714	-0.476190476190476	0.261904761904762	0.285714285714286	-0.178571428571429
741	AK037200	336	89	510	TCTTTTTATTTCTTACAGATTTGTGTGACCAAAGGGGCATCACCGGCCTCCTGGTTTCTG	48828	0	A_55_P1982553	AK037200	gb|Mus musculus 6 days neonate skin cDNA, RIKEN full-length enriched library, clone:A030009B01 product:unclassifiable, full insert sequence. [AK037200]	-0.299364724071077	5.51520256682828	-2.24352968778121	0.036442618228473	0.162033139680344	-3.98493532570179	-0.619047619047619	0.523809523809524	-0.404761904761905	-0.178571428571429	0.142857142857143
742	AK037310	208	39	1918	TATAGGTCAGCACATGACAGAGGCTTCATGGGAGCAAGAGATGTGATTGGTATTGAGTCA	30288	0	A_55_P2214348	4930469K13Rik	gb|Mus musculus 16 days neonate thymus cDNA, RIKEN full-length enriched library, clone:A130005E13 product:unclassifiable, full insert sequence. [AK037310]	0.912220047839127	6.02510379438123	5.69636218369611	1.46250778608941e-05	0.00459154319442771	3.24155953704131	0.595238095238095	-0.904761904761905	0.523809523809524	0.642857142857143	0.428571428571428
743	AK037357	243	39	3228	CTCCAGGGAAACATTACCATGAAGAAATCTAAAAGGGAGACAAATTAATTTCATTATCGC	35468	0	A_55_P2290914	Trav3n-3	gb|Mus musculus 16 days neonate thymus cDNA, RIKEN full-length enriched library, clone:A130010C18 product:unclassifiable, full insert sequence. [AK037357]	-0.127763747034567	5.15729030462828	-0.575880089847814	0.571172436539471	0.767901977344339	-6.07722026652629	-0.19047619047619	0.0238095238095238	-0.404761904761905	-0.0357142857142857	0.357142857142857
744	AK037392	144	65	2263	TGTATTATCCTTCTCCTCTGTGACTGTCTCCATACTTAATAAAGTCACTAGCTTTGCTTC	21119	0	A_55_P2385749	A130014A01Rik	gb|Mus musculus 16 days neonate thymus cDNA, RIKEN full-length enriched library, clone:A130014A01 product:unclassifiable, full insert sequence. [AK037392]	0.138820321487733	8.62123772141562	1.3173800633099	0.202725612322442	0.43566093496222	-5.40338779451444	0.571428571428572	-0.571428571428572	0.452380952380952	0.607142857142857	0.642857142857143
745	AK037412	116	10	1928	TCCTCTTGCATTTATTTCTCCTCTATATTCATTCTTAGACTTTGGGGAGAACACCCCCTC	16968	0	A_55_P1980336	AK037412	gb|Mus musculus 16 days neonate thymus cDNA, RIKEN full-length enriched library, clone:A130015L10 product:unclassifiable, full insert sequence. [AK037412]	0.0546402520069709	7.77309116088744	0.431087853812311	0.671052722605286	0.833935012713968	-6.14997815329209	0.261904761904762	-0.0476190476190476	0.0476190476190476	-0.285714285714286	-0.0714285714285714
746	AK037423	208	138	2562	TTGTTTGTTTCTGTTTTGTGGGCAGGTTGCAGAGGTAGAGGGCAAATACAAAGAGACAGG	30463	0	A_55_P2098603	AK037423	gb|Mus musculus 16 days neonate thymus cDNA, RIKEN full-length enriched library, clone:A130017K18 product:unclassifiable, full insert sequence. [AK037423]	0.451153429058248	8.10167715941103	2.25692721025678	0.0354543880421909	0.159172102471698	-3.96086842184433	0.642857142857143	-0.595238095238095	0.5	0.642857142857143	0.714285714285714
747	AK037456	199	87	1337	TTTATGCCTCAAAGAATGCCATCATGTAACACATGCCCCTGGGTTCAATCCTCAGGACTT	29211	0	A_55_P2355345	A130019P10Rik	gb|Mus musculus 16 days neonate thymus cDNA, RIKEN full-length enriched library, clone:A130019P10 product:unclassifiable, full insert sequence. [AK037456]	-0.387466911446969	9.13158025301879	-2.04990929539937	0.0538265311081521	0.204561668580128	-4.32311119309551	-0.547619047619048	0.357142857142857	-0.214285714285714	-0.142857142857143	-0.142857142857143
748	AK037495	228	129	2151	AATAGAAGGCAAAAATTGTCCTGAATCAAAAGAAAGTAGGGGGCAGGTGACTGGCTCAGC	33335	0	A_55_P2206496	1810062O18Rik	gb|Mus musculus 16 days neonate thymus cDNA, RIKEN full-length enriched library, clone:A130021I08 product:unclassifiable, full insert sequence. [AK037495]	0.196515286052838	5.36385478961518	1.24606856777472	0.227255089583713	0.465172091829387	-5.48850778098737	0.523809523809524	-0.214285714285714	0.404761904761905	0.428571428571428	0.0714285714285714
749	AK037533	162	15	2442	ACTGTCTTAGACTTGGCTTTTCAGACTCAGTTCTGCTTCACACACTCAGTTCTGCGATCA	23611	0	A_52_P359257	5830408C22Rik	gb|Mus musculus 16 days neonate thymus cDNA, RIKEN full-length enriched library, clone:A130024E03 product:unclassifiable, full insert sequence. [AK037533]	0.0160136267089301	7.26967707627546	0.0481678868162912	0.962064105892759	0.983171205510992	-6.24234203584745	0.214285714285714	0.0714285714285714	0.452380952380952	0.357142857142857	0.142857142857143
750	AK037541	311	132	2728	CACTTGCTTATCTACGGATGATTAGATATCTAAATAACATGTTTAAGGTGAATAGCCACC	45433	0	A_55_P2246344	5830407E08Rik	gb|Mus musculus 16 days neonate thymus cDNA, RIKEN full-length enriched library, clone:A130024J05 product:hypothetical protein, full insert sequence. [AK037541]	0.439262085327958	4.62799303800292	1.20560045115944	0.242155946278928	0.481767542603797	-5.53502293199883	0.357142857142857	-0.30952380952381	0.166666666666667	0.285714285714286	0.107142857142857
751	AK037550	362	146	2791	CCCAGGTACATACCCAGGCAAACACACATACCTAAACATAAATAAAAGTGAAAATAAACT	52666	0	A_55_P2255737	D730035F11Rik	gb|Mus musculus 16 days neonate thymus cDNA, RIKEN full-length enriched library, clone:A130026C10 product:hypothetical protein, full insert sequence. [AK037550]	0.0312608458114232	6.44451566313993	0.191218069608434	0.850298335365597	0.932391628720378	-6.22503986217017	-0.0952380952380952	-0.19047619047619	-0.214285714285714	0.142857142857143	0.178571428571429
752	AK037556	266	62	2971	CTCTGCTCTTAGTTAACCAAAACACAAACAAACAAAACGCCAGCCCGCTATAGCAATAGG	38660	0	A_55_P2065651	AK037556	gb|Mus musculus 16 days neonate thymus cDNA, RIKEN full-length enriched library, clone:A130026H04 product:unclassifiable, full insert sequence. [AK037556]	-0.752249380945196	4.9423188119256	-2.35586001969895	0.0288860014779446	0.141500392635368	-3.78066392580905	-0.619047619047619	0.690476190476191	-0.666666666666667	-0.607142857142857	-0.285714285714286
753	AK037585	104	134	2730	TTCAAAAGGTATCTGAGGCTTGAAGAGATGGCTCCCTTGGTATGGTGTTCCTTAAGCAAG	15435	0	A_55_P2212908	Pon2	gb|Mus musculus 16 days neonate thymus cDNA, RIKEN full-length enriched library, clone:A130027P21 product:unclassifiable, full insert sequence. [AK037585]	0.0378520427760618	6.53300943399543	0.219819062542901	0.828258340374068	0.919847557255081	-6.21910713660828	0.0952380952380952	0.0714285714285714	-0.214285714285714	-0.214285714285714	0.0357142857142857
754	AK037654	374	12	3241	CACACACTGTGATCATGACTGTAATTACACTGGATAATCTTCATCAATTATTCCTGTATG	54152	0	A_55_P2335120	A130033P14	gb|Mus musculus 16 days neonate thymus cDNA, RIKEN full-length enriched library, clone:A130033P14 product:unclassifiable, full insert sequence. [AK037654]	0.27880958761573	5.18749979958389	1.11220756664899	0.279346614345664	0.522433249382387	-5.63729703075437	0.357142857142857	-0.214285714285714	0	0.0714285714285714	0.571428571428571
755	AK037657	243	5	2565	CTCAAAGCACAGTTTCAGCATCCTATTAAAACTACTGTGCTGCTAATAAAGAATTGTAAG	35408	0	A_55_P2306794	9030417H13Rik	gb|Mus musculus 16 days neonate thymus cDNA, RIKEN full-length enriched library, clone:A130034L04 product:unclassifiable, full insert sequence. [AK037657]	-0.350830925637269	4.74106702750636	-2.36524272649416	0.0283253967318961	0.139621752581262	-3.76335298970225	-0.802409595481884	0.874267171196679	-0.754504545005353	-0.630656223886891	0.0180187492539112
756	AK037728	342	154	4513	ACAGCTTTTCTCAGATCAGCTAAGGCTGCACAGGGAATGCCTATCTTGAAAAACCAAAAA	49811	0	A_55_P2408355	BB166591	gb|Mus musculus 16 days neonate thymus cDNA, RIKEN full-length enriched library, clone:A130042K21 product:unclassifiable, full insert sequence. [AK037728]	0.207952956069958	10.8493501066225	1.22848950300138	0.233639294522214	0.472137326250756	-5.50887460489468	0.357142857142857	-0.285714285714286	0.0952380952380952	0.285714285714286	0.785714285714285
757	AK037773	272	112	3286	AAATTCTTTGAGACATTCATGCTCACAGACAATGTCTTTCACTCTCTGCCCTTCTGTCTC	39633	0	A_55_P1999067	Gm10325	gb|Mus musculus 16 days neonate thymus cDNA, RIKEN full-length enriched library, clone:A130048M24 product:hypothetical protein, full insert sequence. [AK037773]	0.106408603348615	6.24800650493873	0.622054808882741	0.540990333706161	0.746074743101468	-6.04975993542268	0.333333333333333	-0.333333333333333	0.238095238095238	0.142857142857143	-0.142857142857143
758	AK037820	329	50	2680	TTGAGCCTTTATTCTTAAGAACATAGTGTCTCTGGGGCCAAAGGAGTTCTTTTTGGTGTG	47889	0	A_55_P2398270	5033423O07Rik	gb|Mus musculus 16 days neonate thymus cDNA, RIKEN full-length enriched library, clone:A130052I20 product:unclassifiable, full insert sequence. [AK037820]	0.404945865866417	7.24977380777999	2.54730449118754	0.0192626818870383	0.111392871218193	-3.42043141801585	0.383240403812243	-0.610789393575762	0.383240403812243	0.142857142857143	-0.214285714285714
759	AK037953	240	132	2192	GTGCTACAATTATCACTTTTGAGGTAAGCATGGGCTATATGGTGGGGTCCTCTCATAAGG	35060	0	A_55_P2221365	4930421J07Rik	gb|Mus musculus 16 days neonate thymus cDNA, RIKEN full-length enriched library, clone:A130066P10 product:similar to DMR-N9 PROTEIN (FRAGMENT) [Xenopus laevis], full insert sequence. [AK037953]	0.366816871602142	9.77562402027898	3.97772994427852	0.000751050800701226	0.0179037508640964	-0.436490017163443	0.738095238095238	-0.928571428571429	0.738095238095238	0.678571428571428	0.357142857142857
760	AK038006	377	66	3236	ACGGCTGTCGCTAGTACTGAAGTATTTGCTTTAAATGATAAACATTTAACATCCTACAGT	54828	0	A_52_P24690	AK038006	gb|Mus musculus 16 days neonate thymus cDNA, RIKEN full-length enriched library, clone:A130071C16 product:hypothetical protein, full insert sequence. [AK038006]	0.504809706787092	7.27605821445729	1.43350948894149	0.16728680515384	0.390666842608845	-5.2564215236257	0.547619047619048	-0.452380952380952	0.166666666666667	0.107142857142857	0.25
761	AK038031	208	140	2498	CGCGCTTACACTACAGATATGTACACCACATACTCTCCAATATACATCAAAGAAATTAAA	30467	0	A_55_P2227580	A130072N09Rik	gb|Mus musculus 16 days neonate thymus cDNA, RIKEN full-length enriched library, clone:A130072N09 product:unclassifiable, full insert sequence. [AK038031]	0.0473864714469832	5.95439348225581	0.190593872435752	0.850780822367368	0.932653511582929	-6.22516017149178	0.166666666666667	0.0238095238095238	-0.19047619047619	-0.214285714285714	-0.142857142857143
762	AK038044	273	74	453	TTAACCTGTTCTGTGCCTCATCCTAAGGCAAACTCTGTAGGCTTTGCCTATGTTAGACTC	39845	0	A_55_P2025626	Gm13238	gb|Mus musculus 16 days neonate thymus cDNA, RIKEN full-length enriched library, clone:A130073N12 product:unclassifiable, full insert sequence. [AK038044]	-0.192528112913706	9.45255358835463	-1.58475913240339	0.12883403466267	0.334442245595711	-5.05023309536528	-0.333333333333333	0.642857142857143	-0.166666666666667	-0.285714285714286	-0.392857142857143
763	AK038086	248	60	2395	CTGCCTTTACTTCTTGTGTGTTGAGGTTACAAGTATATGTTACCTGGTGATTGATATTTA	36078	0	A_55_P2084716	Asb3	gb|Mus musculus 16 days neonate thymus cDNA, RIKEN full-length enriched library, clone:A130077G12 product:ankyrin repeat and SOCS box-containing protein 3, full insert sequence. [AK038086]	0.176048461701203	7.40761241135555	1.15770477706798	0.260734293461975	0.502019255944467	-5.58836729238385	0.19047619047619	-0.214285714285714	-0.142857142857143	0	0.357142857142857
764	AK038100	104	94	3488	GTGTAGGGAAGTCTTCCATACAGTTGGGTACTCTTAAGTTTCAAATGAACTTAAATATCC	15363	0	A_55_P2263098	A130078K24Rik	gb|Mus musculus 16 days neonate thymus cDNA, RIKEN full-length enriched library, clone:A130078K24 product:unclassifiable, full insert sequence. [AK038100]	0.627478340099886	8.43988425288617	2.75753761965905	0.0122030127715735	0.0846164010487912	-3.00955125952313	0.738095238095238	-0.738095238095238	0.619047619047619	0.714285714285714	0.5
765	AK038153	224	88	693	TGTCTGCTGTGAATCAGTGAAGACAGTATGTCCCTTCTCTCTGCTGTGCATTCCTATTGA	32693	0	A_55_P2416097	A130082J08Rik	gb|Mus musculus 16 days neonate thymus cDNA, RIKEN full-length enriched library, clone:A130082J08 product:unclassifiable, full insert sequence. [AK038153]	-0.146242366695247	7.47697264806262	-1.5786917970518	0.130220887941426	0.336733776206333	-5.05881348127519	-0.428571428571429	0.261904761904762	-0.452380952380952	-0.428571428571428	0.0714285714285714
766	AK038155	351	56	3387	GAGGGATGGCTGATATTGGAATGCAAAGGGAATATGTAAATTAACTCAAAATGACCATTA	51076	0	A_55_P2374337	A130071D04Rik	gb|Mus musculus 16 days neonate thymus cDNA, RIKEN full-length enriched library, clone:A130082N01 product:unclassifiable, full insert sequence. [AK038155]	-0.074220530065281	4.44202615226258	-0.294222798205981	0.771644301818076	0.890718907845374	-6.19983102868884	-0.261904761904762	0.119047619047619	-0.5	-0.214285714285714	0.178571428571429
767	AK038224	346	84	3797	TATTTATTTTGAGGAGAGGGTCTACTTCACAGTAATGTGCCCAGCCAGTAACTACCTGGC	50262	0	A_55_P2280581	A130088B03Rik	gb|Mus musculus 16 days neonate thymus cDNA, RIKEN full-length enriched library, clone:A130088B03 product:unclassifiable, full insert sequence. [AK038224]	0.174971663517525	9.03718739029556	1.41992437224722	0.171155402784432	0.396112369560751	-5.27413551597048	0.333333333333333	-0.571428571428572	0.571428571428572	0.464285714285714	0.107142857142857
768	AK038263	190	56	3146	CACTCTTGAAGAGCTTAGACCTAATCAGAATTGTGGACAAATGAACAGATAGTTGTATTT	27715	0	A_55_P2305420	D9Wsu90e	gb|Mus musculus 16 days neonate thymus cDNA, RIKEN full-length enriched library, clone:A130091A19 product:unclassifiable, full insert sequence. [AK038263]	0.221730505010733	8.20504521762624	1.11429576600804	0.278471556448011	0.521493012068072	-5.63508888245749	0.214285714285714	-0.476190476190476	0.285714285714286	0.714285714285714	0.535714285714286
769	AK038306	98	155	1211	TATCTCTGTGTACTACATGTGTGTCTTGTGCCTGTCAAGACCAGAAGAGGGTGTTAGATC	14594	0	A_55_P2369442	LOC545086	gb|Mus musculus 16 days neonate thymus cDNA, RIKEN full-length enriched library, clone:A130094K19 product:inferred: putative {Mus musculus}, full insert sequence. [AK038306]	-0.153081460329681	5.48695045829398	-0.851438962204754	0.404687208673601	0.639381758155488	-5.88363969680516	-0.523809523809524	0.214285714285714	-0.238095238095238	-0.214285714285714	-0.678571428571428
770	AK038325	61	107	2901	TTTGACTTCTAAGATGAGTCCTCTTGCTCCTTCTGCTAAGAGTGGTCAGTGGTGAGTTGT	9264	0	A_55_P2345631	Tcrg-V1	gb|Mus musculus 16 days neonate thymus cDNA, RIKEN full-length enriched library, clone:A130095M15 product:unclassifiable, full insert sequence. [AK038325]	-0.429985261235822	6.22120246447958	-2.68118201082273	0.0144218249357454	0.093528620690299	-3.16046377835019	-0.547619047619048	0.761904761904762	-0.452380952380952	-0.607142857142857	-0.107142857142857
771	AK038413	296	11	1560	GGTCTACATAGTGAGAACTTGGCTCAAACAAACAAGAAAATCCATAACACAGAATTCTTT	42907	0	A_55_P2359110	A230005M16Rik	gb|Mus musculus adult male hypothalamus cDNA, RIKEN full-length enriched library, clone:A230005M16 product:unclassifiable, full insert sequence. [AK038413]	-0.18132715363203	5.07492134048373	-0.885267521896156	0.386617705003056	0.624629862318628	-5.85505418033799	0.0476190476190476	0.5	-0.119047619047619	-0.321428571428571	0.321428571428571
772	AK038423	138	78	655	GACATATCCAGAAATTTCCACTTCAGCAGTTTTCAAAGGTTTACTGGTTCCAAACTTAAA	20273	0	A_55_P2184023	Dnahc7a	gb|Mus musculus adult male hypothalamus cDNA, RIKEN full-length enriched library, clone:A230008D12 product:unclassifiable, full insert sequence. [AK038423]	0.0081918977374773	9.60154660526722	0.0446559124368038	0.964828047747438	0.984361645620395	-6.24250689625487	0.0238095238095238	0.5	-0.285714285714286	-0.428571428571428	-0.0714285714285714
773	AK038479	100	6	2937	TAGCATGAGGAAAGGAATCATTGCATGGACTTAGGTGGTTTTCCTGCCATTAAAGTCAAG	14621	0	A_66_P128942	Mipep	gb|Mus musculus adult male hypothalamus cDNA, RIKEN full-length enriched library, clone:A230018O17 product:MITOCHONDRIAL INTERMEDIATE PEPTIDASE, MITOCHONDRIAL PRECURSOR (EC 3.4.24.59) (MIP) homolog [Rattus norvegicus], full insert sequence. [AK038479]	0.127342788163132	8.18711734439854	0.919677047281116	0.368790403350249	0.608129350973322	-5.8249270911739	0.595238095238095	0.0238095238095238	0.452380952380952	0.321428571428571	0.535714285714286
774	AK038589	103	155	996	AGCCCAGAAGGGCAGACTCTTCAAACCATTTTTTGAAATATATGGACACACACGTTTTGT	15473	0	A_66_P139410	Gm3279	gb|Mus musculus adult male hypothalamus cDNA, RIKEN full-length enriched library, clone:A230048G09 product:unclassifiable, full insert sequence. [AK038589]	0.0779570911078236	3.93527052603009	0.26640006417405	0.792680565944804	0.901707240405837	-6.20768773335235	0.119047619047619	-0.0714285714285714	0.238095238095238	0.428571428571428	-0.25
775	AK038598	209	2	2156	CCTGGCTTCCTTCAGTGATGGACTTATACACTCTAAGGTGAAATAAACTCTTTCCTTCTC	30515	0	A_55_P2351670	1700112J16Rik	gb|Mus musculus adult male hypothalamus cDNA, RIKEN full-length enriched library, clone:A230049F01 product:unclassifiable, full insert sequence. [AK038598]	-0.624913377635398	8.79813051854177	-5.80306870771575	1.15490774160064e-05	0.00456922418278572	3.46078071912669	-0.523809523809524	0.880952380952381	-0.476190476190476	-0.607142857142857	-0.357142857142857
776	AK038608	158	52	1010	GTTATGAGATAGCCTACTGATTAATCAATACTCTGTTCTCTCTCTCACTCTTTCTCTCTG	23100	0	A_55_P2199040	Gm9886	gb|Mus musculus adult male hypothalamus cDNA, RIKEN full-length enriched library, clone:A230050B13 product:unclassifiable, full insert sequence. [AK038608]	-0.665857918478743	7.24775353593321	-2.36552400768132	0.0283087472976314	0.139600156864614	-3.76283345684989	-0.404761904761905	0.404761904761905	-0.0952380952380952	-0.178571428571429	-0.428571428571428
777	AK038688	72	131	2162	CTGCAGTGACAGCATCAGGGATTAGTATATACTAGGTGCTCAACTAATATTTGTTAAATT	10769	0	A_55_P2275354	A230055C15	gb|Mus musculus adult male hypothalamus cDNA, RIKEN full-length enriched library, clone:A230055C15 product:unclassifiable, full insert sequence. [AK038688]	0.203228054026345	7.59612590185404	1.12913810937917	0.272309738887357	0.514072306977415	-5.61928940784185	0.0238095238095238	-0.261904761904762	-0.238095238095238	-0.0357142857142857	0.0714285714285714
778	AK038689	282	25	3644	GTAGAGGGTGATTATTAAGGGAGTTACCTAGCATTGAAAATGTAAATGAGGAAAATACCT	40914	0	A_55_P2286243	2410137F16Rik	gb|Mus musculus adult male hypothalamus cDNA, RIKEN full-length enriched library, clone:A230055D09 product:unclassifiable, full insert sequence. [AK038689]	-0.0577440551117849	8.69073347056849	-0.299629762173683	0.767576528938196	0.888407930912983	-6.19821447825664	-0.0238095238095238	0.357142857142857	0.0952380952380952	0.285714285714286	0.142857142857143
779	AK038691	134	83	615	TATGAGTGCAGATCCACCGTAAGGCCAGAAGAGGGCGCAAGATCTCTGGAGCTGTTGTGA	19709	0	A_55_P2126601	Nceh1	gb|Mus musculus adult male hypothalamus cDNA, RIKEN full-length enriched library, clone:A230055I01 product:Hypothetical Lipolytic enzymes/esterase/lipase/thioesterase family active site containing protein, full insert sequence. [AK038691]	0.0172521239605157	4.88337692090009	0.0645418838144501	0.949184742702613	0.976749647551495	-6.24140878731486	0.214285714285714	0.119047619047619	0.333333333333333	0.464285714285714	0.785714285714285
780	AK038723	379	88	935	GGTTAGCCATCCGTATAAGGTTAGGAAAGGATCATTACAGATATAACGTTTTAAAAACTC	55141	0	A_55_P2044518	Gm3961	gb|Mus musculus adult male hypothalamus cDNA, RIKEN full-length enriched library, clone:A230057D17 product:hypothetical protein, full insert sequence. [AK038723]	0.188491361333246	4.41932106123257	0.328612324158624	0.745892444261436	0.876887971825044	-6.18905271760345	0.0952380952380952	-0.30952380952381	-0.261904761904762	-0.321428571428571	-0.142857142857143
781	AK038789	271	80	582	GTGAGGGTTGCTGCACTGAAGTGGGGAAGTTCAGTGCCTATGGCTACACTGTTGGGAGCA	39580	0	A_52_P368262	Bcl7c	gb|Mus musculus adult male hypothalamus cDNA, RIKEN full-length enriched library, clone:A230063C04 product:inferred: Similar to B-cell CLL/lymphoma 7C {Mus musculus}, full insert sequence. [AK038789]	0.0555299681808332	8.49424798080467	0.446336161944882	0.660188512873099	0.827046740419415	-6.14327876351831	0.142857142857143	0.333333333333333	-0.142857142857143	-0.321428571428571	-0.0714285714285714
782	AK038793	18	152	1084	GGAGTGGGGACAGCAGATGTGCTAGAGAAAACTTTGAAGGAAGAAAGAAAATGCTACAAA	2802	0	A_55_P2175489	Sfxn5	gb|Mus musculus adult male hypothalamus cDNA, RIKEN full-length enriched library, clone:A230063N01 product:sideroflexin 5, full insert sequence. [AK038793]	0.268167726753821	6.64134022805448	1.50955089771856	0.146922389749515	0.362257788909607	-5.15478878992168	0.476190476190476	-0.357142857142857	0.428571428571429	0.607142857142857	0.821428571428571
783	AK038819	100	138	28	TTACCTTGTTGAGATGGGGGTTCCTGGTGACATCGTATCCGCGCTTCTTCAGGGGTACGG	14855	0	A_55_P2416934	A230065N10Rik	gb|Mus musculus adult male hypothalamus cDNA, RIKEN full-length enriched library, clone:A230065N10 product:hypothetical protein, full insert sequence. [AK038819]	0.224908792629953	5.99105033713724	1.09096918247896	0.288361037811707	0.531378457598084	-5.65954831236854	0.404761904761905	-0.261904761904762	0.476190476190476	0.464285714285714	0.107142857142857
784	AK038822	57	157	907	ATAGTGATTTCCTGGCTAGCTTGGGCGACGTATTGGAAGACTGTCTCAACAAGAACAACA	8768	0	A_55_P2147121	Ercc5	gb|Mus musculus adult male hypothalamus cDNA, RIKEN full-length enriched library, clone:A230065O19 product:excision repair cross-complementing rodent repair deficiency,complementation group 5, full insert sequence. [AK038822]	0.288999549966942	6.02818057368407	1.7532286087213	0.0950034085647321	0.281018919257097	-4.80219057641404	0.619047619047619	-0.714285714285714	0.523809523809524	0.464285714285714	0.214285714285714
785	AK038843	108	59	550	AAGTGACTTCTGGGTTAAAAGCAGACCCTGTTCTTGCAGAGGGCCTAAATTCAGTTCCTA	15875	0	A_55_P1998616	9630028I04Rik	gb|Mus musculus adult male hypothalamus cDNA, RIKEN full-length enriched library, clone:A230067N12 product:unclassifiable, full insert sequence. [AK038843]	-0.330544682247887	4.80190557688427	-1.11397440870749	0.278606089985472	0.521493012068072	-5.63542893563183	-0.19047619047619	0.285714285714286	-0.0952380952380952	-0.357142857142857	0
786	AK038970	289	55	3303	GTATGTTACAAATGAATACAGTTTCCCCCTCTCTCCACTTCTCCTAATCCTTCACACCAT	42127	0	A_55_P2250296	6330566A10Rik	gb|Mus musculus adult male hypothalamus cDNA, RIKEN full-length enriched library, clone:A230079O15 product:unclassifiable, full insert sequence. [AK038970]	-0.591266697736248	8.6992580841583	-3.5683015139116	0.0019443113149253	0.0295011719766547	-1.32219693166204	-0.547619047619048	0.357142857142857	-0.19047619047619	-0.214285714285714	-0.5
787	AK039014	118	162	309	TGAGAAACGGCAAAGGATTTTTGGAAGAGGCACTGCTAGCAGGTTTGGAGCTCCATGGAA	17527	0	A_55_P2050773	LOC100048452	gb|Mus musculus adult male hypothalamus cDNA, RIKEN full-length enriched library, clone:A230085I18 product:unclassifiable, full insert sequence. [AK039014]	-0.216173465952288	8.25064487164252	-1.77731738127158	0.0908527758797414	0.274015244055036	-4.76523117482907	-0.5	0.571428571428572	-0.30952380952381	-0.142857142857143	0.178571428571429
788	AK039017	253	140	2735	GCCAAGAAGTGGCAATGATGTACAGCAGACACATTTACTAATTGTTTACTGATTGAATAA	37088	0	A_55_P2296830	Gm13629	gb|Mus musculus adult male hypothalamus cDNA, RIKEN full-length enriched library, clone:A230085L12 product:hypothetical protein, full insert sequence. [AK039017]	0.181650135668283	4.64797350790484	0.697548982121643	0.493554734116206	0.710526388191756	-6.00049924064025	0.19047619047619	0.166666666666667	-0.0714285714285714	-0.142857142857143	0.107142857142857
789	AK039021	33	80	1037	TACCTAATCGCTAAAATTTTGCACTTTTTGGCTACTTCACTAACGAATTCGAGGTGAAGG	5090	0	A_66_P102025	Gm4123	gb|Mus musculus adult male hypothalamus cDNA, RIKEN full-length enriched library, clone:A230086K09 product:unclassifiable, full insert sequence. [AK039021]	0.225096635409271	7.4538944461229	1.33105608140018	0.198267427703053	0.42984641203904	-5.38661146017709	0.59881313095663	-0.658694444052292	0.526955555241834	0.648674973140802	0.180187492539112
790	AK039036	192	121	393	AGTTTAGTTCTAGACCAAAAGCTTACTAAAATGTCTCTCCTCCCTGCCCCCACTATGGTT	28116	0	A_55_P2100628	Gm12216	gb|Mus musculus adult male hypothalamus cDNA, RIKEN full-length enriched library, clone:A230089E10 product:unclassifiable, full insert sequence. [AK039036]	-0.459751417821471	10.6560670323704	-2.7662710621471	0.011971022883467	0.0837268617264351	-2.99217574790065	-0.452380952380952	0.452380952380952	-0.214285714285714	-0.25	-0.535714285714286
791	AK039060	24	15	365	AAAGGTTGAAGAAGGAGGAAAGCGCCTCCCCCCAACTCTGAAGGGTGTTGGGATAGGGGT	3466	0	A_55_P2009196	Gm5441	gb|Mus musculus adult male hypothalamus cDNA, RIKEN full-length enriched library, clone:A230091C17 product:unclassifiable, full insert sequence. [AK039060]	-0.107375243197656	7.2110650729138	-0.601871296756872	0.554077237908977	0.755660918197944	-6.06201395618401	-0.0714285714285714	0.30952380952381	0.0952380952380952	-0.178571428571429	-0.428571428571428
792	AK039069	182	39	1604	CAGGTTATAAGCACATTGGCTTTACCCTTCCTTCAACTCCTTTTAAATTAGATCAAGTTA	26526	0	A_55_P2225470	A230092J17Rik	gb|Mus musculus adult male hypothalamus cDNA, RIKEN full-length enriched library, clone:A230092J17 product:unclassifiable, full insert sequence. [AK039069]	0.290390250033919	7.20682431816818	2.08617897687565	0.0500880674745699	0.196237504884245	-4.26118946096213	0.428571428571429	-0.690476190476191	0.476190476190476	0.714285714285714	0.25
793	AK039088	218	4	2437	CACTAAACCTGGCTTCTTGAAGGTTTATAATGATCACTTCCACCCCCTGCTGGGAAGGAA	31685	0	A_66_P124136	Prkx	gb|Mus musculus adult male hypothalamus cDNA, RIKEN full-length enriched library, clone:A230094I17 product:putative serine/threonine kinase, full insert sequence. [AK039088]	0.0533573233431621	7.45509385517089	0.626497997764027	0.53813187019085	0.744454484209119	-6.04701019824475	-0.166666666666667	-0.142857142857143	-0.19047619047619	-0.357142857142857	0.0357142857142857
794	AK039149	83	88	1681	ATGCATTACAAGCAGAGGGCCTGTTTCTGAAGAGTCTAGAGCCAGCCAGGGTGGACAGCC	12434	0	A_55_P2140696	Plcd4	gb|Mus musculus adult male hypothalamus cDNA, RIKEN full-length enriched library, clone:A230102I21 product:phospholipase C, delta 4, full insert sequence. [AK039149]	0.23611852696281	6.81527372419053	1.74793786922954	0.0959366401946895	0.282512276063255	-4.81025957539793	0.547619047619048	-0.166666666666667	0.261904761904762	0	-0.0357142857142857
795	AK039175	26	108	3562	ATGACTTTGGTACTTAATATGCTATGCCATCCGTCTTCTTTGAAAACAATGAAAGGAACC	3939	0	A_55_P2213348	5330421C15Rik	gb|Mus musculus adult male hypothalamus cDNA, RIKEN full-length enriched library, clone:A230104L24 product:unclassifiable, full insert sequence. [AK039175]	0.132792197473458	10.0982547220163	0.784983988732262	0.441737715320841	0.669483735095235	-5.93677677042342	-0.0238095238095238	-0.119047619047619	-0.142857142857143	0.214285714285714	0.392857142857143
796	AK039236	204	12	1695	CGCAGAGCTGTATTCCCATTCTTAGTGTGTTCCTTTTGATGTTTTTATAAATACAACTAC	29655	0	A_55_P2284332	A330032B11Rik	gb|Mus musculus adult male spinal cord cDNA, RIKEN full-length enriched library, clone:A330004A21 product:unclassifiable, full insert sequence. [AK039236]	0.347608274866667	4.90972949483874	1.61077462641355	0.123026885292272	0.326205160790887	-5.01315743413705	0.452380952380952	-0.619047619047619	0.166666666666667	0.321428571428571	0.357142857142857
797	AK039287	215	123	4225	GCATTCATGGAGGACTTTCTAGAAAAGGTGACACCTTGGTTGAGTCTTATAGGAGTAAAA	31599	0	A_55_P2391015	A330015K06Rik	gb|Mus musculus adult male spinal cord cDNA, RIKEN full-length enriched library, clone:A330015K06 product:unclassifiable, full insert sequence. [AK039287]	0.238497105921146	6.94451908127804	0.850438377800009	0.405229838761129	0.639884860069693	-5.88446950978044	0.452380952380952	-0.666666666666667	0.476190476190476	0.535714285714286	-0.0714285714285714
798	AK039302	212	136	1257	AATGTAGTAGAAGACACAGAACACTAAAGCACTTTCTGGAGTATTTGTTCCACCCTGTGA	31042	0	A_55_P2321125	D230040A04Rik	gb|Mus musculus adult male spinal cord cDNA, RIKEN full-length enriched library, clone:A330019B12 product:hypothetical protein, full insert sequence. [AK039302]	0.181067477596062	6.69084617889649	1.30090804954703	0.208199207913895	0.442996552521636	-5.4234022090291	0.642857142857143	-0.738095238095238	0.714285714285714	0.714285714285714	0.214285714285714
799	AK039367	231	72	1150	GTGTGAGCTAAAGGGATGCTGCTTTCCCCTGATAATTTGTCTTCTTTTTTAAAAAATTTC	33816	0	A_55_P2193229	A330032P22Rik	gb|Mus musculus adult male spinal cord cDNA, RIKEN full-length enriched library, clone:A330032P22 product:unclassifiable, full insert sequence. [AK039367]	0.210970993302504	6.67951509563677	1.06282008833794	0.300631468493852	0.543602378106504	-5.6884554363692	0.785714285714286	-0.19047619047619	0.738095238095238	0.714285714285714	0.464285714285714
800	AK039405	248	101	645	CAGTTCAACCATCAGACACAATTTTGAGAACTCAAGAGAAATGAATTGTACTGACTCATA	36151	0	A_55_P2005730	Trpm2	gb|Mus musculus adult male spinal cord cDNA, RIKEN full-length enriched library, clone:A330040H08 product:similar to TRANSIENT RECEPTOR POTENTIAL CHANNEL 7 (FRAGMENT) [Mus musculus], full insert sequence. [AK039405]	-0.105482222802032	7.64652755285452	-0.971472287233158	0.343010609273637	0.585548261548901	-5.7776025577077	-0.380952380952381	0.0952380952380952	-0.619047619047619	-0.392857142857143	-0.107142857142857
801	AK039415	144	155	2728	GATCAGTCCCCTTCAAATTATCCTTGTGTTATGACATGAGTGTGTATGTATATATGGTAT	21276	0	A_55_P2237618	4930419G24Rik	gb|Mus musculus adult male spinal cord cDNA, RIKEN full-length enriched library, clone:A330041C21 product:unclassifiable, full insert sequence. [AK039415]	0.185820779582854	6.20669488297577	0.843961106981975	0.408753867775441	0.642920284979787	-5.88981940349302	0.119047619047619	-0.595238095238095	0.142857142857143	0.642857142857143	0.285714285714286
802	AK039451	322	48	1353	CAGAGGAAAGAGGGAACACACAGCTGCTAAAAGGGTGAACAGAAAATCATTTATCTAAAT	46720	0	A_55_P2273705	A330044H09	gb|Mus musculus adult male spinal cord cDNA, RIKEN full-length enriched library, clone:A330044H09 product:unclassifiable, full insert sequence. [AK039451]	0.0288272655409969	10.715646393961	0.227484461425335	0.822375217863189	0.917115555865205	-6.21737749082119	0.119047619047619	0.0952380952380952	-0.0476190476190476	0.0357142857142857	0.428571428571428
803	AK039487	125	69	1930	AATTTATCCACGGGTGTTACACAAGCTGAGTCTTTGTGCAGTTGAGATAAATGCATTTCC	18523	0	A_55_P2402756	A330049N07Rik	gb|Mus musculus adult male spinal cord cDNA, RIKEN full-length enriched library, clone:A330049N07 product:unclassifiable, full insert sequence. [AK039487]	0.298856541231406	6.61830874921235	1.3784690920416	0.183407610571274	0.411765103610918	-5.32734347298002	0.30952380952381	-0.642857142857143	0.333333333333333	0.714285714285714	0.25
804	AK039538	121	134	654	AAACTTGCTTCAAAAAGCACACTTCCAGGATTCACAAATCAGTGTCAGCCTAGCTTCTAA	18065	0	A_66_P114307	AK039538	gb|Mus musculus adult male spinal cord cDNA, RIKEN full-length enriched library, clone:A330057O21 product:unclassifiable, full insert sequence. [AK039538]	0.21994990907349	5.44141878309514	1.29617229890023	0.209794060589677	0.444670234402654	-5.42911744360845	0.214285714285714	-0.30952380952381	0.285714285714286	0.428571428571428	0.0357142857142857
805	AK039541	354	48	3806	GGGAAACTGAGTCAGCTGAATTTAAAACAGGGACTCTGATCCGGGCAGATAGGGAAAAAA	51354	0	A_55_P2346659	A330058E17Rik	gb|Mus musculus adult male spinal cord cDNA, RIKEN full-length enriched library, clone:A330058E17 product:unclassifiable, full insert sequence. [AK039541]	0.117760131753993	4.4014283033302	0.573068191831438	0.573038009517194	0.769215868398278	-6.07882654808874	0.30952380952381	0.0714285714285714	-0.0238095238095238	-0.0714285714285714	0.178571428571429
806	AK039561	221	125	2132	ATGCCTCCTGTGTGCTGGCATGAGATGTGTATGGTAAAACTGTAAAATAAAGATGGAAAT	32476	0	A_55_P2372877	A330062J17Rik	gb|Mus musculus adult male spinal cord cDNA, RIKEN full-length enriched library, clone:A330062J17 product:unclassifiable, full insert sequence. [AK039561]	-0.278573072121258	6.85638876259846	-2.97820818539639	0.00747687164891664	0.0632956035320582	-2.56397831157914	-0.761904761904762	0.547619047619048	-0.642857142857143	-0.607142857142857	-0.642857142857143
807	AK039585	41	75	961	AGGATCCTTGCTCTGTGCAGAGTGGCAGAACATTGCCAGGCTTCGTCATGCCTTGTGGAG	6271	0	A_55_P2070431	Coro7	gb|Mus musculus adult male spinal cord cDNA, RIKEN full-length enriched library, clone:A330066N18 product:hypothetical Trp-Asp (WD) repeats profile/Trp-Asp (WD) repeats circular profile/G-protein beta WD-40 repeats containing protein, full insert sequence	-0.0574967202343482	7.18512121113098	-0.343083413287269	0.735144827413355	0.870798538125722	-6.18416536665982	0.238095238095238	0.238095238095238	0	-0.142857142857143	0.464285714285714
808	AK039597	160	151	843	CCTCAAAGACCTGGATTTGAGTGAGTCTCCCTACTTAAAATGATCCATTTAAGAAAAATA	23562	0	A_55_P2230663	A330069K06Rik	gb|Mus musculus adult male spinal cord cDNA, RIKEN full-length enriched library, clone:A330069K06 product:unclassifiable, full insert sequence. [AK039597]	0.204046050624754	5.63577565319862	1.05234036311972	0.305294139510678	0.548324342673783	-5.69904604063967	0.666666666666667	-0.166666666666667	0.666666666666667	0.5	0.25
809	AK039611	138	157	1268	TCTTTAGAGTGCTTCTAGATCCGTAGCTATGACAAGGCTGGACATTCTGGAACTTCGTCT	20413	0	A_55_P2373091	A330072L02Rik	gb|Mus musculus adult male spinal cord cDNA, RIKEN full-length enriched library, clone:A330072L02 product:unclassifiable, full insert sequence. [AK039611]	-0.436884729628718	5.20510915046535	-1.87170363138055	0.0760687437730878	0.247659256533868	-4.616998339713	-0.642857142857143	0.0714285714285714	-0.523809523809524	-0.214285714285714	0
810	AK039621	334	65	963	TTCTCGGAATCGGGTTAATTTTCCCTTGGCTAATCCTCAAACCCATTAAGTTCTCCTCTC	48486	0	A_55_P2244941	A330074H02Rik	gb|Mus musculus adult male spinal cord cDNA, RIKEN full-length enriched library, clone:A330074H02 product:unclassifiable, full insert sequence. [AK039621]	-0.383304804062129	7.50225948328965	-1.66243597724018	0.112146599033193	0.308867561343927	-4.9381829142794	-0.595238095238095	0.30952380952381	-0.5	-0.535714285714286	-0.142857142857143
811	AK039631	120	62	594	CAGCTTAAATTAAGCTCATCGTTCCACCCACTAGTAGCTTCCTATCTTGTATCTCAGGAA	17640	0	A_52_P236398	AK039631	gb|Mus musculus adult male spinal cord cDNA, RIKEN full-length enriched library, clone:A330075M10 product:unclassifiable, full insert sequence. [AK039631]	0.0556499267883073	9.05190122791673	0.3822550408536	0.706336756104963	0.854050641401671	-6.1698934666175	0.0476190476190476	-0.0714285714285714	-0.238095238095238	-0.0714285714285714	0.285714285714286
812	AK039682	208	50	2146	TCTATAGATTTCTCAAATCAGCCTACAGGAGACCAGCCCAAAGGGAAGTTTTTAAGGACC	30309	0	A_66_P120267	Gm5118	gb|Mus musculus adult male spinal cord cDNA, RIKEN full-length enriched library, clone:A330085E11 product:unclassifiable, full insert sequence. [AK039682]	-0.742037186544654	4.79864989979723	-3.1780761220757	0.00476149212893857	0.0492868596729398	-2.15021593540594	-0.69462323190969	0.59881313095663	-0.826362120720149	-0.61263747463298	-0.30631873731649
813	AK039720	357	68	1662	CGAAAGATGTGTCTGTACTGAACTCGTGGATATGTATTGTCATTCTTCCTCAAATAATAA	51957	0	A_55_P2302195	0610040F04Rik	gb|Mus musculus adult male spinal cord cDNA, RIKEN full-length enriched library, clone:A330095A16 product:unclassifiable, full insert sequence. [AK039720]	-0.0972135859608079	7.47167443147069	-0.571175787376263	0.574295288988964	0.77000390675111	-6.07990329718632	0.0714285714285714	0.357142857142857	-0.285714285714286	-0.357142857142857	-0.107142857142857
814	AK039724	101	88	327	ATAGATCTTGTTCCCAATCCAGCCCTTCTACTGAGGCTAAGAACATGAGCATCTTTCCCT	15053	0	A_55_P2012161	AK039724	gb|Mus musculus adult male spinal cord cDNA, RIKEN full-length enriched library, clone:A330096A21 product:unclassifiable, full insert sequence. [AK039724]	0.471295294545431	8.8933964177044	3.58089198129183	0.00188849322947876	0.0291419244657496	-1.29515197895834	0.714285714285714	-0.761904761904762	0.642857142857143	0.714285714285714	0.5
815	AK039736	76	49	1835	TGGGGCATCGTGTATCCAATAGAAGCTTGCAAACCTTTGTAGTGATAAGAGATCTAGGAT	11211	0	A_55_P2290443	2310076G05Rik	gb|Mus musculus adult male spinal cord cDNA, RIKEN full-length enriched library, clone:A330101I18 product:unclassifiable, full insert sequence. [AK039736]	0.45711389524314	8.26338127864964	1.79601067146164	0.0877408815874719	0.268691472633504	-4.73630229924566	0.619047619047619	-0.690476190476191	0.476190476190476	0.5	0.5
816	AK039759	223	112	3245	CATCAAATCCCTAGGACCCTACACTGGCTCTAACTGGAATTTCAATGACAGTACAGTGCT	32730	0	A_52_P244506	Evc	gb|Mus musculus adult male spinal cord cDNA, RIKEN full-length enriched library, clone:A330104K03 product:Ellis van Creveld gene homolog (human), full insert sequence. [AK039759]	0.132786164196857	4.43778763960474	0.568558859237721	0.576036243490923	0.771154247531277	-6.08138661766221	0	-0.30952380952381	-0.0714285714285714	-0.0714285714285714	0
817	AK039774	37	96	1458	GCTTCCATTCTGTGTCAGGCAGAAGCAGTTGTGCCCTATTAAAGAGTTTTTGCTTTACTG	5707	0	A_55_P2381449	A330106F07Rik	gb|Mus musculus adult male spinal cord cDNA, RIKEN full-length enriched library, clone:A330106F07 product:unclassifiable, full insert sequence. [AK039774]	0.232214898801944	8.83700904160855	1.67917121513113	0.108801838326365	0.303462430396956	-4.91351661570006	0.452380952380952	-0.452380952380952	0.214285714285714	0.25	0.535714285714286
818	AK039779	138	130	3729	CTTTGAGTCTCTACAAATCTCAACTTCAACCATCTAATGAAAGCTTTTGTTCTGTAGATG	20367	0	A_55_P1999526	AK039779	gb|Mus musculus adult male spinal cord cDNA, RIKEN full-length enriched library, clone:A330107D21 product:unclassifiable, full insert sequence. [AK039779]	0.26193221545627	6.34159274788841	0.474081573133131	0.640618241021006	0.814778958117395	-6.13050429625665	-0.142857142857143	0	-0.380952380952381	-0.428571428571428	-0.5
819	AK039881	105	88	1418	CTCAGCACAGAGGCAGCAAAGACAAAAGCTGTTTCTCCAGATGGTGACACAGCGCTGTAA	15633	0	A_55_P2043867	AK039881	gb|Mus musculus 0 day neonate thymus cDNA, RIKEN full-length enriched library, clone:A430025B11 product:Src-like-adaptor 2, full insert sequence. [AK039881]	0.110673909006766	4.86780683518785	0.440905617346005	0.664049021400128	0.829437939768743	-6.1456908515528	0.404761904761905	-0.0714285714285714	0.142857142857143	0.142857142857143	0.75
820	AK039916	40	10	1853	CAGTTAGCACGTTTTGTTAAGAGACAATCATCTGCCTTGTGTCTTATTTTGAAGTTTTGT	5853	0	A_55_P2332509	A430028G04Rik	gb|Mus musculus 0 day neonate thymus cDNA, RIKEN full-length enriched library, clone:A430028G04 product:unclassifiable, full insert sequence. [AK039916]	-0.631131503136348	4.51047644045917	-3.1938182065121	0.00459405974420799	0.0483346198624028	-2.11727932535323	-0.5	0.571428571428572	-0.214285714285714	-0.25	0
821	AK039947	173	65	2407	CTTCATCTTTACAAAGCTTGTAGCTGCCATTGCTTCTCTGCTTTATTTAATAAAGATACC	25426	0	A_55_P2427377	3110068a07rik	gb|Mus musculus 0 day neonate thymus cDNA, RIKEN full-length enriched library, clone:A430034K20 product:unclassifiable, full insert sequence. [AK039947]	-0.0856985270001847	6.32575724331292	-0.514263426236004	0.612749633913715	0.796166840967234	-6.11067201342474	-0.476190476190476	0.19047619047619	-0.333333333333333	0	0.285714285714286
822	AK040058	280	23	1016	TATAGTGGAGCACACCTGTAATCTCAGTATTCAGAAAGTGGAACTAGGAGGACCCAAGGT	40621	0	A_55_P2325758	A430054B03	gb|Mus musculus 0 day neonate thymus cDNA, RIKEN full-length enriched library, clone:A430054B03 product:unclassifiable, full insert sequence. [AK040058]	-0.0362493248033449	5.53663254290491	-0.248373189920193	0.806398802494614	0.908783487842573	-6.21236495140521	0.142857142857143	0.166666666666667	-0.0952380952380952	-0.0357142857142857	0.642857142857143
823	AK040077	317	15	579	CCAGCCTTAGTGGAAAAAGGAGAATGGGAAATTCCAGAAATAAACGATAGGCTTTAAGAA	46085	0	A_55_P2047215	Slc37a4	gb|Mus musculus 0 day neonate thymus cDNA, RIKEN full-length enriched library, clone:A430056J18 product:hypothetical protein, full insert sequence. [AK040077]	0.0421025362855838	5.07907829026087	0.286330810582909	0.777593737973056	0.894192640368779	-6.20213816877082	0.166666666666667	-0.142857142857143	-0.0238095238095238	0.214285714285714	0.178571428571429
824	AK040105	31	69	3573	AACTATACTTCATATACCACACGAGACTCTTTTTATAGCACCTTCCTTGCCCAAGGCAGG	4774	0	A_55_P2410626	A430061O12Rik	gb|Mus musculus 0 day neonate thymus cDNA, RIKEN full-length enriched library, clone:A430061O12 product:unclassifiable, full insert sequence. [AK040105]	0.440917160626368	8.86132548516767	3.9182385757064	0.000862663280629828	0.0194145617887982	-0.565774682760495	0.833333333333333	-0.642857142857143	0.761904761904762	0.75	0.535714285714286
825	AK040137	37	32	2547	GTTGTGTTGGGGTTTGGAGAAGAATTATTTTGTGTCAACATGTTACCTTTTGTGAATCAT	5592	0	A_55_P2229244	E430022K19Rik	gb|Mus musculus 0 day neonate thymus cDNA, RIKEN full-length enriched library, clone:A430069D01 product:unclassifiable, full insert sequence. [AK040137]	-0.315891258869442	6.08050863585026	-1.39665595898722	0.177948738661872	0.404510944195893	-5.30415845557659	-0.142857142857143	0.523809523809524	-0.142857142857143	0.0714285714285714	0.464285714285714
826	AK040320	255	104	1731	GATAGTCATGGACTCACCCTCTGAAACTGTAAGCAAATTCTCAATAAAATACCTTCTTCT	37312	0	A_55_P2030948	5930403N24Rik	gb|Mus musculus 0 day neonate thymus cDNA, RIKEN full-length enriched library, clone:A430086K14 product:unclassifiable, full insert sequence. [AK040320]	-0.282460245646989	8.17928482526035	-2.69471843769105	0.0140023701578389	0.0918621996584727	-3.13384360947653	-0.666666666666667	0.738095238095238	-0.595238095238095	-0.5	-0.5
827	AK040640	15	146	2348	TTGGGTCATTTTTGAGGTTTTTCTTTTTCTCTGGTGTTAAGAATGCCACAGGACTGTTAT	2485	0	A_66_P101393	A530001N23Rik	gb|Mus musculus adult male aorta and vein cDNA, RIKEN full-length enriched library, clone:A530001N23 product:unclassifiable, full insert sequence. [AK040640]	-0.420820356919515	4.5202396385796	-1.70189125693524	0.104397202271266	0.296497215614554	-4.87973706947154	-0.5	0.571428571428572	-0.571428571428572	-0.321428571428571	0.0714285714285714
828	AK040646	234	147	3072	TACATGGGCTCTTAGGATGTACACTGACCTGTCCACAACTCTACTGTAAAAAGTTACACC	34223	0	A_55_P2410151	AK040646	gb|Mus musculus adult male aorta and vein cDNA, RIKEN full-length enriched library, clone:A530005G02 product:unclassifiable, full insert sequence. [AK040646]	0.234887223979811	10.4498030013723	1.2855673693469	0.213399997025413	0.449130370015422	-5.44185237618447	0.404761904761905	0.0714285714285714	0.166666666666667	0.0714285714285714	0.392857142857143
829	AK040751	265	157	2517	CTGAGCCAGCTCTCCAATCGAACCAGCTTGGTATTATACTTCAAAAATAATCAATAATAA	38830	0	A_55_P2042217	Fam161a	gb|Mus musculus adult male aorta and vein cDNA, RIKEN full-length enriched library, clone:A530023B02 product:weakly similar to OVARC1001399 PROTEIN (FRAGMENT) [Homo sapiens], full insert sequence. [AK040751]	0.366914285146114	6.77214162235641	1.80353402261688	0.0865148188695215	0.266575006223243	-4.72459896880956	0.299406565478315	-0.359287878573978	0.0838338383339281	0.360374985078224	0.414431232839957
830	AK040781	112	17	2523	CATAATTTAAGTCTCTCTCACACTCACAGCTATCTCTTAAATCCAATCGGTTGTAAATTC	16387	0	A_55_P2169124	C730048C13Rik	gb|Mus musculus adult male aorta and vein cDNA, RIKEN full-length enriched library, clone:A530024M06 product:Hypothetical protein FLJ33092 (UST1r) homolog [Homo sapiens], full insert sequence. [AK040781]	-0.639371547508281	4.09909980469624	-2.31350385666375	0.0315468864188985	0.148914273442305	-3.85834160469524	-0.738095238095238	0.761904761904762	-0.642857142857143	-0.535714285714286	-0.571428571428571
831	AK040829	133	49	619	GGGATTTGTCACCCGATGGATTAGTCATTGTTCAAGGTAAAGGGGGAACTGAGTTTAATT	19646	0	A_55_P2029111	AK040829	gb|Mus musculus adult male aorta and vein cDNA, RIKEN full-length enriched library, clone:A530028G21 product:unclassifiable, full insert sequence. [AK040829]	-0.139543956890322	7.56571575557497	-0.703052280393954	0.490192791487942	0.707958537527093	-5.99669832084618	0.166666666666667	0.30952380952381	0.166666666666667	0.214285714285714	-0.0714285714285714
832	AK040883	261	52	3557	GTCTCTGTTCTACATATTTGGATCTGACAAGAAGGACCATGAGTCTTTGACTGGTCATAG	38072	0	A_52_P75777	Lgr6	gb|Mus musculus adult male aorta and vein cDNA, RIKEN full-length enriched library, clone:A530037C04 product:CDNA FLJ14471 FIS, CLONE MAMMA1001030, WEAKLY SIMILAR TO LUTROPIN-CHORIOGONADOTROPIC HORMONE RECEPTOR homolog [Homo sapiens], full insert sequence	-0.0804293283224489	6.45654247766549	-0.172685960493903	0.864648027317794	0.939794915320328	-6.22844483315036	-0.0714285714285714	0.119047619047619	-0.214285714285714	0	0.392857142857143
833	AK040896	1	137	1506	GGCAATGATGAACGCCCCACTCAGTTGCCTAATGAAGTCAATGCTGCTTTTCCCCTTGAA	268	0	A_52_P222230	AK040896	gb|Mus musculus adult male aorta and vein cDNA, RIKEN full-length enriched library, clone:A530041D01 product:unclassifiable, full insert sequence. [AK040896]	0.0448228440786895	10.8105033994219	0.300474078223931	0.766941950888635	0.887935337542822	-6.1979594157749	0.0952380952380952	0.261904761904762	-0.0476190476190476	-0.178571428571429	0.285714285714286
834	AK040933	125	91	626	CCTTGCACACTCTATGCAAAACTTTTGTAAGCATTGCAATAATGCTATGAATTACAAGGA	18561	0	A_55_P2234704	A530047J11Rik	gb|Mus musculus adult male aorta and vein cDNA, RIKEN full-length enriched library, clone:A530047J11 product:unclassifiable, full insert sequence. [AK040933]	0.353585146019299	6.89897517993936	2.26280503011007	0.0350286422166513	0.158165428216852	-3.95028377793639	0.571428571428572	-0.30952380952381	0.357142857142857	0.0714285714285714	-0.25
835	AK040963	247	99	4019	GAAGAGAGATGCACTTGTTTGGAAAGGAACACCTGCTTATTGGCCTAATCACATCTGCAT	36146	0	A_55_P2227217	1700123M08Rik	gb|Mus musculus adult male aorta and vein cDNA, RIKEN full-length enriched library, clone:A530052A14 product:unclassifiable, full insert sequence. [AK040963]	0.241173995171826	6.81292786201239	1.66161932577575	0.112312028801421	0.309165817117109	-4.93938188377413	0.19047619047619	-0.523809523809524	0.0238095238095238	0.285714285714286	0.285714285714286
836	AK040992	122	96	682	TAGAAGATAGGTTTGGAGCTATGCTTTGTGATTCTTGTGATGTGGTTCCTGTGATACCCT	17999	0	A_66_P103511	Gm3289	gb|Mus musculus adult male aorta and vein cDNA, RIKEN full-length enriched library, clone:A530057B15 product:unclassifiable, full insert sequence. [AK040992]	0.10264276706452	5.04117507274983	0.322987684830769	0.750084399500829	0.879534466171877	-6.19089614741018	-0.0714285714285714	0.142857142857143	-0.285714285714286	-0.785714285714285	-0.571428571428571
837	AK041010	272	60	1026	TTTTTCTTTTTTCTTTTTGCTTTTGTCTGTTTAAGAGTAAAATTAGAGATGTTAACTCCG	39545	0	A_55_P2307496	LOC620306	gb|Mus musculus adult male aorta and vein cDNA, RIKEN full-length enriched library, clone:A530060J09 product:hypothetical protein, full insert sequence. [AK041010]	-0.180596302765643	5.46129939925714	-1.47540880789319	0.155799318858018	0.374412095495061	-5.20093748797737	-0.452380952380952	0.0952380952380952	-0.166666666666667	-0.0714285714285714	-0.178571428571429
838	AK041165	161	163	1976	CATACAGTGCAAATATAGTCCACAGTGTGTGCTCAGGTAAATCATGATATTTTCATTCAA	23865	0	A_55_P2158592	Sirpb1a	gb|Mus musculus adult male aorta and vein cDNA, RIKEN full-length enriched library, clone:A530086P20 product:weakly similar to BIT (PROTEIN TYROSINE PHOSPHATASE NON-RECEPTOR TYPE SUBSTRATE I) [Mus musculus], full insert sequence. [AK041165]	0.10614412338559	4.43783729157656	0.366680653964957	0.717739359384457	0.860672392421882	-6.17574993807512	0.214285714285714	0.261904761904762	0.0952380952380952	0.0357142857142857	0.678571428571428
[truncated: 30,557 more rows]
