# Supplementary material for: Overweight Mice Show Coordinated Homeostatic and Hedonic Transcriptional Response across Brain
Source: eNeuro. 2019 Jan 8;5(6):ENEURO.0287-18.2018. doi: 10.1523/ENEURO.0287-18.2018 (PMC6327943; doi:10.1523/ENEURO.0287-18.2018)
Supplement: Extended Data 2-3 — Differential expression analysis for the hypothalamus. Download Extended Data 2-3, CSV file. [file sup_enu-eN-NWR-0287-18-s12.csv]

	SystematicName	Row	Col	Start	Sequence	ProbeUID	ControlType	ProbeName	GeneName	Description	logFC	AveExpr	t	P.Value	adj.P.Val	B	rho_impu_th	rho_bw_th	rho_comp_th	rho_eating_rate_th	rho_tot_intake_th
1	AA177633	345	6	410	TCCTATGATCTGCCAGAAACGGATGCTTCAAGGTTACTCTGACCTTCGTTTAACTTCGAG	50127	0	A_55_P2347073	AI662501	gb|mt32h11.r1 Soares mouse 3NbMS Mus musculus cDNA clone IMAGE:622821 5'. [AA177633]	0.120448059178996	6.94155324876425	0.889811759816922	0.384231376133475	0.768926721527999	-5.64781481817778	0.261904761904762	-0.30952380952381	-0.0476190476190476	-0.178571428571429	0.0714285714285714
2	AA212771	166	1	328	CCCAGTTTATGCACTGCTGGAGATGGAACTGGAGCTTACCATACTCAAAAAGGAGACAAA	24154	0	A_55_P1979610	AA212771	gb|mw78f07.r1 Soares mouse NML Mus musculus cDNA clone IMAGE:676837 5'. [AA212771]	0.0164755715736771	6.6960486913804	0.15374454075871	0.87936447062431	0.972185847799229	-6.02040617860479	-0.261904761904762	-0.214285714285714	0.0714285714285714	0.214285714285714	-0.464285714285714
3	AA266430	85	99	465	AGGAGTGCAGGTTCTTTGTGAATCACCCACGCTCCAGGTGAGATTTTTAATTTGTATAGT	12739	0	A_55_P2251379	AV313155	gb|mz63b02.r1 Soares mouse lymph node NbMLN Mus musculus cDNA clone IMAGE:718059 5'. [AA266430]	0.277170084282273	6.78919694536207	2.86290462488179	0.00966977926195991	0.19679006224572	-2.66927032657803	0.738095238095238	-0.571428571428572	0.595238095238095	0.535714285714286	0.535714285714286
4	AA267875	205	140	125	CATCTTGGATCTCTCACAGTTTTCTACCCCTGGCTTTTTTGCTTGCTATGTTTCTTACAG	30173	0	A_55_P2053467	AA267875	gb|va18g08.r1 Soares mouse lymph node NbMLN Mus musculus cDNA clone IMAGE:723326 5'. [AA267875]	0.0975436295071317	7.0535445979499	1.29634337135709	0.209736283363289	0.630318359930211	-5.234626259832	0.428571428571429	-0.19047619047619	0.166666666666667	-0.0357142857142857	-0.321428571428571
5	AA473072	26	159	511	GTGTGATTTGCATTTTTACCATTATAAGCAACCTGTGATGGATCAAAGTCAGATGCTATA	4031	0	A_55_P2382741	AI314604	gb|vd44a05.r1 Barstead MPLRB1 Mus musculus cDNA clone IMAGE:803408 5'. [AA473072]	0.457881936172786	7.96261636413194	3.27756083370037	0.00379540145439189	0.137277221959255	-1.83706075058187	0.714285714285714	-0.761904761904762	0.642857142857143	0.714285714285714	0.5
6	AA522020	123	111	489	CACACACACACACACACACCATTAGCAAAAAGTATTCCCTGGGGAACTGTTCTTCTGGAA	18304	0	A_55_P2277014	AA522020	gb|vh78e12.r1 Knowles Solter mouse E6 5d whole embryo Mus musculus cDNA clone IMAGE:893134 3'. [AA522020]	0.0905364944667379	15.9657146932807	1.02687742865644	0.316837710556801	0.722848624586204	-5.52374214312115	0.0714285714285714	0.404761904761905	0.238095238095238	0.392857142857143	0.142857142857143
7	AA647537	5	71	396	GGTTGTATCTAGGTTAGAAGTATACGGTTGTCTTTAATAAAAACTTGGGGAAAAAGTACG	765	0	A_55_P2253279	AA672641	gb|vq80g11.s1 Knowles Solter mouse 2 cell Mus musculus cDNA clone IMAGE:1108676 5'. [AA647537]	0.262458402101354	4.80202455343975	0.606012757703449	0.55137836886265	0.858819997513233	-5.85188053523648	0.285714285714286	-0.714285714285714	0.238095238095238	0.5	0.535714285714286
8	AA690115	314	131	425	GCGGCTACAGCTCATCTTTATGTTGAAATATTATGTATCAGTAGGTAGTAAGTAATGAGT	45717	0	A_55_P2050852	AA690115	gb|vr79d06.s1 Knowles Solter mouse 2 cell Mus musculus cDNA clone IMAGE:1134923 5'. [AA690115]	0.116196594918867	4.48763336217593	0.739525698232009	0.46824973273032	0.815922808545619	-5.76497493399494	0.214285714285714	-0.0714285714285714	0.285714285714286	-0.0357142857142857	-0.785714285714285
9	AA792689	32	104	21	ATCCTCAACCAAACTCCAGAACCATGACCTGCTGTGGCTGTTCAGGAGGCTGTGGCTGCA	4837	0	A_55_P1979639	AA792689	gb|vs75c05.r1 Stratagene mouse skin (#937313) Mus musculus cDNA clone IMAGE:1152104 5'. [AA792689]	-0.133667638854402	7.84189483785857	-0.976448225750746	0.340600766015811	0.739568076263197	-5.57125778124226	-0.30952380952381	0.523809523809524	-0.142857142857143	-0.107142857142857	-0.214285714285714
10	AA871626	380	155	360	AGTATGAGGCCACTGATGCTGGTGCCTGATGACCACTTCTCAATACATTGTTCGCAATAT	55253	0	A_55_P2068510	Defa1	gb|vq38h08.r1 Barstead bowel MPLRB9 Mus musculus cDNA clone IMAGE:1096575 5' similar to gb:M33225 Mouse cryptdin (MOUSE);. [AA871626]	0.0070423557247894	5.94728277461806	0.0299066645526285	0.976440336615746	0.995859999419277	-6.03166899436763	0.404761904761905	-0.261904761904762	0.428571428571429	0.0357142857142857	-0.357142857142857
11	AA981787	130	107	100	TAAGGAGGATGACTAGACAGCAAAAGGAAAAGCTAACCTTACACACTGCGACCAGTTCAC	19167	0	A_55_P2034420	AA981787	gb|ua36d08.r1 Soares_mammary_gland_NbMMG Mus musculus cDNA clone IMAGE:1348815 5' similar to gb:L21696_cds1 PROTHYMOSIN ALPHA (HUMAN); gb:X56135 Mouse mRNA for prothymosin alpha (MOUSE);. [AA981787]	-0.106423263419767	9.94684081278803	-0.885137791702193	0.386685973338318	0.770745103990634	-5.65176004959217	-0.761904761904762	0.714285714285714	-0.785714285714286	-0.928571428571428	-0.571428571428571
12	AA986695	28	102	486	ATAATGTTATACCAGACACACAGATGGGCAGGGAATAGCGATGAAGGAGGCTAAGAAGCA	4229	0	A_55_P2193487	AA986695	gb|uc80b08.x1 Sugano mouse kidney mkia Mus musculus cDNA clone IMAGE:1431927 3'. [AA986695]	0.191372528327558	4.51865295175041	0.911213024137707	0.373123732658708	0.762711354517468	-5.62950693207265	0.428571428571429	-0.642857142857143	0.476190476190476	0.571428571428571	0
13	AA986756	278	115	492	TTTGAGTGAGTAGAGCTCGAACAACTTGGTTGGCTACCTCATCAAGACATCGCTCATACT	40497	0	A_55_P2335723	2900009J06Rik	gb|uc73h09.x1 Sugano mouse liver mlia Mus musculus cDNA clone IMAGE:1431329 3'. [AA986756]	0.211621300619824	4.34412543815445	1.13433929747947	0.270174402310244	0.68496326942783	-5.41542545466662	0.238095238095238	-0.30952380952381	0.333333333333333	0.0357142857142857	-0.607142857142857
14	AB021861	286	96	4271	GGCAGGCACCCAAAGGACACTACATACAATCATAGACTATTAAACAGAACACTTGCTACC	41620	0	A_51_P170807	Map3k6	gb|Mus musculus ASK2 mRNA for apoptosis signal-regulating kinase 2, complete cds. [AB021861]	-0.0828910859694574	9.75661127100643	-0.341955271223304	0.735980722634893	0.929728313052041	-5.97434613838081	0	0.547619047619048	-0.214285714285714	-0.321428571428571	0.428571428571428
15	AB041803	39	26	1621	GGATATCTGTCCCACCATTTTCCCTGTAACAAAAGTAAGGAATCTGTAAGAAAGAAAAAA	5880	0	A_55_P2033557	AB041803	gb|Mus musculus brain cDNA, clone MNCb-1768. [AB041803]	-0.247218379325716	10.5912542195382	-2.43123050478586	0.0246590863374627	0.285857063815738	-3.48878953842197	-0.714285714285714	0.761904761904762	-0.833333333333333	-0.714285714285714	-0.107142857142857
16	AB049605	74	42	913	ACAATGATTGGGTTGAACATCTACCACGAACAAATAAAATGTTAAGCTATGAAACAAGGG	10905	0	A_52_P55846	Cav2	gb|Mus musculus mRNA for caveolin-2 isoform, complete cds. [AB049605]	0.26413451794017	5.12799255633795	2.24421705374137	0.0363913079377793	0.333297601127199	-3.82320209595335	0.785714285714286	-0.714285714285714	0.761904761904762	0.607142857142857	0.428571428571428
17	AB095954	382	62	3583	CTGGATTTATTGTGTGGTGATAAAAATAACCAGGTGTAGTCCTTGTAAGTATGTCAATGA	55376	0	A_66_P117058	Aasdh	gb|Mus musculus AASDH mRNA for 2-aminoadipic 6-semialdehyde dehydrogenase, complete cds. [AB095954]	0.102542450632582	9.2505271090778	1.57527731434908	0.131006830816332	0.53394254880939	-4.87745783459172	0.595238095238095	-0.904761904761905	0.547619047619048	0.392857142857143	-0.214285714285714
18	AF004107	257	28	1119	ACCAAGAAGACCCAGATGATGACCTAGATATTTGACAGACAAATGGCAGAGGAAGGCTGT	37468	0	A_55_P2021055	Rai12	gb|Mus musculus unknown protein mRNA, complete cds. [AF004107]	0.0339397960879495	12.1768258493871	0.450753899046806	0.657055161867772	0.902381871813465	-5.93196882934004	0.0238095238095238	-0.476190476190476	-0.166666666666667	-0.178571428571429	-0.214285714285714
19	AF032130	256	60	3238	TAGTATCCAAAAGGGAAGCAGAGTCCTGTGACAAAATCTGACAAGTATAACCCTGCGCTG	37240	0	A_55_P2271058	Dep1	gb|Mus musculus diabetic embryopathy (Dep-1) mRNA. [AF032130]	0.226458680199155	5.95605678919155	1.61826163488852	0.121396983972071	0.517511187744351	-4.81761625015981	0.333333333333333	-0.619047619047619	0.380952380952381	0.785714285714285	0.464285714285714
20	AF034080	17	109	1507	TCATCTCGCTAGATGAACAGGACACCTTGGGCCATTTCTTCCAGTACCGGGGGACCCCTT	2720	0	A_55_P2034828	Pias3	gb|Mus musculus PIAS3 mRNA, complete cds. [AF034080]	0.061815040354702	6.43863931945137	0.781259571177654	0.443874500526442	0.802085872224453	-5.73446518743752	0.476190476190476	-0.571428571428572	0.285714285714286	0.178571428571429	-0.25
21	AF034610	161	79	1384	AAGGCCACGGAGAAAGCACCTGAAGACAAATTTAAGATAGCTGCTAATGAAGAGACACCA	23717	0	A_66_P129111	Nasp	gb|Mus musculus nuclear autoantigenic sperm protein mRNA, complete cds. [AF034610]	0.183443505666681	5.81844440317004	0.965775850776007	0.345783764140162	0.742892032791376	-5.58103708540591	0.619047619047619	-0.285714285714286	0.571428571428572	0.142857142857143	-0.0714285714285714
22	AF037047	306	146	905	ACACTAGAGAGACCCTATCTGGAAAAAACAAATAGAAAACCAACCAACCAACCAACCAAC	44590	0	A_55_P2051622	Gm8479	gb|Mus musculus strain DBA/2J thiopurine S-methyltransferase (Tpmt) pseudogene, mRNA sequence. [AF037047]	-0.314067089443586	9.92699977487254	-2.17365306960516	0.0420180461728938	0.350375651589598	-3.94548393478343	-0.333333333333333	0.571428571428572	-0.142857142857143	0.0357142857142857	-0.214285714285714
23	AF088884	4	85	2782	AATGACATGGAATTCCTGGAAGCAGCAGAGTCCTTTGAGATAAAAAATACATCAGGAACC	481	0	A_51_P137168	Smarcal1	gb|Mus musculus HepA-related protein Harp mRNA, complete cds. [AF088884]	-0.0344376418033239	10.680222625594	-0.467902062651003	0.644954394702584	0.89807343076353	-5.92424919568867	-0.214285714285714	-0.214285714285714	-0.380952380952381	-0.535714285714286	-0.392857142857143
24	AF138745	51	27	4220	CTAACCTTCTTCTGATGTATCTGAACAGTGACCGACAGTGTACTCACATTAAATAAATAT	7665	0	A_55_P2153116	Tsix	gb|Mus musculus domesticus antisense RNA from the Xist locus, complete sequence. [AF138745]	-0.0921003466279249	4.92401170371951	-0.404517714053435	0.690160518196562	0.914500697293482	-5.95137526946992	-0.380952380952381	0.261904761904762	-0.428571428571429	-0.178571428571429	-0.535714285714286
25	AF141019	80	7	11	TCTTTCAGTAATGTGAGGTTACCTGCTTTACACTCAGCCTACTCTTGCCAAAGGGATGGA	11722	0	A_55_P2035579	Rps6ka2	gb|Mus musculus Trex2 mRNA, complete sequence. [AF141019]	-0.51690606010208	9.10376131618576	-4.5828581939171	0.000183830351441995	0.0459897408914441	0.886096061422855	-0.261904761904762	0.547619047619048	-0.452380952380952	-0.214285714285714	0.392857142857143
26	AF142780	17	21	1457	ATCCTGGCAGCCTCTGAAGTTCTAATTAACTGGAAGCATTTAAGCAACACGTCAAGTGCC	2555	0	A_55_P2122075	Pdcd1lg2	gb|Mus musculus butyrophilin-like protein (Btdc) mRNA, complete cds. [AF142780]	-0.29807134640354	5.03695780021421	-1.76318498655896	0.0932684263489779	0.473046695805376	-4.60711684516963	-0.333333333333333	0.380952380952381	-0.619047619047619	-0.464285714285714	0.0714285714285714
27	AF178637	286	66	4689	TTATATTCCCTTGGCCCCTAGCCTGGGTCTTACCTGGGAACCTGGCATGAAAGCTCAGGG	41567	0	A_55_P2059015	Mapk8ip3	gb|Mus musculus JNK interacting protein-3b (Jip3) mRNA, complete cds. [AF178637]	-0.0973174617657477	11.6527801517219	-0.811826583909446	0.426525991654659	0.792213424125778	-5.71112450626568	-0.30952380952381	0.261904761904762	-0.119047619047619	-0.357142857142857	-0.321428571428571
28	AF178753	345	128	189	CCTCCTTTGACAGCTCTGCTTTGCTCAAATAAAGAGGAAAGTGAACTCTTAAATTTAATA	50339	0	A_55_P2093277	Olfr1077-ps1	gb|Mus musculus strain C57BL odorant receptor B4 pseudogene, partial mRNA sequence. [AF178753]	0.338423445300009	5.04595161259744	2.06710622289845	0.052023755775839	0.382109369390552	-4.12569591380594	0.718575757147955	-0.706599494528823	0.838338383339281	0.642857142857143	0.107142857142857
29	AF209907	36	146	1126	CTCAAGGGTTCTGTCTGCTGATGTCAGTTCTTTTTGATTAAAGTGTCTCCTTACACGTGG	5502	0	A_55_P1954835	Ramp3	gb|Mus musculus receptor activity modifying protein 3 mRNA, complete cds. [AF209907]	0.280019616647348	12.6963577890986	0.921803793349444	0.367706892777803	0.758514988499463	-5.62029972085188	0.214285714285714	-0.428571428571429	0.119047619047619	0.428571428571428	0.0357142857142857
30	AF212920	21	116	815	TTATACCCATCAGGCAAAGCGGTCAAGATTGCAGCCTGTGCCCAGTGTCCTGCGGTTCCA	3346	0	A_55_P2135351	Mtvr2	gb|Mus musculus MMTV receptor variant 2 (Mtvr2) mRNA, complete cds. [AF212920]	0.0259915678227589	10.2481563109174	0.325617847253514	0.748123181921018	0.933783012410328	-5.97971885679148	0.119047619047619	-0.261904761904762	-0.214285714285714	-0.142857142857143	0
31	AF233647	104	100	1632	GACCCTCCTATCCATCCACCCACCTGTGCCTTTACAGGAATAAAATTTTCGTGTCACCTT	15375	0	A_55_P1952882	Cyp4f18	gb|Mus musculus cytochrome P450 CYP4F18 mRNA, complete cds. [AF233647]	-0.12785801191502	8.44140952528324	-1.22838404227664	0.233678004010338	0.651787467126077	-5.31296944592355	-0.595238095238095	0.785714285714286	-0.738095238095238	-0.785714285714285	-0.321428571428571
32	AF240782	265	20	2746	GCTAGTTGATAATTAATACAGGTTTACAGTTCATGCCTGTGGTTTTGTGTTTGTTTTGTG	38590	0	A_55_P2142590	Mark3	gb|Mus musculus ELKL motif kinase 2 long form (EMK2) mRNA, complete cds. [AF240782]	0.0634883838436444	10.4664288959561	0.889301179309007	0.384499013836295	0.769218539437359	-5.64824672109299	0.0714285714285714	-0.285714285714286	0.0476190476190476	0.357142857142857	-0.0357142857142857
33	AF267660	254	54	1759	AGAGGGAGTGGGGGAAGATAGGGTCCACCCTTGACTCTGATCCTGCAGCCTCTATCTGTA	36936	0	A_51_P426276	Pdk2	gb|Mus musculus pyruvate dehydrogenase kinase 2 (Pdk2) mRNA, complete cds. [AF267660]	-0.0894637294563445	10.0518626686979	-0.9715220235802	0.342986464069123	0.74118640935454	-5.57578382648615	-0.285714285714286	0.261904761904762	-0.5	-0.285714285714286	0.25
34	AF308696	5	139	2123	GCCATTAATGTGGGGATGCGGATGAATGCGGGGTTCATCATGCTGAACCACTTCAGTCAG	897	0	A_66_P102395	Elac2	gb|Mus musculus ELAC2 mRNA, complete cds. [AF308696]	0.0741707055828353	9.54050444277345	1.0193197942946	0.320322593828744	0.725893448336467	-5.53099972731761	0.0952380952380952	-0.714285714285714	0.0476190476190476	0.321428571428571	0.0357142857142857
35	AI131754	229	100	493	TGTCCTGTTTCTACAGCCTGGGTATGCTCTCTGTTACTAATAGAAGGTGAGACCATGTCA	33570	0	A_55_P2204491	AI131754	gb|ue96a09.x1 Sugano mouse embryo mewa Mus musculus cDNA clone IMAGE:1498936 3'. [AI131754]	0.280691474601109	6.9522867216227	1.73149750159253	0.0988871128884159	0.483880744238647	-4.65426259407955	0.357142857142857	-0.30952380952381	0.30952380952381	-0.0714285714285714	-0.0357142857142857
36	AI266897	75	13	311	CCAAGTGTTACAGCTCTTGGAACAAAAGGGTCAGACAATGGAATAGTACTCGCATTCCTT	11146	0	A_55_P2293668	AI132709	gb|uj08d05.x1 Sugano mouse liver mlia Mus musculus cDNA clone IMAGE:1891305 3'. [AI266897]	-0.383738455046795	4.38071747331809	-2.14018542134713	0.0449547146807514	0.360039098827089	-4.00267839739505	-0.785714285714286	0.452380952380952	-0.595238095238095	-0.464285714285714	-0.642857142857143
37	AI327134	226	103	135	TTATCTGAGGCAAGTAGAAATGGAGACTCTGAAAAGCCACACCCGAGTACTGAAGCGTTA	33002	0	A_55_P2334324	AI327134	gb|mg26a11.x1 Soares mouse embryo NbME13.5 14.5 Mus musculus cDNA clone IMAGE:424892 3'. [AI327134]	-0.107357830107778	4.65070181327239	-0.672941890774092	0.508748590866409	0.836474654329003	-5.81036966311244	-0.5	0.476190476190476	-0.476190476190476	-0.714285714285714	-0.428571428571428
38	AI390238	195	158	305	TGATATAGCTCATCTAAAGCTCAACAAAATCTCCCAGGTATCTCGTGCCTCAGCTTGCTC	28746	0	A_55_P2096350	AI390238	gb|mw78h08.y1 Soares mouse NML Mus musculus cDNA clone IMAGE:676863 5'. [AI390238]	-0.160178884718744	4.52697155415467	-0.965342186107272	0.345995510634723	0.743092697795672	-5.58143240567068	-0.142857142857143	0.571428571428572	-0.333333333333333	-0.892857142857143	-0.285714285714286
39	AI391010	159	28	322	CTTAATCTTTGTTTAGAGATTCTGGCCAAGAACTGTCCCTCCCTCGCCCTATCTTAAGAT	23346	0	A_55_P2091476	AI391010	gb|mc05g08.y1 Soares mouse p3NMF19.5 Mus musculus cDNA clone IMAGE:338078 5'. [AI391010]	-0.554979761215032	9.01890365729758	-4.44383834421405	0.000253775774058972	0.0529233656578462	0.596121484959781	-0.738095238095238	0.928571428571429	-0.738095238095238	-0.678571428571428	-0.357142857142857
40	AI391250	327	120	219	CCAGGAGTTTATTCCCTACAATCCCATAAATTACCACTCTCTACCCTGGATGTGGACATT	47720	0	A_55_P2032884	AI391250	gb|mb58c01.y1 Soares mouse p3NMF19.5 Mus musculus cDNA clone IMAGE:333600 5'. [AI391250]	0.0063517815170222	4.43192541310672	0.0345617266748153	0.972774634451504	0.995120874832355	-6.03152028736213	0.19047619047619	0.285714285714286	0.142857142857143	-0.142857142857143	0.392857142857143
41	AI428898	147	131	278	TTCTGTCCCAACCCCCAAAGAAAGGCGCCCTTCTAGAACCCCTTTTGCCAGGCAGGAGTT	21806	0	A_55_P2363883	AI428898	gb|mp51g11.x1 Barstead MPLRB1 Mus musculus cDNA clone IMAGE:572804 3'. [AI428898]	0.22052243853212	5.25156315151287	1.8700451677081	0.0763091349282096	0.437411012299902	-4.44371678418861	0.30952380952381	-0.857142857142857	0.357142857142857	0.607142857142857	0.142857142857143
42	AI429812	297	112	92	GGAAAAGCACCAGGAAGTACAGAGGGTCCTCATGGCTGCTCTCCAGAGTTATAATTTAAA	43385	0	A_55_P2065929	AI429812	gb|mg06g05.x1 Soares mouse embryo NbME13.5 14.5 Mus musculus cDNA clone IMAGE:423032 3'. [AI429812]	0.0486956706842214	8.70691357784585	0.326745183198584	0.747283104362436	0.933583488319088	-5.97935647083505	-0.0476190476190476	0.285714285714286	0.0476190476190476	0.142857142857143	-0.107142857142857
43	AI430474	373	145	268	GCACAAAAGTGGTACACAGATACACACAGAAGCTAAACACCCATACACATAAAATAAAAA	54392	0	A_55_P2162970	Gm3734	gb|md86d03.y1 Soares mouse embryo NbME13.5 14.5 Mus musculus cDNA clone IMAGE:375269 5'. [AI430474]	-0.0613796162586331	4.30844136518759	-0.175804769654184	0.862229573719804	0.967082081712261	-6.01680882346341	-0.166666666666667	0.214285714285714	-0.119047619047619	-0.214285714285714	0.0714285714285714
44	AI451250	257	101	293	CACGGCTACACAGTGAGACTTTCTCAAATAACCCCTACATATTCATATATACATTGATTA	37595	0	A_55_P2361138	AI451250	gb|mt74b03.x1 Soares mouse lymph node NbMLN Mus musculus cDNA clone IMAGE:635597 3'. [AI451250]	0.200668422634035	4.76105995064503	1.37890765121344	0.183274419793445	0.602033396442017	-5.13474220191879	0.359287878573978	-0.59881313095663	0.443121716907906	0.792824967172092	0.450468731347779
45	AI464814	273	25	480	CTTTGTATAGATAGAAAACAACCCTCCCAACCCCCCATTTTACAGTATTTGGGTTTGGCT	39762	0	A_55_P1982414	AI464814	gb|mz86f04.y1 Soares mouse NML Mus musculus cDNA clone IMAGE:720319 5'. [AI464814]	-0.107481742034678	7.62260886341691	-0.813044132295375	0.425843885035502	0.791931677244178	-5.71017748955321	-0.619047619047619	0.380952380952381	-0.285714285714286	-0.214285714285714	-0.5
46	AI464926	273	14	522	CACGTGCAATAGTGGTAATTCTGCTTGCTCCCACAGAGGATGCCTCATTCTTGCCTTGTG	39744	0	A_55_P2417224	AI447881	gb|mz96h06.y1 Soares mouse lymph node NbMLN Mus musculus cDNA clone IMAGE:721307 5'. [AI464926]	-0.256904913408468	6.69575367439033	-2.57350203142151	0.0182087668442572	0.25623677054032	-3.22533714076399	-0.452380952380952	0.452380952380952	-0.595238095238095	-0.392857142857143	0.357142857142857
47	AI464956	153	41	380	GTCACCTTTCCTCACCCTACTTGTACCTTCAACTTTTTAAAAAAGAAATAAACACTACCT	22496	0	A_55_P2247951	AI662245	gb|mz99d02.y1 Soares mouse lymph node NbMLN Mus musculus cDNA clone IMAGE:721539 5'. [AI464956]	-0.258860635709619	6.33576733451571	-1.78043595165233	0.0903270718738963	0.467076503598696	-4.58119449350947	-0.404761904761905	0.214285714285714	-0.547619047619048	-0.535714285714286	-0.714285714285714
48	AI507055	324	93	327	TAACTCGTACTCTTCTTTCTCTGAGAGCTATCTTTAAACCTTTGATGAAGGTTGCCTCTT	47089	0	A_55_P2006600	AI507055	gb|vj29f12.x1 Stratagene mouse diaphragm (#937303) Mus musculus cDNA clone IMAGE:930479 3'. [AI507055]	0.0862749206948266	5.29819945306673	0.459487961909258	0.650879506383752	0.900366393982182	-5.92807220425407	0.166666666666667	0.0714285714285714	0.428571428571429	0.678571428571428	0.535714285714286
49	AI509287	287	58	137	CTAGCTAGCCTGCTCCTATGTGAGACTTGGTGGTAACCCTCTTTCTCCGATGTTAATAAT	41835	0	A_55_P2205638	D17H6S56E-5	gb|mt75h08.y1 Soares mouse lymph node NbMLN Mus musculus cDNA clone IMAGE:635775 5'. [AI509287]	-0.16727714284948	6.87418362071539	-1.29518017689797	0.21012938000045	0.630629183167396	-5.23599693453407	-0.333333333333333	0.333333333333333	-0.404761904761905	-0.107142857142857	0.357142857142857
50	AI530666	175	158	476	GAAAAAAGACTTGGACTGAAGCCAGGCTGAACTCAGGACATCTCAGTGGATTAAGTGATT	25876	0	A_55_P2417936	AW125324	gb|mp78f05.y1 Soares_thymus_2NbMT Mus musculus cDNA clone IMAGE:575361 5'. [AI530666]	0.137615891627292	6.9869809280038	1.29576843332746	0.209930509519636	0.630454213350773	-5.23530387849526	0.523809523809524	-0.30952380952381	0.523809523809524	0.285714285714286	-0.285714285714286
51	AI574175	192	40	443	ATAAGAGCAATAACCGAAAGTGCTAACTCACACTTAGAGGCCACCATGCTGACCACGATA	27977	0	A_55_P2244871	AI574175	gb|uj16h04.x1 Sugano mouse kidney mkia Mus musculus cDNA clone IMAGE:1908247 3'. [AI574175]	-0.312374726744285	4.57714003221098	-1.67467233472187	0.109692547913972	0.500916006074058	-4.73725507780884	-0.333333333333333	0.5	-0.30952380952381	-0.107142857142857	-0.178571428571429
52	AI593498	296	162	392	AGAGCTACCTCATCTGGCTTTCAGGAACCCCCTTGTCCAAGTCTCCCTGAAAACTCTGCT	43182	0	A_55_P2396446	5530400B01Rik	gb|vu51g02.x1 Soares_mammary_gland_NbMMG Mus musculus cDNA clone IMAGE:1194962 3'. [AI593498]	0.0055855863023897	11.7714354114122	0.015509749238384	0.987780439485522	0.997817057769193	-6.03199299990656	-0.119047619047619	0.214285714285714	0.0238095238095238	0.25	-0.0357142857142857
53	AI594906	316	40	276	ATACTTTGAGTTGGCCACAAGAAGGCTCTAAAATCAAGGCTGGGGCAAGGAACAGAGAAA	45839	0	A_55_P1998504	AI594906	gb|mj75e04.y1 Soares mouse p3NMF19.5 Mus musculus cDNA clone IMAGE:481950 5'. [AI594906]	0.120637679082941	4.84023722519785	0.840622876491364	0.410577719143442	0.784280090588947	-5.6883731889222	0.203596464525254	-0.526955555241834	0.239525252382652	0.360374985078224	0.0720749970156447
54	AI595487	341	17	406	GACTTATTAAGATACCAGGAGAGGGGGAATGATAGGGGATTTTTGGAGAGGAAACTAAGA	49564	0	A_55_P2364516	AA060545	gb|mj69c10.y1 Soares mouse p3NMF19.5 Mus musculus cDNA clone IMAGE:481362 5' similar to gb:X53176 Mouse integrin alpha-4 mRNA (MOUSE);. [AI595487]	0.0834410879837124	4.60644173661508	0.523503900406329	0.606423137842878	0.881672918555953	-5.89728693457761	0.299406565478315	-0.359287878573978	0.491026767384436	0.450468731347779	-0.234243740300845
55	AI606402	220	80	565	CATGTGCAGGCCTCAAGAGACTCTGCTACATGAAGAGTACCGCTCATCGCACACCTATAT	32105	0	A_55_P2198983	4930415C11Rik	gb|mr62b05.y1 Stratagene mouse testis (#937308) Mus musculus cDNA clone IMAGE:602001 5' similar to gb:J03952 Mouse, glutathione transferase GT8.7 mRNA, complete cds (MOUSE);. [AI606402]	-0.210629848387963	7.7136147141677	-1.34507488601667	0.193778006839542	0.614161540681204	-5.17628620322432	-0.619047619047619	0.547619047619048	-0.523809523809524	-0.535714285714286	-0.0714285714285714
56	AI662168	216	3	358	AGGAAGGGAGGGTGCTTTAGCCTCAGCCTTCTGAGGATGCCTCTGTCAGAGCTGGAAACT	31394	0	A_55_P2233818	AI662168	gb|mz93c04.x1 Soares mouse lymph node NbMLN Mus musculus cDNA clone IMAGE:720966 3'. [AI662168]	-0.265958792608587	4.87848009361838	-1.50089033731484	0.149133798431227	0.559534968438993	-4.9780862704829	-0.30952380952381	0.357142857142857	-0.333333333333333	-0.178571428571429	-0.357142857142857
57	AI842900	276	26	355	GTATAGGAAGATGTATGTTCATATACCCAAAGACAATGTAGAATACATAACATTGGGCTC	40048	0	A_55_P2397614	AI842900	gb|UI-M-AN1-afb-g-12-0-UI.s1 NIH_BMAP_MBG_N Mus musculus cDNA clone UI-M-AN1-afb-g-12-0-UI 3'. [AI842900]	0.0401948748372991	4.70212157888547	0.189889646884969	0.851325241320657	0.964453785831513	-6.01426093241757	-0.0476190476190476	-0.285714285714286	-0.19047619047619	-0.321428571428571	-0.0714285714285714
58	AI848615	383	59	410	GTCTAATGCATGAATAGTCAGCTTGAAAGGATGACTCAATTTAAGGAAAGTTCAGAATAC	55648	0	A_55_P2287755	AI848615	gb|UI-M-AH1-agv-c-09-0-UI.s1 NIH_BMAP_MCE_N Mus musculus cDNA clone UI-M-AH1-agv-c-09-0-UI 3'. [AI848615]	-0.337732926302961	4.32411169931883	-1.52667115139394	0.142630314367263	0.550243145682013	-4.94363784337145	-0.571428571428572	0.476190476190476	-0.571428571428572	-0.607142857142857	0.107142857142857
59	AI851140	359	83	378	TTTAGGAATGCCTTTCCTCTTCCAAAAGCAATTTGTATTCCCGTTGGTGTTGTTTTGTTA	52272	0	A_55_P2422164	C130093G08Rik	gb|UI-M-BH0-ajx-c-10-0-UI.s1 NIH_BMAP_M_S1 Mus musculus cDNA clone UI-M-BH0-ajx-c-10-0-UI 3'. [AI851140]	0.049263224076407	6.37789070454556	0.232152133193985	0.818798061489627	0.955892215642236	-6.00544324638826	0.30952380952381	0.119047619047619	0.404761904761905	0.0714285714285714	-0.107142857142857
60	AI851680	137	44	339	ATGAATTCGAAACCGCTCTTCTTTCCTTACCCAGCGCTGAAGTGAAACAAAGCAGCATAG	20214	0	A_55_P2238875	A830021K08Rik	gb|UI-M-BH0-ain-h-07-0-UI.s1 NIH_BMAP_M_S1 Mus musculus cDNA clone UI-M-BH0-ain-h-07-0-UI 3'. [AI851680]	-0.291315965495126	4.62237348507932	-1.91678615426408	0.0697841955074325	0.425412586010844	-4.37018242351443	-0.311382828097447	0.610789393575762	-0.251501515001784	0.0180187492539112	0.450468731347779
61	AI852580	369	51	319	AACTGTGAGCAGAGATACCTCGAATGGCTCTTCCACTGAGGAAGCCTGGGCTCCCCTTCA	53653	0	A_55_P2288741	AI852580	gb|UI-M-BH0-aiu-a-10-0-UI.s1 NIH_BMAP_M_S1 Mus musculus cDNA clone UI-M-BH0-aiu-a-10-0-UI 3'. [AI852580]	0.0393504336034241	6.83361785981965	0.326405833379479	0.74753594991653	0.933729749806271	-5.9794656862601	0.261904761904762	0.119047619047619	-0.0476190476190476	-0.142857142857143	-0.0714285714285714
62	AI853652	27	56	279	CACACACAATAGCATGCACATGCATGTATACACACACCCACAAATAAACAAACATAATTA	4144	0	A_55_P2425442	D030036P13Rik	gb|UI-M-BH0-ajq-b-04-0-UI.s1 NIH_BMAP_M_S1 Mus musculus cDNA clone UI-M-BH0-ajq-b-04-0-UI 3'. [AI853652]	-0.0130925861443938	4.80302359897457	-0.067984454095768	0.946478602548179	0.990027844572536	-6.02982213212166	-0.0479050504765304	-0.0838338383339281	0.0718575757147955	0.357142857142857	0
63	AI987986	94	126	462	GAGGCTTTATCAGCATTATGGATATCAAGGGTACACTACAGAGAGAGGAAGAGAAGAAAA	13950	0	A_55_P2234964	AI987986	gb|um10a02.x1 Sugano mouse kidney mkia Mus musculus cDNA clone IMAGE:2182634 3'. [AI987986]	-0.19975266374957	4.35328050700222	-0.667717011657637	0.512008433557563	0.838294696679381	-5.81375962448939	-0.380952380952381	0.523809523809524	-0.261904761904762	-0.0357142857142857	0.5
64	AJ251804	253	125	2439	TTTTTGAGACCAACTTCTTCACCTTTTCTGGGCTGGAAGCACTAAAGTGTCACAGTGTCT	37063	0	A_55_P2122255	Polm	gb|Mus musculus mRNA for DNA polymerase mu (Polm gene). [AJ251804]	-0.00502387954910599	7.85156469297363	-0.0478677411112679	0.962300303418093	0.993303925979519	-6.03097682002604	0.0476190476190476	0.0952380952380952	0.238095238095238	-0.142857142857143	-0.321428571428571
65	AJ564870	30	73	255	AGATGCAGTTGGTGCCCAAGGTGCCCGACGTGCCCGAGGTGCAATTGCAATCCAAAATAA	4478	0	A_55_P2018862	Defa-rs7	gb|Mus musculus mRNA for cryptdin related sequence peptide (CRS4C2 gene), strain C3H/HeN. [AJ564870]	-0.0169480078062252	6.34088656210136	-0.118871044525652	0.90657306031101	0.978474327161171	-6.02511262237619	-0.30952380952381	-0.333333333333333	-0.261904761904762	0.0714285714285714	-0.464285714285714
66	AK002639	178	28	2247	TAATGGTACGGACATTCTGTGTAAATTAGACCCAGTCTCTAGGATATAATCATGAAAATG	25936	0	A_52_P290021	Memo1	gb|Mus musculus adult male kidney cDNA, RIKEN full-length enriched library, clone:0610016J10 product:inferred: RIKEN cDNA 0610016J10 gene / HYPOTHETICAL PROTEIN CGI-27. [Human] {Homo sapiens}, full insert sequence. [AK002639]	0.0264883465441654	7.07876242854233	0.246513058045934	0.80781808396468	0.952519938020582	-6.00204720247136	-0.119047619047619	-0.571428571428572	0.0476190476190476	0.285714285714286	-0.464285714285714
67	AK002748	337	158	1044	ACTTGGGTCTTCATCAAGCATCAAGGACAGTATTTTTTAATAAAAGTGGCATCACTTCCC	49236	0	A_55_P2335933	0610033M10Rik	gb|Mus musculus adult male kidney cDNA, RIKEN full-length enriched library, clone:0610033M10 product:unclassifiable, full insert sequence. [AK002748]	0.222793767817406	4.15967727763127	0.836917993654941	0.412607978209751	0.785095009660559	-5.69134161395551	0.333333333333333	-0.166666666666667	-0.0238095238095238	-0.107142857142857	-0.0357142857142857
68	AK002931	171	107	1269	GGTGGGGGTGTAAATGTCATGCAGAATTCATATAGCTTAAATCTATTGGAATAAATTCAC	25217	0	A_55_P2202357	0710001A04Rik	gb|Mus musculus adult male brain cDNA, RIKEN full-length enriched library, clone:0710001A04 product:unclassifiable, full insert sequence. [AK002931]	0.15982108287083	5.67069419624064	1.51997542950173	0.144296449999687	0.552866371459624	-4.95262863736931	0.428571428571429	-0.904761904761905	0.452380952380952	0.571428571428571	-0.0357142857142857
69	AK003103	322	110	221	ACTTCAGCCTGAGCTTCCCTCCCTCTGTAGGCTGTTTGCCTTCTTACTCCTGGAATCAAG	46830	0	A_55_P2388197	1010001B22Rik	gb|Mus musculus adult male heart cDNA, RIKEN full-length enriched library, clone:1010001B22 product:unclassifiable, full insert sequence. [AK003103]	-0.182232696185684	10.0300576094869	-1.60435819777476	0.124438330039424	0.521663956681494	-4.83710563100396	-0.452380952380952	0.880952380952381	-0.571428571428572	-0.714285714285714	-0.178571428571429
70	AK003112	322	1	711	TCACTAAAGCTTGTGCCTGTCTGTTCTGGGCTCTGCAGGACATGGACTGCGAATGGCCTG	46638	0	A_55_P2064299	Sepx1	gb|Mus musculus adult male heart cDNA, RIKEN full-length enriched library, clone:1010001D24 product:selenoprotein R, full insert sequence. [AK003112]	-0.016568657873961	8.19702400161511	-0.165010219271452	0.870605885078751	0.969274353698105	-6.01862908864046	-0.119047619047619	-0.238095238095238	-0.285714285714286	0.0357142857142857	0.0714285714285714
71	AK003290	48	72	1676	TGACAAGCCTACCTTTAAGTGCCAGCATTTGTAAGGTGTGATCTTGTGTATTGGTTTTTT	7154	0	A_55_P2414524	1110002E22Rik	gb|Mus musculus 18-day embryo whole body cDNA, RIKEN full-length enriched library, clone:1110002E22 product:unclassifiable, full insert sequence. [AK003290]	-0.0610684350585107	6.54350578198931	-0.219742734482406	0.828316974297814	0.95793315681585	-6.00821459502098	0.0476190476190476	-0.285714285714286	0.285714285714286	0.428571428571428	-0.25
72	AK003491	327	152	796	GGGGGGCATGGGACCTTTGAAATCTGATTGTTCCGTAATTTTTGAAAATCTAGCCATGGA	47776	0	A_55_P2419296	1110006E14Rik	gb|Mus musculus 18-day embryo whole body cDNA, RIKEN full-length enriched library, clone:1110006E14 product:unclassifiable, full insert sequence. [AK003491]	0.0247556123170849	10.2813920910187	0.247013305243574	0.807436327912763	0.952424410040663	-6.0019252552417	-0.0476190476190476	-0.0714285714285714	0.30952380952381	0.392857142857143	0.321428571428571
73	AK003710	99	155	1508	TATGTGTGTACGATGTGCTTTGATCATATCTACTCTTTCCTCCAAGTCCCCTGGAACACC	14887	0	A_55_P2246880	1110014L15Rik	gb|Mus musculus 18-day embryo whole body cDNA, RIKEN full-length enriched library, clone:1110014L15 product:unclassifiable, full insert sequence. [AK003710]	-0.264257758333266	5.03907509906789	-1.25486924132944	0.224109648974361	0.644197255955874	-5.28286030849555	-0.285714285714286	0.595238095238095	-0.523809523809524	-0.642857142857143	-0.392857142857143
74	AK003812	205	78	1274	GGAGTTTAATGCTAGGCCATCCATTGTCAGCATATTAAAACATAGTACAATTTGGGAAAA	30060	0	A_55_P2240468	1110019D14Rik	gb|Mus musculus 18-day embryo whole body cDNA, RIKEN full-length enriched library, clone:1110019D14 product:unclassifiable, full insert sequence. [AK003812]	0.194880732151812	7.56241804688687	2.27703100727791	0.0340175896087527	0.324431214536732	-3.76558196815215	0.642857142857143	-0.666666666666667	0.595238095238095	0.75	0.285714285714286
75	AK003962	49	4	534	GCCCCATAACATGCACAGAATGCTGTAAACCTGATTAAGATATGATGTGGATATTTTATA	7326	0	A_55_P2337138	1110029L17Rik	gb|Mus musculus 18-day embryo whole body cDNA, RIKEN full-length enriched library, clone:1110029L17 product:unclassifiable, full insert sequence. [AK003962]	0.00535708731733564	10.8860345641316	0.0771552112684072	0.939272977892518	0.988598215424481	-6.02916272701816	-0.119047619047619	-0.19047619047619	-0.0952380952380952	0.142857142857143	-0.142857142857143
76	AK004063	47	93	65	ATGGGAAGAGCAAATGGAACAGCAGGCCTCTTGCCTGGCCCTTCTGTCTCTGCAGACCTT	7192	0	A_55_P1957911	Tom1	gb|Mus musculus 18-day embryo whole body cDNA, RIKEN full-length enriched library, clone:1110033H09 product:target of myb1 homolog (chicken), full insert sequence. [AK004063]	-0.272063607610553	8.21727216596931	-1.99104468308211	0.0604294979939957	0.404028192329344	-4.25089171494907	-0.452380952380952	0.619047619047619	-0.690476190476191	-0.642857142857143	-0.285714285714286
77	AK004107	88	20	412	AGTAGCAACCGGCGAAACAGCCCGAGCGGCAGGTTCACCACTCTGGACACCGGTGAGTGA	12886	0	A_55_P2124110	Ttc7	gb|Mus musculus 18-day embryo whole body cDNA, RIKEN full-length enriched library, clone:1110035E02 product:hypothetical protein, full insert sequence. [AK004107]	-0.234441960112385	7.71902487011375	-1.46789994685793	0.157809329417568	0.572114871970172	-5.0214958542358	-0.642857142857143	0.666666666666667	-0.595238095238095	-0.75	-0.285714285714286
78	AK004108	16	45	1258	GTCTATTAAGCAAGTTACGGGACTACTCAGAGAAGCCCTGTCTTTAAAAACAAATAAATA	2302	0	A_55_P2375905	1110035E04Rik	gb|Mus musculus 18-day embryo whole body cDNA, RIKEN full-length enriched library, clone:1110035E04 product:unclassifiable, full insert sequence. [AK004108]	0.0758491751018227	8.44046928626986	0.925619521264392	0.365768256786885	0.757407513699448	-5.61695866443627	0.285714285714286	-0.261904761904762	0.357142857142857	0.642857142857143	0.392857142857143
79	AK004115	59	136	1135	CCAATGTGCTACAAATGTGACACTTGACCCTGAACTGCATGTATTGGGGATTTTTAAAAG	9022	0	A_52_P207614	Csnk2a2	gb|Mus musculus 18-day embryo whole body cDNA, RIKEN full-length enriched library, clone:1110035J23 product:unclassifiable, full insert sequence. [AK004115]	-0.059514682306709	10.5054399285787	-0.806809277892186	0.429344067539084	0.793584458943151	-5.71501303754329	-0.261904761904762	0.0714285714285714	-0.261904761904762	0.178571428571429	-0.0714285714285714
80	AK004186	219	27	712	TGCTTCATGACTGTGGACACAATGTGGACTAGCTACTTCATAGCCCTCATTAAACGGTGA	32007	0	A_55_P2197638	1110046J04Rik	gb|Mus musculus 18-day embryo whole body cDNA, RIKEN full-length enriched library, clone:1110046J04 product:unclassifiable, full insert sequence. [AK004186]	0.0472472707485103	9.96237818986959	0.432258912448062	0.670215689418187	0.907662517588973	-5.93997850041871	0.214285714285714	-0.333333333333333	-0.0714285714285714	-0.0357142857142857	-0.285714285714286
81	AK004240	67	68	171	ATGAATCATTCAAATTGAAAGAATTACCAGGTCATTGTTAATGACTTAGTCTATTAAGAA	10075	0	A_52_P198473	Pcgf5	gb|Mus musculus 18-day embryo whole body cDNA, RIKEN full-length enriched library, clone:1110054A01 product:unclassifiable, full insert sequence. [AK004240]	0.141533417170722	7.75191485372492	1.55795242683748	0.135055905878375	0.538357215579527	-4.90122962085343	0.30952380952381	-0.119047619047619	0.571428571428572	0.535714285714286	0
82	AK004374	162	39	899	CCCCCATGTGATTTGCTGTTATTAAATGAGAATTGAATTATTTTATCCTGTGAGGCTCAA	23652	0	A_55_P2337706	1110065H08Rik	gb|Mus musculus 18-day embryo whole body cDNA, RIKEN full-length enriched library, clone:1110065H08 product:unclassifiable, full insert sequence. [AK004374]	0.315834491563541	5.70502279221461	1.87694967123463	0.0753127138590775	0.43644242985009	-4.43293164581797	0.214285714285714	-0.5	0.357142857142857	0.25	-0.571428571428571
83	AK004547	258	120	2967	CCTGACTTTAAATACTGCCTGTGAGTAAACCCTTGAATAAGAAGAACATGTGAAAAATTG	37628	0	A_55_P2068177	Cdc5l	gb|Mus musculus adult male lung cDNA, RIKEN full-length enriched library, clone:1200002I02 product:cell division cycle 5-like (S. pombe), full insert sequence. [AK004547]	0.0682420208983778	11.9094958709048	0.829440579498567	0.41672504508957	0.78704703065554	-5.69729559430816	0.476190476190476	-0.166666666666667	0.547619047619048	0.25	-0.428571428571428
84	AK005005	149	84	3128	CAGTTCTGGGAAGTCTGCTTTCTTCCAAACGATGGATACTTTTAAATTATGTAATTACCA	22008	0	A_55_P2424921	1300014J16Rik	gb|Mus musculus adult male liver cDNA, RIKEN full-length enriched library, clone:1300014J16 product:unclassifiable, full insert sequence. [AK005005]	0.29817743855434	5.71182133729587	2.34138952251706	0.0297707740683073	0.30484457008301	-3.65123407614614	0.619047619047619	-0.761904761904762	0.642857142857143	0.785714285714285	0.464285714285714
85	AK005214	342	149	179	ATGAGTGGACATCGCGAATGACTTTGGACTGCTGTGAAAATAATGCTCTGTTCCTTTTAG	49802	0	A_52_P684087	AK005214	gb|Mus musculus adult male cerebellum cDNA, RIKEN full-length enriched library, clone:1500011J09 product:atonal homolog 7 (Drosophila), full insert sequence. [AK005214]	-0.218896697550784	8.31019520701415	-1.71261996321117	0.102370823659767	0.49069221009145	-4.68205639676681	-0.452380952380952	0.380952380952381	-0.452380952380952	-0.214285714285714	-0.178571428571429
86	AK005235	330	7	550	TTGCCACAGAGATTGATTTTAGAAGGTTTGCAGGGTCTGGCTAAATAAAGAACCACTCCT	47811	0	A_55_P2003103	1500012K07Rik	gb|Mus musculus adult male cerebellum cDNA, RIKEN full-length enriched library, clone:1500012K07 product:unclassifiable, full insert sequence. [AK005235]	-0.0576856153846359	6.49814841066042	-0.309643814963273	0.760061014336546	0.9375364558257	-5.98472059683676	0.0952380952380952	-0.0476190476190476	-0.238095238095238	-0.214285714285714	-0.142857142857143
87	AK005351	304	5	846	GTTCAAGACCAGCCTGGTGTTTAAAGCAAATTTCAGGTATGGCTATGATGTAAACACCTT	44058	0	A_55_P2327518	1500032P08Rik	gb|Mus musculus adult male cerebellum cDNA, RIKEN full-length enriched library, clone:1500032P08 product:unclassifiable, full insert sequence. [AK005351]	0.210324507832402	11.1154120458822	3.46915712701156	0.00244457031174418	0.120085080345511	-1.44284198910954	0.666666666666667	-0.904761904761905	0.738095238095238	0.785714285714285	0.142857142857143
88	AK005502	138	114	1881	TCCCTATCCCAACTACACATTCAATCTTCTATCAGCATTACAGTCGCATCTTTGGGGTGG	20340	0	A_52_P405145	Flt1	gb|Mus musculus adult female placenta cDNA, RIKEN full-length enriched library, clone:1600020B02 product:FMS-like tyrosine kinase 1, full insert sequence. [AK005502]	0.0222534434298955	5.68460840358182	0.161708663570109	0.873170987067508	0.969777067915658	-6.01916286486655	-0.0238095238095238	-0.428571428571429	0.0714285714285714	0.107142857142857	-0.392857142857143
89	AK005516	327	83	1467	TGAGATGGGTTGGAGGAAGGAAAAGGAAGGTGAAATGCTGTAATTATATCCTAATTTCAA	47652	0	A_55_P2222557	1600022D10Rik	gb|Mus musculus adult female placenta cDNA, RIKEN full-length enriched library, clone:1600022D10 product:unclassifiable, full insert sequence. [AK005516]	-0.11537100198802	5.73445748124479	-0.402727385596556	0.691455890163187	0.914840813842692	-5.95208528516492	-0.238095238095238	0.0952380952380952	0.119047619047619	0.107142857142857	-0.285714285714286
90	AK005583	81	9	738	TTTTTTGAGCCAGACTGCCCTACAAAGTCCATCATAAATTCATTGTGGAGATTGTGTCCA	12006	0	A_51_P379687	Gm1973	gb|Mus musculus adult male testis cDNA, RIKEN full-length enriched library, clone:1700001E04 product:hypothetical protein, full insert sequence. [AK005583]	0.305610694598594	6.17889302500276	1.8972187076357	0.0724533677656906	0.43053096062539	-4.40111523582779	0.404761904761905	-0.285714285714286	0.571428571428572	0.5	0.321428571428571
91	AK005642	270	142	834	AAACACAAGGACAGATGAAATACAAGTCACCCTATACAAACCAACCAGTGTCTAAAAAGG	39403	0	A_55_P2348293	1700003I16Rik	gb|Mus musculus adult male testis cDNA, RIKEN full-length enriched library, clone:1700003I16 product:unclassifiable, full insert sequence. [AK005642]	-0.274649756729334	4.78659837427611	-1.36795121916967	0.186625082712883	0.605556569212364	-5.14828824282449	-0.285714285714286	0.666666666666667	-0.357142857142857	-0.714285714285714	-0.357142857142857
92	AK005671	40	27	381	AGTTTGTCAAAACAGCTGTAGCGTTCAGGGTTTGAATACAAAATAAAGATCACAAATGTG	5883	0	A_55_P2288162	1700006F04Rik	gb|Mus musculus adult male testis cDNA, RIKEN full-length enriched library, clone:1700006F04 product:unclassifiable, full insert sequence. [AK005671]	0.228967190831912	5.73798467338657	1.18939271136191	0.248327433203332	0.66504191221801	-5.3562991602896	0.523809523809524	-0.452380952380952	0.619047619047619	0.821428571428571	0.571428571428571
93	AK005715	99	37	430	ACCAACCCTGAGAGGTCTATGAGCAGTTTCTTCAGGATGCGACTATTTGAATGAAGCAAA	14676	0	A_52_P313992	1700007H22Rik	gb|Mus musculus adult male testis cDNA, RIKEN full-length enriched library, clone:1700007H22 product:unclassifiable, full insert sequence. [AK005715]	-0.173363587210044	4.79623943707542	-0.677003764842451	0.506222471415324	0.835168267720481	-5.80771688098891	0.547619047619048	-0.119047619047619	0.476190476190476	0.392857142857143	0.785714285714285
94	AK005901	346	160	1319	ATGCCTGGCTTATTGAACAGATGCTGAGCCATTCCACTGATAAAAAGCTCAAGTATATCT	50400	0	A_55_P2344304	1700012E03Rik	gb|Mus musculus adult male testis cDNA, RIKEN full-length enriched library, clone:1700012E03 product:unclassifiable, full insert sequence. [AK005901]	0.0522801170000609	4.36093597727286	0.160820381977029	0.873861372739067	0.969825935304352	-6.01930464050925	0.142857142857143	0.0476190476190476	0.238095238095238	0.25	0.428571428571428
95	AK005914	120	85	979	CTCCTCCCTTGAATGAATTTCTTAAGATCCCAGTGTTAATAAAGAAAAGCATTCCACTTC	17682	0	A_55_P2095380	1700012I11Rik	gb|Mus musculus adult male testis cDNA, RIKEN full-length enriched library, clone:1700012I11 product:unclassifiable, full insert sequence. [AK005914]	0.32099629143809	6.14045802547215	1.62491170551137	0.119964566147044	0.515655867190137	-4.80824968470041	0.666666666666667	-0.30952380952381	0.642857142857143	0.678571428571428	0.321428571428571
96	AK006017	316	142	472	GGGTCTGGATGTTTTTCTGAAATGTAAAAAATTGCTTGACAATGGATTGTGAACTACACA	46023	0	A_55_P1958544	1700016D02Rik	gb|Mus musculus adult male testis cDNA, RIKEN full-length enriched library, clone:1700016D02 product:unclassifiable, full insert sequence. [AK006017]	0.00515940913283508	4.30119102651496	0.0129656104912049	0.989784743201687	0.998097074700256	-6.03202889941957	-0.238095238095238	-0.0476190476190476	-0.333333333333333	-0.428571428571428	0.142857142857143
97	AK006037	293	11	100	AGAGTCGGTTATTGATTATAGACGTCAACGTCCACCTGGAACGGTTCCTTAGCATCTCAT	42623	0	A_66_P102628	1700016J18Rik	gb|Mus musculus adult male testis cDNA, RIKEN full-length enriched library, clone:1700016J18 product:unclassifiable, full insert sequence. [AK006037]	-0.226671599181348	6.66560803776015	-1.46533651208552	0.158500347650015	0.572676730728819	-5.02483697581175	-0.214285714285714	0.119047619047619	-0.357142857142857	-0.464285714285714	-0.142857142857143
98	AK006067	136	116	383	GCGAGGACCTGTCTCTTCTCTTAAAATTGAGATAAGCATTCTTAGAGATAAGCAAATAAA	20060	0	A_55_P2425432	1700017I07Rik	gb|Mus musculus adult male testis cDNA, RIKEN full-length enriched library, clone:1700017I07 product:unclassifiable, full insert sequence. [AK006067]	0.0686146473752531	4.51933401520863	0.408689378855692	0.687145953717896	0.91387559167048	-5.94970884793022	0.428571428571429	-0.380952380952381	0.285714285714286	0.5	0.892857142857143
99	AK006087	96	51	290	CGGGCCAAGGACTGTGATCAAGATCATTGGCTGCGCAGCTCCTTGCTGTCCCAAGAATCT	14109	0	A_52_P91274	1700018G05Rik	gb|Mus musculus adult male testis cDNA, RIKEN full-length enriched library, clone:1700018G05 product:unclassifiable, full insert sequence. [AK006087]	-0.386022821163923	4.340604632222	-1.51290323091784	0.146073675980756	0.555482704741667	-4.96209153332999	-0.19047619047619	0.19047619047619	-0.357142857142857	-0.25	-0.5
100	AK006108	185	100	489	GGGAAAAAGGATTCAGTGAAATGTACCTTTATTTGCCAAGCTCATGCAAGAAAACAAAAA	27223	0	A_55_P2022504	1700019B21Rik	gb|Mus musculus adult male testis cDNA, RIKEN full-length enriched library, clone:1700019B21 product:unclassifiable, full insert sequence. [AK006108]	0.196092941830432	4.18594207548965	0.68523209912686	0.501127037414393	0.833019042529543	-5.80229644526352	0.0952380952380952	0.0952380952380952	0.333333333333333	0.285714285714286	-0.107142857142857
101	AK006158	51	161	762	AAACCTGGCACCCGGACGCCTGGGCAGAGCCGGAATTCAAGTTCACACTTGTCATTTGCA	7900	0	A_55_P2338709	1700020G03Rik	gb|Mus musculus adult male testis cDNA, RIKEN full-length enriched library, clone:1700020G03 product:unclassifiable, full insert sequence. [AK006158]	-0.14746806023956	6.0659563112479	-1.42769730734373	0.168933184071328	0.586992726039323	-5.07335918017544	-0.238095238095238	0.428571428571429	0.0476190476190476	0	-0.178571428571429
102	AK006238	12	84	883	TGCTGAGGTATGCCAGTAGGGTATTACAATTGTCAACCTCATATTTTGATGGCCGGACTT	1748	0	A_55_P2271416	1700022F17Rik	gb|Mus musculus adult male testis cDNA, RIKEN full-length enriched library, clone:1700022F17 product:hypothetical Glutamine-rich region containing protein, full insert sequence. [AK006238]	-0.0289835390533439	4.21881824718822	-0.103232314954586	0.918815103356442	0.981597310711386	-6.02683272079841	-0.19047619047619	-0.0714285714285714	-0.19047619047619	-0.214285714285714	0
103	AK006262	61	57	907	TGACAGGAAGGGTTCAATGGCCATCAGGCCAGAGCTACTGGTGAGGAGACATTCGACCAT	9176	0	A_51_P215896	Tsc22d4	gb|Mus musculus adult male testis cDNA, RIKEN full-length enriched library, clone:1700023B23 product:hypothetical protein, full insert sequence. [AK006262]	0.411685409431072	6.59617546958485	4.31527708493485	0.000342169935164633	0.057742651055005	0.327114389857153	0.690476190476191	-0.785714285714286	0.571428571428572	0.607142857142857	0.107142857142857
104	AK006313	272	47	635	TATAATCTATAAAAATAGTCATAAAGTAAAACGCCCCCCGCTGCCCATCGCGGGCATGAC	39521	0	A_55_P2116988	1700024P12Rik	gb|Mus musculus adult male testis cDNA, RIKEN full-length enriched library, clone:1700024P12 product:unclassifiable, full insert sequence. [AK006313]	-0.286323146604978	10.0265746116407	-2.92928335153902	0.00834157639913535	0.188853491575077	-2.53848831921421	-0.571428571428572	0.928571428571429	-0.690476190476191	-0.785714285714285	-0.392857142857143
105	AK006354	50	36	646	GATGGACATATCTACTTGGTATCTTACAGAACAAAATACAGAATTCATCGTAAAGCCTTG	7385	0	A_52_P978481	1700025K24Rik	gb|Mus musculus adult male testis cDNA, RIKEN full-length enriched library, clone:1700025K24 product:unclassifiable, full insert sequence. [AK006354]	0.313679132470378	4.6884924800915	0.77012918576725	0.450298040429137	0.806464748577795	-5.7427559193608	0.547619047619048	-0.285714285714286	0.428571428571429	0.392857142857143	0.0357142857142857
106	AK006428	193	57	1001	ACTGCTTCCCTCCAGGTTCTGTGCCTTAGGCTTGCCATCAAAATAAAGAGCATTTACATG	28287	0	A_55_P2022429	1700027J07Rik	gb|Mus musculus adult male testis cDNA, RIKEN full-length enriched library, clone:1700027J07 product:hypothetical protein, full insert sequence. [AK006428]	-0.223393411490712	7.50808890631771	-1.7142744211367	0.102061355979142	0.490151179498426	-4.67962932458864	-0.333333333333333	0.666666666666667	-0.380952380952381	-0.25	-0.0714285714285714
107	AK006445	288	116	739	CACTATGATATCTGAGGAGGCTTGATGGGCTTTTGTGCCCTCTAAATAGGACTCCCTCGA	41942	0	A_66_P105830	1700028B04Rik	gb|Mus musculus adult male testis cDNA, RIKEN full-length enriched library, clone:1700028B04 product:similar to NADH-UBIQUINONE OXIDOREDUCTASE ASHI SUBUNIT, MITOCHONDRIAL PRECURSOR (EC 1.6.5.3) (EC 1.6.99.3) (COMPLEX I-ASHI) (CI-ASHI) [Bos taurus], full i	0.0126912151525964	15.4632142494855	0.192734008333159	0.849126808767114	0.963688132375212	-6.0137226700441	0.119047619047619	-0.261904761904762	-0.214285714285714	-0.142857142857143	0
108	AK006559	129	36	886	GGTAGTTATCCCTGAATCTAATGATCTAATGTCATCCAAGTTGTCTTCCTTCCTAAATTT	19032	0	A_55_P2329938	1700030L20Rik	gb|Mus musculus adult male testis cDNA, RIKEN full-length enriched library, clone:1700030L20 product:developmentally regulated repeat element-containing transcript 1a, full insert sequence. [AK006559]	-0.819221706380217	4.15980873384266	-2.27608024376538	0.034084315146945	0.324474164945221	-3.76725805728938	-0.547619047619048	0.357142857142857	-0.5	-0.357142857142857	-0.75
109	AK006604	93	94	1098	GGAATAAAGAACATTCCATATCACATTGTTCAGAAAACGTAATGAGGGAAAGGAGTCACC	13894	0	A_55_P2081772	Gm9558	gb|Mus musculus adult male testis cDNA, RIKEN full-length enriched library, clone:1700034M11 product:similar to 60S RIBOSOMAL PROTEIN L31 [Mus musculus], full insert sequence. [AK006604]	0.718675767811471	4.35199149031176	2.89823073872078	0.00893950153446971	0.193990869153396	-2.59980328068742	0.690476190476191	-0.476190476190476	0.619047619047619	0.571428571428571	0.785714285714285
110	AK006607	347	104	697	TTAAGAAATCAGGTGTGCTGGCTGCTCCTAACTCTCAGAAGAATGGGGAAGGGAGATAAA	50589	0	A_55_P1957165	1700034P13Rik	gb|Mus musculus adult male testis cDNA, RIKEN full-length enriched library, clone:1700034P13 product:unclassifiable, full insert sequence. [AK006607]	0.161039435724923	7.59306994341078	1.68768236712783	0.107133604744711	0.497406022029016	-4.71843263911963	0.380952380952381	-0.523809523809524	0.5	0.321428571428571	-0.321428571428571
111	AK006642	16	97	420	CGAGCTCCTCCAACCTCCTGTTTCTAACTTCCATCCTCTGTAATAAACCTATAATCTTGG	2392	0	A_55_P2016691	1700039I01Rik	gb|Mus musculus adult male testis cDNA, RIKEN full-length enriched library, clone:1700039I01 product:unclassifiable, full insert sequence. [AK006642]	0.000183512725522306	6.74634249045258	0.0014227206240468	0.998879043982556	0.999561521599502	-6.03211120064084	-0.142857142857143	0.0952380952380952	-0.142857142857143	-0.392857142857143	-0.571428571428571
112	AK006790	2	113	820	AACCATCGGAAACATTCTGAAAACCTCCTTAGAACATTTCCAGTAATGAAGAACTCTCCC	222	0	A_55_P2025203	Hrasls5	gb|Mus musculus adult male testis cDNA, RIKEN full-length enriched library, clone:1700055A14 product:similar to H-REV107-LIKE PROTEIN 5 [Mus musculus], full insert sequence. [AK006790]	0.491570268299048	4.49063172581621	0.992879179523445	0.332726399578654	0.734800235823765	-5.55601229825176	0.19047619047619	-0.476190476190476	0.142857142857143	0.25	0.0714285714285714
113	AK006834	374	67	1160	ATGCCACCCAAAGCCTAATTTATACTTAAGTGCTCAATATTAAACATAGTCCTGAGAGAC	54248	0	A_55_P2214580	1700058M13Rik	gb|Mus musculus adult male testis cDNA, RIKEN full-length enriched library, clone:1700058M13 product:unclassifiable, full insert sequence. [AK006834]	0.358606492192278	4.44322294770653	1.6181430906302	0.121422648394102	0.517521591953957	-4.8177829568209	0.666666666666667	-0.30952380952381	0.80952380952381	0.857142857142857	0.464285714285714
114	AK006881	199	67	90	CGAGTACGGAAGAATACAGGCCCTTTTGGGAGAGAAAGTCCTCGAACCGCCAAGATGGTT	29174	0	A_66_P140224	1700064H15Rik	gb|Mus musculus adult male testis cDNA, RIKEN full-length enriched library, clone:1700064H15 product:unclassifiable, full insert sequence. [AK006881]	0.216697934547761	4.77271205196091	1.16516365322154	0.257773074699464	0.674486418005628	-5.38261913011573	0.179643939286989	0	0.383240403812243	0.486506229855602	-0.252262489554756
115	AK006923	85	48	474	AACCCTGAGCTGCTGCACTTACTGGTAGCTTAATATATGAAGGCCATTTGGACTCTTATG	12649	0	A_55_P2235421	1700069L16Rik	gb|Mus musculus adult male testis cDNA, RIKEN full-length enriched library, clone:1700069L16 product:hypothetical protein, full insert sequence. [AK006923]	-0.00833565680693837	5.11362991085333	-0.0511830108746877	0.959691578188263	0.992808884069459	-6.03081411419023	-0.30952380952381	0	-0.523809523809524	-0.464285714285714	-0.107142857142857
116	AK006928	87	144	842	AGAAGCACCCCTAGGATTGAGGGGAGGAAAAGCCTAATGACACCTGTGTCATTTAATAAA	13110	0	A_66_P115615	1700071A11Rik	gb|Mus musculus adult male testis cDNA, RIKEN full-length enriched library, clone:1700071A11 product:unclassifiable, full insert sequence. [AK006928]	0.0292115405113869	8.80562029213466	0.352790705709998	0.727966280950604	0.926628862914723	-5.97063957001647	0.214285714285714	0.214285714285714	-0.0952380952380952	-0.464285714285714	0.0714285714285714
117	AK006954	162	159	858	GTCCATACAGCAAAATGCCCTGGTCTTTTAAATAATGCTGTAATTAAAGTCCTCTTCTAT	23860	0	A_55_P2410826	1700080F18Rik	gb|Mus musculus adult male testis cDNA, RIKEN full-length enriched library, clone:1700080F18 product:unclassifiable, full insert sequence. [AK006954]	0.0116790396923037	4.39488409676536	0.0711787388152975	0.943968229135182	0.989230377035426	-6.02960190578705	0.0952380952380952	0.166666666666667	0.261904761904762	-0.0357142857142857	-0.535714285714286
118	AK006989	153	20	230	TTCCTCAGTGCCCAGAGACCAGGAACTGGAGCCTAAGATGACACACCTCTGTAGTCCCAT	22462	0	A_66_P129940	1700084D21Rik	gb|Mus musculus adult male testis cDNA, RIKEN full-length enriched library, clone:1700084D21 product:unclassifiable, full insert sequence. [AK006989]	0.166679759193132	4.43813313602363	1.10179400136643	0.283740465411399	0.694989320850323	-5.44923044444728	0.380952380952381	-0.0476190476190476	0.428571428571429	0.428571428571428	0.214285714285714
119	AK006993	270	121	775	AGGAGCAGGTTTTCCAAAAAACACCCATTGGAAGTGTTTTTGTTGGTTTGTTGTTTAAAA	39365	0	A_52_P50417	1700084J12Rik	gb|Mus musculus adult male testis cDNA, RIKEN full-length enriched library, clone:1700084J12 product:hypothetical Ribosomal protein L30 containing protein, full insert sequence. [AK006993]	0.176907914912565	7.09134776980177	1.87238482062635	0.0759701995064923	0.436926073636161	-4.44006516955285	0.285714285714286	-0.285714285714286	0.261904761904762	-0.107142857142857	-0.107142857142857
120	AK007003	221	151	289	TGGAAAGAGATAAGACCCCACACATAAGAGGCTGTCAATAAATGGAGATTGCTTCCATCA	32519	0	A_55_P2083824	1700085B13Rik	gb|Mus musculus adult male testis cDNA, RIKEN full-length enriched library, clone:1700085B13 product:unclassifiable, full insert sequence. [AK007003]	-0.10518293436369	7.00240532848708	-1.20588876942724	0.242047223011064	0.659244163722947	-5.33811345949656	-0.452380952380952	0.428571428571429	-0.642857142857143	-0.821428571428571	-0.107142857142857
121	AK007033	188	60	983	TATCATCTGTAACATCTCTCATGCTCAGACTTGAACATCTCTCATGCTTCAGCAGAACAC	27445	0	A_55_P2073035	1700091H14Rik	gb|Mus musculus adult male testis cDNA, RIKEN full-length enriched library, clone:1700091H14 product:hypothetical protein, full insert sequence. [AK007033]	-0.0536689490718496	4.64439907424515	-0.247284810391625	0.807229153556014	0.952424410040663	-6.00185896653491	-0.0238095238095238	-0.333333333333333	-0.19047619047619	0.142857142857143	0.285714285714286
122	AK007072	327	151	8	TTCCTTGGCCTCCCAACCAACGGATCTATTACCATTGCATAGACGAAGACACCAAGCAAC	47774	0	A_66_P135166	1700094M24Rik	gb|Mus musculus adult male testis cDNA, RIKEN full-length enriched library, clone:1700094M24 product:unclassifiable, full insert sequence. [AK007072]	0.264533115380141	5.8708397331216	2.26012181544208	0.0352224084957082	0.329501643242777	-3.7953325734221	0.714285714285714	-0.666666666666667	0.761904761904762	0.75	-0.0714285714285714
123	AK007112	253	102	1099	TCTGGAAGAGGCCTGGTCCCACCACATGGCATCAGATAAAGGTCACTGCCTCTTGCTGTC	37020	0	A_55_P2215640	1700102J08Rik	gb|Mus musculus adult male testis cDNA, RIKEN full-length enriched library, clone:1700102J08 product:unclassifiable, full insert sequence. [AK007112]	-0.0134922038757619	6.16086303796952	-0.142696710139384	0.887969166939478	0.973454570712512	-6.02202720594466	-0.119047619047619	0.547619047619048	0.0714285714285714	-0.0357142857142857	-0.142857142857143
124	AK007141	306	87	447	GAAAGAAAACCTTCACTAAGTTAAAATCTTTGCTGTGCTGGGGCATTGAAAATATTTGGA	44489	0	A_55_P2045216	4921531P14Rik	gb|Mus musculus adult male testis cDNA, RIKEN full-length enriched library, clone:1700108N05 product:inferred: RIKEN cDNA 4921531P14 gene, full insert sequence. [AK007141]	-0.0769750490387082	6.59675493673533	-0.91378626576697	0.371802729234841	0.761928634747247	-5.62727879939853	-0.261904761904762	0.166666666666667	-0.333333333333333	-0.5	-0.571428571428571
125	AK007220	53	128	245	ACCAGTCTCTCTGATCATCTTCCTACGTACTCCCCTTTAGATGATCACTTATATTGTCTG	8132	0	A_51_P313397	1700121C10Rik	gb|Mus musculus adult male testis cDNA, RIKEN full-length enriched library, clone:1700121C10 product:unclassifiable, full insert sequence. [AK007220]	0.00154943914250971	5.73045227116575	0.011832436529118	0.990677494716455	0.998290791159444	-6.03204282437374	0.238095238095238	0	-0.0714285714285714	0.0357142857142857	0.357142857142857
126	AK007238	167	64	275	AAGGCAGCGAAGTAAACCCTGGTGGAATTCACCAGAAGCCACTGGCTCACCTGGTATACA	24553	0	A_55_P2061796	1700122H20Rik	gb|Mus musculus adult male testis cDNA, RIKEN full-length enriched library, clone:1700122H20 product:unclassifiable, full insert sequence. [AK007238]	-0.0826458444954064	4.47372318672226	-0.459634732629717	0.650775946747451	0.900286897335693	-5.92800609902119	-0.357142857142857	-0.238095238095238	-0.214285714285714	-0.0357142857142857	-0.678571428571428
127	AK007267	115	78	535	CCACGAAAGCCCATTGGATGCTAAGCTCATCTCTCCTTTCCTCAGATGGCGACCATTACT	17097	0	A_55_P2144086	AK007267	gb|Mus musculus adult male testis cDNA, RIKEN full-length enriched library, clone:1700124I24 product:cytochrome c oxidase, subunit VI a, polypeptide 1, full insert sequence. [AK007267]	0.0172935434358976	17.195729058562	0.245059102626871	0.808927927518606	0.952777800954666	-6.00240024447228	0.19047619047619	-0.285714285714286	0	0.285714285714286	0.214285714285714
128	AK007554	256	143	1405	CTATGGCCTTTTTATTTTTGTAATTATGGTCTGGTCCTTAAATGGGGTCTATAAATGGAG	37384	0	A_66_P100761	1810019N24Rik	gb|Mus musculus 10 day old male pancreas cDNA, RIKEN full-length enriched library, clone:1810019N24 product:unclassifiable, full insert sequence. [AK007554]	0.109448848919013	5.179008894067	0.808541028414491	0.428370078429304	0.792777564978071	-5.71367342997813	0.30952380952381	-0.261904761904762	0.119047619047619	-0.142857142857143	0.214285714285714
129	AK007978	340	157	1789	AGTTTTCCTCTGTCCCTCCTTCACTGTGACAAACTCCTCCCTGAATAAAATGGAGAAAGC	49522	0	A_55_P2396375	1810073O08Rik	gb|Mus musculus 10 day old male pancreas cDNA, RIKEN full-length enriched library, clone:1810073O08 product:unclassifiable, full insert sequence. [AK007978]	0.212562920425009	8.38826770617834	1.64710340304244	0.115287261562975	0.508654399945493	-4.7767850247049	0.5	-0.476190476190476	0.642857142857143	0.428571428571428	0.0357142857142857
130	AK008051	332	152	1074	GGAGTAAATACTTTTCACAGGCATCATGTGGATCATTCAAATAGACCAACATCTGAAATT	48351	0	A_55_P2325698	2010002M09Rik	gb|Mus musculus adult male small intestine cDNA, RIKEN full-length enriched library, clone:2010002M09 product:unclassifiable, full insert sequence. [AK008051]	-0.0974224519836921	6.39125940908948	-0.940419670275862	0.358313955152135	0.752811792946615	-5.60388064908577	-0.142857142857143	0.19047619047619	-0.285714285714286	-0.5	-0.321428571428571
131	AK008146	125	19	1120	CCTACCTACCTATGTGTTTTCTTATGCATACAAATCCCCATTTAATATATAGAGAACAGG	18434	0	A_55_P2085270	2010007E15Rik	gb|Mus musculus adult male small intestine cDNA, RIKEN full-length enriched library, clone:2010007E15 product:unclassifiable, full insert sequence. [AK008146]	0.278571094891062	7.30540200121227	1.82024115899857	0.0838452562596126	0.452133600183878	-4.52070418926857	0.404761904761905	-0.595238095238095	0.166666666666667	0.285714285714286	-0.0357142857142857
132	AK008522	274	108	865	GAGAAAGAAAAAACTGGACATGACAGCCGGAACATTATCTGACATTCATAAGGTCCTGAG	39908	0	A_66_P116326	Tlcd2	gb|Mus musculus adult male small intestine cDNA, RIKEN full-length enriched library, clone:2010305C02 product:hypothetical protein, full insert sequence. [AK008522]	-0.186217893612786	5.90658851035804	-1.42276881979675	0.17033947853956	0.588535000732416	-5.07963788105248	-0.571428571428572	0.166666666666667	-0.357142857142857	-0.214285714285714	0.0357142857142857
133	AK008557	318	94	274	ATGTGGAGGAAGAGCCACCTGCGAGATGGATGTGAGCCACAAGCTGCACTGTGAAACCCA	46221	0	A_55_P2168990	Tmsb10	gb|Mus musculus adult male small intestine cDNA, RIKEN full-length enriched library, clone:2010309L16 product:thymosin, beta 10, full insert sequence. [AK008557]	-0.0427584135744752	14.3573285284315	-0.46915552672944	0.644073781858564	0.897779886402771	-5.92367387425247	-0.0476190476190476	0.333333333333333	0.238095238095238	0.142857142857143	0.107142857142857
134	AK008733	258	89	281	TTATACCTCTGGCTGACCTTCATTCATCTTGCTTTGGCCTCTGAAGCCCTAGAATTACAG	37574	0	A_51_P433000	Chmp4c	gb|Mus musculus adult male stomach cDNA, RIKEN full-length enriched library, clone:2210015K02 product:hypothetical protein, full insert sequence. [AK008733]	-0.0317858157354944	7.03588628737679	-0.171058424734232	0.86591062997844	0.968284575465991	-6.01762335041081	0.119047619047619	0.166666666666667	0.0238095238095238	-0.0357142857142857	-0.321428571428571
135	AK008770	262	6	1094	GACAAAGCTTTTGGCAAGAGAAACAGAGAATCGGTAAAAACAAGTATGACCCAGAGGAAG	37997	0	A_55_P2397390	AK008770	gb|Mus musculus adult male stomach cDNA, RIKEN full-length enriched library, clone:2210022J03 product:hypothetical protein, full insert sequence. [AK008770]	-0.0790482457332597	8.52949333553356	-0.33768874704307	0.739145034950991	0.930922932299928	-5.97577429311458	-0.0952380952380952	0.0476190476190476	-0.0238095238095238	0.428571428571428	0.321428571428571
136	AK008780	198	30	961	AGGATTAAAAATACATTCTTACTCTACTTGCCAGATCACTGCCTTTTATAATGAAAGGAA	28813	0	A_66_P116451	2210039B01Rik	gb|Mus musculus adult male stomach cDNA, RIKEN full-length enriched library, clone:2210039B01 product:unclassifiable, full insert sequence. [AK008780]	-0.0489830846143917	4.39455684307934	-0.288371622158759	0.776053892440127	0.94298484257742	-5.99099455827064	0.155691414048724	0.359287878573978	0.059881313095663	-0.0714285714285714	-0.321428571428571
137	AK008836	2	130	1052	CTCTGGGCATCCAGAAAATGTTCCCTACTAAAGAATAAACTGTAACCTCCACTAAGACTG	255	0	A_55_P2404808	2210406H18Rik	gb|Mus musculus adult male stomach cDNA, RIKEN full-length enriched library, clone:2210406H18 product:unclassifiable, full insert sequence. [AK008836]	0.0729208672888957	4.58286830668841	0.160560289569873	0.874063540036205	0.969825935304352	-6.01934600558587	0	-0.0476190476190476	-0.285714285714286	-0.607142857142857	-0.214285714285714
138	AK008852	23	105	754	AGAGAATTCAGATTCTCCTTGGGAATCTCAGACCTTCTGCCCCATTACATCCCACCCCTT	3625	0	A_55_P2219151	1700113A16Rik	gb|Mus musculus adult male stomach cDNA, RIKEN full-length enriched library, clone:2210408E11 product:unclassifiable, full insert sequence. [AK008852]	-0.379315428443233	6.95715722940292	-3.63880711410387	0.00165145450532221	0.102921064188876	-1.09045992152692	-0.690476190476191	0.642857142857143	-0.738095238095238	-0.464285714285714	-0.285714285714286
139	AK008868	337	95	347	ATCCCCAGAAAGATATGTGTACATAGTTCACCTTCCCAAAATAGTCACTCTTGATTGTGG	49127	0	A_51_P270558	2210409D07Rik	gb|Mus musculus adult male stomach cDNA, RIKEN full-length enriched library, clone:2210409D07 product:unclassifiable, full insert sequence. [AK008868]	0.126715375436542	5.39513055206342	0.690583791312911	0.497828743393636	0.831046221459571	-5.79873758176712	0.19047619047619	-0.357142857142857	-0.119047619047619	-0.0357142857142857	0.0714285714285714
140	AK008891	329	111	762	CTGGACAAAAAGAACAAATTCCTAGAAACACATCCTACTAAGAATGAGTCATGAACTAAG	47992	0	A_55_P2151066	2210411A11Rik	gb|Mus musculus adult male stomach cDNA, RIKEN full-length enriched library, clone:2210411A11 product:unclassifiable, full insert sequence. [AK008891]	-0.334906211853258	6.32001503885065	-2.37514769445371	0.0277445447649531	0.296868906922068	-3.59057036537827	-0.428571428571429	0.904761904761905	-0.380952380952381	-0.571428571428571	-0.214285714285714
141	AK009022	158	95	143	GGCCTGGATCAGTTCTCTTTCTGCCTTTCAGACTATGTATATATTCAACAGGACATATGA	23175	0	A_55_P2186802	2300003K06Rik	gb|Mus musculus adult male tongue cDNA, RIKEN full-length enriched library, clone:2300003K06 product:unclassifiable, full insert sequence. [AK009022]	-0.0664433858958349	4.72270175484317	-0.332338705703624	0.743119676703316	0.932463719028802	-5.97754010271165	0.0952380952380952	0	0.238095238095238	0.392857142857143	-0.214285714285714
142	AK009062	243	116	343	CTCTGAAGAAATGTTCATGTGTCCTGGTACTTTAAAAGAAAAGCAACAGTGAAGAAGAAA	35603	0	A_55_P2032278	Zfp932	gb|Mus musculus adult male tongue cDNA, RIKEN full-length enriched library, clone:2310001H12 product:weakly similar to KRUPPEL-RELATED ZINC FINGER PROTEIN F80-L [Mus musculus], full insert sequence. [AK009062]	-0.0317087765871644	9.95353554499351	-0.360940742360491	0.721959082544955	0.925346332327903	-5.96777644298502	-0.142857142857143	0.238095238095238	0.0952380952380952	0.0714285714285714	-0.428571428571428
143	AK009110	338	55	585	TTCCCCTGTCCGGGGAAGGAAATCGCCTGCTGGGTTTTCCCGTCCCTTCCAGCTTAAATT	49059	0	A_55_P1998380	Traf6	gb|Mus musculus adult male tongue cDNA, RIKEN full-length enriched library, clone:2310003F17 product:Tnf receptor-associated factor 6, full insert sequence. [AK009110]	0.130704117005488	9.14987715724303	1.98952187451876	0.0606095251492718	0.404486560599364	-4.25336762507863	0.690476190476191	-0.690476190476191	0.666666666666667	0.821428571428571	0.285714285714286
144	AK009168	77	52	1127	ATGGTGGTGGTGTTTATGGCTGGGGTTTAAATAGGAAGCTAATAAAGATAAAAAACTGTT	11504	0	A_55_P2240116	2310005E17Rik	gb|Mus musculus adult male tongue cDNA, RIKEN full-length enriched library, clone:2310005E17 product:unclassifiable, full insert sequence. [AK009168]	-0.0183311009264013	8.19417790089853	-0.125036430755159	0.901753165334803	0.977252541498436	-6.02436801972953	-0.142857142857143	0.19047619047619	-0.357142857142857	-0.607142857142857	-0.25
145	AK009210	188	25	1792	CACCATGATGGGGTAAATGTCTATGTTTAAGATAGGCAAGGAATATAGTTGAAAATGAGA	27380	0	A_55_P2288285	2310007J06Rik	gb|Mus musculus adult male tongue cDNA, RIKEN full-length enriched library, clone:2310007J06 product:unclassifiable, full insert sequence. [AK009210]	-0.0666142890927262	8.1171408845419	-0.565894087580561	0.577811779893371	0.869901280081414	-5.87475954137705	-0.476190476190476	0.261904761904762	-0.285714285714286	-0.357142857142857	-0.321428571428571
146	AK009355	345	136	983	TGTGAAAATGACAGGAGCTATTGCCGAAATGGAGCTAGTACTGAGAAGTATCTGGGGAGA	50354	0	A_66_P104180	2310015D24Rik	gb|Mus musculus adult male tongue cDNA, RIKEN full-length enriched library, clone:2310015D24 product:unclassifiable, full insert sequence. [AK009355]	0.145447956627413	4.53068793861579	0.538134179855881	0.596471342420607	0.878348928529653	-5.88970399564071	0	0.238095238095238	0.0476190476190476	-0.321428571428571	-0.285714285714286
147	AK009506	177	110	1186	CCTGGCAAACATCATACTAACCTATCACACACATTAGTACCTCATTATCATGTACAATTT	26081	0	A_55_P2308117	2310026I22Rik	gb|Mus musculus adult male tongue cDNA, RIKEN full-length enriched library, clone:2310026I22 product:unclassifiable, full insert sequence. [AK009506]	-0.0104347258051103	4.70990749902191	-0.0912056821647719	0.928243874821861	0.985637147991183	-6.02799093548166	0.0952380952380952	0.238095238095238	0.285714285714286	-0.0357142857142857	-0.214285714285714
148	AK009622	301	135	1048	GTGACTTGCGGTTGTTCAGCTTTTGGAAAAAATTTGAGTCAAAATAAAAACTGCTGCTTC	43996	0	A_55_P2212161	2310034O05Rik	gb|Mus musculus adult male tongue cDNA, RIKEN full-length enriched library, clone:2310034O05 product:unclassifiable, full insert sequence. [AK009622]	0.00020077928048412	4.93283723765092	0.0011702034964664	0.999078001134454	0.999561521599502	-6.03211152510287	0.166666666666667	0.19047619047619	0.261904761904762	-0.0357142857142857	0.428571428571428
149	AK009785	96	9	1487	GCCAGGGCTATACAGAGAGACTGTATCTTAAACAAAGATATCGTTAAAATAAATTGCTGT	14032	0	A_55_P2248315	2310043M15Rik	gb|Mus musculus adult male tongue cDNA, RIKEN full-length enriched library, clone:2310043M15 product:unclassifiable, full insert sequence. [AK009785]	-0.15764385222888	8.9853256416644	-1.00207231302022	0.328376321728915	0.731054366845354	-5.54738258632548	-0.214285714285714	0.452380952380952	-0.238095238095238	0	0.357142857142857
150	AK009813	103	1	521	GGAAAGTTATGGACCTCTTGGGATGACTGGAATATCCATGGGAGGACATGTGAGTTTCTA	15192	0	A_66_P129619	Gm2011	gb|Mus musculus adult male tongue cDNA, RIKEN full-length enriched library, clone:2310045B05 product:inferred: RIKEN cDNA 3110057O12 gene / putative [Mus musculus], full insert sequence. [AK009813]	-0.0341428145709006	7.33471168487255	-0.42082232307945	0.678408900565786	0.911483356129015	-5.94476678062804	-0.333333333333333	0.238095238095238	-0.142857142857143	-0.321428571428571	-0.142857142857143
151	AK009853	35	71	481	ACAGCTTCCTCGATCCCAAGCTCTTCTTAATTAGCAGTTGCAGTTTCCATCTCTGACAAG	5368	0	A_66_P114244	2310046K23Rik	gb|Mus musculus adult male tongue cDNA, RIKEN full-length enriched library, clone:2310046K23 product:unclassifiable, full insert sequence. [AK009853]	0.0724626163924764	4.90335440851654	0.426530693349795	0.674314204802512	0.909904058676823	-5.94239253552116	0.30952380952381	-0.19047619047619	0.119047619047619	0.25	0.607142857142857
152	AK009882	40	145	1526	GAGTGGTATGCTGTAAATGTTTTATAGAATTTAGTTGGAGATACAACCAGTATTGAAGGG	6104	0	A_51_P445912	2310047K21Rik	gb|Mus musculus adult male tongue cDNA, RIKEN full-length enriched library, clone:2310047K21 product:unclassifiable, full insert sequence. [AK009882]	0.245594778138985	7.75751654263825	2.40392914863982	0.026118871006399	0.292852180179887	-3.53849015779278	0.714285714285714	-0.690476190476191	0.619047619047619	0.357142857142857	-0.0714285714285714
153	AK009949	4	45	1177	GTGGCTAAGTGGCTTTCTGTACTTTGCACGTGCTTGAAATTATTGTTAATGAAATATTTG	401	0	A_55_P2095899	2310057B04Rik	gb|Mus musculus adult male tongue cDNA, RIKEN full-length enriched library, clone:2310057B04 product:unclassifiable, full insert sequence. [AK009949]	0.161309661359991	7.9091393160034	1.68161256671977	0.108321071218492	0.499301135061598	-4.72722751882017	0.595238095238095	-0.571428571428572	0.285714285714286	0.214285714285714	-0.0357142857142857
154	AK009987	347	26	1506	AAGCTGGGGGATATCCTCTTGTGCTATCTCTCACTGTTGCACATTAAACCTATTTACAGG	50452	0	A_55_P2373852	2310058N22Rik	gb|Mus musculus adult male tongue cDNA, RIKEN full-length enriched library, clone:2310058N22 product:unclassifiable, full insert sequence. [AK009987]	0.196015640335284	11.781436239472	1.47152319644058	0.156836813110418	0.570832046624871	-5.01676551011729	0.238095238095238	-0.380952380952381	0.261904761904762	0.607142857142857	0.142857142857143
155	AK010199	368	133	1727	CTGATAACAAAATTACTATTTGGTGCAGTTCATTCTTTCTGCTCTCCTTTTGAACTTGAG	53503	0	A_55_P2208071	Nbeal1	gb|Mus musculus adult male tongue cDNA, RIKEN full-length enriched library, clone:2310076G13 product:unclassifiable, full insert sequence. [AK010199]	0.250979107758823	8.83341931968555	2.00914684719279	0.0583257226737738	0.398302642992704	-4.22136651116636	0.595238095238095	-0.523809523809524	0.761904761904762	0.892857142857143	0.535714285714286
156	AK010586	242	157	752	TTGTACTGCAATCAAGAGCATGTCTGCCTTCCAGCAGGATCATACTGCAATTGAGAGCAT	35388	0	A_55_P2244355	2410024N13Rik	gb|Mus musculus ES cells cDNA, RIKEN full-length enriched library, clone:2410024N13 product:hypothetical protein, full insert sequence. [AK010586]	-0.432615802688146	4.33513148420766	-1.8484073292943	0.0795071186939948	0.444229576685881	-4.47734020320523	-0.595238095238095	0.30952380952381	-0.476190476190476	-0.5	-0.321428571428571
157	AK010742	270	28	714	GAGTAGTCCTTTGACCTACACACACACATAGACACACATACACACAAACCATTTAAAAAA	39199	0	A_55_P2212006	2410087M07Rik	gb|Mus musculus ES cells cDNA, RIKEN full-length enriched library, clone:2410087M07 product:unclassifiable, full insert sequence. [AK010742]	-0.298158525979341	9.14213679798656	-2.33412590652313	0.0302242871468884	0.307103680680668	-3.66422619672607	-0.523809523809524	0.619047619047619	-0.452380952380952	-0.464285714285714	-0.178571428571429
158	AK010778	94	15	786	GCGCTAGGGGCTTTAGAGCTAATCCTGTTGTCTTAAAAGTTGTTATTGGGTTTGTTTTTT	13758	0	A_55_P2013251	2410125D13Rik	gb|Mus musculus ES cells cDNA, RIKEN full-length enriched library, clone:2410125D13 product:unclassifiable, full insert sequence. [AK010778]	0.0633760147357396	7.47910886131492	0.605977970896518	0.551401009392395	0.858819997513233	-5.85190102689174	-0.142857142857143	-0.333333333333333	-0.0238095238095238	0.5	0.535714285714286
159	AK010837	307	69	951	CGCACCCGTTTCTGAAATGACTCTGAGACTTAATTGTTTATGAATAAATGCCTAGGCCAT	44748	0	A_55_P2225082	Mettl4	gb|Mus musculus ES cells cDNA, RIKEN full-length enriched library, clone:2410198H06 product:inferred: RIKEN cDNA 2410198H06 gene / unnamed protein product {Macaca fascicularis}, full insert sequence. [AK010837]	0.202266548023753	6.76319486008652	2.18042511302002	0.041445498178132	0.348529623535116	-3.93384710617466	0.571428571428572	-0.5	0.380952380952381	0	-0.321428571428571
160	AK010974	352	149	1569	GCACGGAAAGAGGCTAAGTCAAAATAACCACAATGACAAAATGGGATTGCTAAGTAAATT	51243	0	A_55_P2345916	2510016G02Rik	gb|Mus musculus 13 days embryo liver cDNA, RIKEN full-length enriched library, clone:2510016G02 product:unclassifiable, full insert sequence. [AK010974]	0.0997436491848118	6.84435727223833	0.794645292924297	0.436224446324931	0.797943892604174	-5.72434699862365	0.0952380952380952	-0.357142857142857	0.19047619047619	0.142857142857143	-0.214285714285714
161	AK011044	292	87	521	TTCCTGAAAGCTTTGTAGAAAGACATTGGCTTCACTTTGAGGAATAAATTCTATTCACTG	42471	0	A_52_P592195	Zfp192	gb|Mus musculus 13 days embryo liver cDNA, RIKEN full-length enriched library, clone:2510038J07 product:zinc finger protein 96, full insert sequence. [AK011044]	-0.146981860669394	4.38368442756163	-0.835984377270487	0.413120605150941	0.785095009660559	-5.69208772690229	-0.523809523809524	0.0476190476190476	-0.333333333333333	0.0714285714285714	0.321428571428571
162	AK011142	327	106	1286	CGGTGGATCTATATGAGTTCAAAGCCAGCCTGGCCTACATAGTTGCACATTGTCTCAAAT	47694	0	A_55_P2295445	2600002B07Rik	gb|Mus musculus 10 days embryo whole body cDNA, RIKEN full-length enriched library, clone:2600002B07 product:unclassifiable, full insert sequence. [AK011142]	0.00353866048705953	12.4283836677399	0.0386604694069021	0.969547524817568	0.99417007406091	-6.03137157550979	-0.30952380952381	0.5	-0.0238095238095238	0	0.0714285714285714
163	AK011166	128	148	16	ACCGGACCAGGGAGCAAAAAGATGGGGGAAGACACAGCTTCTGGTGTTCCTGTAGCTTTG	18941	0	A_55_P1991617	2600006L11Rik	gb|Mus musculus 10 days embryo whole body cDNA, RIKEN full-length enriched library, clone:2600006L11 product:unclassifiable, full insert sequence. [AK011166]	0.0578935027978016	4.79310376472901	0.396529090817192	0.695948093270464	0.916450810989189	-5.954519515379	-0.0238095238095238	-0.285714285714286	-0.0952380952380952	0.285714285714286	0.0714285714285714
164	AK011292	52	39	1087	CAGGCCCCTTTGCAAGATTTAATCTTGATTATCTCCTTTTATGTTAGAGGAGATATAGTA	7685	0	A_55_P2209767	2610002J23Rik	gb|Mus musculus 10 days embryo whole body cDNA, RIKEN full-length enriched library, clone:2610002J23 product:unclassifiable, full insert sequence. [AK011292]	0.108222603791335	12.0189779834209	1.39162310441057	0.179446186677411	0.598215524267169	-5.11891117542397	0.261904761904762	-0.333333333333333	0.547619047619048	0.678571428571428	0.142857142857143
165	AK011326	206	18	551	TCAGGGCTCTGAAAGGATTGGTAGAGGCTAGCCTTAAGGGTCACCCACTTCATTCGGCGA	29955	0	A_52_P219974	2610005M20Rik	gb|Mus musculus 10 days embryo whole body cDNA, RIKEN full-length enriched library, clone:2610005M20 product:hypothetical protein, full insert sequence. [AK011326]	-0.19484460291496	4.97099392794915	-1.32440305400878	0.200426486285108	0.620927895868315	-5.20125165575131	-0.404761904761905	0.261904761904762	-0.547619047619048	-0.25	-0.0714285714285714
166	AK011347	216	40	1116	TTAAAATTAGTGACCAAGGATGCGCTCTTGAGAATGTCAAGTCCTGCGCTTCCTAACAGG	31454	0	A_55_P2342264	2610008G14Rik	gb|Mus musculus 10 days embryo whole body cDNA, RIKEN full-length enriched library, clone:2610008G14 product:unclassifiable, full insert sequence. [AK011347]	-0.0061906782955603	7.09745209999378	-0.069311993396574	0.945435224558959	0.989579471064981	-6.02973183353322	0.404761904761905	-0.0952380952380952	0.214285714285714	0.142857142857143	0.0714285714285714
167	AK011488	225	30	1479	CACTAACATTAGTGGATCTTTCCTGCCCCCTTAATTTCAACTAAAGCTCAGTATTTAAAA	32870	0	A_55_P2021854	AK011488	gb|Mus musculus 10 days embryo whole body cDNA, RIKEN full-length enriched library, clone:2610020J05 product:similar to PSEUDOURIDINE SYNTHASE 3 [Mus musculus], full insert sequence. [AK011488]	-0.0398660074678343	8.93328807481979	-0.51909607877642	0.609437033916887	0.883057088913854	-5.89953174609148	-0.19047619047619	0.19047619047619	-0.357142857142857	0	0.357142857142857
168	AK011494	334	119	1674	TTTTGCAAATCCTCTGTGGTTGCTGCATACACATAGTATAGGCAAAACAGTGACATACAC	48585	0	A_55_P2363902	2610020P09Rik	gb|Mus musculus 10 days embryo whole body cDNA, RIKEN full-length enriched library, clone:2610020P09 product:unclassifiable, full insert sequence. [AK011494]	0.0574542345669258	8.83873073035647	0.572795601199413	0.573219027090291	0.868411581508654	-5.87093135752253	0.357142857142857	-0.142857142857143	0.428571428571429	0.142857142857143	0
169	AK011582	131	154	1634	GTACTTATACACACAGGTCACACACAGACAGGCACACATGAATAAAACCAATTTAAAAAA	19540	0	A_55_P2410325	2610028D06Rik	gb|Mus musculus 10 days embryo whole body cDNA, RIKEN full-length enriched library, clone:2610028D06 product:unclassifiable, full insert sequence. [AK011582]	-0.0684285625652574	8.36266592389439	-0.735275825298006	0.470776039657291	0.817796715607984	-5.76799333249434	-0.380952380952381	0.571428571428572	-0.428571428571429	-0.714285714285714	-0.107142857142857
170	AK011616	206	159	805	TTCTGATTCTCCTGCTAGGTTTCTGCAAAAAAGGCTCAACTGGTGTAACCTCTGTAGAGG	30209	0	A_55_P2354531	2610029K11Rik	gb|Mus musculus 10 days embryo whole body cDNA, RIKEN full-length enriched library, clone:2610029K11 product:unclassifiable, full insert sequence. [AK011616]	-0.0749029713123903	9.54591403583988	-0.915471166529513	0.370939460073634	0.761215654075291	-5.6258167554482	-0.595238095238095	0.19047619047619	-0.619047619047619	-0.464285714285714	0.0714285714285714
171	AK011730	319	31	659	ATGTGTGATAATATTGGAACCAACAATTCGGTCATATTTTTAAAAGCTATTTGTGTGTGA	46400	0	A_55_P2032094	Zfp715	gb|Mus musculus 10 days embryo whole body cDNA, RIKEN full-length enriched library, clone:2610041B18 product:weakly similar to BA162G10.3 (ZINC FINGER PROTEIN) (FRAGMENT) [Homo sapiens], full insert sequence. [AK011730]	0.101702844440021	4.92078007648952	0.928473325090335	0.364322838677254	0.756351596481245	-5.6144516405257	0.285714285714286	-0.595238095238095	0.261904761904762	0.607142857142857	0.107142857142857
172	AK011855	256	139	875	GCACTGTAGAGGGAGATTAAGAGGTGATTGTGATTTGTCAAAATTGATGCATTAAAATGA	37378	0	A_55_P2361547	2610201A13Rik	gb|Mus musculus 10 days embryo whole body cDNA, RIKEN full-length enriched library, clone:2610201A13 product:unclassifiable, full insert sequence. [AK011855]	0.00120162863545481	9.51764165560955	0.0160780421165908	0.987332742252954	0.997817057769193	-6.03198410443501	0.19047619047619	0.0476190476190476	0.333333333333333	0.214285714285714	-0.285714285714286
173	AK012019	49	133	1631	CAGAGGAATTTTTTGTGTTTATCTTCCTACTAAATTGCTCAGTGATCATGGATATCACCA	7567	0	A_55_P2069192	N6amt1	gb|Mus musculus 10 days embryo whole body cDNA, RIKEN full-length enriched library, clone:2610312J19 product:PUTATIVE N6-DNA-METHYLTRANSFERASE (EC 2.1.1.-) (PROTEIN PRED28) (M.HSAHEMK2P) homolog [Homo sapiens], full insert sequence. [AK012019]	0.280159126590203	6.40666149013866	2.691039526041	0.0141152084187516	0.22769484941603	-3.00249726061627	0.690476190476191	-0.80952380952381	0.666666666666667	0.714285714285714	0.178571428571429
174	AK012020	39	131	1135	GTAATGTGTGGTTTGTCAGCCGAGTCTATAGTAAGACCTCCTCTCAAAATAAAAATAAAA	6080	0	A_55_P2388687	1700003G18Rik	gb|Mus musculus 10 days embryo whole body cDNA, RIKEN full-length enriched library, clone:2610312K03 product:unclassifiable, full insert sequence. [AK012020]	0.196091991063588	5.33852719551238	1.46377805265056	0.158921661698676	0.57309276005398	-5.02686597358896	0.714285714285714	-0.619047619047619	0.714285714285714	0.464285714285714	0.285714285714286
175	AK012035	107	1	667	TTTCGAGTCACACTGGGGTCTAAAGACACACCTGGAATAAAAATCAGAATGCTTAAGAAA	15771	0	A_55_P2274383	2610316D01Rik	gb|Mus musculus 10 days embryo whole body cDNA, RIKEN full-length enriched library, clone:2610316D01 product:unclassifiable, full insert sequence. [AK012035]	0.0660286022200403	7.72370089276015	0.608931168421858	0.549480714630717	0.858688270624129	-5.8501573774433	0.19047619047619	-0.166666666666667	0.238095238095238	0.214285714285714	-0.321428571428571
176	AK012046	71	8	1941	AGCCCCAAGTATGAAGCAGTGAGATAGCACTTGGTAAGTAACTATAGTATGATCACAGGA	10549	0	A_52_P598447	Klhl22	gb|Mus musculus 10 days embryo whole body cDNA, RIKEN full-length enriched library, clone:2610318I18 product:hypothetical protein, full insert sequence. [AK012046]	0.047223451438283	7.52890723120671	0.481109109378025	0.635703045768615	0.893650522630442	-5.91811186600177	0.0476190476190476	-0.119047619047619	0.142857142857143	0.142857142857143	0.464285714285714
177	AK012053	154	61	827	AGTATTTTGATGACTAAGGGTGCAACTCAAAGGCAGAGTGCTTATTGTGTGTGTGGCCCA	22536	0	A_55_P2368355	2610319H10Rik	gb|Mus musculus 10 days embryo whole body cDNA, RIKEN full-length enriched library, clone:2610319H10 product:unclassifiable, full insert sequence. [AK012053]	0.263100472851663	12.7186261447255	2.48762170654503	0.0218815705712228	0.271370052307652	-3.38523986687607	0.642857142857143	-0.761904761904762	0.738095238095238	0.75	0.392857142857143
178	AK012221	104	54	1547	CCAGTGCATGTGTATAAGTCATCATTTAATCTTTTGAAAAGTGGGTTACACTAACCTAAG	15290	0	A_55_P2258375	2700008G24Rik	gb|Mus musculus 11 days embryo whole body cDNA, RIKEN full-length enriched library, clone:2700008G24 product:unclassifiable, full insert sequence. [AK012221]	0.0669772398582618	7.33517434538107	0.694085208504846	0.495677540711869	0.830170875729799	-5.79639490897341	0	-0.404761904761905	0.214285714285714	0.214285714285714	-0.0714285714285714
179	AK012244	232	124	2098	CTACCTCCTCGTGGCTTAAGCTTCTCTTTCGTTTTCTATTTCTAAGCCTTGATTTAAAGG	33905	0	A_55_P2302383	3300002A11Rik	gb|Mus musculus 11 days embryo whole body cDNA, RIKEN full-length enriched library, clone:2700016B18 product:unclassifiable, full insert sequence. [AK012244]	0.0881047512611399	8.27569388144541	0.904531579217216	0.37656832653982	0.765350075206684	-5.6352654423537	0.238095238095238	-0.642857142857143	0.30952380952381	0.678571428571428	0.428571428571428
180	AK012274	37	23	941	AATTAGACTCCATTTCCACAACAAAAGGAGACAACCCTAACTTACAACCAGCCATTAAGC	5575	0	A_55_P2233462	2700022O18Rik	gb|Mus musculus 11 days embryo whole body cDNA, RIKEN full-length enriched library, clone:2700022O18 product:unclassifiable, full insert sequence. [AK012274]	0.065918059540234	6.29559424131673	0.676715808747217	0.506401319839282	0.835357498538758	-5.80790544385808	0.166666666666667	0.0238095238095238	0.333333333333333	0.178571428571429	0.214285714285714
181	AK012661	378	56	1269	GGAGAGAGCTACAGGAGCCCTCATGAGTGTGCAGGGACTGAATCAATTACAAGATAATAA	54810	0	A_66_P114504	Dnahc17	gb|Mus musculus 10, 11 days embryo whole body cDNA, RIKEN full-length enriched library, clone:2810003K23 product:hypothetical protein, full insert sequence. [AK012661]	-0.0505616391436225	4.60540933814777	-0.220464296187405	0.827762724036262	0.957869057971469	-6.00805759688491	-0.357142857142857	0.547619047619048	-0.19047619047619	0.0714285714285714	0.535714285714286
182	AK012671	111	102	1291	CATTGCTTTCAAGCTATTCTCTCAAATTCTGTACAATAAAATTCTTACTGTTTGCCCCAC	16540	0	A_55_P2386544	2810004I08Rik	gb|Mus musculus 10, 11 days embryo whole body cDNA, RIKEN full-length enriched library, clone:2810004I08 product:unclassifiable, full insert sequence. [AK012671]	0.330118732829743	4.83122257633518	1.15034955122694	0.263679104698401	0.680692528735656	-5.39848098990294	0.452380952380952	-0.547619047619048	0.380952380952381	0.25	-0.142857142857143
183	AK012763	15	144	914	GGGAAAAAAGACATTTTAGAACCCTTTTAAATGCTAACACAATGCTGCCATTCTGGTAAA	2481	0	A_55_P2256423	2810019C22Rik	gb|Mus musculus 10, 11 days embryo whole body cDNA, RIKEN full-length enriched library, clone:2810019C22 product:unclassifiable, full insert sequence. [AK012763]	0.377697024439621	5.72067664066009	3.24133642243015	0.00412270232505447	0.141243646482216	-1.91102939439968	0.761904761904762	-0.619047619047619	0.785714285714286	0.714285714285714	0.214285714285714
184	AK012848	133	15	1343	TGCAGACTGGGACCCATGGCCTCTGGCCACCTCTGTAACCCTGGCAGACCAAGTTATAAA	19583	0	A_51_P248335	Zfp618	gb|Mus musculus 10, 11 days embryo whole body cDNA, RIKEN full-length enriched library, clone:2810031P15 product:hypothetical Zinc finger, C2H2 type containing protein, full insert sequence. [AK012848]	-0.0276693521324196	7.08122548777616	-0.262367133705784	0.795743757230181	0.949504749514524	-5.99806298330379	0.142857142857143	0.0476190476190476	0.19047619047619	0.357142857142857	-0.25
185	AK012876	27	112	2093	GGTTGGACTAATGGGCTCTCTTCTTTCATTCATCTTACAATGAAAATATAATGTTGCCAT	4246	0	A_55_P2332926	2810037O22Rik	gb|Mus musculus 10, 11 days embryo whole body cDNA, RIKEN full-length enriched library, clone:2810037O22 product:unclassifiable, full insert sequence. [AK012876]	0.210799252629961	12.4149161204001	1.92408642545908	0.0688108481310985	0.423259517452163	-4.3585876831737	0.619047619047619	-0.761904761904762	0.690476190476191	0.857142857142857	0.214285714285714
186	AK012892	124	150	1247	CATATACAAGACGGGGCAATCCAAAACAGCATAATATAATTTTCTCCAACTACTTGAGAA	18375	0	A_55_P2383877	2810040C05Rik	gb|Mus musculus 10, 11 days embryo whole body cDNA, RIKEN full-length enriched library, clone:2810040C05 product:unclassifiable, full insert sequence. [AK012892]	0.0404123301939716	8.50232580837381	0.393769439036416	0.69795186142032	0.917303556012581	-5.95559135698355	-0.142857142857143	-0.428571428571429	0.19047619047619	0.464285714285714	0.214285714285714
187	AK012974	159	102	1537	GTAGCCAACCAACCATTCTCATCCAAATTGATATTGCTGGAAATTAAGTGCTTAAGAAAA	23475	0	A_55_P2291796	2810403G07Rik	gb|Mus musculus 10, 11 days embryo whole body cDNA, RIKEN full-length enriched library, clone:2810403G07 product:unclassifiable, full insert sequence. [AK012974]	0.530526922447016	7.20384851218409	3.66010970726012	0.0015718785975739	0.101332912876453	-1.04604474065438	0.5	-0.738095238095238	0.571428571428572	0.5	0
188	AK012975	52	25	2279	GCCATCACTACAGTCATGACCTCTTACTCTTTAAAAGCTAGCCTTGATAATTATAAATTC	7662	0	A_55_P2424742	LOC100036525	gb|Mus musculus 10, 11 days embryo whole body cDNA, RIKEN full-length enriched library, clone:2810403G11 product:hypothetical protein, full insert sequence. [AK012975]	-0.198540543284929	6.84679735019008	-1.40623401120573	0.175126621004315	0.592812293117336	-5.10057489535603	-0.142857142857143	0.5	-0.19047619047619	-0.428571428571428	-0.142857142857143
189	AK012985	354	98	1184	TGCTAATTCCTATGTCCTGACTTCTACCCATCATACTATATTAAAGCTGAGCATGTAATC	51437	0	A_55_P2279777	2810404M03Rik	gb|Mus musculus 10, 11 days embryo whole body cDNA, RIKEN full-length enriched library, clone:2810404M03 product:unclassifiable, full insert sequence. [AK012985]	-0.0544987385158269	5.28195886547528	-0.406604163029825	0.688652124562571	0.913902390704775	-5.95054391220327	-0.214285714285714	0.119047619047619	0	-0.0714285714285714	-0.535714285714286
190	AK012993	106	121	1056	GTCGTGTGTTCAGAAGCACAGTTAATTTAATAAACTTCCAGGTATGGTTTGTGGATGTGC	15693	0	A_55_P2326205	2810405F17Rik	gb|Mus musculus 10, 11 days embryo whole body cDNA, RIKEN full-length enriched library, clone:2810405F17 product:unclassifiable, full insert sequence. [AK012993]	0.0986469600566187	7.68767785347998	1.50206373083072	0.148832588137341	0.559257822210872	-4.97652833512183	0.666666666666667	-0.642857142857143	0.619047619047619	0.714285714285714	0.107142857142857
191	AK013182	1	37	1679	CTGTAGAGGTCTTAAGAATGTCATTCAACATAGCCTATTTTGTCCTTGTCATGATGAATT	69	0	A_55_P2364211	2810428J06Rik	gb|Mus musculus 10, 11 days embryo whole body cDNA, RIKEN full-length enriched library, clone:2810428J06 product:unclassifiable, full insert sequence. [AK013182]	-0.0118960002262325	7.47354161901124	-0.119124822049379	0.906374590945219	0.978394659700356	-6.02508271499218	-0.452380952380952	0.380952380952381	-0.0714285714285714	0.0357142857142857	0
192	AK013216	176	12	1039	CCGTATTGCTTCATCTAATTCCAAACAATGTCATGTTAGAATGAAACTCAGAAATGCACA	25626	0	A_55_P2105165	Ercc8	gb|Mus musculus 10, 11 days embryo whole body cDNA, RIKEN full-length enriched library, clone:2810431L23 product:COCKAYNE SYNDROME 1 (CLASSICAL) homolog [Homo sapiens], full insert sequence. [AK013216]	-0.0274692913665842	4.4347489278091	-0.150242358534971	0.882090567301023	0.972691650030979	-6.02093309627856	-0.166666666666667	-0.119047619047619	-0.380952380952381	-0.214285714285714	-0.464285714285714
193	AK013313	195	79	1333	AGCCCAGGATAACAATGATTGTGCGACAAACGTTCAAATAAAACGCTGATATGGAATTCT	28610	0	A_55_P2419091	2810449G22Rik	gb|Mus musculus 10, 11 days embryo whole body cDNA, RIKEN full-length enriched library, clone:2810449G22 product:unclassifiable, full insert sequence. [AK013313]	0.304306894184632	5.8876137667665	3.67074794344942	0.00153357208654098	0.0997198855968139	-1.02385261689288	0.833333333333333	-0.738095238095238	0.738095238095238	0.642857142857143	0.392857142857143
194	AK013346	151	141	1391	CTGCTGTAACTCCAGTGTCAAGAGCAGTGTGTAATAATATTCAGTGAAAACTCAATAAAA	22387	0	A_55_P2310898	2810454L23Rik	gb|Mus musculus 10, 11 days embryo whole body cDNA, RIKEN full-length enriched library, clone:2810454L23 product:weakly similar to KINETOPLAST MITOCHONDRIAL MURF2 PROTEIN [Leishmania tarentolae], full insert sequence. [AK013346]	0.11707211386021	11.3670461967959	1.47851788897948	0.154973209923001	0.56887362631932	-5.0076074993533	0.357142857142857	-0.380952380952381	0.523809523809524	0.285714285714286	-0.321428571428571
195	AK013351	311	15	1140	GGCTTCCTTCTTAAATAATGAACTTAGGTTTTTTGGCAATTTCTTTTGGGTTCTCTGGAA	45227	0	A_55_P2283551	2810455B08Rik	gb|Mus musculus 10, 11 days embryo whole body cDNA, RIKEN full-length enriched library, clone:2810455B08 product:unclassifiable, full insert sequence. [AK013351]	-0.00526522218415959	8.5309399383878	-0.0474565989303983	0.9626238546103	0.993303925979519	-6.03099623901315	-0.0952380952380952	-0.214285714285714	0	0.571428571428571	0.285714285714286
196	AK013461	132	36	1776	TGACATGCATGTCCCCCCTTCCACATACACATACCCACATAGTAAATAAATAAATGTAAT	19332	0	A_55_P2209053	2900001G08Rik	gb|Mus musculus adult male hippocampus cDNA, RIKEN full-length enriched library, clone:2900001G08 product:unclassifiable, full insert sequence. [AK013461]	-0.318483571682131	8.16722620086289	-1.32038841489942	0.201738242732361	0.622402921637429	-5.20606308111341	-0.214285714285714	0.642857142857143	-0.357142857142857	-0.535714285714286	0.0714285714285714
197	AK013463	75	63	391	TGTTCAGCTAGAAAACAATCACAGATATCACGACAGAATTGATTTACACTGTTCTCTGAA	11237	0	A_52_P458806	5430414B12Rik	gb|Mus musculus adult male hippocampus cDNA, RIKEN full-length enriched library, clone:2900001L02 product:unclassifiable, full insert sequence. [AK013463]	-0.0942593331118298	4.7883193546265	-0.353193748370842	0.727668780438912	0.926557373851114	-5.97049949651922	-0.119047619047619	0.214285714285714	-0.285714285714286	-0.392857142857143	-0.0357142857142857
198	AK013525	108	10	1609	AGTGAAGTAGACTTCCATATACACACCATTTCTTGACCCTCCCCCCTTCATGTTTGTGAG	15787	0	A_55_P2203141	2900011F02Rik	gb|Mus musculus adult male hippocampus cDNA, RIKEN full-length enriched library, clone:2900011F02 product:unclassifiable, full insert sequence. [AK013525]	-0.325240395388921	8.85316125967385	-2.08974561687313	0.049733384463243	0.376417455454077	-4.08786575440616	-0.476190476190476	0.690476190476191	-0.404761904761905	-0.25	-0.321428571428571
199	AK013590	294	78	1002	CCCTTGACTTAAACAAACAAATTATCGCTACAAAGCAAACACAAAAATCCTCTTTCCCAA	42740	0	A_55_P2387014	2900024J01Rik	gb|Mus musculus adult male hippocampus cDNA, RIKEN full-length enriched library, clone:2900024J01 product:unclassifiable, full insert sequence. [AK013590]	-0.223722220124589	6.11134790392457	-2.25923771441845	0.0352864684942627	0.329707939993268	-3.79688467184477	-0.754504545005353	0.778457070243618	-0.706599494528823	-0.558581226871247	-0.0180187492539112
200	AK013627	235	147	304	GGTTTGGATAAAAGACACATACCAGCATGTATAGCACTCTCTCTCTCTCTCTCTCTCTCT	34505	0	A_55_P2152901	2900040C04Rik	gb|Mus musculus adult male hippocampus cDNA, RIKEN full-length enriched library, clone:2900040C04 product:unclassifiable, full insert sequence. [AK013627]	-0.403799802804739	10.1807876756786	-2.84833891442284	0.0099872587715799	0.199459280619434	-2.69782171197003	-0.714285714285714	0.857142857142857	-0.761904761904762	-0.678571428571428	-0.321428571428571
201	AK013651	112	98	236	AGGAAGAGGAAGAGGAAGAGGAAGAGGAAGAGGAAGAGGAAGAGGAAGAGGAAGAAAAAG	16534	0	A_55_P2077522	AK013651	gb|Mus musculus adult male hippocampus cDNA, RIKEN full-length enriched library, clone:2900045O20 product:unclassifiable, full insert sequence. [AK013651]	-0.455946576344607	12.0003678378854	-2.29282244458195	0.0329267647165202	0.320822101350116	-3.73768669500289	-0.380952380952381	0.452380952380952	-0.0238095238095238	0.142857142857143	0.0357142857142857
202	AK013682	104	159	1248	GGCAATGGGCCTTTGAAGTTGTAATCAGTTTAAAGGAGTGAAATTAATGTAAAACAAAGC	15481	0	A_55_P2217831	2900054C01Rik	gb|Mus musculus adult male hippocampus cDNA, RIKEN full-length enriched library, clone:2900054C01 product:unclassifiable, full insert sequence. [AK013682]	0.0665683432274786	10.6024514319869	0.398410365600413	0.694583418203305	0.915852432360048	-5.95378461370139	0.0476190476190476	-0.238095238095238	-0.0238095238095238	0.357142857142857	-0.142857142857143
203	AK013712	245	59	960	CAGGCTATTTGTTATGGGCTCTCCTGAAACCACAGGCCAAATTAAACTTGCTGTTCTAGC	35785	0	A_55_P2232559	2900057B20Rik	gb|Mus musculus adult male hippocampus cDNA, RIKEN full-length enriched library, clone:2900057B20 product:unclassifiable, full insert sequence. [AK013712]	-0.126520034151431	5.23642116033869	-0.858284767555232	0.400987205652162	0.779214738886459	-5.67405525163589	-0.30952380952381	0.428571428571429	-0.214285714285714	0.107142857142857	0.642857142857143
204	AK013736	66	5	700	CGACTTTGCAATGAAAAAGCTGAAGAGGCAAAGAAAGACAAATCCAGATCGGAGAGTGAG	9673	0	A_66_P140856	Gm4588	gb|Mus musculus adult male hippocampus cDNA, RIKEN full-length enriched library, clone:2900060L22 product:unclassifiable, full insert sequence. [AK013736]	0.115482792473586	8.02216141267493	0.572769925814867	0.573236078689175	0.868411581508654	-5.87094568239566	0.523809523809524	-0.19047619047619	0.690476190476191	0.392857142857143	-0.107142857142857
205	AK013749	373	68	899	GAGTTCAAAAGCTGGAGATGTTTTCATGGTGCAGCTTATTTGTAAATATTGTGCTTAATC	54249	0	A_55_P2415930	2900064F13Rik	gb|Mus musculus adult male hippocampus cDNA, RIKEN full-length enriched library, clone:2900064F13 product:unclassifiable, full insert sequence. [AK013749]	0.100238685978997	9.99784844180614	0.841423371796512	0.410139892342986	0.784280090588947	-5.68773021905511	0.380952380952381	-0.5	0.452380952380952	0.714285714285714	0.107142857142857
206	AK013766	233	109	1503	CATTAGACTACAAGTCATTTTTGGTCGCTGTCTTCCTCTCTCCTTATATCCAGAAACCAA	34161	0	A_55_P2422243	2900072G11Rik	gb|Mus musculus adult male hippocampus cDNA, RIKEN full-length enriched library, clone:2900072G11 product:unclassifiable, full insert sequence. [AK013766]	-0.208197195071588	11.4064523022419	-1.42557097789484	0.169538756532162	0.587361428087312	-5.07607017846018	-0.380952380952381	0.428571428571429	-0.119047619047619	-0.178571428571429	-0.428571428571428
207	AK013771	320	27	1090	AATATGTGGAGCCATTACCTTGCTCTTCCGTTGTCAGATGAAAAGAAATGAGAAGAAAAG	46393	0	A_55_P2089113	2900073C17Rik	gb|Mus musculus adult male hippocampus cDNA, RIKEN full-length enriched library, clone:2900073C17 product:unclassifiable, full insert sequence. [AK013771]	0.0892079535052908	6.88105892323681	0.257056581815218	0.799782529609306	0.950408991358352	-5.99942501421969	0.333333333333333	-0.214285714285714	0.428571428571429	0.642857142857143	0.678571428571428
208	AK013795	310	78	832	CTGACTATATCATCATGTCACACCCCAGCTCAAAACTAGTGATGCCTTGGACCAAGTTTC	45052	0	A_55_P2251181	2900076A13Rik	gb|Mus musculus adult male hippocampus cDNA, RIKEN full-length enriched library, clone:2900076A13 product:unclassifiable, full insert sequence. [AK013795]	-0.0935402667264	10.4164925778781	-0.977370605776178	0.340155344281108	0.739200018919649	-5.57040802879343	-0.333333333333333	-0.119047619047619	-0.238095238095238	0.214285714285714	-0.0714285714285714
209	AK013908	326	146	1776	TGCACAAAGCCTTTAAAAAATTGTTCGTTTGCTTTTCTCTTGTAAGGTAATTCCTGGTAG	47468	0	A_52_P834112	3021401N23Rik	gb|Mus musculus 12 days embryo head cDNA, RIKEN full-length enriched library, clone:3021401N23 product:unclassifiable, full insert sequence. [AK013908]	0.12081055878172	6.41055660665089	1.41602099377716	0.172280205175497	0.590795963024002	-5.08820604201787	0.571428571428572	-0.380952380952381	0.5	0.535714285714286	-0.107142857142857
210	AK013968	366	17	653	AAGAGTCAGAGCACTCTTGCCCGGAATTTATTTAGCAAACAGAATTGGGCTTGATGACTC	53012	0	A_55_P2197777	3110001N23Rik	gb|Mus musculus 13 days embryo head cDNA, RIKEN full-length enriched library, clone:3110001N23 product:unclassifiable, full insert sequence. [AK013968]	0.0149096067644336	9.08533640710526	0.100353001568712	0.921071394025506	0.9826702149533	-6.02712304217163	0.0476190476190476	-0.142857142857143	0.142857142857143	0.5	0.357142857142857
211	AK014010	22	127	646	CCCATATATTTATGGCCCCGCGCTTATACACACACTCATGTAAAAATAAATCTAAACATC	3369	0	A_55_P2256148	LOC100049077	gb|Mus musculus 13 days embryo head cDNA, RIKEN full-length enriched library, clone:3110006E17 product:hypothetical protein, full insert sequence. [AK014010]	0.0053874689768465	6.25248735985914	0.058235479286918	0.954143703401346	0.991534292052249	-6.03043177780684	-0.395216666431375	-0.179643939286989	-0.407192929050508	-0.234243740300845	0.108112495523467
212	AK014019	89	163	997	CCTATGTATCCTATGACAGAAAATGGCAAAATGACATCAAGCATTCTTTCCTATTTGGTT	13433	0	A_55_P1965939	3110007F17Rik	gb|Mus musculus 13 days embryo head cDNA, RIKEN full-length enriched library, clone:3110007F17 product:hypothetical protein, full insert sequence. [AK014019]	0.10933415785677	4.71213174162247	0.89519274214304	0.381418223774755	0.767744739061797	-5.64324917324208	0.476190476190476	-0.238095238095238	0.619047619047619	0.25	-0.428571428571428
213	AK014088	16	92	1176	GGGAGATACCCTGGATAGTACAGAGAAAGAAATACTTTGTAAATGTTAACTTCAATTGGA	2383	0	A_55_P2234979	3110027N22Rik	gb|Mus musculus 13 days embryo head cDNA, RIKEN full-length enriched library, clone:3110027N22 product:inferred: RIKEN cDNA 3110027N22 gene, full insert sequence. [AK014088]	-0.0521080769572437	7.74040073233887	-0.284071454128298	0.779299579264558	0.944272878850282	-5.99220909254073	-0.547619047619048	0.119047619047619	-0.285714285714286	-0.107142857142857	-0.0357142857142857
214	AK014122	25	123	1606	CTTACGTGTGTACGTATGTACCCTTGTGTGTTAGTTTTGTGCAAATAGAATGACATCCTT	3964	0	A_55_P2368271	3110035C09Rik	gb|Mus musculus 13 days embryo head cDNA, RIKEN full-length enriched library, clone:3110035C09 product:unclassifiable, full insert sequence. [AK014122]	0.11963232514086	6.57350437539805	0.832416758185924	0.415083241696308	0.786121636789262	-5.69493172018925	0.285714285714286	-0.238095238095238	0.428571428571429	0.214285714285714	-0.607142857142857
215	AK014187	140	35	1386	AATATCGTTTCTTTGTGGAACAGAAGATACCATTTTTCGTTTATAAACGAGTTGGCTGTG	20490	0	A_55_P2187829	5430402O13Rik	gb|Mus musculus 13 days embryo head cDNA, RIKEN full-length enriched library, clone:3110047M22 product:unclassifiable, full insert sequence. [AK014187]	0.318266788975265	5.80721017655517	2.39960488595969	0.0263573325393493	0.293751025844588	-3.5463357423999	0.19047619047619	-0.690476190476191	0.380952380952381	0.642857142857143	-0.107142857142857
216	AK014355	75	24	1608	TTCTCACCTGAGCAGAGGCAGCAGTCCTGCGGTTTTCTCTCCCAATAAATCCCTTGTGTG	11164	0	A_66_P135681	Gm10762	gb|Mus musculus 17 days embryo head cDNA, RIKEN full-length enriched library, clone:3300001L22 product:unclassifiable, full insert sequence. [AK014355]	-0.104307229492495	5.66523980737682	-0.688872967376377	0.4988817839794	0.831764724580538	-5.79987813803076	-0.238095238095238	0.238095238095238	-0.19047619047619	-0.0357142857142857	0
217	AK014378	166	38	924	TATCGTTTTCATACCAAAATGATAGCTGCTTGGATTCTGTCTCCCACTTCTTCCCACACA	24224	0	A_55_P2351215	3300002P13Rik	gb|Mus musculus 17 days embryo head cDNA, RIKEN full-length enriched library, clone:3300002P13 product:hypothetical protein, full insert sequence. [AK014378]	-0.53905443911489	6.01482385830893	-3.08668485375716	0.00585725273466516	0.163262812796276	-2.22436603040139	-0.476190476190476	0.690476190476191	-0.404761904761905	-0.25	-0.321428571428571
218	AK014426	138	123	1675	CTAGTTACAGCTGAAGTAGTTTCTCTGAAACAAGTTTCCTACTTCTGACGGATATTAAAA	20355	0	A_55_P2073895	Mina	gb|Mus musculus 18 days pregnant adult female placenta and extra embryonic tissue cDNA, RIKEN full-length enriched library, clone:3830408E23 product:hypothetical protein, full insert sequence. [AK014426]	0.422592737632179	5.41746647826565	2.16072396552872	0.043131192440305	0.353828938927031	-3.96764152058226	0.357142857142857	-0.619047619047619	0.642857142857143	0.571428571428571	0.0357142857142857
219	AK014465	8	112	2425	GTGAGAAAGGTGAGGTGATTCAACAAAATAAATTTTGTCTGAAACTGGCACAATAAAACC	1162	0	A_55_P2372528	4122401K19Rik	gb|Mus musculus 16 days embryo head cDNA, RIKEN full-length enriched library, clone:4122401K19 product:unclassifiable, full insert sequence. [AK014465]	0.115210206143456	7.43363373610826	0.694269901922261	0.495564217231179	0.830126912814688	-5.79627102472953	0.214285714285714	-0.285714285714286	0.0476190476190476	0.0714285714285714	-0.107142857142857
220	AK014609	135	49	1011	AAAGATGTTTGATAGCTTTGTTTAATCCAGATTTCCCCAAATTTACTCACCTCCACCATC	19939	0	A_55_P2322709	4633401B06Rik	gb|Mus musculus 0 day neonate skin cDNA, RIKEN full-length enriched library, clone:4633401B06 product:unclassifiable, full insert sequence. [AK014609]	0.330795118726625	8.36627423884152	3.23499386164786	0.00418277673860386	0.141550152659597	-1.92395975346463	0.642857142857143	-0.833333333333333	0.833333333333333	0.857142857142857	0.321428571428571
221	AK014629	76	21	1442	TCTCTCTCTCTCATAGGAGGTCTCACTGTATAACCCTCCTGAATTCATTGTGTGGATCCA	11159	0	A_55_P2200628	4733401D01Rik	gb|Mus musculus 10 days neonate skin cDNA, RIKEN full-length enriched library, clone:4733401D01 product:unclassifiable, full insert sequence. [AK014629]	-0.0407618763375073	10.9462461890092	-0.22715782967445	0.822625688083295	0.957112869456786	-6.00657680918138	-0.119047619047619	-0.0238095238095238	-0.214285714285714	-0.357142857142857	-0.75
222	AK014656	354	29	440	CCCATTCCTTAGAATAGGTTTTGTCTTCCCAAACAGTAATCATGCATTCCTACCTGACCA	51318	0	A_52_P685511	4833405L11Rik	gb|Mus musculus 0 day neonate head cDNA, RIKEN full-length enriched library, clone:4833405L11 product:unclassifiable, full insert sequence. [AK014656]	0.347871798294481	10.3895289568139	1.38657824610734	0.180957312727232	0.599306814989497	-5.12520626834708	0.261904761904762	-0.428571428571429	0.285714285714286	0.571428571428571	0.0714285714285714
223	AK014659	7	14	1405	AAAGAACTCATTGCTAAAGAAACGAGTTGTTGATTAAATCAGCTTGGTCTTAATATTTTC	970	0	A_66_P109978	Bnip2	gb|Mus musculus 0 day neonate head cDNA, RIKEN full-length enriched library, clone:4833407C03 product:BCL2/adenovirus E1B 19 kDa-interacting protein 1, NIP2, full insert sequence. [AK014659]	-0.0729315748296937	4.69449842232265	-0.330056019075229	0.744817780512402	0.933003461347034	-5.97828503350564	0.0952380952380952	-0.142857142857143	0.119047619047619	0.25	-0.107142857142857
224	AK014684	192	70	2011	GTACGAACTTGCAGTTAAATGAGCACTAGTTCAAAGAAGAAAAAAGTTGTCTCCTTCCGG	28030	0	A_55_P2300071	4833412C15Rik	gb|Mus musculus 0 day neonate head cDNA, RIKEN full-length enriched library, clone:4833412C15 product:unclassifiable, full insert sequence. [AK014684]	-0.0122460829915472	11.1097593100873	-0.146708656305787	0.884842724829955	0.973051917781906	-6.02145248001243	-0.261904761904762	0.0476190476190476	-0.0238095238095238	0.321428571428571	0.357142857142857
225	AK014704	209	70	912	AGGGGGTGTGTGGCTAGAATGTGTGTGTGCTCAGGGCTTTCATTAAAAACACATTTTATT	30635	0	A_55_P2320085	4833415N18Rik	gb|Mus musculus 0 day neonate head cDNA, RIKEN full-length enriched library, clone:4833415N18 product:unclassifiable, full insert sequence. [AK014704]	-0.189019710903427	9.71596650479223	-1.21644956812271	0.238090252427492	0.655874192613065	-5.32635851127121	-0.0476190476190476	-0.0476190476190476	-0.285714285714286	-0.178571428571429	0.142857142857143
226	AK014724	200	25	1388	AATATGGCGCAAAGTAAGCCACCATTTGCACTACCTTGTAAAATAAAATAAGCATCAACG	29100	0	A_55_P2208961	4833419E13Rik	gb|Mus musculus 0 day neonate head cDNA, RIKEN full-length enriched library, clone:4833419E13 product:inferred: RIKEN cDNA 4833419E13 gene, full insert sequence. [AK014724]	-0.328674230008251	4.53847208449785	-2.80364484920439	0.011024936468467	0.208405657132701	-2.78508553378076	-0.547619047619048	0.785714285714286	-0.333333333333333	-0.178571428571429	0.0714285714285714
227	AK014727	365	146	1479	CAATTCTCTGTGTCTGTGTTTTATTTTTAGAGGCAATTTTGTTTCCATTTGCCTGAAACC	53243	0	A_66_P138585	4833419G08Rik	gb|Mus musculus 0 day neonate head cDNA, RIKEN full-length enriched library, clone:4833419G08 product:unclassifiable, full insert sequence. [AK014727]	0.212679746484222	6.9706795707369	1.89140859847052	0.0732630590685904	0.432035308541816	-4.41025897622616	0.547619047619048	-0.785714285714286	0.690476190476191	0.571428571428571	-0.107142857142857
228	AK014733	334	110	720	ATGTGCCAGTTACCTGCTGTTACCTGCTGTTTACACCAGCTGCTTTCAGACTAGTTTTTT	48568	0	A_55_P2296310	4833420D23Rik	gb|Mus musculus 0 day neonate head cDNA, RIKEN full-length enriched library, clone:4833420D23 product:unclassifiable, full insert sequence. [AK014733]	-0.148779496738953	6.59195593959537	-1.67108587664859	0.110407049811928	0.502343211079143	-4.74242498541604	-0.428571428571429	0.571428571428572	-0.452380952380952	-0.107142857142857	0.392857142857143
229	AK014745	101	38	785	ACCTGACACGTCTGTCATCTACAGGCATGTGTATAAACAGACACAAATATACATACAATC	14965	0	A_55_P2367255	4833421G17Rik	gb|Mus musculus 0 day neonate head cDNA, RIKEN full-length enriched library, clone:4833421G17 product:unclassifiable, full insert sequence. [AK014745]	0.185241907892858	6.60762039785504	1.68583986138566	0.107492884736919	0.498337140625452	-4.72110480756033	0.261904761904762	-0.404761904761905	0.380952380952381	0.214285714285714	0.392857142857143
230	AK014752	333	151	2324	GGCATTGCCATCCAAGGACTTTGTTACTCTTTGCTTGTTTGTTTTTGTCTGTCTACTTTC	48644	0	A_55_P2246665	4833422M21Rik	gb|Mus musculus 0 day neonate head cDNA, RIKEN full-length enriched library, clone:4833422M21 product:unclassifiable, full insert sequence. [AK014752]	0.126032435369225	5.56189059672121	1.09877149885446	0.285025156222903	0.696300852608092	-5.45232617395213	0.238095238095238	-0.666666666666667	0.380952380952381	0.428571428571428	0.214285714285714
231	AK014779	357	124	1391	CCAGCTGCACACTTAAGATTCTCATGCTTTGCTGCGCCTCAGTTATGTGTCAATAAAAAA	52058	0	A_55_P2424627	4833427F10Rik	gb|Mus musculus 0 day neonate head cDNA, RIKEN full-length enriched library, clone:4833427F10 product:unclassifiable, full insert sequence. [AK014779]	-0.143758767354818	4.30310546871945	-0.754551837379219	0.459382645669961	0.811281338405222	-5.75417144470236	-0.30952380952381	0.214285714285714	-0.476190476190476	-0.642857142857143	0
232	AK014847	119	47	965	TAGATTGAACAGTTGAGGCCTGCCACTAATCTCTTGAATCCTTATTAAAAGGTCAACTTT	17612	0	A_55_P2219317	4921509A06Rik	gb|Mus musculus adult male testis cDNA, RIKEN full-length enriched library, clone:4921509A06 product:unclassifiable, full insert sequence. [AK014847]	0.170211153505455	5.1031447685698	0.799899033003322	0.433244380964075	0.79621303871493	-5.72033181661211	0.428571428571429	-0.238095238095238	0.285714285714286	-0.285714285714286	-0.5
233	AK014899	18	10	1365	GCCCCTGAATTTGAGAACTCCATTAGAAACTATGAGGTAATAAATATTTGGTTTTAGCCG	2536	0	A_55_P2217548	4921515G04Rik	gb|Mus musculus adult male testis cDNA, RIKEN full-length enriched library, clone:4921515G04 product:unclassifiable, full insert sequence. [AK014899]	0.185172124779257	5.31413037914432	0.960298612970656	0.348464681704053	0.744701566623851	-5.58601822185216	0.166666666666667	-0.238095238095238	0.261904761904762	0.357142857142857	0.142857142857143
234	AK014901	150	83	1477	GACCATTTAAGTAGGAATCACCTGGCTCTTCTATAGGCAATAAAATAAGCTGCTACTTTC	22007	0	A_55_P2305045	4921515L22Rik	gb|Mus musculus adult male testis cDNA, RIKEN full-length enriched library, clone:4921515L22 product:unclassifiable, full insert sequence. [AK014901]	-0.186038354005808	5.0356251321002	-0.882754985820484	0.387941293781178	0.771461101708401	-5.65376398969413	-0.238095238095238	0.428571428571429	-0.19047619047619	0.0357142857142857	0.285714285714286
235	AK014902	116	15	1910	CTGACCCTGCCAGCTGAAAGTCACTCCTTCAGTTAAAAAATAAAGACTTTAAAATTCCGG	16978	0	A_55_P2362096	4921516I12Rik	gb|Mus musculus adult male testis cDNA, RIKEN full-length enriched library, clone:4921516I12 product:unclassifiable, full insert sequence. [AK014902]	-0.00598313303985787	6.77759642574492	-0.0525474395713899	0.958618067487138	0.992297313187484	-6.03074398833749	-0.19047619047619	-0.119047619047619	0.119047619047619	0.321428571428571	0
236	AK014905	264	14	2167	ATCGTTAGAGGAAGAACTATAGAACTGAAACTCTTGAACTCAATAAAAAGTCCGTGGGCC	38294	0	A_55_P1953038	Ttll7	gb|Mus musculus adult male testis cDNA, RIKEN full-length enriched library, clone:4921517B04 product:hypothetical Tubulin-tyrosine ligase containing protein, full insert sequence. [AK014905]	0.342273476332997	4.51251553430199	1.97280479738955	0.0626174931603339	0.408621117806835	-4.28046704545575	0.523809523809524	-0.714285714285714	0.380952380952381	0.178571428571429	-0.214285714285714
237	AK014914	11	56	1575	ATGTTCTCACAGTTCAGAATCATAGCCTCAGACCTTCATGGGAACAGCATTGCTGAAGAC	1691	0	A_55_P2252426	4921517O11Rik	gb|Mus musculus adult male testis cDNA, RIKEN full-length enriched library, clone:4921517O11 product:unclassifiable, full insert sequence. [AK014914]	0.0968705860754131	3.94578917896148	0.162091347701861	0.872873591294351	0.969740876618387	-6.01910154591733	-0.119047619047619	-0.0476190476190476	-0.142857142857143	0.214285714285714	-0.321428571428571
238	AK014981	377	48	1252	AAAGGTGGTACCCAAAGCCATGAGCCACACACACACAAATAAAAAGGACATATCTTTTTT	54795	0	A_55_P2329660	4921529N20Rik	gb|Mus musculus adult male testis cDNA, RIKEN full-length enriched library, clone:4921529N20 product:unclassifiable, full insert sequence. [AK014981]	-0.406101393803919	6.09275011384845	-1.50867862954997	0.147143887341621	0.556643251366454	-4.96772779857067	-0.0952380952380952	0.404761904761905	0.142857142857143	0	-0.178571428571429
239	AK014993	181	28	1695	TGGAACCTGTTTCTATCCTGGCTTTGCCTAGAGCAGAAACTAGTCTTGGTGATTAAAAAA	26505	0	A_55_P2387152	4921532D01Rik	gb|Mus musculus adult male testis cDNA, RIKEN full-length enriched library, clone:4921532D01 product:unclassifiable, full insert sequence. [AK014993]	-0.078011109989597	7.14315963518698	-0.767909381333358	0.451585883347129	0.807056145001695	-5.74439604263361	-0.238095238095238	0.0238095238095238	-0.357142857142857	-0.571428571428571	-0.75
240	AK015033	79	144	1598	GCTACATGAAACTATCTCAAAAAGAAGTAATGGTGGTCATCACTGTAACAAGTTATGAAG	11953	0	A_66_P128038	Gm3300	gb|Mus musculus adult male testis cDNA, RIKEN full-length enriched library, clone:4930401D09 product:unclassifiable, full insert sequence. [AK015033]	0.152748340372284	4.62844571518604	0.841963286197836	0.409844757765812	0.78420260408064	-5.68729623131458	0.0238095238095238	-0.452380952380952	0.142857142857143	0.25	-0.285714285714286
241	AK015045	240	15	1465	TGGCTACCCTAGATAACTGACTATAACCTAGAAGCTGAAGTCCTCTCCAAGCTGTTAAAA	34855	0	A_55_P2257306	4930402D18Rik	gb|Mus musculus adult male testis cDNA, RIKEN full-length enriched library, clone:4930402D18 product:unclassifiable, full insert sequence. [AK015045]	-0.581154366017521	4.59202543404595	-3.74306505354475	0.0012965824049439	0.0933628545945268	-0.8728056848832	-0.761904761904762	0.738095238095238	-0.80952380952381	-0.535714285714286	-0.0714285714285714
242	AK015048	170	108	939	CTCTCTGGGCCTTTTGAACTTATATTGCATTCATAGAATAAACACAAGCTGTTATGACAT	24921	0	A_55_P2399878	4930402F11Rik	gb|Mus musculus adult male testis cDNA, RIKEN full-length enriched library, clone:4930402F11 product:unclassifiable, full insert sequence. [AK015048]	0.102469236481714	4.99782985528508	0.462937360506037	0.648447575900654	0.899402064100366	-5.92651314493013	-0.142857142857143	-0.404761904761905	-0.0238095238095238	0.428571428571428	0.0714285714285714
243	AK015069	356	62	1043	AACTTGCCATGGACAGCATTAGAAACTTGGCTGGGACCAGTCAAGATGGTTCTGTTTAAC	51663	0	A_55_P2273656	4930403O15Rik	gb|Mus musculus adult male testis cDNA, RIKEN full-length enriched library, clone:4930403O15 product:unclassifiable, full insert sequence. [AK015069]	0.064305418095957	6.22822586477902	0.21146074011535	0.834685112291023	0.959901139492041	-6.00997992583188	-0.0238095238095238	-0.380952380952381	0.119047619047619	0.642857142857143	-0.0357142857142857
244	AK015084	358	120	1407	GGAGATACAAAGTCATGAGAATGCAGCTGACATCATCACAGAAATACTCTTATTATAACT	52053	0	A_55_P2236512	4930404K06Rik	gb|Mus musculus adult male testis cDNA, RIKEN full-length enriched library, clone:4930404K06 product:unclassifiable, full insert sequence. [AK015084]	-0.124524658013277	4.7425092578692	-0.643644129077941	0.527178159871756	0.847236157111532	-5.82905244543467	-0.666666666666667	0.571428571428572	-0.690476190476191	-0.857142857142857	-0.785714285714285
245	AK015093	306	132	954	TACAGCTTTCATTCCCTGTGGCTCTTCTCTTCCAGGCCAATAAAATTGTCCTTTAACTTC	44567	0	A_55_P2188374	4930405D01Rik	gb|Mus musculus adult male testis cDNA, RIKEN full-length enriched library, clone:4930405D01 product:unclassifiable, full insert sequence. [AK015093]	0.27204439858266	6.43158146929383	1.69667966719407	0.105393853917034	0.494660237569277	-4.70535325997262	0.571428571428572	-0.333333333333333	0.690476190476191	0.357142857142857	-0.107142857142857
246	AK015108	106	114	432	GTTGAGATATTAAAGTTTTTAAAGAGTTGACTCTTTTTGTACATTAAAAACAAAAAACAA	15679	0	A_52_P914882	4930406M16Rik	gb|Mus musculus adult male testis cDNA, RIKEN full-length enriched library, clone:4930406M16 product:unclassifiable, full insert sequence. [AK015108]	0.0983798597282473	4.81873058862477	0.116649413602979	0.908310776870831	0.979085419151943	-6.0253717198338	0.30952380952381	-0.357142857142857	0.428571428571429	0.214285714285714	-0.392857142857143
247	AK015127	311	92	1220	TTTCAAGAGCCATCGGCCCCATCTCTTTGGTTTGGTCTCCTGGATGTGGCATAAATATTT	45359	0	A_55_P2371301	4930413E15Rik	gb|Mus musculus adult male testis cDNA, RIKEN full-length enriched library, clone:4930413E15 product:unclassifiable, full insert sequence. [AK015127]	0.0294638189779945	5.91862349068169	0.180873156451034	0.858302313161772	0.966017796189742	-6.0159145012069	0.119047619047619	-0.166666666666667	0.166666666666667	0.214285714285714	-0.0714285714285714
248	AK015129	189	27	1038	AGATATCCTATGGCAGCTGGATAGGCTGTCAGATAAGTTCATAAAGAATTGCTGAAACGC	27669	0	A_55_P2213583	4930413F20Rik	gb|Mus musculus adult male testis cDNA, RIKEN full-length enriched library, clone:4930413F20 product:unclassifiable, full insert sequence. [AK015129]	0.0854326897969226	5.460788041367	0.457918897986761	0.651987072074574	0.900838523163296	-5.9287776174335	-0.119047619047619	-0.380952380952381	0.0952380952380952	0.214285714285714	-0.535714285714286
249	AK015138	37	119	337	CTGCAGACACTGTCTTCATCATCCCTGACTCTGTCTTCACAGTTAGTTGTGGGTAAGATA	5751	0	A_51_P256549	1700010M22Rik	gb|Mus musculus adult male testis cDNA, RIKEN full-length enriched library, clone:4930414M06 product:similar to DJ1068E13.2 (NOVEL PROTEIN SIMILAR TO BOVINE SCP2 (STEROL CARRIER PROTEIN 2) AND PART OF HSD17B4 (HYDROXYSTEROID (17-BETA) DEHYDROGENASE 4)) [H	0.0463819174173219	6.85861850894452	0.331467879761898	0.743767330909092	0.932646941808856	-5.97782488628655	0.0952380952380952	-0.19047619047619	0.0476190476190476	0.357142857142857	0.178571428571429
250	AK015147	16	2	575	AGTTTGCTTCAAAAGTGGAAACTGCCCTTGGTTCAACTGCTGACAGTATGCTGTCCAAAC	2218	0	A_55_P2087295	Gm4022	gb|Mus musculus adult male testis cDNA, RIKEN full-length enriched library, clone:4930415H09 product:granzyme F, full insert sequence. [AK015147]	0.165291491375091	4.94732696998153	1.11195736822299	0.279451594687537	0.69046251180598	-5.438766150643	0.690476190476191	-0.119047619047619	0.571428571428572	0.571428571428571	0.928571428571428
251	AK015184	187	92	1924	TCAGTTGATGGACTTTTGGTTGTTTCCACTTTTTGGTTATTGTGAATAAATAGTGCTGTG	27498	0	A_55_P2383248	4930422N03Rik	gb|Mus musculus adult male testis cDNA, RIKEN full-length enriched library, clone:4930422N03 product:unclassifiable, full insert sequence. [AK015184]	0.314262986233389	6.72238188843913	2.74513318047027	0.0125398933867044	0.219348334049217	-2.89850913156969	0.666666666666667	-0.714285714285714	0.80952380952381	0.857142857142857	0.0714285714285714
252	AK015187	51	158	1567	GATTGCAGCTTTTTGAATTGTCATTTTTCTCCCCTACTCACGCGTGGCCATTTCCACACA	7895	0	A_55_P2200429	4930423D22Rik	gb|Mus musculus adult male testis cDNA, RIKEN full-length enriched library, clone:4930423D22 product:unclassifiable, full insert sequence. [AK015187]	-0.409613664374991	5.74819582530083	-3.40018443453722	0.00286527248962301	0.126563212034811	-1.58528580348869	-0.32335909071658	0.838338383339281	-0.443121716907906	-0.450468731347779	-0.234243740300845
253	AK015203	210	125	1351	GTTCCTTTCCCTGGCCACCATGTAGCAATAAACAAGGCTATATGTTTAATAATAAACAAT	30735	0	A_55_P2384248	4930425O10Rik	gb|Mus musculus adult male testis cDNA, RIKEN full-length enriched library, clone:4930425O10 product:unclassifiable, full insert sequence. [AK015203]	0.0716368183304326	7.11818385273616	0.712448634094976	0.484483373720231	0.825111992792755	-5.78392454725745	0.261904761904762	-0.19047619047619	0.0238095238095238	-0.285714285714286	-0.607142857142857
254	AK015209	39	42	1927	CCAGCACTGGCTGACCCTTACAGTATTTTATATGTAAACAATAAAAATGCATGTATTCCT	5911	0	A_55_P2387104	4930471M09Rik	gb|Mus musculus adult male testis cDNA, RIKEN full-length enriched library, clone:4930427C17 product:unclassifiable, full insert sequence. [AK015209]	0.142760415178767	6.89167744910711	1.32376442497888	0.200634704542901	0.621134656259185	-5.2020178424707	0.19047619047619	-0.476190476190476	0.238095238095238	0.0714285714285714	0.321428571428571
255	AK015212	137	52	1166	CTGGGCCCATGGGCAAATTCAATCAGATGCACACACAGAGAGAATAAAAAGAGAAAAATA	20227	0	A_55_P2088765	Sox5	gb|Mus musculus adult male testis cDNA, RIKEN full-length enriched library, clone:4930427H18 product:SRY-box containing gene 5, full insert sequence. [AK015212]	0.402831251227225	5.34929628596236	1.62636997338217	0.119652368945175	0.514939838661242	-4.80619187374609	0.547619047619048	-0.857142857142857	0.619047619047619	0.607142857142857	-0.0357142857142857
256	AK015234	33	33	578	CAAAGCAACCTTTCCTAAAAGCCTGCTTACCTAGTGAAATCAAAGATCAGTGATAATAAA	5002	0	A_66_P132971	4930429E23Rik	gb|Mus musculus adult male testis cDNA, RIKEN full-length enriched library, clone:4930429E23 product:unclassifiable, full insert sequence. [AK015234]	0.155044013768125	5.04133927675999	0.961480407888633	0.347885033545426	0.744248765121543	-5.58494563860353	0.476190476190476	-0.19047619047619	0.214285714285714	-0.321428571428571	-0.535714285714286
257	AK015283	203	107	1516	CATTCTTCCTGTGGTAACTTACTCAGGAGTTTGTCATTATAACTTAAATACTCTGGATCT	29822	0	A_55_P2361552	4930432B10Rik	gb|Mus musculus adult male testis cDNA, RIKEN full-length enriched library, clone:4930432B10 product:unclassifiable, full insert sequence. [AK015283]	-0.220814420407564	4.53470540280673	-0.845989213711115	0.407648346532987	0.782717479508205	-5.6840520234647	-0.0238095238095238	0.547619047619048	0.0952380952380952	0.0714285714285714	0.535714285714286
258	AK015295	332	24	1727	TCTGGCTCTTTTATAGGCATTTACCTACCCCTATATCTGACCTAAAACTCTTTAGACCAC	48122	0	A_55_P2208836	4930432N10Rik	gb|Mus musculus adult male testis cDNA, RIKEN full-length enriched library, clone:4930432N10 product:unclassifiable, full insert sequence. [AK015295]	0.130106579538341	6.98724309913811	1.21203350289273	0.239738863536448	0.657627657164302	-5.33128456459434	0.595238095238095	-0.476190476190476	0.476190476190476	0.642857142857143	0.464285714285714
259	AK015296	384	50	1920	GGTTAACCAGGACAAACCTCACCATAGTCTTATCTTGGGGTAATTAAAATAAAAATGAAC	55632	0	A_55_P2265703	4930432O09Rik	gb|Mus musculus adult male testis cDNA, RIKEN full-length enriched library, clone:4930432O09 product:unclassifiable, full insert sequence. [AK015296]	0.0574806663541398	4.47692417228776	0.351103705773554	0.729211995990979	0.926949218730985	-5.9712241572449	0.119047619047619	0.238095238095238	-0.0476190476190476	-0.607142857142857	-0.214285714285714
260	AK015316	150	110	1488	CACAAGGCAGACTCCCCGGTGTCTTTTATAAGGATATTCACCAATAAAACTAACCAGGGC	22052	0	A_55_P2242510	4930434J06Rik	gb|Mus musculus adult male testis cDNA, RIKEN full-length enriched library, clone:4930434J06 product:unclassifiable, full insert sequence. [AK015316]	-0.0381880333491234	4.85691696485024	-0.228696202701105	0.82144619183056	0.956603508760541	-6.00623025542221	-0.571428571428572	0.333333333333333	-0.452380952380952	-0.571428571428571	-0.428571428571428
261	AK015328	376	81	2069	ACATTTTCAGGATGGCCCAACCCAGGTGGTTCTGGCAATAAAGTGAAAATATTCTTTCCG	54566	0	A_55_P2404479	4930435N07Rik	gb|Mus musculus adult male testis cDNA, RIKEN full-length enriched library, clone:4930435N07 product:unclassifiable, full insert sequence. [AK015328]	0.0971779913799624	4.78545854336351	0.586958284617811	0.563852967184857	0.864068136123815	-5.86293526182312	-0.0238095238095238	-0.523809523809524	-0.119047619047619	-0.178571428571429	-0.142857142857143
262	AK015366	18	9	1597	GCCTGGGCAGGTCCCATCCTCTTTGCATTCCATTTTAGAAGAATAAATACTTTCTAGAGC	2534	0	A_55_P2205306	4930442P07Rik	gb|Mus musculus adult male testis cDNA, RIKEN full-length enriched library, clone:4930442P07 product:unclassifiable, full insert sequence. [AK015366]	-0.204545139730151	6.99627117945613	-1.42748693934104	0.168993018280363	0.586992726039323	-5.07362753677066	-0.19047619047619	0.619047619047619	-0.380952380952381	-0.285714285714286	0.0357142857142857
263	AK015383	145	142	1599	TTGAAACCTGCTCCTAGACCTTGTTATTTAGTCTGTTAATAAACAAGGATTCCTAGAACC	21548	0	A_55_P2236577	4930444M15Rik	gb|Mus musculus adult male testis cDNA, RIKEN full-length enriched library, clone:4930444M15 product:unclassifiable, full insert sequence. [AK015383]	0.00176346633990399	5.40077314744589	0.0163901114787643	0.987086897967234	0.997817057769193	-6.03197908348497	0.119047619047619	-0.0476190476190476	0.404761904761905	0.392857142857143	-0.142857142857143
264	AK015390	114	17	1392	GAGTGTGGTCTACAGAATGAGTTTCAAGCTAGCCAGAGGAAAATAGTGAGAGCTTATCTC	16684	0	A_55_P2268790	4930445G23Rik	gb|Mus musculus adult male testis cDNA, RIKEN full-length enriched library, clone:4930445G23 product:unclassifiable, full insert sequence. [AK015390]	-0.21468976733112	4.47445031360745	-1.21833631390185	0.237388523653185	0.655085712630531	-5.32424921677032	-0.179643939286989	0.131738888810459	-0.203596464525254	0.214285714285714	0.214285714285714
265	AK015404	171	69	975	AATAGGACGTGGATACCTTGTGAATGCCTGGTCTCTACCACAAAATTGGAGGACAGACTA	25147	0	A_55_P2236138	4930447F24Rik	gb|Mus musculus adult male testis cDNA, RIKEN full-length enriched library, clone:4930447F24 product:unclassifiable, full insert sequence. [AK015404]	-0.38153193728964	5.06757716164913	-2.12720520118434	0.046142973108421	0.363801768141355	-4.02471806473221	-0.642857142857143	0.928571428571429	-0.761904761904762	-0.785714285714285	-0.142857142857143
266	AK015406	249	152	1699	CTGTATCTTCTATGGAGTGGAGGTGAGAGATCAGAGACATTGAATAAAAAGAGAAAGTCC	36530	0	A_55_P2200661	4930447I22Rik	gb|Mus musculus adult male testis cDNA, RIKEN full-length enriched library, clone:4930447I22 product:unclassifiable, full insert sequence. [AK015406]	-0.281344206743126	5.01891803048305	-0.995598722558001	0.33143538922574	0.733602231016787	-5.55346687584688	-0.571428571428572	0.261904761904762	-0.5	-0.0357142857142857	0.464285714285714
267	AK015407	131	108	774	CGCTGTGTGTGTTGTCTTGTGATGTTTTGAACAAACACGTTAATAAATCATTTAAGTAGG	19456	0	A_66_P123432	4930447J18Rik	gb|Mus musculus adult male testis cDNA, RIKEN full-length enriched library, clone:4930447J18 product:unclassifiable, full insert sequence. [AK015407]	0.50768403593553	5.73394103762677	3.15400686984882	0.00502903060279291	0.15216017968051	-2.0884841280515	0.380952380952381	-0.857142857142857	0.404761904761905	0.357142857142857	-0.285714285714286
268	AK015411	63	32	975	AAGTTCTCTGATCAAGGCTCAATGTTTAATGTACAGCTCTCAATAAATGTGTGAAAACCC	9426	0	A_55_P2390604	4930448A20Rik	gb|Mus musculus adult male testis cDNA, RIKEN full-length enriched library, clone:4930448A20 product:unclassifiable, full insert sequence. [AK015411]	0.209706569604141	4.6298956054857	0.884117144559228	0.387223348074986	0.770996691520587	-5.65261902228781	0.261904761904762	-0.619047619047619	0.523809523809524	0.571428571428571	-0.0357142857142857
269	AK015416	214	128	1140	TGGATGAGACAACCTCATGGAACAAAACATTAAAGCCAAGTTTGCCACTAGAGCCAGAGC	31321	0	A_55_P2102974	4930448E22Rik	gb|Mus musculus adult male testis cDNA, RIKEN full-length enriched library, clone:4930448E22 product:unclassifiable, full insert sequence. [AK015416]	-0.0727295923420783	5.10079761270236	-0.410486286562765	0.685849102342096	0.913505263587888	-5.94898587621007	-0.571428571428572	-0.0238095238095238	-0.547619047619048	-0.535714285714286	-0.142857142857143
270	AK015417	174	149	735	TATGGTCTCAGGGCTTCCTGACTTATGTGCTTGATTGATTGATTGATTCACAGCAAGGGT	25577	0	A_51_P161315	4930448F12Rik	gb|Mus musculus adult male testis cDNA, RIKEN full-length enriched library, clone:4930448F12 product:hypothetical protein, full insert sequence. [AK015417]	0.186577797512626	4.85453757542401	1.12789384311145	0.272822408889403	0.685824287539659	-5.42218863022099	0.285714285714286	-0.238095238095238	0.333333333333333	0.428571428571428	0.0357142857142857
271	AK015435	287	102	788	CCCCATCCCACCTCATTTTTCTCTTTGTGGATACTGTTTACAATGAGAATTTTAAAATGT	41916	0	A_55_P2253195	1700025L06Rik	gb|Mus musculus adult male testis cDNA, RIKEN full-length enriched library, clone:4930449M09 product:unclassifiable, full insert sequence. [AK015435]	0.174698498817563	7.55478773503727	1.03428589550215	0.313447690028222	0.720032942740618	-5.51658135104442	0.595238095238095	-0.714285714285714	0.642857142857143	0.571428571428571	-0.107142857142857
272	AK015461	28	76	1550	ATTCCAGTGAGACTCCTGCTTGGTGTGCTTTCTTGTTCATGTCATTAAACATGGCTCCTG	4183	0	A_55_P2257251	4930455D15Rik	gb|Mus musculus adult male testis cDNA, RIKEN full-length enriched library, clone:4930455D15 product:unclassifiable, full insert sequence. [AK015461]	-0.402071285501928	5.63912052398712	-1.8680142079154	0.0766044269483956	0.438135959512313	-4.44688408619644	-0.357142857142857	0.357142857142857	-0.476190476190476	-0.25	-0.0714285714285714
273	AK015475	180	119	918	CTGGCAGTGTGTTCTAGGATGGCCACTGGTCTTCAAATATCTTGAATTGATTACAACATT	26381	0	A_55_P2248150	4930405A10Rik	gb|Mus musculus adult male testis cDNA, RIKEN full-length enriched library, clone:4930456G20 product:unclassifiable, full insert sequence. [AK015475]	0.278286890153143	4.46869797388597	1.50798312150585	0.147320696647708	0.5569765500066	-4.96865453268137	0.595238095238095	-0.285714285714286	0.547619047619048	0.214285714285714	-0.0714285714285714
274	AK015485	48	93	1205	CCTGTTCCCGCAGCAGCAGGAATTTTTATACCAGGGAATAAACAATAAAATTTCAATTGG	7193	0	A_55_P2345939	4930458K08Rik	gb|Mus musculus adult male testis cDNA, RIKEN full-length enriched library, clone:4930458K08 product:unclassifiable, full insert sequence. [AK015485]	0.513857677186142	4.28919915489001	2.11702541862533	0.0470947079824586	0.366979247109524	-4.04194614435888	0.547619047619048	-0.785714285714286	0.523809523809524	0.392857142857143	-0.25
275	AK015492	29	62	1217	TTGGCACCATCATTGCTGTTAAATGTCTTTCAAGCATTAATAAAACATAAGAGACTCGCT	4457	0	A_55_P2364841	4930461C15Rik	gb|Mus musculus adult male testis cDNA, RIKEN full-length enriched library, clone:4930461C15 product:unclassifiable, full insert sequence. [AK015492]	0.124288166537947	5.7732441214536	0.55342738828259	0.58615499241013	0.874140306853601	-5.88156093415775	0	-0.333333333333333	-0.261904761904762	-0.428571428571428	-0.428571428571428
276	AK015532	355	146	661	TTTATTTCCGTCCATGTCTGCCTAGGAAAATTCTGAAGCTCTTTGGACTGCACTTCCTGG	51808	0	A_55_P2094041	4930470F04Rik	gb|Mus musculus adult male testis cDNA, RIKEN full-length enriched library, clone:4930470F04 product:unclassifiable, full insert sequence. [AK015532]	0.388506067544524	4.85012453789391	1.82432490110553	0.0832037523234758	0.450874189965667	-4.51444552846084	0.285714285714286	-0.19047619047619	0.238095238095238	-0.142857142857143	0.142857142857143
277	AK015549	75	130	1455	ACAGGCTAGGAATGGAGAAAGAAGCGCCTTTGTTTTTCAATAAATGGTCAGGGCACTCAT	11357	0	A_55_P2362877	4930471E19Rik	gb|Mus musculus adult male testis cDNA, RIKEN full-length enriched library, clone:4930471E19 product:unclassifiable, full insert sequence. [AK015549]	0.0682614725263671	4.35205904980071	0.3295105005819	0.745223793130706	0.933011108618405	-5.97846230641914	0.119762626191326	-0.0718575757147955	0.179643939286989	0.180187492539112	0.0180187492539112
278	AK015566	249	72	942	GGTGAGAGCCACTTTCTAGAGTTTTGTCAGCCCTAAAATAAAGATATCACTTAGATCTGC	36387	0	A_55_P2396312	4930473H19Rik	gb|Mus musculus adult male testis cDNA, RIKEN full-length enriched library, clone:4930473H19 product:unclassifiable, full insert sequence. [AK015566]	0.132294502053624	5.94653197811014	1.16273736031339	0.258733559328558	0.675503045785269	-5.38522905373697	0.428571428571429	-0.404761904761905	0.142857142857143	-0.178571428571429	0.214285714285714
279	AK015589	33	66	337	CAGATCATCGCTCTACAATAGACATTGGCATAAACAAATGCTAAGTCTCATCTTAGATTT	5065	0	A_55_P2145459	4930478M13Rik	gb|Mus musculus adult male testis cDNA, RIKEN full-length enriched library, clone:4930478M13 product:unclassifiable, full insert sequence. [AK015589]	0.217986150706708	4.94330551947402	0.608735778756636	0.54960765552105	0.858688270624129	-5.8502729926391	-0.261904761904762	-0.19047619047619	-0.19047619047619	-0.107142857142857	-0.714285714285714
280	AK015621	55	49	1680	GCCTCTGAGACACCAGGAGATGCACAAGCTCTGATAATTAGAATGAAATAAAATCGATGA	8280	0	A_55_P2282331	4930484H19Rik	gb|Mus musculus adult male testis cDNA, RIKEN full-length enriched library, clone:4930484H19 product:unclassifiable, full insert sequence. [AK015621]	0.306284374417142	4.88948211985972	1.52794070003555	0.142316204964259	0.550243145682013	-4.94192967316941	0.261904761904762	-0.714285714285714	0.380952380952381	0.285714285714286	-0.464285714285714
281	AK015642	141	143	1290	CTTGAGACTCGATTACATCTTTGTTGAAGTAGTACATGGGTACAACTATCAATGAATGTA	20965	0	A_55_P2248806	4930488B01Rik	gb|Mus musculus adult male testis cDNA, RIKEN full-length enriched library, clone:4930488B01 product:unclassifiable, full insert sequence. [AK015642]	0.0277176023300729	12.7435481831933	0.3678119536082	0.716908767161999	0.923974329982922	-5.96531247369587	0.285714285714286	-0.0238095238095238	0.428571428571429	0.0714285714285714	-0.285714285714286
282	AK015643	112	25	1663	TGTCTTCCTACACTGTAAAGCCACCGTGTAGACACAAAGTAAACAGCCCGTTGCTTAAAG	16401	0	A_55_P2321185	4930488B22Rik	gb|Mus musculus adult male testis cDNA, RIKEN full-length enriched library, clone:4930488B22 product:unclassifiable, full insert sequence. [AK015643]	-0.280899474183581	4.4236203598867	-1.03807540940759	0.311723628518359	0.718671972645294	-5.51290078310374	-0.0238095238095238	0.523809523809524	-0.285714285714286	-0.214285714285714	0.392857142857143
283	AK015648	26	75	1423	TTCTTTTCCAGCTAAAATTGGGCAGGCAGAACTCCCCACTGAGGTAAAAGACAATTTTTT	3879	0	A_55_P2394624	4930488N15Rik	gb|Mus musculus adult male testis cDNA, RIKEN full-length enriched library, clone:4930488N15 product:unclassifiable, full insert sequence. [AK015648]	-0.0180730694967055	4.54489871475199	-0.108734694221759	0.914505297423987	0.980494739758753	-6.02625510088252	0.0238095238095238	-0.0238095238095238	-0.166666666666667	0.0357142857142857	-0.214285714285714
284	AK015661	134	111	1179	ATAACTCTAGAAACATTTGCTAACTGGAAGATAGTCCTCGAAATAAAGGCATTTCCACCC	19758	0	A_55_P2272311	4930500G05Rik	gb|Mus musculus adult male testis cDNA, RIKEN full-length enriched library, clone:4930500G05 product:unclassifiable, full insert sequence. [AK015661]	-0.0149311212082051	4.33053587989058	-0.0835669105549448	0.934238334642539	0.987493751521321	-6.02865224259791	-0.214285714285714	0.19047619047619	0.19047619047619	0.321428571428571	0.142857142857143
285	AK015708	146	131	872	ACCTAGTGTTGGGGAGGTTAGAAGGGTTGAGAAAAGTGGTGGGAAAAACGATCCAATAAA	21528	0	A_55_P2187899	4930505N22Rik	gb|Mus musculus adult male testis cDNA, RIKEN full-length enriched library, clone:4930505N22 product:hypothetical protein, full insert sequence. [AK015708]	0.190241704848647	4.40004055573239	0.971382036702468	0.343054425641909	0.74118640935454	-5.57591213994211	0.214285714285714	-0.452380952380952	0.238095238095238	0.107142857142857	0.142857142857143
286	AK015712	73	61	875	TTATATAGTTCAGGCTGACTCATAACTCGTGGCAATCCTCCTGCCTCAACCTTTCAAGTG	10940	0	A_55_P2198568	4930506A18Rik	gb|Mus musculus adult male testis cDNA, RIKEN full-length enriched library, clone:4930506A18 product:unclassifiable, full insert sequence. [AK015712]	-0.34134344972496	7.73501080318173	-2.71713727944428	0.0133330509890249	0.22264561456197	-2.95243520571347	-0.428571428571429	0.714285714285714	-0.5	-0.428571428571428	-0.107142857142857
287	AK015734	71	137	1043	TCATACCCCAAGAGCAGACAATTACCCAACTTCCACCCATTAAAATACAAGAATTGGGCT	10780	0	A_55_P2313971	4930509E22Rik	gb|Mus musculus adult male testis cDNA, RIKEN full-length enriched library, clone:4930509E22 product:unclassifiable, full insert sequence. [AK015734]	-0.303359291633696	5.58417290884747	-1.94212144025403	0.0664575462911752	0.418632214846899	-4.32981814943249	-0.523809523809524	0.714285714285714	-0.761904761904762	-0.714285714285714	-0.0714285714285714
288	AK015782	102	3	428	GACTACTAAAATCACACAATAAAAATATGCAAACCCACCAAACCAACACACATGGCTTTA	14908	0	A_55_P2140216	1700102H20Rik	gb|Mus musculus adult male testis cDNA, RIKEN full-length enriched library, clone:4930513L01 product:unclassifiable, full insert sequence. [AK015782]	-0.0419717473061709	5.43866633343723	-0.268954800785794	0.790741907205419	0.948130352547191	-5.99633498710698	-0.0714285714285714	0.166666666666667	0.0714285714285714	0.0714285714285714	-0.642857142857143
289	AK015791	185	108	1065	GGACCGTTCACAGCTGCCTATCGCTCCATTTCCACAGGAAGCAATGTTCTTTTCTGGCCT	27238	0	A_55_P2229137	Tmem116	gb|Mus musculus adult male testis cDNA, RIKEN full-length enriched library, clone:4930513P12 product:RIKEN cDNA 4930513P12 gene, full insert sequence. [AK015791]	-0.33057004915953	8.13926600630009	-2.63424354999002	0.0159704912370669	0.242336187717601	-3.11072786767994	-0.690476190476191	0.619047619047619	-0.595238095238095	-0.392857142857143	0.0357142857142857
290	AK015795	182	56	259	AGCGCTTCTACCGCCCCTTCTGAGGGTGAAAACCAAAATCAAAAGGGATAAGAGGTTCAC	26556	0	A_52_P432052	4930515G13Rik	gb|Mus musculus adult male testis cDNA, RIKEN full-length enriched library, clone:4930515G13 product:hypothetical protein, full insert sequence. [AK015795]	0.0314355452919601	5.86831643230722	0.24816926497358	0.806554363904826	0.952167785178484	-6.00164252287755	0.119047619047619	-0.0714285714285714	-0.0238095238095238	0	-0.285714285714286
291	AK015798	217	150	421	CAGAACTATGCAAGAACTGGGATGCAGGACCACGGATTTATTAATACAAATATTTTGTAA	31937	0	A_55_P2170851	4930515L03Rik	gb|Mus musculus adult male testis cDNA, RIKEN full-length enriched library, clone:4930515L03 product:unclassifiable, full insert sequence. [AK015798]	-0.114219979066907	4.86104321891094	-0.68149856809314	0.503435410884046	0.834235404862931	-5.80476364084525	-0.30952380952381	0.404761904761905	-0.19047619047619	-0.178571428571429	0.321428571428571
292	AK015812	182	54	1563	CAGCTTATACCCTCAACCCAACCTTTTATATGGATATTTTGTAATGATCTGAAGGGAATA	26553	0	A_55_P2421835	4930517G19Rik	gb|Mus musculus adult male testis cDNA, RIKEN full-length enriched library, clone:4930517G19 product:unclassifiable, full insert sequence. [AK015812]	0.244218106881053	4.50335404469026	0.956286571494212	0.350437441191037	0.746060328082197	-5.58965058556031	0.30952380952381	-0.5	0.571428571428572	0.392857142857143	-0.142857142857143
293	AK015815	149	154	1466	GCCTCTCCTGCTAGATTTTCAGTTTAGAAAACAGCTTTTATCTCAACATGTGTTGTTTAT	22130	0	A_55_P2415915	4930517J16Rik	gb|Mus musculus adult male testis cDNA, RIKEN full-length enriched library, clone:4930517J16 product:unclassifiable, full insert sequence. [AK015815]	0.142572510053873	7.59670732280146	0.945928638545434	0.355565742917559	0.750699757882284	-5.59896449759255	0.30952380952381	-0.428571428571429	0.19047619047619	-0.0357142857142857	-0.285714285714286
294	AK015822	303	29	416	CCTCCTGTACCAGTCAGCCTTACAAGTTCTGTTCTGCTTACTAAAGACTCTTAGTACTCT	44100	0	A_55_P2384636	4930518C09Rik	gb|Mus musculus adult male testis cDNA, RIKEN full-length enriched library, clone:4930518C09 product:unclassifiable, full insert sequence. [AK015822]	0.185928186129058	5.13786386932856	0.669626879800998	0.510815492341322	0.83775043999727	-5.81252340075843	-0.238095238095238	0.5	-0.214285714285714	-0.464285714285714	-0.107142857142857
295	AK015835	348	12	1127	AGGCTAGCAGGGGGCGGGGTGAGGCCTTTCATATTCCTTTGTATTAAATTTTTCTTCTTG	50427	0	A_55_P2415701	4930518P08Rik	gb|Mus musculus adult male testis cDNA, RIKEN full-length enriched library, clone:4930518P08 product:unclassifiable, full insert sequence. [AK015835]	0.207313726890448	5.34448117941682	1.46384225870706	0.158904286221132	0.57309276005398	-5.02678241590656	0.380952380952381	-0.285714285714286	0.214285714285714	-0.25	0.0357142857142857
296	AK015836	274	84	1401	AACAGTCCTTGCTGTCCTGGAACTCACTTTGTTTACTTTGTAGACAAGGCTAGCCGAGAA	39865	0	A_55_P2214625	4930519A11Rik	gb|Mus musculus adult male testis cDNA, RIKEN full-length enriched library, clone:4930519A11 product:unclassifiable, full insert sequence. [AK015836]	-0.0550213266351474	6.35679204810211	-0.343722138625744	0.734671714494967	0.929241681084323	-5.97374952076641	0	0.523809523809524	-0.214285714285714	-0.678571428571428	-0.357142857142857
297	AK015840	307	28	1566	CAGAAGAAACACTCCCTGTGTTGTCCCCATTTGAAATAATCCCAATAATTAATTCCAAAT	44675	0	A_55_P2235951	4930519E07Rik	gb|Mus musculus adult male testis cDNA, RIKEN full-length enriched library, clone:4930519E07 product:unclassifiable, full insert sequence. [AK015840]	0.392317146430597	5.08594757890269	1.32973063610665	0.198696097886325	0.618985844280995	-5.19484805063303	-0.0476190476190476	0.19047619047619	-0.214285714285714	-0.571428571428571	-0.607142857142857
298	AK015856	233	30	427	GTGTGCTCCTTCATCATGGAGATGTCTGTCTTGAGTCCCTGCATGGGTCTCCTCTCAAGG	34027	0	A_66_P130348	4930520P13Rik	gb|Mus musculus adult male testis cDNA, RIKEN full-length enriched library, clone:4930520P13 product:unclassifiable, full insert sequence. [AK015856]	-0.275298953709939	6.48351208030673	-2.12927284724959	0.0459518061214052	0.363206685091016	-4.02121272254156	-0.452380952380952	0.547619047619048	-0.547619047619048	-0.25	0.0714285714285714
299	AK015923	230	137	1277	GTATGTGGTGGGATCAGAGGTTACTATCTTTTGTCTTCTATTTTAAAAACTGAGTGTGTT	33639	0	A_55_P2307967	4930528D03Rik	gb|Mus musculus adult male testis cDNA, RIKEN full-length enriched library, clone:4930528D03 product:unclassifiable, full insert sequence. [AK015923]	-0.162647665273472	4.30360395215355	-0.616860253840684	0.544342511664032	0.856225823516599	-5.84543553641708	-0.119047619047619	0.5	0	-0.285714285714286	-0.0357142857142857
300	AK015934	4	113	868	TTCTCCTCCTGCAGTCTCCTGATTCTTGGCATTAAAAGCCTGAGATTAAAATCATTCCTG	534	0	A_55_P2424060	4930529F24Rik	gb|Mus musculus adult male testis cDNA, RIKEN full-length enriched library, clone:4930529F24 product:unclassifiable, full insert sequence. [AK015934]	-0.123526899667541	7.06462162993134	-0.904640929489649	0.376511781820049	0.765344691617376	-5.63517150947537	-0.357142857142857	0.19047619047619	-0.571428571428572	-0.321428571428571	0.214285714285714
301	AK015935	374	64	1013	AATTCCTCAGGTAGCTAATAAAAACCCTCTTCTGTCACATCTCAGAGTCATATGCCCCTG	54244	0	A_55_P1953540	Orly	gb|Mus musculus adult male testis cDNA, RIKEN full-length enriched library, clone:4930529H12 product:RIKEN cDNA 4930529H12 gene, full insert sequence. [AK015935]	0.0386705063845376	5.57074262276481	0.321729929612924	0.751022878708049	0.934721215551808	-5.98095913982657	0.119047619047619	-0.214285714285714	0.30952380952381	0.535714285714286	0.142857142857143
302	AK015944	319	40	1591	GACCTGCTCTTAGCTCCCAGTTCATCCTACATTCTCTACTTTGAATTTAAATTTGAATAT	46416	0	A_55_P2343929	4930532I03Rik	gb|Mus musculus adult male testis cDNA, RIKEN full-length enriched library, clone:4930532I03 product:unclassifiable, full insert sequence. [AK015944]	-0.323401679733363	5.94297586993058	-2.21022984865918	0.039009235191325	0.341330807924093	-3.88238091241007	-0.357142857142857	0.80952380952381	-0.428571428571429	-0.25	0.357142857142857
303	AK015947	120	61	344	TCTGGGAAAACTAGCTTGAGTCCAGTCGCCATAAGTAGAACTGTTAAATTTGGTAGAAGT	17638	0	A_51_P477019	Rnaset2a	gb|Mus musculus adult male testis cDNA, RIKEN full-length enriched library, clone:4930532K22 product:hypothetical Ribonuclease Rh-like structure containing protein, full insert sequence. [AK015947]	0.131794857637658	6.77451855869356	0.898927188678343	0.379473894840765	0.766809202102018	-5.64006572826346	0.0714285714285714	-0.142857142857143	0.238095238095238	0.0714285714285714	0.321428571428571
304	AK016012	367	12	1925	AATCAACATTTCAGGACTGAGGCTTCCTCTGTCTTTTCTAAGCTCGTGGGAGTTAAAAAA	53289	0	A_55_P2364985	4930540M05Rik	gb|Mus musculus adult male testis cDNA, RIKEN full-length enriched library, clone:4930540M05 product:RAD52 homolog, (S. cerevisiae), full insert sequence. [AK016012]	-0.31055552999094	5.41507129380954	-2.07888664925736	0.0508203615459154	0.378889871938735	-4.10604273984701	-0.261904761904762	0.785714285714286	-0.5	-0.75	-0.0714285714285714
305	AK016031	352	55	802	GCAAGATCATCTAGAATTCAGTGAGACCTGTAATGGCAAAATGTCTGATAAAAACCATTT	51075	0	A_55_P2069774	A230051G13Rik	gb|Mus musculus adult male testis cDNA, RIKEN full-length enriched library, clone:4930543L23 product:hypothetical protein, full insert sequence. [AK016031]	-0.205759845143455	5.36996628004982	-2.04307773999809	0.0545581371086306	0.389766298669633	-4.16556639514477	-0.562884343099232	0.467074242146171	-0.610789393575762	-0.810843716426003	-0.558581226871247
306	AK016046	202	163	702	ACAAAGAAACCAAGCCCTTTGCCTGCAGGACAATACATGGGTTTTTATTAAAAGAGGAAT	29633	0	A_55_P2293146	4930545H06Rik	gb|Mus musculus adult male testis cDNA, RIKEN full-length enriched library, clone:4930545H06 product:unclassifiable, full insert sequence. [AK016046]	0.0688367160630863	5.38285282821063	0.588562126041348	0.562797338909695	0.863682840089559	-5.86201788066727	0.19047619047619	-0.0952380952380952	0.380952380952381	0.107142857142857	-0.107142857142857
307	AK016066	234	73	1179	GCCTCTGTAGTAGTTCTGAGTCATGTGAGAGTTGATAGATTTAAAAAACAAAACGCACAT	34100	0	A_52_P622667	4930548F15Rik	gb|Mus musculus adult male testis cDNA, RIKEN full-length enriched library, clone:4930548F15 product:unclassifiable, full insert sequence. [AK016066]	0.688362151242389	5.14624579735441	2.36790433477408	0.0281682152098352	0.298624098606821	-3.60362549085962	0.547619047619048	-0.761904761904762	0.714285714285714	0.714285714285714	0.321428571428571
308	AK016075	317	106	1140	TCTTGTTCTCTCCCTTTCTGCATTCTGACTTCGGATTAAACTGAGAGCAGCTGGCCTAAT	46240	0	A_55_P2279997	4930549C15Rik	gb|Mus musculus adult male testis cDNA, RIKEN full-length enriched library, clone:4930549C15 product:unclassifiable, full insert sequence. [AK016075]	0.257069696752397	5.54785771323943	1.45668225754564	0.160851488418818	0.576365175047975	-5.03608250552734	0.428571428571429	-0.547619047619048	0.5	0.285714285714286	-0.0357142857142857
309	AK016084	33	26	1024	CGCACCCCAACTGCAAGTTTACTACTTCTGGTTCTTGTGGAAGTGTGATCCCACTTTTTT	4991	0	A_55_P2374212	4930550C17Rik	gb|Mus musculus adult male testis cDNA, RIKEN full-length enriched library, clone:4930550C17 product:unclassifiable, full insert sequence. [AK016084]	0.336596466473545	4.23812197871421	0.824945128183265	0.419212762178002	0.788166032329632	-5.70085125515341	0.119047619047619	-0.285714285714286	-0.142857142857143	-0.357142857142857	0
310	AK016112	338	97	1519	CACAGTCATTCTCCATAAAGCTCACAGAAACTCATGTTCTACTTATCTAAGTGTATTTTG	49131	0	A_55_P2280511	4930553P18Rik	gb|Mus musculus adult male testis cDNA, RIKEN full-length enriched library, clone:4930553P18 product:unclassifiable, full insert sequence. [AK016112]	0.264381591086044	7.63721373071162	2.93926418405401	0.00815770093992934	0.185992026876603	-2.51873208909338	0.761904761904762	-0.547619047619048	0.595238095238095	0.464285714285714	0.0714285714285714
311	AK016115	274	150	925	GAAACCTTCCATCCTTCTATTCCTCTCTTCTTTACTCCTATTATTTATGAAGTGAAGGAA	39981	0	A_55_P2330600	4930554C24Rik	gb|Mus musculus adult male testis cDNA, RIKEN full-length enriched library, clone:4930554C24 product:unclassifiable, full insert sequence. [AK016115]	0.159839948321386	5.50078136344046	0.986418923582249	0.335807191675616	0.736810084642851	-5.56203380355955	0.428571428571429	-0.404761904761905	0.404761904761905	0.142857142857143	-0.0357142857142857
312	AK016122	280	111	354	TGTTTCTTCTCACCTTGAGGTCTTGGCTCCATTCAGTGAAGAATAAAAGTAAAAAAGCCC	40776	0	A_55_P2340758	4930554N03Rik	gb|Mus musculus adult male testis cDNA, RIKEN full-length enriched library, clone:4930554N03 product:unclassifiable, full insert sequence. [AK016122]	0.221265301354785	4.37631683037092	0.878006214101957	0.390451029571538	0.773259215428246	-5.65774288131899	0.238095238095238	-0.238095238095238	0.476190476190476	0.357142857142857	0.321428571428571
313	AK016132	43	101	481	TTAGCATTGATTCTGTGGGGTGGTAAGCTCTTGACTGTATCGGGTTAAATAAAATGTTAT	6618	0	A_55_P2256770	4930555K05Rik	gb|Mus musculus adult male testis cDNA, RIKEN full-length enriched library, clone:4930555K05 product:unclassifiable, full insert sequence. [AK016132]	-0.720983091170734	4.59154027385309	-2.37466566696008	0.0277725543157267	0.296874137808049	-3.59143980312927	-0.30952380952381	0.666666666666667	-0.547619047619048	-0.5	-0.178571428571429
314	AK016144	170	151	1550	GGTGGGTAATAATAATCTTATTGTGAGCGCCTCAAAATTGGTAATGATACCCACATTTTT	24996	0	A_55_P2344244	4930556H04Rik	gb|Mus musculus adult male testis cDNA, RIKEN full-length enriched library, clone:4930556H04 product:unclassifiable, full insert sequence. [AK016144]	-0.054657252514434	4.79645626377811	-0.252586171279188	0.803186841315901	0.951427480130492	-6.00055012907703	0.166666666666667	0.142857142857143	0.333333333333333	0.428571428571428	-0.0714285714285714
315	AK016158	124	76	664	ATGGAGACCCTGGTAATGGTTATGAGCAGTGTTGTTTCTGGAGAAACTGCTGAATTCCAA	18247	0	A_55_P2050747	4930557B15Rik	gb|Mus musculus adult male testis cDNA, RIKEN full-length enriched library, clone:4930557B15 product:unclassifiable, full insert sequence. [AK016158]	0.149563102445001	4.46842311290368	1.0439894548227	0.309046471994844	0.716394394755413	-5.50713281328761	0.0714285714285714	-0.571428571428572	-0.0238095238095238	0.107142857142857	-0.214285714285714
316	AK016164	289	83	1013	TTCAAATAGCCAGTTGTGTCTACTGGCCTGCTTGTACCTGAACCAAATAAACCGCTTCCA	42179	0	A_55_P2337133	4930557J02Rik	gb|Mus musculus adult male testis cDNA, RIKEN full-length enriched library, clone:4930557J02 product:unclassifiable, full insert sequence. [AK016164]	-0.028723680350371	4.52101199129888	-0.135592440712533	0.89350998088437	0.974977378339149	-6.02300590928929	-0.142857142857143	0.19047619047619	-0.166666666666667	-0.392857142857143	-0.678571428571428
317	AK016181	119	150	1548	TTATAATCTCAGCACTGTAGAAGTGGAAGAAGATGAGGAATGCAGGGTCAGACTGGACTG	17798	0	A_55_P2401084	4930558N01Rik	gb|Mus musculus adult male testis cDNA, RIKEN full-length enriched library, clone:4930558N01 product:unclassifiable, full insert sequence. [AK016181]	-0.203927977539555	9.18115543493216	-2.31711241121218	0.0313116596777956	0.312967066407002	-3.69457214096991	-0.285714285714286	0.666666666666667	-0.523809523809524	-0.785714285714285	-0.321428571428571
318	AK016186	278	127	1528	TGGGCTGCTTGGTAACATTCCTGGGCTCCACCCACGAAATAAAAACAAACACATTAACAG	40517	0	A_55_P2187909	4930560O18Rik	gb|Mus musculus adult male testis cDNA, RIKEN full-length enriched library, clone:4930560O18 product:unclassifiable, full insert sequence. [AK016186]	0.137468376633228	6.56857245904101	1.18021537205407	0.251874088506535	0.66902395401682	-5.36632336794441	0.30952380952381	-0.214285714285714	0.380952380952381	0.107142857142857	-0.642857142857143
319	AK016200	68	115	1421	GACGATGAAAACAAATCAGGTTTTACTCAATTTAAAATAGCCTGTAGTCTTCCACATGCT	10162	0	A_55_P2405853	4930563E18Rik	gb|Mus musculus adult male testis cDNA, RIKEN full-length enriched library, clone:4930563E18 product:unclassifiable, full insert sequence. [AK016200]	0.622941368706247	4.25602532985507	1.92302509776721	0.0689516052799286	0.423493395344661	-4.36027517090885	0.714285714285714	-0.952380952380953	0.785714285714286	0.785714285714285	0.392857142857143
320	AK016203	35	123	456	CTTCCTGCATTAACAGACCGTGACCTGGAATTATAAGCAGAAATAAACTCTTCCCTTTTC	5458	0	A_55_P2059080	4930563F08Rik	gb|Mus musculus adult male testis cDNA, RIKEN full-length enriched library, clone:4930563F08 product:unclassifiable, full insert sequence. [AK016203]	0.192528646123278	4.42364485052566	0.967173109005294	0.345102126504924	0.742199426706866	-5.57976227938454	0.37126414119311	-0.0239525252382652	0.395216666431375	0.392857142857143	-0.214285714285714
321	AK016204	32	162	1162	GTAGAGTTAAATCAACAGTAAACGAGGGGCTCCCAGGTCATCTCCTTTATCCTATTAAAG	4937	0	A_55_P2262081	4930563F15Rik	gb|Mus musculus adult male testis cDNA, RIKEN full-length enriched library, clone:4930563F15 product:unclassifiable, full insert sequence. [AK016204]	-0.394913942404489	6.39237700489216	-3.5384725067905	0.00208313429934576	0.114736844435018	-1.2991800148175	-0.619047619047619	0.619047619047619	-0.595238095238095	-0.25	0.392857142857143
322	AK016231	362	88	498	AGCAAAACACATCTGAAGGCCTACCCGGAAATCAGGAATCAGGTTCACCAGCTGTAAAAA	52570	0	A_52_P332788	C130026I21Rik	gb|Mus musculus adult male testis cDNA, RIKEN full-length enriched library, clone:4930565N07 product:Mus musculus, clone MGC:8305 IMAGE:3593825, mRNA, complete cds, full insert sequence. [AK016231]	-0.0371612312107663	5.0265135970305	-0.159301222145286	0.87504232585411	0.970390927631128	-6.01954530361116	-0.214285714285714	0.119047619047619	-0.285714285714286	-0.464285714285714	0.0714285714285714
323	AK016233	148	58	981	CAAGGCCCAGTCAAAAGCATCAGTCAACATCCCAGCAAGCACTAATTAAACTTATTAAGC	21687	0	A_55_P2298019	4930566D17Rik	gb|Mus musculus adult male testis cDNA, RIKEN full-length enriched library, clone:4930566D17 product:unclassifiable, full insert sequence. [AK016233]	-0.172159875688666	4.33488010370584	-0.85560142004197	0.402434880107239	0.779770025189542	-5.6762483007406	-0.714285714285714	0.428571428571429	-0.857142857142857	-0.892857142857143	-0.321428571428571
324	AK016242	324	143	1139	GCTGTGGGTGCAAAATTCTGTATCTTTCCCCTTCCACTACTTATAATTCCAATCTTTCAT	47178	0	A_55_P2328647	4930567K12Rik	gb|Mus musculus adult male testis cDNA, RIKEN full-length enriched library, clone:4930567K12 product:unclassifiable, full insert sequence. [AK016242]	0.309840089510319	5.62597634420671	2.41119424276101	0.0257227501734305	0.291829985105887	-3.52529256844259	0.595238095238095	-0.785714285714286	0.690476190476191	0.75	0.285714285714286
325	AK016246	194	99	796	ATTTCAAAATCTTACCCATGGCTTACAAGTTCAGAACAGTTACACACTTAACAGACTCAG	28356	0	A_66_P103491	4930568B11Rik	gb|Mus musculus adult male testis cDNA, RIKEN full-length enriched library, clone:4930568B11 product:unclassifiable, full insert sequence. [AK016246]	0.0817241030820819	6.32971774469221	0.505263473421072	0.618941491432341	0.886339968462735	-5.90645657199721	0.357142857142857	0.214285714285714	0	-0.178571428571429	0.0714285714285714
326	AK016268	352	39	1446	TGCTAGAAAGAGAGGTTGGAGTGTTAAGGAACCCTAATAAAAGTAGGTTTCCAAAGATCT	51047	0	A_55_P2315747	4930571B16Rik	gb|Mus musculus adult male testis cDNA, RIKEN full-length enriched library, clone:4930571B16 product:SAM domain, SH3 domain and nuclear localisation signals, 1, full insert sequence. [AK016268]	0.146620320356972	6.43374705987357	0.971993021706524	0.342757869441412	0.741131733007588	-5.57535198191279	0.238095238095238	-0.476190476190476	0.0714285714285714	0.214285714285714	-0.0714285714285714
327	AK016278	382	36	780	GAATTGAACCTAGGACTTTATGCATTTGAGGCAAACACTTTAATATTGAACTGTATCCCC	55329	0	A_55_P2180964	4930572G02Rik	gb|Mus musculus adult male testis cDNA, RIKEN full-length enriched library, clone:4930572G02 product:unclassifiable, full insert sequence. [AK016278]	-0.19642818102935	4.34713890616946	-0.904609588217847	0.37652798772712	0.765344691617376	-5.63519843297631	-0.142857142857143	0.595238095238095	-0.285714285714286	-0.464285714285714	0.142857142857143
328	AK016280	120	146	1331	AGGTTCCTGCACTGATGTCCCTGGAAGATGGTCTACCAGCTGTAAAATGAAATAAACCAT	17791	0	A_55_P2233368	4930572J10Rik	gb|Mus musculus adult male testis cDNA, RIKEN full-length enriched library, clone:4930572J10 product:unclassifiable, full insert sequence. [AK016280]	0.0049022529733822	8.75038489849154	0.0421630055725167	0.966790256640859	0.993609150657534	-6.03123130525801	-0.238095238095238	0.166666666666667	0.0952380952380952	0.0714285714285714	0
329	AK016337	269	2	633	GCATAAAGCAACATGATGCTTGGCACACAAGAAACACCAAGTAAAAGCTCTTAGCTGGTT	39150	0	A_55_P2129182	4930580E04Rik	gb|Mus musculus adult male testis cDNA, RIKEN full-length enriched library, clone:4930580E04 product:unclassifiable, full insert sequence. [AK016337]	-0.0118866354328828	4.58045072347977	-0.0773253966291495	0.939139308898148	0.988598215424481	-6.02914970310569	-0.119047619047619	-0.119047619047619	-0.166666666666667	-0.285714285714286	0.178571428571429
330	AK016350	329	117	1012	GCACTGCTTCCCTTACATTGTCAAGTCATGTATTTCATAACAATGATTAAAGAAAGGGAT	48002	0	A_55_P2345314	1700003P14Rik	gb|Mus musculus adult male testis cDNA, RIKEN full-length enriched library, clone:4930584L06 product:unclassifiable, full insert sequence. [AK016350]	0.119902336578484	4.7374440126392	0.661543795348883	0.515875031395456	0.840864784313397	-5.81773240105315	0.261904761904762	-0.261904761904762	0.30952380952381	0.0714285714285714	-0.678571428571428
331	AK016381	232	14	782	CCTCATTCTCCCCTCAGAAAACCAAGTAATGTCTTGAATAAATCTTTGGCTTCAATTTAC	33714	0	A_55_P2018621	4930590L14Rik	gb|Mus musculus adult male testis cDNA, RIKEN full-length enriched library, clone:4930590L14 product:unclassifiable, full insert sequence. [AK016381]	-0.212514210484565	5.01806722099283	-1.40079286965343	0.176725379277983	0.59489372632335	-5.10742148374524	-0.311382828097447	0.850314645958414	-0.395216666431375	-0.594618725379069	-0.30631873731649
332	AK016384	120	157	852	TTTAGAAACCACTGGCTCAGTTTTTGACCATGTATAGACCTCATCCCAGCTCCTATCTGG	17813	0	A_55_P2415576	4930592A05Rik	gb|Mus musculus adult male testis cDNA, RIKEN full-length enriched library, clone:4930592A05 product:plasma glutamate carboxypeptidase, full insert sequence. [AK016384]	-0.126371008049855	5.42611551173071	-0.896499567240045	0.380737081169774	0.767118512599477	-5.64213654759686	-0.142857142857143	0.333333333333333	-0.0238095238095238	0.321428571428571	0.535714285714286
333	AK016392	202	159	972	ATCCCTGTCTTGTGCCACCATTAGATTTCACAGCATTTAAATATGAGAGGTGAATGCAAC	29625	0	A_55_P2188609	4930594M17Rik	gb|Mus musculus adult male testis cDNA, RIKEN full-length enriched library, clone:4930594M17 product:unclassifiable, full insert sequence. [AK016392]	0.0939373003734767	4.91093878121204	0.660683339834237	0.516415271355105	0.841254344401236	-5.81828335177841	-0.131738888810459	-0.467074242146171	-0.155691414048724	-0.142857142857143	-0.321428571428571
334	AK016424	175	9	2131	AGCTGTTTTAAAACGACTAAAGCTGGGTGGTCGCTCCCTCCTCGCCTCCTCTCCTCTCAG	25619	0	A_55_P2230506	4931402H11Rik	gb|Mus musculus adult male testis cDNA, RIKEN full-length enriched library, clone:4931402H11 product:unclassifiable, full insert sequence. [AK016424]	-0.359911600717943	15.0296659158804	-2.46966671575738	0.0227324977161369	0.277276220895921	-3.4183382837894	-0.595238095238095	0.904761904761905	-0.523809523809524	-0.642857142857143	-0.428571428571428
335	AK016440	188	83	925	TAAGAATGACCTTCATTTGCCAGATGATGGTGTACACACCGTTAATCCCAGCACTTGGGA	27484	0	A_55_P2391674	4931407E12Rik	gb|Mus musculus adult male testis cDNA, RIKEN full-length enriched library, clone:4931407E12 product:unclassifiable, full insert sequence. [AK016440]	-0.287862099564864	6.79257231504199	-2.07945536439525	0.0507629061209642	0.378731330244218	-4.10509220898757	-0.571428571428572	0.833333333333333	-0.619047619047619	-0.535714285714286	-0.321428571428571
336	AK016444	362	105	2946	TCAGCATCTTCAATTAAAGCTAAGTGCAAAGGATGGAAATCTTGTTCCCTCAGCCGCCCA	52598	0	A_55_P2415472	4931408D14Rik	gb|Mus musculus adult male testis cDNA, RIKEN full-length enriched library, clone:4931408D14 product:weakly similar to 2900054E04RIK PROTEIN (FRAGMENT) [Mus musculus], full insert sequence. [AK016444]	0.0929335452959519	6.08984229974156	0.67748623695795	0.505922890069406	0.835064995406826	-5.8074007715902	0.476190476190476	0	0.142857142857143	-0.0357142857142857	0
337	AK016478	332	137	1788	TCCTGCCCTGACTTCCCCACAATCATGGTCTGTAACCTGGAATTATAAGCAGAAAGAAAC	48324	0	A_55_P2247608	4931428A05Rik	gb|Mus musculus adult male testis cDNA, RIKEN full-length enriched library, clone:4931428A05 product:unclassifiable, full insert sequence. [AK016478]	0.154775474893448	10.4203842626588	1.16182201268482	0.259096606573297	0.675503045785269	-5.3862124560726	0.452380952380952	-0.452380952380952	0.476190476190476	0.357142857142857	0.0714285714285714
338	AK016492	376	135	2107	AAGACTGTCTTCCCGAGGACGGGAGTGTCTGTTGGTATAAAGAGTGCAGCAATTTGTTAT	54663	0	A_55_P2239758	4931430N09Rik	gb|Mus musculus adult male testis cDNA, RIKEN full-length enriched library, clone:4931430N09 product:unclassifiable, full insert sequence. [AK016492]	0.388033907596844	10.0727580769981	1.74348672088585	0.0967278848858395	0.478922156954841	-4.63649665731768	0.30952380952381	-0.547619047619048	0.428571428571429	0.714285714285714	0.0714285714285714
339	AK016494	139	10	1067	GGGGAGAGAGAGTGAGGGAGTAGGATGTGTAAATACATTACTCATGTATGAAATTATCAA	20444	0	A_55_P2327853	4931431B13Rik	gb|Mus musculus adult male testis cDNA, RIKEN full-length enriched library, clone:4931431B13 product:unclassifiable, full insert sequence. [AK016494]	-0.0627841402882128	5.79244084405298	-0.303716367461903	0.764506652249045	0.939144708089936	-5.98651324829694	-0.0476190476190476	0.0714285714285714	0	-0.142857142857143	-0.714285714285714
340	AK016502	161	101	1309	ATGAAGCCGTGGAAATACATGGGAGCACATATTTACTTGTCAAGGCTCCTGGATGGTAAG	23753	0	A_55_P2013576	Agbl4	gb|Mus musculus adult male testis cDNA, RIKEN full-length enriched library, clone:4931433A01 product:weakly similar to HYPOTHETICAL 55.9 KDA PROTEIN EEED8.6 IN CHROMOSOME II [Caenorhabditis elegans], full insert sequence. [AK016502]	0.147489479068884	5.90002281010652	0.897787119906776	0.380066771123672	0.76693389718283	-5.64103887404146	0.214285714285714	-0.428571428571429	-0.0476190476190476	0	-0.321428571428571
341	AK016536	112	78	3189	TTAGCTCCTAGGTGTTCCCATCTGACTGTAAAAGTCAGTCCCTCAACCTAGTCAGTCATT	16496	0	A_55_P2409336	4932429P19Rik	gb|Mus musculus adult male testis cDNA, RIKEN full-length enriched library, clone:4932429P19 product:unclassifiable, full insert sequence. [AK016536]	-0.0335198690839924	5.42143940140796	-0.258660550443437	0.798562068087387	0.950265554622428	-5.99901654886615	0.238095238095238	0.285714285714286	0.333333333333333	0.285714285714286	0.142857142857143
342	AK016539	187	64	300	AAACCTAATTCTCCCCAAAGGGTAGACCAAAAAGAAGTTCAAGGACCCCAATGCACCCAA	27451	0	A_55_P1976682	4932431P20Rik	gb|Mus musculus adult male testis cDNA, RIKEN full-length enriched library, clone:4932431P20 product:nonhistone chromosomal protein HMG-1 homolog [Bos primigenius taurus], full insert sequence. [AK016539]	-0.439043194423018	10.4292314406587	-2.4044916738905	0.0260879984513733	0.292852180179887	-3.53746902197286	-0.666666666666667	0.833333333333333	-0.452380952380952	-0.428571428571428	-0.214285714285714
343	AK016544	370	90	2511	GCTGAAGCTGGCCCATTGGTTGAAAGTATTGATTCTATCTTGTTATTTAAATGTGAACAT	53719	0	A_55_P2203996	4932433N03Rik	gb|Mus musculus adult male testis cDNA, RIKEN full-length enriched library, clone:4932433N03 product:unclassifiable, full insert sequence. [AK016544]	0.0556119508446198	9.42837644247657	0.763157322320791	0.454350372415194	0.808788736448337	-5.74789219807561	0.30952380952381	-0.571428571428572	0.380952380952381	0.857142857142857	0.357142857142857
344	AK016569	154	99	2193	GAACAGGCAAGATACTATCTATCAGGTAGATGCTTACTATTCAGATCACACAAACTAGCC	22608	0	A_51_P427401	4932442L08Rik	gb|Mus musculus adult male testis cDNA, RIKEN full-length enriched library, clone:4932442L08 product:hypothetical protein, full insert sequence. [AK016569]	0.424717485230586	4.59416506808525	1.91509119899318	0.0700119174578542	0.425691566335712	-4.37287025436421	0.238095238095238	-0.30952380952381	0.452380952380952	0.357142857142857	0.107142857142857
345	AK016606	92	106	1277	TGCCAATAACATTCGAGGCTCCCAGTGGGTTGGAAAAAATCTTACATTTTACATTTGATT	13623	0	A_55_P2361841	4933401L05Rik	gb|Mus musculus adult male testis cDNA, RIKEN full-length enriched library, clone:4933401L05 product:unclassifiable, full insert sequence. [AK016606]	-0.205927408876913	4.44570469043269	-1.02455037511417	0.31790786836793	0.723806713983523	-5.52598191390051	-0.30952380952381	-0.0952380952380952	-0.476190476190476	-0.214285714285714	-0.464285714285714
346	AK016636	10	14	1207	AGTCCCTCATGATGCCTTGACTCCAACTATAAAGTTGTTTTGTTCTTACTTCATAACTGC	1291	0	A_55_P2367350	4933403J19Rik	gb|Mus musculus adult male testis cDNA, RIKEN full-length enriched library, clone:4933403J19 product:unclassifiable, full insert sequence. [AK016636]	-0.376735879855153	4.52337254303061	-1.95547923197709	0.0647608278815885	0.414424417313997	-4.30839575126451	-0.547619047619048	0.357142857142857	-0.476190476190476	-0.321428571428571	-0.821428571428571
347	AK016653	59	115	999	CCCCATCTCCGTGGTTAGCATCCAGTATACAGACTGGCAAATATATATATTTATCAAGTT	8985	0	A_55_P2336078	4933404K13Rik	gb|Mus musculus adult male testis cDNA, RIKEN full-length enriched library, clone:4933404K13 product:unclassifiable, full insert sequence. [AK016653]	0.0368864808052454	4.44912544134641	0.164256078183925	0.871191677354395	0.969483294716477	-6.01875196169507	0.27545404024005	-0.0479050504765304	0.347311615954845	0.428571428571428	-0.25
348	AK016658	174	65	2002	AAACAATTTGTTTTGTTTTGTTTTGTTTTTGCGTTTAGCTTCAGAACTCATGGCAATGTC	25427	0	A_55_P2283116	4930478P22Rik	gb|Mus musculus adult male testis cDNA, RIKEN full-length enriched library, clone:4933405A14 product:RIKEN cDNA 4933405A14 gene, full insert sequence. [AK016658]	-0.261815739712919	5.01142747623834	-1.14983953202747	0.263884213716388	0.680692528735656	-5.39902394914461	-0.404761904761905	0.761904761904762	-0.428571428571429	-0.392857142857143	-0.214285714285714
349	AK016661	11	113	1211	GGGTGTAGTAATTCATAATTGTGAATCAAAGCACTTGGGAGGCAGAAGGACAGAAAGAAA	1801	0	A_55_P2350553	4933405D12Rik	gb|Mus musculus adult male testis cDNA, RIKEN full-length enriched library, clone:4933405D12 product:unclassifiable, full insert sequence. [AK016661]	-0.756964604196603	8.26368952526354	-5.15084566313004	4.98548568315647e-05	0.0312395431067733	2.05526273373125	-0.80952380952381	0.857142857142857	-0.80952380952381	-0.607142857142857	0
350	AK016679	224	163	880	AGAATGACTTCCACAGGCTTATCTATCTGAACACTTGGTCCCCAGATGAAACTGTTCTGG	32818	0	A_55_P2269983	4933406B15Rik	gb|Mus musculus adult male testis cDNA, RIKEN full-length enriched library, clone:4933406B15 product:unclassifiable, full insert sequence. [AK016679]	0.156278264116447	4.92410013218054	1.27786168684951	0.216050201028087	0.636423267139101	-5.25628280469398	0.333333333333333	-0.166666666666667	0.380952380952381	0.142857142857143	0.357142857142857
351	AK016680	233	145	1211	GCATCATGACTGTCTAATCCTAATTGTAATGTCATCTGCTCCAGTCAGGTCTTTTGCACA	34220	0	A_52_P657396	4933406B17Rik	gb|Mus musculus adult male testis cDNA, RIKEN full-length enriched library, clone:4933406B17 product:hypothetical protein, full insert sequence. [AK016680]	-0.0922959660952829	4.36967660184559	-0.751381752753387	0.46124487696697	0.812565644313253	-5.75646770473805	-0.523809523809524	0.0238095238095238	-0.595238095238095	-0.714285714285714	-0.642857142857143
352	AK016705	61	67	1350	ATGCACAAGAGATCATGCAAGTATATGCAGTTGCTTCTTTTGTAGAGTTAATAAACTCTC	9194	0	A_51_P260288	Cpne4	gb|Mus musculus adult male testis cDNA, RIKEN full-length enriched library, clone:4933406O10 product:RIKEN cDNA 4933406O10 gene, full insert sequence. [AK016705]	0.00990509920050009	6.55788632597109	0.0528806123449615	0.958355944670471	0.992235591111269	-6.0307265845132	0.19047619047619	-0.142857142857143	-0.0952380952380952	-0.142857142857143	0.107142857142857
353	AK016713	3	138	1013	CTAGCTGCCAGTGATGTTTCATTGCATGTAAGGAAAAAAGCAAGTTGAAGAACATTATTT	582	0	A_55_P2287105	4933407C09Rik	gb|Mus musculus adult male testis cDNA, RIKEN full-length enriched library, clone:4933407C09 product:unclassifiable, full insert sequence. [AK016713]	0.317093873379863	4.46259788807864	1.79523664808019	0.0878678743798538	0.461229211863486	-4.55881206907706	0.285714285714286	-0.857142857142857	0.428571428571429	0.464285714285714	-0.142857142857143
354	AK016717	298	19	1190	GAGATAACCATCAAGTTCCTTGGCAAAATCTTGGCACATGGTTCTCAATAAATATTCTTT	43218	0	A_55_P2253284	4933407E14Rik	gb|Mus musculus adult male testis cDNA, RIKEN full-length enriched library, clone:4933407E14 product:unclassifiable, full insert sequence. [AK016717]	0.096361261660423	7.54281751840254	1.06170872218876	0.301123505876947	0.710811512588038	-5.48967697530463	0.119047619047619	-0.0476190476190476	0.142857142857143	0	0.25
355	AK016719	298	23	1203	TGCAACCACCAGTTCTAATGAGCGGACCTCTCACCCACCAATAAAGTAAAATTTTAAAAC	43226	0	A_55_P2200890	4933407G14Rik	gb|Mus musculus adult male testis cDNA, RIKEN full-length enriched library, clone:4933407G14 product:unclassifiable, full insert sequence. [AK016719]	-0.187778831631675	4.65435669870289	-1.25305532763463	0.224755202020897	0.644813083016181	-5.28493974530132	-0.595238095238095	0.0714285714285714	-0.595238095238095	-0.321428571428571	-0.178571428571429
356	AK016733	253	148	1284	AGATCAAGACTTGAAATCCTACCAATCCTGACTCTGGAAGTCTCCACCCTCCTAAGAAAT	37103	0	A_55_P2277835	4933407O12Rik	gb|Mus musculus adult male testis cDNA, RIKEN full-length enriched library, clone:4933407O12 product:unclassifiable, full insert sequence. [AK016733]	-0.117069367771056	6.49543431673095	-1.10459428415097	0.28255400038308	0.693897498601233	-5.44635565778051	-0.0476190476190476	0.142857142857143	-0.119047619047619	-0.392857142857143	-0.75
357	AK016764	25	57	1357	CAAACCTTGGGGGGTCATTAAGAAAATGGTATGTGTGTAACACTATCTTGGTTTTAAAAA	3844	0	A_55_P2414909	4933411B09Rik	gb|Mus musculus adult male testis cDNA, RIKEN full-length enriched library, clone:4933411B09 product:unclassifiable, full insert sequence. [AK016764]	0.211223749588611	4.42692003004348	1.07456015568941	0.295468993998248	0.705652980108174	-5.47685380462404	-0.0476190476190476	-0.547619047619048	-0.0238095238095238	-0.0714285714285714	-0.428571428571428
358	AK016767	170	156	914	ATAAGGTCAGACAGGAATGGTGCTTCTTGGGTTTTCCTGAGTCCAAGTCTCAGGATATGT	25006	0	A_55_P2305430	4933411E02Rik	gb|Mus musculus adult male testis cDNA, RIKEN full-length enriched library, clone:4933411E02 product:unclassifiable, full insert sequence. [AK016767]	-0.205238880263639	5.13644335321347	-2.02671846246014	0.0563464918372405	0.393372940011155	-4.19254354550833	-0.714285714285714	0.357142857142857	-0.714285714285714	-0.714285714285714	-0.5
359	AK016769	15	127	1635	GTAGGTCACTTTTGTCAGGGTTTGGATTTTTATTGCTTGCTTCTGGCTTTACATTAAAAA	2450	0	A_55_P2269814	4933411E08Rik	gb|Mus musculus adult male testis cDNA, RIKEN full-length enriched library, clone:4933411E08 product:unclassifiable, full insert sequence. [AK016769]	-0.548619677461017	4.87342564886388	-3.10781288272371	0.00558401906757947	0.158939509181013	-2.1818127788453	-0.619047619047619	0.714285714285714	-0.714285714285714	-0.535714285714286	-0.0714285714285714
360	AK016782	69	162	348	TTCAGAATATGACACTAAATCATCCTGAAAGACAAAGGATCAGGGCAGGAGCAGACATCA	10533	0	A_55_P2068595	Vmn1r90	gb|Mus musculus adult male testis cDNA, RIKEN full-length enriched library, clone:4933411P06 product:maternal effect gene, full insert sequence. [AK016782]	0.0336294670952162	4.8057356631987	0.184662643454246	0.855368473345053	0.965487590812721	-6.01522929462497	0.0476190476190476	-0.333333333333333	-0.142857142857143	0.107142857142857	0.214285714285714
361	AK016793	232	107	988	CCCTGACACTCTTCTACTTTAGCTATGGCACAGGAACATTAAAAAGCAACAAAACAAAAC	33877	0	A_55_P2387790	4933412L11Rik	gb|Mus musculus adult male testis cDNA, RIKEN full-length enriched library, clone:4933412L11 product:unclassifiable, full insert sequence. [AK016793]	0.139241477985354	6.38587320188598	1.28119315393447	0.214901298362166	0.635473887358029	-5.25239827774682	0.30952380952381	-0.595238095238095	0.595238095238095	0.642857142857143	0.285714285714286
362	AK016796	199	66	1047	GAGTCATGCTTGAAGACTAATAGTCTAGTAGAAAAGAGGCCAAATTAATGTAGCTCATTA	29172	0	A_55_P2292470	4933412O06Rik	gb|Mus musculus adult male testis cDNA, RIKEN full-length enriched library, clone:4933412O06 product:unclassifiable, full insert sequence. [AK016796]	0.303991635568574	6.42590283302257	2.58119254475401	0.0179098442296301	0.254195099271806	-3.21089378648959	0.738095238095238	-0.595238095238095	0.761904761904762	0.75	0.392857142857143
363	AK016822	23	135	1242	TGGCTCCTGGCTTTGAAAGAAATCCTTGATGGATGTCATAATAAAGAGGCTTGGTGGTGC	3681	0	A_55_P2391499	4933415J04Rik	gb|Mus musculus adult male testis cDNA, RIKEN full-length enriched library, clone:4933415J04 product:unclassifiable, full insert sequence. [AK016822]	-0.175390397913648	6.02273829713123	-0.989068828767523	0.334541109504779	0.736235382956864	-5.55956814891797	-0.238095238095238	0.214285714285714	-0.214285714285714	-0.142857142857143	0.285714285714286
364	AK016835	172	146	1439	TGGGAGGAAAGGAGGGAGGGGGAACCATGATCAAATACATTACATGAAAAAACATTATTC	25287	0	A_55_P2213968	4933416M07Rik	gb|Mus musculus adult male testis cDNA, RIKEN full-length enriched library, clone:4933416M07 product:unclassifiable, full insert sequence. [AK016835]	-0.0534785738822761	4.47052289241947	-0.259517789136425	0.797910011325297	0.950211953528618	-5.99879721072412	-0.30952380952381	-0.357142857142857	-0.404761904761905	-0.107142857142857	-0.357142857142857
365	AK016840	315	98	1018	AAGAGTGAAGGGCTATTTGTCCTAGAGGGACAAAGGACTGTCTCTGATTAAGAGAGGAGT	45939	0	A_55_P2189643	4933417C20Rik	gb|Mus musculus adult male testis cDNA, RIKEN full-length enriched library, clone:4933417C20 product:RIKEN cDNA 4933417C20 gene, full insert sequence. [AK016840]	0.0975073886499036	5.74042470796448	0.754830518817482	0.459219154464398	0.811226975727081	-5.75396914594453	0.476190476190476	-0.0714285714285714	0.595238095238095	0.214285714285714	-0.178571428571429
366	AK016841	72	44	683	GTTCAATAAATGCCCAATAACCAAGTTACATCTAGCCTGACTCCAAGAGGCTCCAACGAC	10612	0	A_55_P2192919	4933417D19Rik	gb|Mus musculus adult male testis cDNA, RIKEN full-length enriched library, clone:4933417D19 product:unclassifiable, full insert sequence. [AK016841]	-0.0039482780861908	5.37278701026834	-0.0261093824208565	0.979430967175079	0.996315709923931	-6.03177439673567	0.357142857142857	-0.285714285714286	0.0476190476190476	-0.178571428571429	-0.392857142857143
367	AK016843	273	155	1034	ACTTTTGGTGGTCCAGCTGCCTTTGAATCATCGAGTAGATCAATAAACTCATTGGTTTGC	39988	0	A_55_P2213418	4933417E11Rik	gb|Mus musculus adult male testis cDNA, RIKEN full-length enriched library, clone:4933417E11 product:unclassifiable, full insert sequence. [AK016843]	-0.141605198795829	4.84546754487488	-0.708110753423926	0.487114324871587	0.826824947520733	-5.78689819807085	-0.0952380952380952	0.523809523809524	-0.214285714285714	-0.785714285714285	-0.464285714285714
368	AK016851	12	47	1435	TAAAAAGCTGTTGTGTTGGTGGGAGTATGTTACAGTTGCCATTGAAAACTAGAATCTTTT	1675	0	A_55_P2348241	4933417O13Rik	gb|Mus musculus adult male testis cDNA, RIKEN full-length enriched library, clone:4933417O13 product:unclassifiable, full insert sequence. [AK016851]	-0.117411310103742	4.61012529576912	-0.594556844495469	0.558860808428822	0.86239878799841	-5.85856760893213	-0.285714285714286	0.142857142857143	-0.30952380952381	-0.285714285714286	0.214285714285714
369	AK016863	326	112	1637	AACCATAGTTTCTAGGATATTTTTTGGTGGCACACACACACACACACCACAAAACAAAAC	47407	0	A_55_P2393734	4933421H12Rik	gb|Mus musculus adult male testis cDNA, RIKEN full-length enriched library, clone:4933421H12 product:unclassifiable, full insert sequence. [AK016863]	-0.69224088128909	11.6964804903286	-3.77822162259043	0.00119487121708795	0.0906110672958361	-0.799270072814954	-0.642857142857143	0.928571428571429	-0.619047619047619	-0.607142857142857	-0.357142857142857
370	AK016892	121	126	1643	GTATGAGGTATACATGGGCATGAGTGAATTTCATGTACAGATTCGAGTCCTTTCCCCCAA	18050	0	A_55_P2195187	4933424G05Rik	gb|Mus musculus adult male testis cDNA, RIKEN full-length enriched library, clone:4933424G05 product:unclassifiable, full insert sequence. [AK016892]	0.0783309461732653	4.65684034356676	0.426547638521057	0.674302065162346	0.909904058676823	-5.94238544091515	0.119047619047619	-0.119047619047619	0.333333333333333	0.142857142857143	-0.25
371	AK016904	178	46	919	CCTGTGCACACAACCAGAGACACACGCTTACACATTAGTAAATATAGTTCAAAAGAAAAC	25970	0	A_55_P2245467	4930452A19Rik	gb|Mus musculus adult male testis cDNA, RIKEN full-length enriched library, clone:4933424P20 product:unclassifiable, full insert sequence. [AK016904]	0.0593164170899803	4.33438499224049	0.216689344370143	0.830663378446841	0.959056956690887	-6.00887328650157	0.059881313095663	0.0239525252382652	0.347311615954845	0.180187492539112	0.126131244777378
372	AK016922	55	139	1447	GCAAATGGGCAATTGATAATGAACTGTAAACCAAAATGAACCTTCCCTCTTTTTAAGTTG	8451	0	A_55_P2282336	4933425M03Rik	gb|Mus musculus adult male testis cDNA, RIKEN full-length enriched library, clone:4933425M03 product:unclassifiable, full insert sequence. [AK016922]	-0.307994055440258	4.30930312170689	-1.20045190580711	0.244103668154697	0.661114101252304	-5.34413091306608	-0.261904761904762	0.738095238095238	-0.30952380952381	-0.178571428571429	0.142857142857143
373	AK016962	127	164	956	TCGCCCTGCTTCTACTTCCATAGTGCCAAGATTAAAGACTGTGAGAGCAAACTTGTCACA	18964	0	A_55_P2334177	4933428C20Rik	gb|Mus musculus adult male testis cDNA, RIKEN full-length enriched library, clone:4933428C20 product:unclassifiable, full insert sequence. [AK016962]	-0.256853640507184	5.6966993883342	-1.84004002376282	0.0807748814206009	0.447115791694827	-4.49027029853122	-0.761904761904762	0.738095238095238	-0.785714285714286	-0.607142857142857	-0.428571428571428
374	AK016987	52	76	1490	GGGCGCATACCTTTAATCCAGCTAGGGCTATAAAGTAAGATGATATCCTAAAATTTTAAA	7748	0	A_55_P2400101	4933430A20Rik	gb|Mus musculus adult male testis cDNA, RIKEN full-length enriched library, clone:4933430A20 product:unclassifiable, full insert sequence. [AK016987]	-0.258421430604562	5.16621884408415	-1.27294104389659	0.217755857120366	0.638325099320034	-5.26200480536389	-0.299406565478315	0.107786363572193	-0.347311615954845	0.107142857142857	0.285714285714286
375	AK017005	337	76	1177	GTCTTCCCAGGAATGTATCTGAGGGAATCTCTATAGATGCTTCTATTTTTAAGAAGTATA	49094	0	A_55_P2355676	4933431I19Rik	gb|Mus musculus adult male testis cDNA, RIKEN full-length enriched library, clone:4933431I19 product:weakly similar to OLFACTORY RECEPTOR MOR184-6, full insert sequence. [AK017005]	0.400072652413375	15.2168899302121	3.05099065564317	0.00634856161863145	0.16791330414232	-2.29605810042579	0.714285714285714	-0.595238095238095	0.761904761904762	0.928571428571428	0.642857142857143
376	AK017009	82	164	1292	AACAAAGACGCTCAGTGATCTGGAAGCTAGTGATGTAAATAAATGTGTTGCCCTGAGTTC	12284	0	A_55_P2089070	4933431K14Rik	gb|Mus musculus adult male testis cDNA, RIKEN full-length enriched library, clone:4933431K14 product:unclassifiable, full insert sequence. [AK017009]	0.0234534143165135	9.69567556522282	0.22543524530068	0.823946934705428	0.957205600929741	-6.00696209999003	0.19047619047619	-0.0238095238095238	-0.0476190476190476	-0.571428571428571	-0.642857142857143
377	AK017023	314	134	969	GGGCTAGTGAGATACTATTGTATCAATGTTTTCTGGGAAAGTCTTAAATATCGCTTGTAA	45722	0	A_55_P2282421	4933432I03Rik	gb|Mus musculus adult male testis cDNA, RIKEN full-length enriched library, clone:4933432I03 product:unclassifiable, full insert sequence. [AK017023]	0.0718677997815389	4.02556491420742	0.3881983521305	0.702003902882828	0.918210062648916	-5.95773271359649	0.30952380952381	0	0.0952380952380952	0	-0.178571428571429
378	AK017040	331	2	1422	TTCTGGGTAATGTAGTTGGGAAGTGGTTGTTTTCGGTGTTTAATGCATCAGTTGACTTTT	48083	0	A_55_P2295762	4933433G15Rik	gb|Mus musculus adult male testis cDNA, RIKEN full-length enriched library, clone:4933433G15 product:unclassifiable, full insert sequence. [AK017040]	-0.106892488397448	4.472435513923	-0.718414730521474	0.480878485820598	0.823407693609909	-5.77980665050817	-0.0952380952380952	0.19047619047619	-0.333333333333333	-0.714285714285714	0
379	AK017041	251	101	1001	TCCAATTCTTACTTGATGTCCCTCTAGTGGCCCCATTAATAAATTAAGGCCAGGGGAATC	36729	0	A_55_P2226098	4933433G19Rik	gb|Mus musculus adult male testis cDNA, RIKEN full-length enriched library, clone:4933433G19 product:unclassifiable, full insert sequence. [AK017041]	0.193318909830949	5.93313056981824	1.6743731414911	0.109752003045344	0.500999195264975	-4.7376866793994	0.619047619047619	-0.119047619047619	0.452380952380952	0	0.0357142857142857
380	AK017043	364	78	1727	TGCTACATTTAGAGAACTTCTGGTGTACCCACATCCCCATCCAAGTAGAAAAAAGAGAAC	52834	0	A_55_P2380033	4933433H22Rik	gb|Mus musculus adult male testis cDNA, RIKEN full-length enriched library, clone:4933433H22 product:unclassifiable, full insert sequence. [AK017043]	-0.113873963753251	5.13924762753206	-0.979067231081399	0.339337086166335	0.73847823340474	-5.56884310355483	-0.19047619047619	0.357142857142857	-0.238095238095238	-0.178571428571429	-0.428571428571428
381	AK017080	125	110	971	CGGTTATATCAGAAGGAATCAACTGGCTAAACATGGTTAAAAACTCATGCGTCAATAAAA	18596	0	A_55_P2424702	4933436F18Rik	gb|Mus musculus adult male testis cDNA, RIKEN full-length enriched library, clone:4933436F18 product:unclassifiable, full insert sequence. [AK017080]	0.414552374172198	4.83265831303549	2.51660703269342	0.0205705603314814	0.265657236366457	-3.33156142462022	0.857142857142857	-0.619047619047619	0.833333333333333	0.857142857142857	0.214285714285714
382	AK017082	227	17	1433	GGGAATGGGCCACACATGTCCTGGGTCACTCATTCTCTTGACTTCCTTTACTATGTTTTA	33136	0	A_66_P117294	4933436H12Rik	gb|Mus musculus adult male testis cDNA, RIKEN full-length enriched library, clone:4933436H12 product:unclassifiable, full insert sequence. [AK017082]	-0.275654295779516	4.65024800670906	-2.07382778339338	0.0513340277550514	0.38004322255903	-4.1144908756109	-0.428571428571429	0.404761904761905	-0.238095238095238	-0.178571428571429	0.0357142857142857
383	AK017083	141	49	1537	CAAGATCAGCTACACAAACTAGGTTCTAGAAAGCTCTCTGATCTTAAATGCATTGATTTT	20796	0	A_55_P2293917	1700007F19Rik	gb|Mus musculus adult male testis cDNA, RIKEN full-length enriched library, clone:4933436H18 product:unclassifiable, full insert sequence. [AK017083]	0.105991937765827	5.26427414897661	0.503729085041563	0.620000062467285	0.886702895461025	-5.90721350117748	0.357142857142857	-0.30952380952381	0.333333333333333	0.285714285714286	0.178571428571429
384	AK017086	16	9	877	ATCAAGAAAATCCCCACAGATACTATCACAGGTCAACCTTGTCTACGCAACCATTGAGGC	2231	0	A_55_P2345444	4933436I20Rik	gb|Mus musculus adult male testis cDNA, RIKEN full-length enriched library, clone:4933436I20 product:unclassifiable, full insert sequence. [AK017086]	-0.089888999880702	4.2435986457909	-0.338728821091287	0.738373211932512	0.930796939437367	-5.97542777658919	0.214285714285714	0.428571428571429	0.0952380952380952	-0.142857142857143	-0.321428571428571
385	AK017111	275	125	1634	CATGGATAGATGTGAATAATACAAGCTTTGTTCCAACCACCAGGGAAATATAACCATGAT	40222	0	A_55_P2279498	4933438K21Rik	gb|Mus musculus adult male testis cDNA, RIKEN full-length enriched library, clone:4933438K21 product:weakly similar to ORF4 PROTEIN [Rattus norvegicus], full insert sequence. [AK017111]	-0.0602723978324917	4.2010497446667	-0.265083065341788	0.793680509309985	0.949066366082801	-5.99735572587253	0.0952380952380952	0.571428571428572	0.119047619047619	-0.107142857142857	0.321428571428571
386	AK017121	156	64	1979	CAAAGGAAAGTGATCCTGGTAGAGGAGTATTTATTCTGCAACAATGCCAAATAAAATTTG	22843	0	A_55_P2202425	4933439G12Rik	gb|Mus musculus adult male testis cDNA, RIKEN full-length enriched library, clone:4933439G12 product:unclassifiable, full insert sequence. [AK017121]	-0.0845218303608055	7.53533108665564	-0.661723843301956	0.515762027634426	0.840769715671534	-5.81761702954646	-0.476190476190476	0.5	-0.523809523809524	-0.75	-0.357142857142857
387	AK017132	243	135	1436	GCTGGATCTCCCTGGCTCTTCTTCCAACGTGACCAATGAATAAATCTCTCTTTTGTGTTT	35636	0	A_55_P2382070	4930593A02Rik	gb|Mus musculus adult male testis cDNA, RIKEN full-length enriched library, clone:4933440I01 product:unclassifiable, full insert sequence. [AK017132]	0.0678333634357458	7.30916719343157	0.769718320583794	0.450536239060549	0.806464748577795	-5.74305982609463	0.238095238095238	-0.30952380952381	0.214285714285714	-0.0714285714285714	-0.75
388	AK017138	84	96	1630	CTGCTGTCTATATAAACACTGGAGAAATTACAAGGCCGTTCAGAATAATCTCTGGTTATA	12451	0	A_51_P300054	4933440N22Rik	gb|Mus musculus adult male testis cDNA, RIKEN full-length enriched library, clone:4933440N22 product:hypothetical protein, full insert sequence. [AK017138]	0.139216935014092	6.5247428402867	1.34057171448058	0.195211274682636	0.615480954026444	-5.18175185757695	0.380952380952381	-0.452380952380952	0.380952380952381	0.142857142857143	0.214285714285714
389	AK017143	327	3	1414	AAGTAGGGGATAGGCTCCCCACCCCCGCCCTTTAAATTCAGACCTTAGAATTAAAACATT	47507	0	A_55_P2422650	5031425E22Rik	gb|Mus musculus 11 days pregnant adult female ovary and uterus cDNA, RIKEN full-length enriched library, clone:5031425E22 product:unclassifiable, full insert sequence. [AK017143]	-0.156550972174573	10.7923124863054	-1.45262291147368	0.161964045432718	0.577890806496215	-5.04133907197476	-0.476190476190476	0.666666666666667	-0.357142857142857	-0.571428571428571	-0.607142857142857
390	AK017147	313	137	1253	CCACAGCCATGCTCTATCTACTGATGAGATTTTAAGTTCAGTTTATAGTTTATTACCTTC	45727	0	A_55_P2230484	5033403F01Rik	gb|Mus musculus 11 days pregnant adult female ovary and uterus cDNA, RIKEN full-length enriched library, clone:5033403F01 product:unclassifiable, full insert sequence. [AK017147]	0.135434723989393	5.74958306436352	1.22742071145069	0.234031822394946	0.651949533182223	-5.31405431549923	0.0952380952380952	-0.19047619047619	0.333333333333333	0.178571428571429	-0.178571428571429
391	AK017151	121	65	1003	GAACCACCAACCTTACCCCATATGCTGTCACCAAGAAGTATTTATTAAATTGTAATGAAA	17941	0	A_55_P2350665	5033404E19Rik	gb|Mus musculus 11 days pregnant adult female ovary and uterus cDNA, RIKEN full-length enriched library, clone:5033404E19 product:cortactin binding protein 2, full insert sequence. [AK017151]	0.199430009067152	7.31920448030382	1.838246549037	0.081048906387639	0.447115791694827	-4.49303651637621	0.357142857142857	-0.642857142857143	0.0952380952380952	0.142857142857143	-0.0357142857142857
392	AK017177	101	132	1110	ACAGCTGAAATTGCTCCACAAACTGAGCTGGTGGAAGTAAAAAGTTCTGGATTCACCCCA	15136	0	A_55_P1996414	5033417F24Rik	gb|Mus musculus 11 days pregnant adult female ovary and uterus cDNA, RIKEN full-length enriched library, clone:5033417F24 product:hypothetical protein, full insert sequence. [AK017177]	0.189918820496088	7.33944283552567	1.92861786719345	0.0682127271248524	0.422024278655507	-4.35137583486884	0.5	-0.666666666666667	0.523809523809524	0.285714285714286	-0.321428571428571
393	AK017178	11	20	1325	AGGTGAAATCCTAGTAGGTCTAGATGGTGTTTGAAAGTGAAAATGCAGGCTGAGTGCAGC	1621	0	A_55_P2226660	5033418A18Rik	gb|Mus musculus 11 days pregnant adult female ovary and uterus cDNA, RIKEN full-length enriched library, clone:5033418A18 product:unclassifiable, full insert sequence. [AK017178]	-0.0491970221435567	5.42217517721825	-0.314332028887282	0.756550840698473	0.93641156646756	-5.98327844087254	-0.285714285714286	-0.30952380952381	0.0476190476190476	0.321428571428571	0.0714285714285714
394	AK017193	127	140	1135	CAAATCACTCAGTATTTTGGGAATACGATGAATTTGTAGCACCTCCAGGTATATAAAGTA	18926	0	A_55_P2028936	5033425G24Rik	gb|Mus musculus 11 days pregnant adult female ovary and uterus cDNA, RIKEN full-length enriched library, clone:5033425G24 product:unclassifiable, full insert sequence. [AK017193]	0.303974946508082	6.31713246816101	1.77211452161316	0.0917357295160742	0.469062415009308	-4.59372112108252	0.30952380952381	-0.523809523809524	0.452380952380952	0.75	0.714285714285714
395	AK017236	339	41	1452	GAGTTCGATCATAGCCAGAACTGTGTGGAAAGACCTTGTCTCAAAACTAAATATAAATAA	49321	0	A_55_P2211164	5330406M23Rik	gb|Mus musculus adult male pituitary gland cDNA, RIKEN full-length enriched library, clone:5330406M23 product:unclassifiable, full insert sequence. [AK017236]	0.0523388068779767	12.1912840502925	0.455134720923221	0.653954393282249	0.901467019838689	-5.93002350735436	0.0476190476190476	-0.261904761904762	0.214285714285714	0.357142857142857	0.357142857142857
396	AK017263	251	125	1074	TGTAGAAACCAACATCTCAGGCGATTGGCAATGGTAACGTCCAGCCTTGTAAACTACCTA	36772	0	A_55_P2383083	5430402P08Rik	gb|Mus musculus 6 days neonate head cDNA, RIKEN full-length enriched library, clone:5430402P08 product:unclassifiable, full insert sequence. [AK017263]	0.128879947726489	4.4713270945037	0.569811063840343	0.575202858997593	0.868868096040018	-5.87259234424161	0.357142857142857	0.0238095238095238	0.333333333333333	0.107142857142857	0.392857142857143
397	AK017287	32	86	887	TTCCCATCATAGAAGTTCTAGGTCATGAAATATGTCACTAAGAATATGGACAAGCTATTG	4807	0	A_52_P230733	Rcbtb1	gb|Mus musculus 6 days neonate head cDNA, RIKEN full-length enriched library, clone:5430409I18 product:weakly similar to GUANINE NUCLEOTIDE EXCHANGE FACTOR (CLLL7 PROTEIN) [Homo sapiens], full insert sequence. [AK017287]	0.268964663755001	4.76716653790145	1.61927683543913	0.12117738357628	0.517223820072391	-4.81618821584916	0.785714285714286	-0.785714285714286	0.619047619047619	0.678571428571428	0.357142857142857
398	AK017289	24	23	1270	GTAGACCCCGTTGTCCACTGGGAAGAGGGCTTGGTATCAAAGGAACATAAATTTTATTAA	3481	0	A_55_P1981461	5430410E06Rik	gb|Mus musculus 6 days neonate head cDNA, RIKEN full-length enriched library, clone:5430410E06 product:unclassifiable, full insert sequence. [AK017289]	0.111580370442969	5.01699154498396	1.04527253165342	0.308467818337416	0.715874272376047	-5.50587757904804	0.357142857142857	-0.214285714285714	0.142857142857143	-0.357142857142857	-0.142857142857143
399	AK017294	149	98	350	GAGCAGAAATTTCACCAAATTTGTTCCTGTGGTACTAAGTCTCATAGGGCGTGTGAGGAA	22032	0	A_52_P18854	5430411C19Rik	gb|Mus musculus 6 days neonate head cDNA, RIKEN full-length enriched library, clone:5430411C19 product:hypothetical protein, full insert sequence. [AK017294]	0.0940363622929619	7.0496012249166	1.13815250852198	0.268616770345249	0.68394586209931	-5.41140847518072	0.238095238095238	-0.142857142857143	0.5	0.214285714285714	-0.285714285714286
400	AK017315	185	96	1447	ACCAGTGTCTCAGAAGTTGTTCATGGCTACTTCTTAATGTTTTACCTTGTTCACATTTTT	27216	0	A_55_P2380428	5430416G10Rik	gb|Mus musculus 6 days neonate head cDNA, RIKEN full-length enriched library, clone:5430416G10 product:unclassifiable, full insert sequence. [AK017315]	0.430210371274476	6.14289966109731	2.84761292472413	0.0100033412517267	0.199653463825785	-2.69924335959097	0.595238095238095	-0.880952380952381	0.642857142857143	0.607142857142857	-0.142857142857143
401	AK017326	330	142	1690	TACTTATTTTCAGGAAAGACCTCCTGTGTACTAGGCAAATGTTTTGTCACTACCCTCTAC	48043	0	A_55_P2278965	5430420F09Rik	gb|Mus musculus 6 days neonate head cDNA, RIKEN full-length enriched library, clone:5430420F09 product:unclassifiable, full insert sequence. [AK017326]	-0.153151411558063	7.74030195847981	-0.97352538360954	0.342014877473967	0.740521177813462	-5.57394569493939	-0.5	0.476190476190476	-0.261904761904762	-0.178571428571429	0.142857142857143
402	AK017339	332	23	603	ACTACATGCAATACTATTGTGCTTATACAAGGGTCCTGAGCTTCTGAGGATTTGAGCATC	48120	0	A_55_P2104884	5430425K12Rik	gb|Mus musculus 6 days neonate head cDNA, RIKEN full-length enriched library, clone:5430425K12 product:unclassifiable, full insert sequence. [AK017339]	-0.340493592450233	4.98579236039545	-2.54453350606928	0.0193774527216879	0.261744897510513	-3.27956198253251	-0.547619047619048	0.619047619047619	-0.714285714285714	-0.535714285714286	-0.142857142857143
403	AK017368	116	81	733	TGTTCAAAGAATGGAGGAGTGGTGGGTGGGTATGGAAAATTCTGTAGAAATAAACATGTT	17104	0	A_66_P111534	5430431A17Rik	gb|Mus musculus 6 days neonate head cDNA, RIKEN full-length enriched library, clone:5430431A17 product:unclassifiable, full insert sequence. [AK017368]	0.0447115418053485	8.72327225038937	0.265145157426069	0.793633357107022	0.949066366082801	-5.99733947190408	0.19047619047619	-0.380952380952381	0.333333333333333	0.464285714285714	0.107142857142857
404	AK017391	27	97	1179	CCATGGCCATGATGCCTGCCATTTTAATTATTCCATGGAAAAATAGTAAATGGAATAAAC	4219	0	A_55_P2246905	5430434I15Rik	gb|Mus musculus 6 days neonate head cDNA, RIKEN full-length enriched library, clone:5430434I15 product:unclassifiable, full insert sequence. [AK017391]	0.405632200263405	4.78707478665015	1.95826074017343	0.0644123955498294	0.413289834107275	-4.30392282492383	0.547619047619048	-0.690476190476191	0.5	0.75	0.214285714285714
405	AK017416	122	56	1063	CAACAGAATGTGATATTTCAGAAGCGTTACAATGACACATTGTCCTCTAGATTGTAAACT	17926	0	A_55_P2225087	5430439M09Rik	gb|Mus musculus 6 days neonate head cDNA, RIKEN full-length enriched library, clone:5430439M09 product:hypothetical protein, full insert sequence. [AK017416]	0.2060382317361	9.43314716034191	2.2680543099826	0.0346523988394535	0.326648708120208	-3.7813913151606	0.452380952380952	-0.357142857142857	0.571428571428572	0.75	0.535714285714286
406	AK017489	299	144	1522	GGGGAAAAAAGGTTAAAATGTTTACAGAGCTAGCTTTCTTACCTTGAAATGCCTTAAATG	43729	0	A_55_P2280316	5730405A17Rik	gb|Mus musculus 8 days embryo whole body cDNA, RIKEN full-length enriched library, clone:5730405A17 product:unclassifiable, full insert sequence. [AK017489]	-0.0828204622424824	4.37085641351311	-0.396138219128481	0.6962317645508	0.916601511639719	-5.95467177643446	-0.285714285714286	-0.142857142857143	-0.476190476190476	-0.285714285714286	-0.142857142857143
407	AK017517	308	134	1037	GCGTTGAAAAAGAAAACTCACTTAAGTAACACAGCAGCCTTATACTACTTTTAGTAGTTG	44859	0	A_55_P2304337	5730407M17Rik	gb|Mus musculus 8 days embryo whole body cDNA, RIKEN full-length enriched library, clone:5730407M17 product:unclassifiable, full insert sequence. [AK017517]	0.0673079493952766	6.22479509460751	0.533676140049273	0.59949529665445	0.878770651908057	-5.89203609800291	-0.0714285714285714	0.0476190476190476	-0.166666666666667	-0.642857142857143	-0.678571428571428
408	AK017527	327	21	3211	CTTTAAAGCCCTGGGTTCAATCCTCAACAGTACAAACAAAGGAAAACAAAAACCATGCAC	47543	0	A_55_P2326582	5730408K05Rik	gb|Mus musculus 8 days embryo whole body cDNA, RIKEN full-length enriched library, clone:5730408K05 product:unclassifiable, full insert sequence. [AK017527]	-0.292593806477452	9.06203114846632	-1.76480619738735	0.0929885230663259	0.472696677731104	-4.60468834347519	-0.5	0.642857142857143	-0.714285714285714	-0.607142857142857	0.214285714285714
409	AK017560	324	37	1204	TGGGTGGGCAGTCAATGTATACATGTAAATTCAAAAGTCCTGTGAGTGGAAGTATTTTTT	46991	0	A_55_P2378486	Kcnma1	gb|Mus musculus 8 days embryo whole body cDNA, RIKEN full-length enriched library, clone:5730414M22 product:unclassifiable, full insert sequence. [AK017560]	0.162756170470971	8.8959089312417	1.2976382530076	0.2092993582458	0.629817901652132	-5.23309920143048	0.452380952380952	-0.357142857142857	0.476190476190476	0.642857142857143	0.392857142857143
410	AK017561	166	107	1359	GCCCCTCATTTCCCACTTTAATCCTCTTGAGAGAGACTTAACAGTTTTGTTTATAATAAA	24343	0	A_55_P2279957	5730414N17Rik	gb|Mus musculus 8 days embryo whole body cDNA, RIKEN full-length enriched library, clone:5730414N17 product:unclassifiable, full insert sequence. [AK017561]	0.198442834633584	8.26685777493118	3.25484932386306	0.00399750725801864	0.139682261576227	-1.88346013427197	0.761904761904762	-0.904761904761905	0.666666666666667	0.607142857142857	0.142857142857143
411	AK017575	55	43	2022	TCCAGAAATACCATCTTACTGAAGAAGGAGGAGGAGGAGTTAATTTTGGAAATAAAGATT	8269	0	A_55_P2269254	5730419F03Rik	gb|Mus musculus 8 days embryo whole body cDNA, RIKEN full-length enriched library, clone:5730419F03 product:unclassifiable, full insert sequence. [AK017575]	-0.300946521136268	10.0338164538165	-1.47525066381076	0.155841435060394	0.569849317729966	-5.01188948167659	-0.0952380952380952	0.404761904761905	0.142857142857143	0.178571428571429	-0.214285714285714
412	AK017599	297	114	975	CAGTTAAAATGTAACCCGACTTTTGAGGTGTAAAGCAACATCCACAAACAACTAGAATAA	43389	0	A_55_P2228710	5730422E09Rik	gb|Mus musculus 8 days embryo whole body cDNA, RIKEN full-length enriched library, clone:5730422E09 product:unclassifiable, full insert sequence. [AK017599]	0.199981531258121	6.31125714780247	1.56990538691392	0.132251351162674	0.536428348734273	-4.88485027724	0.571428571428572	-0.547619047619048	0.642857142857143	0.821428571428571	0.571428571428571
413	AK017611	363	159	1359	GGGTGTTTTTCACACCTGCCAATGGAAAATATATTTTCTTTGTAGGAAACAGTTTCTGTT	52973	0	A_55_P2423463	5730433K22Rik	gb|Mus musculus 8 days embryo whole body cDNA, RIKEN full-length enriched library, clone:5730433K22 product:unclassifiable, full insert sequence. [AK017611]	0.0978064234430152	6.42533361434296	0.856885576594617	0.401741652884259	0.779268753499134	-5.67519957597649	0.523809523809524	0.119047619047619	0.357142857142857	-0.0714285714285714	0.321428571428571
414	AK017710	38	43	2252	TTTGCTCCTCTGTAAAATGGGCAGAGTTTAGTAAAGAAGTCTTTGATGCTGGTTCCTTCC	5613	0	A_55_P2121091	5730488B01Rik	gb|Mus musculus 8 days embryo whole body cDNA, RIKEN full-length enriched library, clone:5730488B01 product:weakly similar to BASIC PROLINE-RICH PROTEIN [Sus scrofa], full insert sequence. [AK017710]	-0.728271747454494	4.58119499372584	-4.3105584635332	0.000345947200205655	0.057742651055005	0.317228802594523	-0.714285714285714	0.952380952380953	-0.761904761904762	-0.678571428571428	0
415	AK017734	98	146	625	AGTACACAGCAGGCCTGTCCATCAGCGTGACTGTCCCTCTGTCTTCCTCTTCCTGTGACT	14579	0	A_55_P1994733	Tmem14a	gb|Mus musculus 8 days embryo whole body cDNA, RIKEN full-length enriched library, clone:5730496E24 product:similar to PROTEIN PTD011 HOMOLOG [Mus musculus], full insert sequence. [AK017734]	-0.277354620143058	8.80500154655476	-3.00075806952816	0.00710805404596789	0.176406425433559	-2.39650883887417	-0.476190476190476	0.761904761904762	-0.690476190476191	-0.785714285714285	0
416	AK017853	155	144	1558	CCTAATCTGTTACTACTTGTGTGTAATTGTCAACTTGATGTTTCTGCCTACACCATTTTC	22977	0	A_55_P2149011	Hif1a	gb|Mus musculus 8 days embryo whole body cDNA, RIKEN full-length enriched library, clone:5730564B02 product:hypoxia inducible factor 1, alpha subunit, full insert sequence. [AK017853]	0.210159023606331	4.78504360060877	1.20633685916075	0.241878324194106	0.659244163722947	-5.33761648179054	0.142857142857143	-0.238095238095238	0.261904761904762	-0.0714285714285714	-0.571428571428571
417	AK017891	291	93	1402	GTTGCCATGCCATTATGAATGTCCCCTCTGGAACCACAAGCCAAAATAAAGCCTTCTACA	42480	0	A_55_P2324425	5830403F22Rik	gb|Mus musculus adult male thymus cDNA, RIKEN full-length enriched library, clone:5830403F22 product:unclassifiable, full insert sequence. [AK017891]	-0.0979700558554253	7.05291581877436	-0.593592634951277	0.559492999379184	0.862546215291071	-5.85912483440072	-0.333333333333333	0.214285714285714	-0.142857142857143	0	-0.0714285714285714
418	AK017899	283	151	1693	ACTTGGTTGATTCCGGTTCTGCAGTGAATAAAGCCACAACAAACGTGGACATGCAAAATC	41423	0	A_55_P2219257	5830405M20Rik	gb|Mus musculus adult male thymus cDNA, RIKEN full-length enriched library, clone:5830405M20 product:similar to RIBOSOMAL PROTEIN S6 (FRAGMENT) [Sus scrofa], full insert sequence. [AK017899]	0.285431818531102	4.27981084013814	1.54822240737006	0.137375265133829	0.541728573220652	-4.91449178691465	0.476190476190476	-0.5	0.333333333333333	0.428571428571428	0.571428571428571
419	AK017909	69	100	1844	CATCATTGTGATTTACAAACATATGCTTCCCCTTCAATAAATGTCACGGCTTTCACAGCG	10420	0	A_55_P2349148	5830408B19Rik	gb|Mus musculus adult male thymus cDNA, RIKEN full-length enriched library, clone:5830408B19 product:unclassifiable, full insert sequence. [AK017909]	0.187566779430908	10.1748460452	1.37818821646449	0.183492953269341	0.602183736201354	-5.13563438069211	0.238095238095238	-0.452380952380952	0.357142857142857	0.642857142857143	-0.0357142857142857
420	AK017913	124	29	749	GATGTGGTGTGGTGTTGCTGTTTTCTGCCAAGATTCACCAATGTAATATCATTTTCCTTA	18166	0	A_52_P142412	5830409B07Rik	gb|Mus musculus adult male thymus cDNA, RIKEN full-length enriched library, clone:5830409B07 product:unclassifiable, full insert sequence. [AK017913]	0.0924633570717122	6.37013576309875	0.935714002674304	0.360672799129481	0.754184480247715	-5.60805925472048	0.380952380952381	-0.285714285714286	0.214285714285714	-0.25	0.0357142857142857
421	AK017932	56	130	1291	CTTCTACAAACTCCTGAGGGCTAGAGTTGTTTGAGAATTGGAATTAATTTGTAGATTCTA	8435	0	A_55_P2205186	5830415G21Rik	gb|Mus musculus adult male thymus cDNA, RIKEN full-length enriched library, clone:5830415G21 product:unclassifiable, full insert sequence. [AK017932]	0.254514267881581	4.35986236196065	1.2244959044656	0.235108569214451	0.653111299935296	-5.31734369554914	0.571428571428572	-0.380952380952381	0.642857142857143	0.428571428571428	-0.321428571428571
422	AK017951	378	151	1030	ATTCTTCAAGCTTGTGGTAATAGGGTCTGGTTGTCAGCATAGCACTTGTTAAGGCTGAGG	54968	0	A_55_P2295951	5830427D02Rik	gb|Mus musculus adult male thymus cDNA, RIKEN full-length enriched library, clone:5830427D02 product:unclassifiable, full insert sequence. [AK017951]	0.164324786247484	9.48590585614364	1.51770645770315	0.144864683089613	0.553826927130831	-4.95566836191818	0.357142857142857	-0.714285714285714	0.547619047619048	0.571428571428571	0.214285714285714
423	AK017987	35	151	1035	GCTTAAACCCTAATATCACTGTCAATATATCCATCAGTAGAAAACCAATTTGTCCCTTTC	5511	0	A_55_P2199777	5830443J22Rik	gb|Mus musculus adult male thymus cDNA, RIKEN full-length enriched library, clone:5830443J22 product:unclassifiable, full insert sequence. [AK017987]	0.182601492027207	7.58963890191253	1.51155801119607	0.146413760205882	0.555739777134813	-4.96388759752394	0.214285714285714	-0.476190476190476	0.404761904761905	0.678571428571428	-0.107142857142857
424	AK018020	364	9	938	CTTAAAGGCCAGTCTTTTTCTGTAATTATAGTAATATCAGACCCTGTATCTATCAGACCA	52711	0	A_55_P2295515	5830458C19Rik	gb|Mus musculus adult male thymus cDNA, RIKEN full-length enriched library, clone:5830458C19 product:unclassifiable, full insert sequence. [AK018020]	0.0542888897581628	5.70400863479954	0.538325055352747	0.596342035918076	0.878278060985036	-5.88960372433995	-0.0952380952380952	-0.452380952380952	0.0238095238095238	0.464285714285714	-0.178571428571429
425	AK018037	18	114	1623	TCTCCATAGTTTCAGGCCAACCTGGGCCTACAGAGCAAGAGAATATGAAGAGTTAAAAAA	2730	0	A_55_P2366273	Amn1	gb|Mus musculus adult male thymus cDNA, RIKEN full-length enriched library, clone:5830467E07 product:hypothetical protein, full insert sequence. [AK018037]	-0.101454772014144	9.39072958037952	-1.04684397582236	0.307760166055427	0.715378748204396	-5.50433836706906	-0.238095238095238	0.595238095238095	-0.0238095238095238	0	0.0357142857142857
426	AK018042	147	43	1005	TCTCCCTGCTTCTGGACTGAATGCGAGCCAATCACTTCATGTTCTTGCTGCCATGGTGGT	21658	0	A_51_P117640	5830468F06Rik	gb|Mus musculus adult male thymus cDNA, RIKEN full-length enriched library, clone:5830468F06 product:unclassifiable, full insert sequence. [AK018042]	-0.222520332524656	5.9517831677956	-2.04149574949158	0.0547288239516903	0.389766298669633	-4.16818113666885	-0.595238095238095	0.404761904761905	-0.571428571428572	-0.142857142857143	0.392857142857143
427	AK018043	234	44	1320	CAAACCCAACCTTAGAAAGGCTACACACAATGGCTACAATATTTCTAAAATGATACCTTA	34053	0	A_55_P2412859	5830468K08Rik	gb|Mus musculus adult male thymus cDNA, RIKEN full-length enriched library, clone:5830468K08 product:unclassifiable, full insert sequence. [AK018043]	0.24421421567197	7.81650623939638	1.69266280774126	0.106167564774924	0.49582897295029	-4.71119885610091	0.523809523809524	-0.428571428571429	0.619047619047619	0.821428571428571	0.642857142857143
428	AK018045	304	74	1248	GGATGGAAGGTTTCAGGGGCAGTTTGTGAAACTTTGTGAGGCCTAAATCTCAAAATAGTG	44179	0	A_55_P2192729	5830469G19Rik	gb|Mus musculus adult male thymus cDNA, RIKEN full-length enriched library, clone:5830469G19 product:unclassifiable, full insert sequence. [AK018045]	0.210175181041441	10.7049720457021	1.972349862733	0.0626729559705338	0.408773301626715	-4.28120244928401	0.714285714285714	-0.857142857142857	0.761904761904762	0.857142857142857	0.25
429	AK018074	65	85	1491	TACTATGTGGGTAGGCTGTGCTGGGATTTTCCTAAGGGCTTCAATTACAGGTGTAAACCT	9816	0	A_55_P2324360	6230400D17Rik	gb|Mus musculus 11 days embryo head cDNA, RIKEN full-length enriched library, clone:6230400D17 product:hypothetical protein, full insert sequence. [AK018074]	-0.0753997187562074	8.0136785475679	-1.14580430508004	0.265511197281441	0.681975827818741	-5.40331242719938	-0.19047619047619	0.142857142857143	-0.380952380952381	-0.464285714285714	-0.142857142857143
430	AK018137	333	142	1178	TCATTGTTACGTGCAGACCACAGAATGAGGTGAGTTTGTACATGGAAAAATGATTTATGG	48628	0	A_55_P2288232	6330407I18Rik	gb|Mus musculus adult male medulla oblongata cDNA, RIKEN full-length enriched library, clone:6330407I18 product:unclassifiable, full insert sequence. [AK018137]	0.249918415160776	11.4036609616373	1.97667037212174	0.0621479864457725	0.407930009455765	-4.27421388224747	0.214285714285714	-0.476190476190476	0.404761904761905	0.678571428571428	-0.107142857142857
431	AK018162	39	112	2543	ATATCCTAGAATTCAGTTTTCCAGGACACTGTGAAATGCTGAGCAAATAGGGAACTCAGC	6044	0	A_55_P2224431	6330412A17Rik	gb|Mus musculus adult male medulla oblongata cDNA, RIKEN full-length enriched library, clone:6330412A17 product:unclassifiable, full insert sequence. [AK018162]	0.0591479601653635	8.94636255980651	0.485385777223278	0.632720279958608	0.892614954134111	-5.91608876844693	-0.0714285714285714	-0.0238095238095238	0.0714285714285714	0	0.178571428571429
432	AK018169	335	29	1100	GGAATTGAATAAATCTCTTAATACTTAGAAGTACTTGTGCTATCTCAGCAGACAGCTATC	48721	0	A_51_P124647	3200002M19Rik	gb|Mus musculus adult male medulla oblongata cDNA, RIKEN full-length enriched library, clone:6330414C15 product:hypothetical Aspartic acid-rich region containing protein, full insert sequence. [AK018169]	8.09519332509723e-05	8.06671273487838	0.000967020632491445	0.999238088079047	0.999588318099722	-6.03211174029203	-0.0238095238095238	0.0238095238095238	-0.30952380952381	-0.571428571428571	-0.178571428571429
433	AK018197	210	75	2885	GGTCCTTAAAACATGGTATTAGCAGAGGTTACAACAATAAGGTCATAGCCAAAATAAAGA	30645	0	A_55_P2191675	6330418B08Rik	gb|Mus musculus adult male medulla oblongata cDNA, RIKEN full-length enriched library, clone:6330418B08 product:unclassifiable, full insert sequence. [AK018197]	0.165775006512806	9.87670051477423	1.14616490099249	0.265365504716607	0.681975827818741	-5.40292973280871	0.238095238095238	-0.357142857142857	0.428571428571429	0.714285714285714	0.357142857142857
434	AK018221	34	101	1566	GCACAGTAAAACTTTGGGGAAAGGTGTCCATGTGACAGTCACAATAAAGATTTAGACTCC	5129	0	A_55_P2263971	6330526H18Rik	gb|Mus musculus adult male medulla oblongata cDNA, RIKEN full-length enriched library, clone:6330526H18 product:similar to NEPRILYSIN-LIKE PEPTIDASE GAMMA [Mus musculus], full insert sequence. [AK018221]	0.197344543765725	8.84851960159333	2.01145596331816	0.0580621271878735	0.397483751213103	-4.21758796519978	0.30952380952381	-0.666666666666667	0.476190476190476	0.535714285714286	0.142857142857143
435	AK018224	124	113	1546	CTTCCCTTAAACACCATAAAGGATAAACTGTACCATGCATCTATCTATATGATTTTTCCC	18309	0	A_55_P2249942	6330531I01Rik	gb|Mus musculus adult male medulla oblongata cDNA, RIKEN full-length enriched library, clone:6330531I01 product:unclassifiable, full insert sequence. [AK018224]	0.15738201305126	10.2457753922741	1.64259167987179	0.116225490654184	0.510452025153216	-4.78320779880234	0.428571428571429	-0.428571428571429	0.523809523809524	0.5	-0.321428571428571
436	AK018225	359	86	1347	GTTTTATAGTCGTTTCATAAGTCTGTTGCTCTCTATGAGTATGCTCTCTATATATCCTGT	52275	0	A_55_P2184571	Il1rapl1	gb|Mus musculus adult male medulla oblongata cDNA, RIKEN full-length enriched library, clone:6330532G10 product:unclassifiable, full insert sequence. [AK018225]	0.278081464317594	9.69296988742697	2.52876289300776	0.020042986077351	0.26409473540865	-3.30896065889866	0.642857142857143	-0.738095238095238	0.690476190476191	0.785714285714285	0.107142857142857
437	AK018247	180	12	1116	CAGCGTTCATTATCTATGAAAAACTGTAATGGTGACCTCTTCAAATTATTGGTAGCCATT	26194	0	A_55_P2306453	6330571C24Rik	gb|Mus musculus adult male medulla oblongata cDNA, RIKEN full-length enriched library, clone:6330571C24 product:unclassifiable, full insert sequence. [AK018247]	0.101673247228812	4.73627056919687	0.50058437350855	0.622172242570497	0.887690658162752	-5.90875781606432	0.119047619047619	-0.142857142857143	0.214285714285714	0.285714285714286	-0.464285714285714
438	AK018252	226	10	1087	GTCAGGAGCTGGAGTTTTTAGTGCGTATTTGATTTTTGTCCTTAGGATAATTGGCCCCCC	32839	0	A_55_P2420983	6330575P09Rik	gb|Mus musculus adult male medulla oblongata cDNA, RIKEN full-length enriched library, clone:6330575P09 product:unclassifiable, full insert sequence. [AK018252]	0.224072161791117	7.02840679197543	2.4191790939262	0.0252938388394851	0.289235950577308	-3.51076388961425	0.738095238095238	-0.833333333333333	0.666666666666667	0.75	0.571428571428571
439	AK018253	226	130	1460	TGGCGTGGTATGTGACTTGTGGACTGTTACTATGGAGTTATCATTCCCTACATTTCTACG	33048	0	A_66_P139233	6330576A10Rik	gb|Mus musculus adult male medulla oblongata cDNA, RIKEN full-length enriched library, clone:6330576A10 product:unclassifiable, full insert sequence. [AK018253]	-0.160813482799175	5.68167657280372	-1.09373155898451	0.287176755185977	0.698529033010285	-5.45747159800236	-0.714285714285714	0.166666666666667	-0.80952380952381	-0.642857142857143	-0.0714285714285714
440	AK018285	367	117	1293	GTGTGTGTGTAAGCTTATTTGATGCCGAGCCTCTGACATTTTTTGTTTTATTACCAAAAA	53472	0	A_55_P2043207	Magef1	gb|Mus musculus adult male olfactory brain cDNA, RIKEN full-length enriched library, clone:6430590I03 product:hypothetical protein, full insert sequence. [AK018285]	0.0629313550630357	10.3536952211789	0.740175503954431	0.467864174086694	0.815822165678297	-5.76451197435787	0.166666666666667	-0.333333333333333	0	-0.357142857142857	-0.214285714285714
441	AK018287	209	130	1466	TGGTTTCTTGATTGATTTATTGTCTGTTGACTTTATTCCTCCACCATCAAAGTATGTTCG	30744	0	A_55_P2334629	6430597G12Rik	gb|Mus musculus adult male olfactory brain cDNA, RIKEN full-length enriched library, clone:6430597G12 product:unclassifiable, full insert sequence. [AK018287]	-0.061242501937393	11.2045347673615	-0.319464974548055	0.752713884245968	0.935121380076062	-5.98167488991932	-0.214285714285714	0.0238095238095238	0.0476190476190476	0.464285714285714	0.464285714285714
442	AK018303	188	117	1120	GTGGATCAGAGGAGGACAAGGAAATTCACTTTTTCCTATTGTGAGTTTTGTAATAAATAC	27539	0	A_55_P2207110	6430710M23Rik	gb|Mus musculus adult male olfactory brain cDNA, RIKEN full-length enriched library, clone:6430710M23 product:unclassifiable, full insert sequence. [AK018303]	-0.128200597392151	6.05176527648365	-1.16920130606312	0.256180616994118	0.673093185248165	-5.37826547436133	-0.428571428571429	-0.0238095238095238	-0.285714285714286	-0.321428571428571	-0.535714285714286
443	AK018308	296	94	1014	GCCAGGGTTAACCAGATTATAATATTACTTTACTCTCCAGTTTCTGCGGTTTCAATAATA	43054	0	A_55_P2357691	6530401F13Rik	gb|Mus musculus 10 days neonate cerebellum cDNA, RIKEN full-length enriched library, clone:6530401F13 product:unclassifiable, full insert sequence. [AK018308]	0.414721419295461	4.94696204701773	2.27078025229316	0.0344584849231895	0.326348360231892	-3.77659419583148	0.666666666666667	-0.238095238095238	0.761904761904762	0.607142857142857	0.5
444	AK018313	246	84	1323	GTGACTCTACATGGTTTCTCATTTACATTAATCTCTGATAATAAAACATCCTGGTCTTTT	35830	0	A_52_P371949	Eif6	gb|Mus musculus 10 days neonate cerebellum cDNA, RIKEN full-length enriched library, clone:6530402L05 product:integrin beta 4 binding protein, full insert sequence. [AK018313]	0.0754371759987471	5.97928279096406	0.852389156985467	0.404172339029258	0.780716826667295	-5.67886527062966	-0.0238095238095238	-0.428571428571429	-0.0238095238095238	-0.25	-0.535714285714286
445	AK018320	342	130	761	ACACGATGGGATGGTGTAGTATAGAATAGAATTTATTCAAGGCATGGGGAGGGGAGTTAA	49769	0	A_55_P1971264	6530403M18Rik	gb|Mus musculus 10 days neonate cerebellum cDNA, RIKEN full-length enriched library, clone:6530403M18 product:unclassifiable, full insert sequence. [AK018320]	-0.113054813331932	4.77720064356318	-0.51087361172932	0.615078325488647	0.884742235348487	-5.90366996937664	-0.19047619047619	0.714285714285714	-0.333333333333333	-0.678571428571428	0
446	AK018340	78	95	1647	GTGTGTGTATGTATGTGTGACATGGGACGATCATACACGAATTCCTTTATATTTCTTTAT	11582	0	A_55_P2289765	6530415H11Rik	gb|Mus musculus 10 days neonate cerebellum cDNA, RIKEN full-length enriched library, clone:6530415H11 product:unclassifiable, full insert sequence. [AK018340]	0.113613139471425	11.1140929147648	1.4835187491139	0.15365195639996	0.566784534270563	-5.00103896822564	0.428571428571429	-0.80952380952381	0.642857142857143	0.857142857142857	0.357142857142857
447	AK018390	140	78	916	GGAACAAGAGCAAAGCAGTTTTATGCTTGTTGTTGATAAATGAGGAAAACGATTAGCTTA	20562	0	A_55_P2370337	8430406P12Rik	gb|Mus musculus 16 days embryo lung cDNA, RIKEN full-length enriched library, clone:8430406P12 product:unclassifiable, full insert sequence. [AK018390]	0.0917988006466786	6.33527335127474	0.694092064291495	0.49567333389825	0.830170875729799	-5.79639031097191	0.428571428571429	-0.0952380952380952	0.547619047619048	0.321428571428571	-0.464285714285714
448	AK018404	307	92	459	TCTGATAAATACAGAGCTCAGTGTTGCTTAAGAGGTACTGGCCATCTCACCTGTGGAGTA	44786	0	A_52_P392509	Gin1	gb|Mus musculus 16 days embryo lung cDNA, RIKEN full-length enriched library, clone:8430411H10 product:gross passage A viral integration region 1, full insert sequence. [AK018404]	-0.0135075335847148	9.08699271216809	-0.165404054582726	0.870299996984881	0.969173093299858	-6.01856469753904	-0.19047619047619	-0.0476190476190476	-0.0952380952380952	0.428571428571428	0.821428571428571
449	AK018436	170	158	549	GTCTACCGCAGCCACCCACAACTGCCATTGGAGTGGGAAGGCAGCTACAAATAGTATCAA	25010	0	A_66_P126931	8430423G03Rik	gb|Mus musculus 16 days embryo lung cDNA, RIKEN full-length enriched library, clone:8430423G03 product:unclassifiable, full insert sequence. [AK018436]	0.0756838169991561	4.60860573577964	0.35160141112251	0.728844399976982	0.92686543331765	-5.97105197760514	-0.214285714285714	-0.19047619047619	-0.428571428571429	-0.571428571428571	-0.357142857142857
450	AK018447	289	131	1921	GGTCATGTGTGGCCCAGCCTGTTCTGAGACATCCTATGTAATTAAAGATGACTTTAAATT	42263	0	A_55_P2374668	8430428J23Rik	gb|Mus musculus 16 days embryo lung cDNA, RIKEN full-length enriched library, clone:8430428J23 product:hypothetical protein, full insert sequence. [AK018447]	0.18396299268263	7.23593602537092	2.10805455530469	0.0479481115083013	0.369627257467197	-4.05708671473888	0.571428571428572	-0.666666666666667	0.571428571428572	0.25	-0.392857142857143
451	AK018474	16	99	1245	TATTAGTTGTTTCAGTGAGAATGAACTCTAAATGGGGCATAAGAGATAGATAGTTCAACC	2396	0	A_55_P2207593	8430437O03Rik	gb|Mus musculus 16 days embryo lung cDNA, RIKEN full-length enriched library, clone:8430437O03 product:unclassifiable, full insert sequence. [AK018474]	0.162922012145618	9.08746664723557	1.89674902005201	0.0725185287949566	0.43053096062539	-4.40185511451893	0.547619047619048	-0.523809523809524	0.571428571428572	0.714285714285714	0.321428571428571
452	AK018502	60	48	1657	GCTCTGACTGAGTGCAAGATTAAAGATAGAACCCATCTTTTCACTAACATTTCTTTTAGT	8868	0	A_55_P2211748	9030411M13Rik	gb|Mus musculus adult male colon cDNA, RIKEN full-length enriched library, clone:9030411M13 product:unclassifiable, full insert sequence. [AK018502]	0.126319947735998	6.22703948767926	0.975682561972451	0.340970814264186	0.739568076263197	-5.57196260692954	0.428571428571429	-0.476190476190476	0.476190476190476	0.464285714285714	-0.214285714285714
453	AK018519	43	129	1305	AAGATGCTAACTGTTGTCTTGCTTAGCCTTCTTCCATCTGGCTGGTAGCCAAATGGTTGT	6673	0	A_55_P2279035	9030419F21Rik	gb|Mus musculus adult male colon cDNA, RIKEN full-length enriched library, clone:9030419F21 product:unclassifiable, full insert sequence. [AK018519]	0.0687925094169817	10.2507695321274	0.766279860081203	0.452532693937885	0.80755209038708	-5.74559720033968	0.166666666666667	-0.333333333333333	0	-0.357142857142857	-0.214285714285714
454	AK018532	228	18	1331	TCACAGATACATGCAGGCAGAATAGCCATACTCATAAAATAAAAGTAGAAAATCTCAACG	33139	0	A_55_P2371281	9030601B04Rik	gb|Mus musculus adult male colon cDNA, RIKEN full-length enriched library, clone:9030601B04 product:unclassifiable, full insert sequence. [AK018532]	-0.223549295333154	7.01650556320023	-1.79809560592783	0.0873996022339741	0.460590643412649	-4.55447358426567	-0.428571428571429	0.571428571428572	-0.166666666666667	-0.178571428571429	-0.464285714285714
455	AK018540	217	25	1580	TTTTAGGACATTAAGAAGTTAAAGTTGAGAGACTTTAATGGGAGTGGGCATGGGATAGGG	31721	0	A_55_P2372666	9030607L02Rik	gb|Mus musculus adult male colon cDNA, RIKEN full-length enriched library, clone:9030607L02 product:unclassifiable, full insert sequence. [AK018540]	-0.0800053503319864	6.14794585506951	-0.383339491514769	0.705545388470951	0.919348189811826	-5.95957579678036	-0.214285714285714	0.0238095238095238	0.142857142857143	0.0714285714285714	-0.321428571428571
456	AK018576	384	41	987	GCAAGAAGAATTTGGGCGATTTTACTGCTTACTTGACTCTGAAATAAAATTTAGGTCCTT	55616	0	A_55_P2413939	9030625G05Rik	gb|Mus musculus adult male colon cDNA, RIKEN full-length enriched library, clone:9030625G05 product:unclassifiable, full insert sequence. [AK018576]	0.0153837753452013	4.9019295166522	0.0813150643091959	0.936006234904006	0.987928828380987	-6.0288361664197	0.166666666666667	-0.214285714285714	0.214285714285714	0.642857142857143	0.392857142857143
457	AK018586	356	30	3065	ATTGCAGTGTACAACTTAGGATATCATTGTGAACCTGATGAACAGTGGTAAACATTATGG	51607	0	A_55_P2255944	9130002K18Rik	gb|Mus musculus adult male cecum cDNA, RIKEN full-length enriched library, clone:9130002K18 product:hypothetical protein, full insert sequence. [AK018586]	0.367607683152515	7.25630458336865	3.34598629396639	0.00324501083243992	0.129671124468646	-1.69681597948661	0.80952380952381	-0.571428571428572	0.928571428571429	0.928571428571428	0.285714285714286
458	AK018600	20	114	2204	CACAAAATCTAGAGTTTGGTTCTTCAGCACTGCACAAATAAACACATTTATTTATCAGGC	3042	0	A_55_P2190217	9130007G19Rik	gb|Mus musculus adult male cecum cDNA, RIKEN full-length enriched library, clone:9130007G19 product:hypothetical protein, full insert sequence. [AK018600]	-0.10367760565164	4.49166965878845	-0.465069956990942	0.646946046454736	0.898753992383058	-5.92554355286716	0.0476190476190476	0.404761904761905	-0.214285714285714	-0.714285714285714	-0.392857142857143
459	AK018620	46	106	847	AGTGTTTGAACTTCTTGGCAAAATCTGTGATATAAAATGGGGACATTGACTTCACTGACC	6920	0	A_51_P127334	Zfp91	gb|Mus musculus adult male cecum cDNA, RIKEN full-length enriched library, clone:9130014I08 product:zinc finger protein 91 (MGI:104854,, full insert sequence. [AK018620]	0.204616149031873	7.73917641629996	2.87107372980854	0.00949598139724388	0.196691556078798	-2.65323384744775	0.595238095238095	-0.785714285714286	0.595238095238095	0.714285714285714	0.25
460	AK018644	34	57	1458	CCTTTTACCTTTCCCATTAGTGGGGTCTTCCAGAAGATTATATACATGATTGAATATTTC	5049	0	A_55_P2334927	9130022E09	gb|Mus musculus adult male cecum cDNA, RIKEN full-length enriched library, clone:9130022E09 product:hypothetical Microbodies C-terminal targeting signal/Phenylalanine-rich region containing protein, full insert sequence. [AK018644]	0.12370018272355	12.2428990701601	0.873090393862109	0.393060219643503	0.774366776102374	-5.66184091699857	0.166666666666667	-0.285714285714286	0.238095238095238	0.571428571428571	0.285714285714286
461	AK018745	227	121	332	TCTGACACCTGGAGCAGACGGCATTGGCTTTCTCCATGTTAATAAATTGGTGCTTACAAC	33318	0	A_55_P2183032	Zfp787	gb|Mus musculus adult male kidney cDNA, RIKEN full-length enriched library, clone:0610023I12 product:RIKEN cDNA 2210018M03 gene, full insert sequence. [AK018745]	-0.252322724443387	9.30840390635105	-3.11821100606818	0.00545412875104557	0.157382694980768	-2.16083912069224	-0.690476190476191	0.690476190476191	-0.761904761904762	-0.928571428571428	-0.428571428571428
462	AK018780	287	157	667	CATCGAGTCCAGGCCAGCCTCAAAAAACAAAACAAAACAAAATAAAATGGCATTCAAATC	42014	0	A_55_P2348126	1500032F14Rik	gb|Mus musculus adult male cerebellum cDNA, RIKEN full-length enriched library, clone:1500032F14 product:unclassifiable, full insert sequence. [AK018780]	0.323712473318474	6.5209523153194	2.86762745149635	0.00956893253938815	0.196691556078798	-2.66000116575195	0.523809523809524	-0.619047619047619	0.547619047619048	0.285714285714286	-0.464285714285714
463	AK018905	382	68	204	ACAAAGATCAATGAATATTGACCATAATTCAAGGCTAACAACAAAGTAGCTTTGGAAACA	55386	0	A_52_P196119	Gm3120	gb|Mus musculus adult male testis cDNA, RIKEN full-length enriched library, clone:1700083J10 product:unclassifiable, full insert sequence. [AK018905]	0.0185961294048136	4.33557783221931	0.0520573583997385	0.959003646330038	0.992481522828703	-6.03076938868309	0.19047619047619	0.428571428571429	0.0238095238095238	-0.178571428571429	0.178571428571429
464	AK018965	241	101	238	GATGGCTTCCTGTGAAATTCATGCACCATGCGGAACATGCATAGAAGAGTATACTAGTAG	35289	0	A_66_P102265	1700119I11Rik	gb|Mus musculus adult male testis cDNA, RIKEN full-length enriched library, clone:1700119I11 product:unclassifiable, full insert sequence. [AK018965]	-0.0182162032523463	5.93148267796079	-0.147851349455324	0.883952594234697	0.972879076561847	-6.02128587609178	0.214285714285714	0.0714285714285714	0.0476190476190476	0.107142857142857	0.75
465	AK019009	30	101	301	AGGCGGGGGCCACCACACCTGGAAAAAGTAGCTTTCAATAAATATATGCTAATAGCGATC	4528	0	A_55_P2047047	Pla2g1b	gb|Mus musculus 10 day old male pancreas cDNA, RIKEN full-length enriched library, clone:1810011P03 product:phospholipase A2, group IB, pancreas, full insert sequence. [AK019009]	0.0401089252690809	5.56517982776796	0.228822974756136	0.821349012929894	0.956603508760541	-6.00620159337341	0.404761904761905	-0.261904761904762	0.285714285714286	0.142857142857143	-0.142857142857143
466	AK019036	43	7	242	CTGTGACTACAGCTTCAGAGGGCCTAGAACCTTCTTCTGGAGACCCTGCATGCTCTGCCT	6444	0	A_55_P2002773	1810053B23Rik	gb|Mus musculus 10 day old male pancreas cDNA, RIKEN full-length enriched library, clone:1810056K14 product:unclassifiable, full insert sequence. [AK019036]	-0.410632515175458	4.73133721204483	-2.04255703266216	0.0546142653247088	0.389766298669633	-4.16642716998035	-0.5	0.738095238095238	-0.714285714285714	-0.642857142857143	0.142857142857143
467	AK019082	26	101	288	AGGAACACCTAGAGTAGTGTATTTGCTTTGTTAAAGAGTGACTTGTATGAGAGAGAAATC	3925	0	A_51_P132718	2310010J17Rik	gb|Mus musculus adult male tongue cDNA, RIKEN full-length enriched library, clone:2310010J17 product:unclassifiable, full insert sequence. [AK019082]	-0.10869553444174	11.4034280968053	-1.33640667812353	0.196544360459186	0.616686847675894	-5.18679366280876	-0.404761904761905	0.476190476190476	-0.523809523809524	-0.892857142857143	-0.714285714285714
468	AK019096	33	123	256	TTGAATTTCATGTTAAGCATCACAATCCTACTCCACTCCCTGTCTCTCCATATCTGCCCT	5167	0	A_55_P2201866	2310047N11Rik	gb|Mus musculus adult male tongue cDNA, RIKEN full-length enriched library, clone:2310047N11 product:unclassifiable, full insert sequence. [AK019096]	-0.505105354190812	7.80292453436849	-4.93607107160552	8.14288865953802e-05	0.0354387409842605	1.61666639927162	-0.738095238095238	0.928571428571429	-0.785714285714286	-0.714285714285714	-0.392857142857143
469	AK019108	171	42	1036	GAGCCACGGGATCTTGAGATAACATGGCAGTCCATCCTGGGGTCGTGGCTGTTGTACGAA	25095	0	A_66_P104751	2210404J11Rik	gb|Mus musculus ES cells cDNA, RIKEN full-length enriched library, clone:2410011O22 product:hypothetical protein, full insert sequence. [AK019108]	-0.296067658591391	5.83840615027538	-2.49205900906872	0.0216759202855716	0.270509039506702	-3.37704196266639	-0.428571428571429	0.738095238095238	-0.30952380952381	-0.107142857142857	0.107142857142857
470	AK019325	70	45	1174	CCATCCAGAGCCAGTGTTGGTTATAAAAGATGATGCAATAAAAAGCTCTGCCTCTTGTTT	10325	0	A_66_P101942	Gm9706	gb|Mus musculus adult male hippocampus cDNA, RIKEN full-length enriched library, clone:2900034J12 product:interferon-stimulated protein (15 kDa), full insert sequence. [AK019325]	-0.0154164118493112	7.3350587403467	-0.0847127857682843	0.933338853848169	0.987206930179241	-6.02855672385652	-0.19047619047619	-0.30952380952381	0.0714285714285714	0.107142857142857	-0.5
471	AK019394	104	97	967	AAAGGTGTATATGCATTGCCCCTTCTCCTCAGACATGGTTTCTTTAAATAAATCAGGGGT	15369	0	A_55_P2295146	3010027C24Rik	gb|Mus musculus 12 days embryo head cDNA, RIKEN full-length enriched library, clone:3010027C24 product:unclassifiable, full insert sequence. [AK019394]	-0.534571654870927	7.0422105791442	-5.06133086325895	6.11373746151814e-05	0.0320926947607623	1.87305189218756	-0.523809523809524	0.880952380952381	-0.714285714285714	-0.857142857142857	-0.357142857142857
472	AK019465	234	26	1087	GAAATAAGCCTAAAAATCCTGTCAGATCCCTATGCTGACCACTTCCTTTCAGATCCTCAG	34022	0	A_55_P1957213	3930401B19Rik	gb|Mus musculus 13 days embryo whole body cDNA, RIKEN full-length enriched library, clone:3930401B19 product:Y box protein 3, full insert sequence. [AK019465]	-0.090727721724253	10.5247927049089	-1.14351332437546	0.266438214484653	0.682564483373781	-5.40574136325458	-0.333333333333333	0.547619047619048	-0.119047619047619	-0.25	0.142857142857143
473	AK019510	335	1	1074	ACTAATGAGCATGGAAAGCCAATTCTCTGAATCCATCAGCTGTGAAAAGCAGGCTTCGCT	48670	0	A_55_P2335768	4831407H17Rik	gb|Mus musculus 0 day neonate head cDNA, RIKEN full-length enriched library, clone:4831407H17 product:unclassifiable, full insert sequence. [AK019510]	0.18040500348829	6.21560910364729	0.895431432361401	0.381293753708758	0.767698159282142	-5.64304606452966	0.238095238095238	-0.404761904761905	-0.0714285714285714	0.0714285714285714	0.142857142857143
474	AK019523	104	5	2412	CAGGCCTGCAGGTGAACATGCGGGTAGAATGTTGTATACATAACAAATAAATCTTTATTT	15201	0	A_55_P2348582	4833439F03Rik	gb|Mus musculus 0 day neonate head cDNA, RIKEN full-length enriched library, clone:4833439F03 product:unclassifiable, full insert sequence. [AK019523]	-0.0784927243637181	9.0110001602097	-0.628148173367816	0.537072335249355	0.852600217163864	-5.8386123397118	-0.119047619047619	0.428571428571429	-0.357142857142857	-0.428571428571428	-0.357142857142857
475	AK019531	375	73	1873	TAACTTGTGTGTTATTTAGGGGCTATTGTAGCTCAGTTGATAGAGTTGCCTGCCTGCCTG	54552	0	A_55_P2291776	4833447P13Rik	gb|Mus musculus 0 day neonate head cDNA, RIKEN full-length enriched library, clone:4833447P13 product:hypothetical protein, full insert sequence. [AK019531]	-0.299972896042353	7.38733380101876	-2.49192296846423	0.0216821982089635	0.270509039506702	-3.37729340342879	-0.380952380952381	0.619047619047619	-0.0714285714285714	-0.0357142857142857	-0.142857142857143
476	AK019551	370	144	1520	CTTTGGAAAAAATTCAGGAAGTTGGTTCATTTGGGGACATTATTAACAAATAAGAGCAGG	53811	0	A_55_P2168218	4921539H07Rik	gb|Mus musculus adult male testis cDNA, RIKEN full-length enriched library, clone:4921539H07 product:unclassifiable, full insert sequence. [AK019551]	-0.624512998085159	5.53258775372337	-1.67965886584002	0.108705661934971	0.49961114481432	-4.73005339724421	-0.428571428571429	0.642857142857143	-0.333333333333333	0	0.535714285714286
477	AK019559	110	113	943	CAGGAAAAACAAACATATGTTTCTCATTAAAGAGTGCCTTCCACTTCCAACTCACAAACC	16262	0	A_55_P2112142	4930511M11Rik	gb|Mus musculus adult male testis cDNA, RIKEN full-length enriched library, clone:4930403J02 product:unclassifiable, full insert sequence. [AK019559]	-0.110798176808047	5.28587229126765	-0.736257631053304	0.470191693334273	0.817594473122654	-5.76729748009327	-0.19047619047619	-0.142857142857143	-0.0952380952380952	0.321428571428571	0.785714285714285
478	AK019562	60	109	272	TCCAGAGTTGTTACAAGCCACCCCTCCTAGTCACTGAAAAATCCAAGAGGCTTCTAGACC	8975	0	A_55_P2118067	4930404H24Rik	gb|Mus musculus adult male testis cDNA, RIKEN full-length enriched library, clone:4930404H24 product:unclassifiable, full insert sequence. [AK019562]	-0.433134023344564	6.73993020821928	-3.51419556374072	0.00220329503550682	0.116084822691745	-1.34954993852814	-0.404761904761905	0.761904761904762	-0.523809523809524	-0.5	-0.25
479	AK019576	148	4	2097	GCTGGAGGGGAGAGAAGAGAATGAAAGTGACCTAATTCAACTCAATTAAAATCATTTTTA	21594	0	A_55_P2319730	4930414F18Rik	gb|Mus musculus adult male testis cDNA, RIKEN full-length enriched library, clone:4930414F18 product:unclassifiable, full insert sequence. [AK019576]	0.106511535127144	5.29272027243828	0.429603554636997	0.672114281510741	0.909056861452254	-5.94110147012439	0.0238095238095238	-0.0714285714285714	0.214285714285714	0.392857142857143	-0.321428571428571
480	AK019622	64	101	95	ACCAATCCTGACCTGAGGCTGCCAACCATTCTCATTGATGAATTATGAGGATCTTGATGG	9551	0	A_55_P2100273	Defb30	gb|Mus musculus adult male testis cDNA, RIKEN full-length enriched library, clone:4930449O14 product:unclassifiable, full insert sequence. [AK019622]	-0.258089572438839	4.87692626117559	-1.85026824250885	0.0792275429374266	0.443570705200359	-4.47445903156594	-0.476190476190476	0.404761904761905	-0.261904761904762	-0.214285714285714	-0.464285714285714
481	AK019659	259	154	74	CTTCAATGACCTCTAAACCTTTGGAGAGGCACGTGCTAGGTGGTTCTGTTCTCCCTCTTG	37968	0	A_66_P114158	4930487D11Rik	gb|Mus musculus adult male testis cDNA, RIKEN full-length enriched library, clone:4930487D11 product:unclassifiable, full insert sequence. [AK019659]	0.0768710866763556	4.34214849381732	0.416196117445691	0.681734871348471	0.91206442055444	-5.94666789772327	0.142857142857143	0	0.0238095238095238	-0.392857142857143	0.178571428571429
482	AK019668	283	66	291	TCGTACTGGTGTATCTTCCTCATCGCCAATCGTGAGCTACAATAAAGCCTGCCTTCCTCA	41271	0	A_66_P123526	4930504D19Rik	gb|Mus musculus adult male testis cDNA, RIKEN full-length enriched library, clone:4930504D19 product:unclassifiable, full insert sequence. [AK019668]	-0.418652410421238	5.42990114150149	-2.9495624888829	0.00797206921200946	0.185070434490577	-2.49832316111226	-0.5	0.666666666666667	-0.357142857142857	-0.107142857142857	0.107142857142857
483	AK019674	384	46	2043	GATATTTGGCAAATTTGAGACAGCCTGGACTTCAAGTACCCTGTCTATAAATAACTAAAA	55625	0	A_55_P2247010	4930511E03Rik	gb|Mus musculus adult male testis cDNA, RIKEN full-length enriched library, clone:4930511E03 product:unclassifiable, full insert sequence. [AK019674]	-0.232008914147629	4.50644815565622	-1.15543782493868	0.261639290387546	0.678128087320813	-5.39305265627709	-0.547619047619048	0.619047619047619	-0.595238095238095	-0.714285714285714	-0.571428571428571
484	AK019679	107	41	2462	GCCTTCTTCTCTGTTAGAATATAACATGCTGAATGGGACTTAATGAAATTCCTCCCCTTC	15844	0	A_55_P2375194	P2rx3	gb|Mus musculus adult male testis cDNA, RIKEN full-length enriched library, clone:4930513E20 product:unclassifiable, full insert sequence. [AK019679]	0.063484027741084	6.59555935442493	0.970072434701257	0.343690667059546	0.741535639825903	-5.57711172543959	0.0714285714285714	-0.738095238095238	0.166666666666667	0.357142857142857	-0.285714285714286
485	AK019690	221	110	288	CCAGAAGACATGGAAGGTAATCTTCATGTTCAAGTTGGTATGGATATGCTTATAAAGAAA	32450	0	A_55_P2032318	4930522L14Rik	gb|Mus musculus adult male testis cDNA, RIKEN full-length enriched library, clone:4930522L14 product:similar to KRUPPEL-RELATED ZINC FINGER PROTEIN F80-L [Mus musculus], full insert sequence. [AK019690]	-0.130111424654852	7.90604360085091	-1.06316103893997	0.300480634462017	0.710093302140386	-5.48823469769422	-0.476190476190476	0.523809523809524	-0.119047619047619	-0.107142857142857	-0.25
486	AK019718	140	50	600	GCCAATGGAAATTCCTGGAAAGAAGCTGTGTAATAAAAACAGCAGTGATGTGGAGAGGCT	20512	0	A_66_P109023	4930534H18Rik	gb|Mus musculus adult male testis cDNA, RIKEN full-length enriched library, clone:4930534H18 product:unclassifiable, full insert sequence. [AK019718]	0.0477424416629599	4.79463934214209	0.267226362471598	0.792053378757882	0.948415874980117	-5.99679248507592	-0.119047619047619	-0.19047619047619	-0.0952380952380952	-0.285714285714286	-0.642857142857143
487	AK019736	175	134	97	CCAGTGTGACTACAGACCATGGACACCTTCATGGCCCTCAGTGGCAGTACAGGTCATGGA	25835	0	A_66_P128923	4930544I03Rik	gb|Mus musculus adult male testis cDNA, RIKEN full-length enriched library, clone:4930544I03 product:unclassifiable, full insert sequence. [AK019736]	-0.317159494259638	5.26658600862285	-3.08177318256309	0.00592260494278902	0.163968414619807	-2.23424611528144	-0.714285714285714	0.619047619047619	-0.619047619047619	-0.642857142857143	-0.821428571428571
488	AK019762	49	131	2357	TCATCAAGCCACAACAAACTAGCCAGTGAGCCCCGTAAACAGAATTCTTCTGCAGTTCTT	7563	0	A_55_P2387865	4930552P12Rik	gb|Mus musculus adult male testis cDNA, RIKEN full-length enriched library, clone:4930552P12 product:unclassifiable, full insert sequence. [AK019762]	0.120903218911362	4.64723083145749	0.374085115748343	0.712309623283424	0.921943620555196	-5.9630229720007	-0.179643939286989	0.0359287878573978	-0.32335909071658	0.0714285714285714	0.392857142857143
489	AK019774	322	151	303	TAAAACTATGAGACACCACACCACACCGTACATGTTGGAAAGCCCTGAAGATAAGTGTTG	46905	0	A_55_P1988658	4930558N11Rik	gb|Mus musculus adult male testis cDNA, RIKEN full-length enriched library, clone:4930558N11 product:unclassifiable, full insert sequence. [AK019774]	0.010856814751671	7.95157008840521	0.15185060068618	0.880838523524627	0.972478482094223	-6.02069263348456	0	-0.0476190476190476	0.0476190476190476	0.0357142857142857	-0.357142857142857
490	AK019781	361	67	59	TTTAAAACCTGGACTTGATGAAGCACCCAAGTTTCCTAATACTCCCTGGACTTTCCCCCT	52535	0	A_66_P126336	4930563M20Rik	gb|Mus musculus adult male testis cDNA, RIKEN full-length enriched library, clone:4930563M20 product:unclassifiable, full insert sequence. [AK019781]	-0.186125262376033	4.47720558338371	-1.06959539740649	0.297644303684721	0.707857975800356	-5.48182382264743	-0.142857142857143	0.523809523809524	0.0238095238095238	-0.107142857142857	-0.357142857142857
491	AK019792	139	54	687	AGGCCTCTACCAAAGCTCTGCTTTTATTTTGAGAACTCTCTTTCCTTCAATCTTTTAACA	20519	0	A_55_P2219194	4930568E12Rik	gb|Mus musculus adult male testis cDNA, RIKEN full-length enriched library, clone:4930568E12 product:unclassifiable, full insert sequence. [AK019792]	-0.217085782030886	4.42893830726608	-0.93747407648924	0.359789288216867	0.753893392749686	-5.60649855261579	-0.30952380952381	0.428571428571429	-0.476190476190476	-0.678571428571428	-0.571428571428571
492	AK019842	153	23	718	AGGCCAGCAGGATCGGTTGATGTAAACAAAAATTACAGCTGCCTTGAAATGTCAGAGGCA	22466	0	A_66_P117352	4930595D18Rik	gb|Mus musculus adult male testis cDNA, RIKEN full-length enriched library, clone:4930595D18 product:unclassifiable, full insert sequence. [AK019842]	0.202006291109236	4.33772815038105	0.892954936295318	0.382586481005054	0.768247367475499	-5.64515097221956	0.119047619047619	-0.166666666666667	-0.0476190476190476	-0.0714285714285714	0.5
493	AK019859	181	152	1025	AAAGCACGGGCATACTCATCTGCATCTCTCTTTTAATAAACTATCTCTCTTCCTGCAACT	26727	0	A_55_P2378030	4933439N14Rik	gb|Mus musculus adult male testis cDNA, RIKEN full-length enriched library, clone:4933439N14 product:unclassifiable, full insert sequence. [AK019859]	-0.206841568275905	4.66525453865472	-1.35482102336785	0.190704508293842	0.610236750633071	-5.16440540678294	-0.333333333333333	0.261904761904762	-0.380952380952381	-0.321428571428571	0.285714285714286
494	AK019875	15	161	2580	GGCTTCCAGACTCCTGCACTCAGTCGCACACATAGCACAAAATAAAATTGTTTCTAAAAG	2511	0	A_55_P2390796	5031420N21Rik	gb|Mus musculus 11 days pregnant adult female ovary and uterus cDNA, RIKEN full-length enriched library, clone:5031420N21 product:unclassifiable, full insert sequence. [AK019875]	-0.106445220595958	6.39043862523354	-1.21090885394903	0.240160100551381	0.657725151202491	-5.33253664996259	-0.30952380952381	0.333333333333333	-0.428571428571429	-0.107142857142857	0.142857142857143
495	AK019910	189	38	1665	TAAGACAGATGATGATCCCAGAGCTACTAATAAAACAAAAAGGGGGAGATGCGGGAAGCA	27688	0	A_55_P2075657	5330426L24Rik	gb|Mus musculus adult male pituitary gland cDNA, RIKEN full-length enriched library, clone:5330426L24 product:unclassifiable, full insert sequence. [AK019910]	0.177485191260788	6.20988616150759	1.08114288123174	0.292602484916335	0.70344245454846	-5.4702327670421	0.119047619047619	-0.166666666666667	0.404761904761905	0.25	0
496	AK019926	340	39	1903	GAGTTAATGACAGCTTGTTCACACCACCTAGAAATAACTATTCATCTCACTTCTCTTTTG	49318	0	A_55_P2315921	5330431K02Rik	gb|Mus musculus adult male pituitary gland cDNA, RIKEN full-length enriched library, clone:5330431K02 product:hypothetical protein, full insert sequence. [AK019926]	0.14295588473564	11.6908757198626	1.61442871659761	0.122229114608848	0.518233857950661	-4.8230017593856	0.452380952380952	-0.452380952380952	0.5	0.5	0.392857142857143
497	AK019939	133	109	2244	TTTAAATTGATGTCCAGACCTCATGTCTCTGAAAAGTCCCTTTGTGCTCCAGTTCCTGGG	19753	0	A_55_P2241488	5330439K02Rik	gb|Mus musculus adult male pituitary gland cDNA, RIKEN full-length enriched library, clone:5330439K02 product:unclassifiable, full insert sequence. [AK019939]	0.000369236892778346	8.01658695919842	0.00510850607313035	0.995975044999748	0.9984750916759	-6.03209927153873	0.333333333333333	0.452380952380952	0.119047619047619	-0.214285714285714	0.25
498	AK019943	112	68	99	AGCCCTATGAATGTAATCAATGTTGTTAACGCTTTGTACAACACAGTCATCTCACGATGC	16477	0	A_51_P163476	5430403G16Rik	gb|Mus musculus 6 days neonate head cDNA, RIKEN full-length enriched library, clone:5430403G16 product:weakly similar to zinc finger protein ZNF126 (fragment) [Homo sapiens], full insert sequence. [AK019943]	0.195395543457565	6.09096368642342	1.18455972934	0.250190461689977	0.66718164824232	-5.36158644343561	0.285714285714286	-0.261904761904762	0.547619047619048	0.5	0.428571428571428
499	AK020016	43	28	2489	GGGTAGTCTTGAAGAGTAATTGTACATTTTAGCTTGTCTCTAGAAGATACTGCAAATGTA	6481	0	A_55_P2198648	5830420C07Rik	gb|Mus musculus adult male thymus cDNA, RIKEN full-length enriched library, clone:5830420C07 product:unclassifiable, full insert sequence. [AK020016]	-0.0617921139619693	7.07574756528272	-0.534925324892341	0.598647202072004	0.878694015330789	-5.89138451839425	-0.333333333333333	-0.261904761904762	-0.119047619047619	0.214285714285714	-0.535714285714286
500	AK020017	190	159	3580	CCAAGATTTGCTAACTGGCCTCCTCCTCATCCAGTTGTACTTAATAAATGCACCAAAATT	27900	0	A_55_P2189201	5830426C09Rik	gb|Mus musculus adult male thymus cDNA, RIKEN full-length enriched library, clone:5830426C09 product:unclassifiable, full insert sequence. [AK020017]	-0.0822451769272252	8.70738216858548	-0.851467718311622	0.404671620780219	0.781152578356798	-5.6796142684638	-0.538931817860967	0.718575757147955	-0.562884343099232	-0.678571428571428	-0.0714285714285714
501	AK020028	324	35	1463	AGAAAGTGTGTGGCATGTACTGCAACATAGCAAGCTCTTCAGCATCAAAAATATTAAAGT	46987	0	A_55_P2399529	5930409G06Rik	gb|Mus musculus 13 days embryo forelimb cDNA, RIKEN full-length enriched library, clone:5930409G06 product:unclassifiable, full insert sequence. [AK020028]	0.366231941444559	8.34176082605804	2.97883552018076	0.00746636595789519	0.180704820525256	-2.44017841419911	0.642857142857143	-0.738095238095238	0.690476190476191	0.785714285714285	0.107142857142857
502	AK020044	264	61	1311	GTAAGAATAAAAGGATGCAGACTACCTAGCATCCAATAATTGTTCAGTAAGACAGGTCTT	38376	0	A_55_P2371984	5930436O19Rik	gb|Mus musculus 13 days embryo forelimb cDNA, RIKEN full-length enriched library, clone:5930436O19 product:unclassifiable, full insert sequence. [AK020044]	-0.0192514815593672	8.6464541038109	-0.181151958835732	0.858086390547376	0.965980146245546	-6.015864571249	-0.142857142857143	0.19047619047619	0.0476190476190476	0.357142857142857	0.357142857142857
503	AK020059	142	3	476	TACTTCTGAGCTTTCTTAAGTCACGAACGGAATTCAGTTACTTGCCACTGTGGGGTTGGA	20710	0	A_55_P1998219	6030440G07Rik	gb|Mus musculus 13 days embryo male testis cDNA, RIKEN full-length enriched library, clone:6030440G07 product:unclassifiable, full insert sequence. [AK020059]	0.00747340162643173	4.29648078586439	0.024694142874905	0.980545651366262	0.996331978998777	-6.03181002479288	-0.0476190476190476	-0.261904761904762	0.142857142857143	0.321428571428571	-0.357142857142857
504	AK020075	159	110	1037	TCCTTTTAGCTAAGTGAAAACATGGGTTTTAGGTTTTGCATTGGTGTAGGTTTGTTTTCC	23487	0	A_55_P2204396	6030458E02Rik	gb|Mus musculus 13 days embryo male testis cDNA, RIKEN full-length enriched library, clone:6030458E02 product:unclassifiable, full insert sequence. [AK020075]	0.268396393024521	6.84345437519899	2.12638907885946	0.0462186269873388	0.364188360431012	-4.02610109604063	0.666666666666667	-0.833333333333333	0.738095238095238	0.857142857142857	0.5
505	AK020094	232	155	1093	TTATAGGGGATGTGGTAACAATAAAGGGGAGAAGGGTGTATGAGAAGTAGTCCATAAACT	33959	0	A_55_P2266285	6330522J23Rik	gb|Mus musculus adult male medulla oblongata cDNA, RIKEN full-length enriched library, clone:6330522J23 product:unclassifiable, full insert sequence. [AK020094]	-0.0330898583164663	6.8841456390974	-0.235602186759427	0.816156653412388	0.955559401498104	-6.00464587003226	-0.285714285714286	-0.166666666666667	-0.380952380952381	-0.285714285714286	0.214285714285714
506	AK020106	139	93	723	AACAGCCTGAATTTTGAGTCATATTTGCTGGCAGAGGGGGGATTTGAAGAAAGTGGGAGA	20587	0	A_55_P2316612	6720407P12Rik	gb|Mus musculus 12 days embryo male wolffian duct includes surrounding region cDNA, RIKEN full-length enriched library, clone:6720407P12 product:unclassifiable, full insert sequence. [AK020106]	-0.101437447535295	11.2754083942546	-0.698775147532856	0.492804525065466	0.829135170212755	-5.79323941081066	-0.666666666666667	0.30952380952381	-0.761904761904762	-0.464285714285714	0.285714285714286
507	AK020112	369	81	930	CACATGGAGTATTCAGTTGTTACGATGGTTTTTAATTTTGAGGTTCGTTTTGGGAATTAC	53703	0	A_55_P2193424	6720420G18Rik	gb|Mus musculus 12 days embryo male wolffian duct includes surrounding region cDNA, RIKEN full-length enriched library, clone:6720420G18 product:unclassifiable, full insert sequence. [AK020112]	0.0731799387748371	9.1367730083692	0.479173738946255	0.637054970683962	0.894424016909689	-5.9190216610092	0	-0.19047619047619	0.333333333333333	0.75	0.714285714285714
508	AK020115	62	40	780	CATCTAGAGAAGAATTTGAAAATTGGAGTAAATGTGTTCCTGCTTTGTGGATTTATGTGG	9144	0	A_52_P139788	Adamtsl1	gb|Mus musculus 12 days embryo male wolffian duct includes surrounding region cDNA, RIKEN full-length enriched library, clone:6720426B09 product:hypothetical Thrombospondin type I repeat (TSP1) profile/Thrombospondin type I domain containing protein, full	-0.124550159765409	5.98304395909718	-1.42744367293307	0.169005326510368	0.586992726039323	-5.07368272576531	-0.357142857142857	0.476190476190476	-0.261904761904762	0.107142857142857	0.5
509	AK020158	303	52	203	TATGTTGTGAAATAAAGTAACCACGGAAGGATCTGTGTGTCCTGTGTGTGTTACTGCGGG	44141	0	A_55_P2179791	6720473M11Rik	gb|Mus musculus 12 days embryo male wolffian duct includes surrounding region cDNA, RIKEN full-length enriched library, clone:6720473M11 product:hypothetical Retroviral GAG p10 protein/Retroviral matrix protein containing protein, full insert sequence. [A	-0.3031796853799	6.71895702462562	-2.49558328866844	0.0215138759736632	0.270495849496659	-3.37052578248301	-0.547619047619048	0.785714285714286	-0.523809523809524	-0.392857142857143	-0.214285714285714
510	AK020160	114	16	1163	TCAATACACCTCCACCTTATGTGGAGAAATTTTATTCTGATTCTTTTCTTTCAAAGGAGG	16682	0	A_55_P2160253	6720475J19Rik	gb|Mus musculus 12 days embryo male wolffian duct includes surrounding region cDNA, RIKEN full-length enriched library, clone:6720475J19 product:hypothetical protein, full insert sequence. [AK020160]	-0.206986599723444	5.06931830744777	-0.936987100324138	0.360033590882827	0.754153628620654	-5.60693063388594	-0.0476190476190476	0.523809523809524	0.142857142857143	0.107142857142857	0
511	AK020166	16	54	1002	CAGAATTGAAGATTAGAATCTGGATATGTTAAGCAACTTTTTGTGCTTTGGGGTGTTTGT	2318	0	A_55_P2387121	4930426I24Rik	gb|Mus musculus 12 days embryo male wolffian duct includes surrounding region cDNA, RIKEN full-length enriched library, clone:6720480K08 product:unclassifiable, full insert sequence. [AK020166]	0.0342833137592073	6.1055434775985	0.32343704648891	0.749749202956099	0.934396261633391	-5.98041636742317	0.285714285714286	-0.19047619047619	0.0476190476190476	0.142857142857143	0.321428571428571
512	AK020171	358	28	1060	CATGCTTCTCATTAGTGTGCAATGTCACCTTAGTCTTTAATAAATGCTAAAGCCATATGT	51890	0	A_55_P2356736	6720483E21Rik	gb|Mus musculus 12 days embryo male wolffian duct includes surrounding region cDNA, RIKEN full-length enriched library, clone:6720483E21 product:unclassifiable, full insert sequence. [AK020171]	0.0353697986700077	7.09527019029749	0.329648164444156	0.745121326959057	0.933011108618405	-5.97841759820596	0.452380952380952	-0.380952380952381	0.0714285714285714	-0.0357142857142857	0
513	AK020195	114	76	1031	TGTGTTGTAGTATGTTAACTGCAATCCTTGCCTTGACCCTAGCACCTCTTCTGGGTTGTA	16790	0	A_55_P2258216	8030425K09Rik	gb|Mus musculus 15 days embryo male testis cDNA, RIKEN full-length enriched library, clone:8030425K09 product:unclassifiable, full insert sequence. [AK020195]	0.0543113747584663	11.9098444428858	0.355645242573522	0.725860196705622	0.925805231309799	-5.9696441048062	-0.214285714285714	0.0238095238095238	0.0476190476190476	0.464285714285714	0.464285714285714
514	AK020210	53	95	928	TCACAGCAACAAAGAAGGAAGCAATGCTATTAAAAGGAGTAAGGACTGTTTTGGATTAGA	8073	0	A_55_P2200523	8030456M14Rik	gb|Mus musculus 15 days embryo male testis cDNA, RIKEN full-length enriched library, clone:8030456M14 product:unclassifiable, full insert sequence. [AK020210]	0.20106468458676	5.79944027505892	1.67514135033216	0.109599401147833	0.500680188426622	-4.73657838443701	0.419169191669641	-0.586836868337497	0.467074242146171	0.270281238808668	-0.198206241793023
515	AK020212	236	45	813	CAGATACATGGGGAGTTCAAGGCCATCCTGAGCTATGTAAAATTCTTCCTATTAAAAGGG	34332	0	A_55_P2270740	AK020212	gb|Mus musculus 15 days embryo male testis cDNA, RIKEN full-length enriched library, clone:8030462D06 product:unclassifiable, full insert sequence. [AK020212]	0.000745339835486192	8.98895540687796	0.00726919656425245	0.994272679399458	0.998417007487112	-6.03208601851535	0.0238095238095238	0.0238095238095238	0.142857142857143	0.392857142857143	0.107142857142857
516	AK020250	263	14	599	CTTTAGACGTTTGTAGACCTTTTAGTATGTTTGGATTGGGGTGGAGGCTGAAAAACTGCT	38293	0	A_55_P2142321	Synpo	gb|Mus musculus adult male colon cDNA, RIKEN full-length enriched library, clone:9030217H17 product:unclassifiable, full insert sequence. [AK020250]	0.0222929728097148	4.58898206425647	0.125129392836512	0.90168052001339	0.977252541498436	-6.02435650495744	0.0359287878573978	0.0119762626191326	0.0119762626191326	0.342356235824312	0.702731220902536
517	AK020279	321	22	1190	TATCTCACTTAATATTGAGACTGTGTAGTTAATAAACTGTGTTCTGTTTTCCCCTTGTGC	46676	0	A_55_P2233547	9130214F15Rik	gb|Mus musculus adult male cecum cDNA, RIKEN full-length enriched library, clone:9130214F15 product:unclassifiable, full insert sequence. [AK020279]	-0.437627363786763	4.12079985794437	-1.69828775829389	0.105085462853166	0.494245542618057	-4.70301022420247	-0.523809523809524	0.714285714285714	-0.761904761904762	-0.714285714285714	-0.0714285714285714
518	AK020289	56	92	799	CAAGAAAGGAAGAGAAATTGTATGCTTTTCTTGACTCTGAGGAATTTTTTCCCACGATTA	8362	0	A_55_P2410106	9130230N09Rik	gb|Mus musculus adult male cecum cDNA, RIKEN full-length enriched library, clone:9130230N09 product:unclassifiable, full insert sequence. [AK020289]	-0.0120143513267656	8.29918033114675	-0.0790154521627852	0.937811986441725	0.98820540967457	-6.0290188104192	0.0238095238095238	0.0238095238095238	-0.19047619047619	-0.392857142857143	-0.321428571428571
519	AK020298	208	12	862	CTAATGTTTTAGGTGTGCACGACTGCACCATTTTAATAAACTTATCCTAAAACTTATGGC	30242	0	A_55_P2421352	9130604C24Rik	gb|Mus musculus adult male cecum cDNA, RIKEN full-length enriched library, clone:9130604C24 product:hypothetical protein, full insert sequence. [AK020298]	0.119095310033747	4.98648837678686	0.63609406381213	0.53198634231414	0.849640216290086	-5.83373816598384	0.311382828097447	-0.359287878573978	0.299406565478315	0.324337486570401	0.738768719410358
520	AK020322	322	73	862	GCTTTCTGACTTAGACACTCACGTTATTTCTCAAAGGCTCCATTTTCCTTTCCCTTTGTA	46764	0	A_55_P2221107	9230106L01Rik	gb|Mus musculus adult male epididymis cDNA, RIKEN full-length enriched library, clone:9230106L01 product:unclassifiable, full insert sequence. [AK020322]	-0.321782288301942	5.07484553026168	-1.92608941401456	0.0685458967885346	0.4224574852132	-4.35540128995019	-0.261904761904762	0.238095238095238	-0.0714285714285714	-0.0357142857142857	-0.5
521	AK020366	185	136	672	CACAATGACTGAATATGACTGGTTCTGGCCTTGAGAAAAGCTATTTTCTGGAGGAAAAAA	27284	0	A_55_P2244097	9330118I20Rik	gb|Mus musculus adult male diencephalon cDNA, RIKEN full-length enriched library, clone:9330118I20 product:unclassifiable, full insert sequence. [AK020366]	-0.297839977771047	4.52671347851639	-2.0109724637443	0.0581172323798497	0.3976461442155	-4.2183793741491	-0.476190476190476	0.523809523809524	-0.619047619047619	-0.75	-0.714285714285714
522	AK020370	189	110	890	ATAAACTGTATTGTATATTGCTGAACAATAGTTGTATTAAAAAGAAAACCTTTTAAATAG	27811	0	A_55_P2131667	Vstm2b	gb|Mus musculus adult male diencephalon cDNA, RIKEN full-length enriched library, clone:9330151I22 product:RIKEN cDNA 2900093B09 gene, full insert sequence. [AK020370]	0.00874063644845968	4.97776137956764	0.0407199517284432	0.967926208392332	0.993755299796503	-6.03129056930614	-0.119047619047619	0.119047619047619	0.0238095238095238	-0.142857142857143	-0.75
523	AK020385	363	51	1034	TCACATTATATCCTGGACCAAGTTCTTGGCACCTCCTTTGAAAGTCAGCCATTCTAGGGT	52782	0	A_55_P2275402	9330177L23Rik	gb|Mus musculus adult male diencephalon cDNA, RIKEN full-length enriched library, clone:9330177L23 product:unclassifiable, full insert sequence. [AK020385]	-0.0867454929419722	10.499234449318	-0.479440780304252	0.636868355272089	0.894351255535193	-5.91889634079268	0.0952380952380952	-0.0952380952380952	0.261904761904762	0.607142857142857	0.5
524	AK020394	258	103	1032	GCAATGCATTAAAAACCCAGGCACCAATGTCCACTGATTCTGTAATAAAACATGGCTTGT	37600	0	A_55_P2253651	9330198I05Rik	gb|Mus musculus adult male diencephalon cDNA, RIKEN full-length enriched library, clone:9330198I05 product:unclassifiable, full insert sequence. [AK020394]	0.130654285855566	7.27439095253023	1.15242908095306	0.262844028260104	0.680119818813554	-5.39626499048156	0.142857142857143	-0.142857142857143	0.333333333333333	0.107142857142857	-0.214285714285714
525	AK020413	80	158	1155	AAGATTCAGAGTAAAGCCTTCTTTCCTTGGGCTGCTTTTGTGAGAATATTTTATAACAGC	11980	0	A_55_P2255628	9430013L14Rik	gb|Mus musculus 12 days embryo embryonic body between diaphragm region and neck cDNA, RIKEN full-length enriched library, clone:9430013L14 product:unclassifiable, full insert sequence. [AK020413]	0.161240488843712	9.30304158012609	1.58016139097151	0.129883832667203	0.532059358897029	-4.87072000544955	0.523809523809524	-0.595238095238095	0.571428571428572	0.714285714285714	0.0714285714285714
526	AK020436	26	32	995	CCGTGGGCACTTGCACTCATATGTACAAATCCACATACAGAAACAAACACATTTAAAAAA	3795	0	A_55_P2032553	9430024F10Rik	gb|Mus musculus 12 days embryo embryonic body between diaphragm region and neck cDNA, RIKEN full-length enriched library, clone:9430024F10 product:unclassifiable, full insert sequence. [AK020436]	-0.180777579521655	8.43641649612537	-2.10904458120833	0.0478532477591783	0.369563200938815	-4.05541771823998	-0.571428571428572	0.80952380952381	-0.738095238095238	-0.857142857142857	-0.321428571428571
527	AK020437	111	72	1136	TGATTCCTAGCGTCAGCTTGGACTAGTGAACATCTCTAACAGTAGTTCCAAGGGATTCTG	16484	0	A_55_P2136516	Tsfm	gb|Mus musculus 12 days embryo embryonic body between diaphragm region and neck cDNA, RIKEN full-length enriched library, clone:9430024O13 product:similar to TRANSLATION ELONGATION FACTOR (FRAGMENT) [Mus musculus], full insert sequence. [AK020437]	0.0461978566485977	5.59377711142699	0.258990686697061	0.798310932709756	0.950211953528618	-5.99893216357264	-0.0476190476190476	-0.0238095238095238	-0.0238095238095238	-0.178571428571429	0.285714285714286
528	AK020469	82	16	471	CTTTTCACAGATCTCTAAATTTATTTCATAAGAATGCTTGCCCCAAATTATTTCTTACAT	12020	0	A_55_P1967931	Srfbp1	gb|Mus musculus 12 days embryo embryonic body between diaphragm region and neck cDNA, RIKEN full-length enriched library, clone:9430057L15 product:hypothetical protein, full insert sequence. [AK020469]	0.0977601454891346	7.10006345287902	0.748965614373092	0.462667257243413	0.81361331659424	-5.75821172928377	-0.0238095238095238	-0.30952380952381	0.166666666666667	0.214285714285714	-0.428571428571428
529	AK020472	158	8	1074	GCATGCCCACACCCGTACACATTCATACACAAAGAATTAAATAAATGTTAAAGAGGAATT	23022	0	A_55_P2316760	9430063H18Rik	gb|Mus musculus 12 days embryo embryonic body between diaphragm region and neck cDNA, RIKEN full-length enriched library, clone:9430063H18 product:unclassifiable, full insert sequence. [AK020472]	-0.0535394439396644	6.51109681572787	-0.640312075827507	0.529297196689274	0.848166878831143	-5.8311269080851	-0.261904761904762	0.0714285714285714	-0.357142857142857	-0.321428571428571	-0.285714285714286
530	AK020496	257	36	1024	GGGGGTGGGGCCTCAGCATTCCTGACACCTCCCAATGATCTATAAACTATTCCTCTACTG	37484	0	A_55_P2266342	9430078K24Rik	gb|Mus musculus 12 days embryo embryonic body between diaphragm region and neck cDNA, RIKEN full-length enriched library, clone:9430078K24 product:unclassifiable, full insert sequence. [AK020496]	-0.0437020855447914	6.48599359981499	-0.479492625986867	0.636832127042761	0.894351255535193	-5.91887200216123	-0.166666666666667	0.428571428571429	-0.285714285714286	-0.392857142857143	0.357142857142857
531	AK020539	30	114	846	AATTCAGGAATGAGAGGATGAGCCATGAATAAACCACAGGAAGATTACTGCAATTCTACT	4552	0	A_55_P2245904	9530003O04Rik	gb|Mus musculus adult male urinary bladder cDNA, RIKEN full-length enriched library, clone:9530003O04 product:unclassifiable, full insert sequence. [AK020539]	0.0304160976679659	7.91107820440793	0.157134171457765	0.876727449787841	0.970962970441981	-6.01988466210085	-0.0952380952380952	0.0476190476190476	0.238095238095238	0.214285714285714	0.142857142857143
532	AK020584	314	96	1021	AGACACTACAGCCGGCGGCCCATTCATGCCCACTGTCTGTTTTTATAAATAAAGTTTCAC	45656	0	A_55_P2275109	9530034A14Rik	gb|Mus musculus adult male urinary bladder cDNA, RIKEN full-length enriched library, clone:9530034A14 product:unclassifiable, full insert sequence. [AK020584]	0.0864017323181496	5.47362971744145	0.609290412740276	0.549247361177417	0.858642859425282	-5.84994471375907	-0.166666666666667	0.0714285714285714	-0.357142857142857	-0.214285714285714	0.142857142857143
533	AK020597	22	145	1140	GACAGCCTTGGCTACATCATGAGATCCTGTCTTAAAATAAAATTTCTTTTCTTTTTGGTC	3402	0	A_55_P2274996	9530047P18Rik	gb|Mus musculus adult male urinary bladder cDNA, RIKEN full-length enriched library, clone:9530047P18 product:unclassifiable, full insert sequence. [AK020597]	-0.271943124707953	5.11738952430492	-2.02055044274648	0.0570342872285774	0.395124938246613	-4.20267921860589	-0.142857142857143	0.666666666666667	-0.333333333333333	-0.178571428571429	0.428571428571428
534	AK020608	167	142	243	AATTGAGAGTTGCTATTCTACAAGTGAATTCTAGGCGTCTCGACCTTTCACTGACGGAGG	24688	0	A_55_P2131060	9530053H05Rik	gb|Mus musculus adult male urinary bladder cDNA, RIKEN full-length enriched library, clone:9530053H05 product:hypothetical protein, full insert sequence. [AK020608]	0.211954084665774	6.0404316945786	1.91938058376092	0.0694368943195264	0.424935410335338	-4.36606515226322	0.0952380952380952	-0.523809523809524	0.380952380952381	0.571428571428571	0.392857142857143
535	AK020613	10	140	940	GAACACTCCAACACACACTGATATATGAAGACAAAATGTATGAGGAGGAAGTTTATTATG	1535	0	A_55_P2117490	9530057J20Rik	gb|Mus musculus adult male urinary bladder cDNA, RIKEN full-length enriched library, clone:9530057J20 product:hypothetical Leucine-rich region containing protein, full insert sequence. [AK020613]	0.224169753842364	7.884618204259	2.21871824935565	0.0383397301317882	0.340213631285328	-3.8676493378598	0.523809523809524	-0.476190476190476	0.5	0.357142857142857	0.321428571428571
536	AK020619	300	5	624	TGGTTGGTTGTTTCATTTTTCTAGGTAGGGTTTCTTTGTGTAGTTCCGGCTGTTTTGGTA	43484	0	A_55_P2193809	9530062K07Rik	gb|Mus musculus adult male urinary bladder cDNA, RIKEN full-length enriched library, clone:9530062K07 product:unclassifiable, full insert sequence. [AK020619]	-0.0840834950058973	7.00088916907584	-0.605993105242651	0.551391159344394	0.858819997513233	-5.85189211193244	-0.142857142857143	-0.0476190476190476	-0.214285714285714	0	0.5
537	AK020648	347	154	387	CCCGGGTAAGAAGACTAGAACATTTGGGTTCAATAAATGCTGTTTCATATACTTTTTTAC	50673	0	A_55_P2087205	9530077C14Rik	gb|Mus musculus adult male urinary bladder cDNA, RIKEN full-length enriched library, clone:9530077C14 product:unclassifiable, full insert sequence. [AK020648]	-0.152212651001287	7.61019522529528	-2.28557666399363	0.0334232194668639	0.322148101308881	-3.7504994864122	-0.523809523809524	0.595238095238095	-0.452380952380952	-0.571428571428571	-0.107142857142857
538	AK020664	178	62	947	TGGTACAGCCACTTTGGAAAACAGTTTTGTCAGTTTCTTAAAAAGGTAAATATAGGGGGT	25998	0	A_55_P2243261	9530097N15Rik	gb|Mus musculus adult male urinary bladder cDNA, RIKEN full-length enriched library, clone:9530097N15 product:unclassifiable, full insert sequence. [AK020664]	0.156534118569034	5.46275394310258	0.840557421972718	0.410613532378102	0.784280090588947	-5.68842573788122	0.142857142857143	0.214285714285714	0.428571428571429	0.5	0.214285714285714
539	AK020673	273	58	694	TTATATCTTGTGTCCTTTAAGACCTGTTTTTGAAACTGCTTTCTCTAAATCCCACAGTCA	39818	0	A_66_P122613	9630009A06Rik	gb|Mus musculus 16 days neonate cerebellum cDNA, RIKEN full-length enriched library, clone:9630009A06 product:unclassifiable, full insert sequence. [AK020673]	0.0391948885827889	5.75598019500452	0.304468251738033	0.763942265533162	0.939106133162493	-5.98628775398489	0.119047619047619	-0.333333333333333	-0.0952380952380952	0.0714285714285714	-0.214285714285714
540	AK020696	308	112	658	ACCCTGATCCTATGCACTGTAGTTTCCTTAAATGTTCAATCTTTTATAAATATTCAGGCG	44822	0	A_51_P241213	A030005L19Rik	gb|Mus musculus 6 days neonate skin cDNA, RIKEN full-length enriched library, clone:A030005L19 product:unclassifiable, full insert sequence. [AK020696]	0.033171115872471	7.03162862458037	0.316133927743652	0.755203150901801	0.936038066528204	-5.98271844821311	0	-0.0952380952380952	0.142857142857143	0.535714285714286	0.5
541	AK020703	230	90	688	AGTTAATGATGTCCCTTCTTAAATCGCCCATTTTTATGTTCTGTTTTTACCTCTGCAAAG	33554	0	A_52_P1163599	A030014E15Rik	gb|Mus musculus 6 days neonate skin cDNA, RIKEN full-length enriched library, clone:A030014E15 product:weakly similar to KERATIN ASSOCIATED PROTEIN 16.1 [Homo sapiens], full insert sequence. [AK020703]	0.0246146147481507	4.32278063719682	0.136650952945223	0.892684055990556	0.974876797635219	-6.02286324735186	-0.0952380952380952	0.0952380952380952	-0.261904761904762	-0.428571428571428	0.25
542	AK020705	179	81	939	TAGACATTCTTAGACCTGTCAGAATCCTGAGGTCTCCCTGGAATTCCACATACCACATGA	26316	0	A_55_P2333061	A230101C19Rik	gb|Mus musculus adult male hypothalamus cDNA, RIKEN full-length enriched library, clone:A230101C19 product:unclassifiable, full insert sequence. [AK020705]	-0.255829923956078	5.70010319360123	-2.14225413531697	0.0447679230073045	0.359460087676298	-3.99915840925633	-0.761904761904762	0.904761904761905	-0.857142857142857	-0.821428571428571	-0.428571428571428
543	AK020710	331	112	636	GGGCACAGGGTGGTGACTAGATAAATGTTCACTCAATGAAGAAAAGAATAAATAGTTTTT	48278	0	A_55_P2170747	A230103O09Rik	gb|Mus musculus adult male hypothalamus cDNA, RIKEN full-length enriched library, clone:A230103O09 product:unclassifiable, full insert sequence. [AK020710]	0.193803143681521	4.27510145700588	1.13377786299746	0.270404301049855	0.68496326942783	-5.41601589944814	0.30952380952381	-0.5	0.5	0.321428571428571	-0.357142857142857
544	AK020726	7	80	964	TGTGTTCTAAAGTTTCTGGAGAAAATTAGAAGGATTGCAAGTAAAGTTGGGTAGTGCTCT	1099	0	A_55_P2351300	A330094K24Rik	gb|Mus musculus adult male spinal cord cDNA, RIKEN full-length enriched library, clone:A330094K24 product:unclassifiable, full insert sequence. [AK020726]	-0.232370295874441	5.98882290317215	-1.14048376136393	0.267667769946553	0.68329470534661	-5.40894686893818	-0.523809523809524	0.166666666666667	-0.690476190476191	-0.75	-0.571428571428571
545	AK020759	97	95	566	ATAAAGCCTGTTTGCACCGGCTAATTCTTGATACTGAACCTTGGATTCCTGTGAATACTT	14485	0	A_55_P2236818	A430103D13Rik	gb|Mus musculus 0 day neonate thymus cDNA, RIKEN full-length enriched library, clone:A430103D13 product:unclassifiable, full insert sequence. [AK020759]	-0.0148271369798749	9.94601836591194	-0.17879669799281	0.859910815083351	0.966338541272864	-6.01628395751869	-0.238095238095238	0.333333333333333	0.0476190476190476	0	-0.0357142857142857
546	AK020766	158	55	1036	CCATATAGAAGTTTAGTGAGCTTTGTAGACTTTTTAGGCCTGGTTATTCTGGTTATTTTG	23106	0	A_55_P2346736	A430105D02Rik	gb|Mus musculus 0 day neonate thymus cDNA, RIKEN full-length enriched library, clone:A430105D02 product:hypothetical protein, full insert sequence. [AK020766]	0.171133123664134	6.22307413370125	1.7677627548071	0.0924799397308479	0.471210811486464	-4.60025546760326	0.5	-0.571428571428572	0.619047619047619	0.785714285714285	0.535714285714286
547	AK020767	46	28	1213	GGGGGAGGAGAAACTGTCATCAGAATGTACTGTATCGAAAAGAAAACCAACAACCTATTT	6785	0	A_55_P2305005	A430105J06Rik	gb|Mus musculus 0 day neonate thymus cDNA, RIKEN full-length enriched library, clone:A430105J06 product:unclassifiable, full insert sequence. [AK020767]	0.0940887099289149	5.63530869785579	0.600958642596144	0.554672923289071	0.860500885835864	-5.85484587282649	0.595238095238095	0.0238095238095238	0.595238095238095	0.214285714285714	0.178571428571429
548	AK020824	98	136	1086	CTTTAAGAACTAAAGGGTAGAGGTCAAGTCCAAATAAGGTTTCCTTATCTATTTTTCCTC	14561	0	A_55_P2295821	A930007D18Rik	gb|Mus musculus adult retina cDNA, RIKEN full-length enriched library, clone:A930007D18 product:unclassifiable, full insert sequence. [AK020824]	0.508152880741559	6.84732893628259	3.21650080185478	0.00436285145455277	0.143598245540486	-1.96162431930713	0.761904761904762	-0.619047619047619	0.80952380952381	0.928571428571428	0.428571428571428
549	AK020830	36	81	1209	TCCTGGTCCAGCCGCTTAAGTGCACAGTGACTTTCAGACATGTTTAGGAGTCAGTTCCCT	5384	0	A_55_P2178496	Fam53b	gb|Mus musculus adult retina cDNA, RIKEN full-length enriched library, clone:A930008G19 product:HYPOTHETICAL PROTEIN KIAA0140 homolog [Homo sapiens], full insert sequence. [AK020830]	0.130525021575425	12.4547075495842	0.874599704808296	0.392257908344134	0.773888180072182	-5.66058494665113	0.142857142857143	-0.30952380952381	0.0952380952380952	0.392857142857143	0.0357142857142857
550	AK020836	167	134	925	TGTTTTATGGACATCTGTAATTCCTGTCTGTGTACGTCTGGGCTGTAAGGAACCACTTGC	24675	0	A_55_P2322382	A930009E08Rik	gb|Mus musculus adult retina cDNA, RIKEN full-length enriched library, clone:A930009E08 product:unclassifiable, full insert sequence. [AK020836]	-0.0930353324358579	5.28219074625006	-0.710723063880624	0.485528947927006	0.825700912398897	-5.78510950006017	-0.30952380952381	-0.261904761904762	-0.380952380952381	0	-0.214285714285714
551	AK020843	211	120	1159	TGGAAATCAACAAAGTTTTAAGTGGGATGATATTAATAAAAGACCTGAGATGGCCAGTGC	31014	0	A_55_P2394052	A930010G16Rik	gb|Mus musculus adult retina cDNA, RIKEN full-length enriched library, clone:A930010G16 product:unclassifiable, full insert sequence. [AK020843]	0.00117332496340605	4.6449322370144	0.00662422916872016	0.994780833980476	0.998440559137206	-6.03209045898859	0.0952380952380952	0.285714285714286	-0.0714285714285714	-0.392857142857143	0.357142857142857
552	AK020848	265	93	918	AGTACAAATCAATGTCAATCTCAGACGGATAACAAAACAGACACTGGTGAAGCTCTTGTT	38713	0	A_55_P2096101	Cyp20a1	gb|Mus musculus adult retina cDNA, RIKEN full-length enriched library, clone:A930011N14 product:cytochrome P450, family 20, subfamily A, polypeptide 1, full insert sequence. [AK020848]	0.155382101975488	7.59496039590409	1.85883396744397	0.0779517357187673	0.440168710462605	-4.46117146828083	0.857142857142857	-0.80952380952381	0.80952380952381	0.75	0.107142857142857
553	AK020886	174	55	987	GAAAACATGGAAATTCCAGTTGACCTTATGCCAATCATGGAGAAATTAAAATACCATCCT	25411	0	A_55_P2145631	A930023M06Rik	gb|Mus musculus adult retina cDNA, RIKEN full-length enriched library, clone:A930023M06 product:unclassifiable, full insert sequence. [AK020886]	-0.374998530179674	4.63765634210944	-1.04484714569173	0.308659577199283	0.716011293432503	-5.50629388615613	-0.238095238095238	0.238095238095238	0.0714285714285714	0.142857142857143	-0.107142857142857
554	AK020890	160	6	996	CACACTGTACACATACACATGTGCAGGGAAAACACTCACTCACGTAAAGTAAATAAATCT	23311	0	A_55_P2359436	A930026B05Rik	gb|Mus musculus adult retina cDNA, RIKEN full-length enriched library, clone:A930026B05 product:unclassifiable, full insert sequence. [AK020890]	0.111977232126443	6.98123517028679	1.18974784557773	0.248190948529733	0.66504191221801	-5.35590991396986	0.357142857142857	-0.80952380952381	0.428571428571429	0.428571428571428	0.0357142857142857
555	AK020900	113	73	360	GTGACTCTTCGCTGCTGGGCTTGAGGTTGCTGAGAAATGATTAAAGATGATTTATTGTCA	16783	0	A_55_P1961541	A930028N01Rik	gb|Mus musculus adult retina cDNA, RIKEN full-length enriched library, clone:A930028N01 product:unclassifiable, full insert sequence. [AK020900]	0.0282379439277189	8.48581451182121	0.307973518833292	0.761312895149277	0.938005741293283	-5.98522921929693	0.119047619047619	-0.238095238095238	-0.0238095238095238	0	-0.178571428571429
556	AK020954	90	84	848	CTGTAAAGAGAATTAAAGTTGTCTACTCCAGTGTCGCTTACCAATTAAAGAAAAGATGTG	13293	0	A_55_P2252896	B230104C14Rik	gb|Mus musculus adult male corpora quadrigemina cDNA, RIKEN full-length enriched library, clone:B230104C14 product:unclassifiable, full insert sequence. [AK020954]	0.280032395301319	6.47282823026599	2.56015846353297	0.0187385978427384	0.258573190905937	-3.25034994821173	0.547619047619048	-0.833333333333333	0.690476190476191	0.785714285714285	0.107142857142857
557	AK020961	234	72	1169	CCTTAAAAGGTGGTGGCATGAGCCAATTATACAGAAGCTAGAATGCAAGGATAAAATAGA	34099	0	A_55_P2401009	B230110C06Rik	gb|Mus musculus adult male corpora quadrigemina cDNA, RIKEN full-length enriched library, clone:B230110C06 product:unclassifiable, full insert sequence. [AK020961]	0.0820074589931643	5.31258206860194	0.617733142223207	0.543778438110651	0.856225823516599	-5.84491213885541	0.285714285714286	0.0476190476190476	0.0952380952380952	-0.142857142857143	0.0357142857142857
558	AK020962	47	21	689	GACATCGGTCCTCTGTGGAATGAATGTTTTTTAATTTCCTTAAAAACTGCTCATTTTCTC	7064	0	A_55_P2340613	B230110G15Rik	gb|Mus musculus adult male corpora quadrigemina cDNA, RIKEN full-length enriched library, clone:B230110G15 product:unclassifiable, full insert sequence. [AK020962]	0.239867929114865	5.96195287178385	0.925304149871428	0.365928224922227	0.757554673355314	-5.61723528149081	0.476190476190476	-0.261904761904762	0.476190476190476	0.357142857142857	0.142857142857143
559	AK020978	115	88	1083	AATTTCCCTTTGTCTTAGTTACTTTTCTCTTTCTCTCACCAAATGCCATGATAAAGATAG	17114	0	A_55_P2243883	B230117O15Rik	gb|Mus musculus adult male corpora quadrigemina cDNA, RIKEN full-length enriched library, clone:B230117O15 product:unclassifiable, full insert sequence. [AK020978]	0.196366427450528	8.94488524925471	1.65998773420167	0.112643162120347	0.505888996617277	-4.758371182824	0.5	-0.642857142857143	0.595238095238095	0.785714285714285	0.214285714285714
560	AK021017	302	102	796	CACTTGAGGTTGTCCTCCGGTCTCTAGAACATATATGCACATGTTAAAAAGATTTTATAT	43939	0	A_55_P2209258	B430105A11Rik	gb|Mus musculus 4 days neonate male adipose cDNA, RIKEN full-length enriched library, clone:B430105A11 product:unclassifiable, full insert sequence. [AK021017]	0.122153289499678	6.69235342391431	1.23710770583561	0.230492494169315	0.64955947913885	-5.30311225353877	0.238095238095238	-0.238095238095238	0.333333333333333	-0.0714285714285714	-0.321428571428571
561	AK021049	97	93	497	GGTTATGTTAAAAATTTCTGTCTGTTTCCAGCCCTATTTTACCATTTGGGAGGTTTTTGT	14481	0	A_55_P2294273	C030006F08Rik	gb|Mus musculus adult male corpus striatum cDNA, RIKEN full-length enriched library, clone:C030006F08 product:unclassifiable, full insert sequence. [AK021049]	0.217028629487449	5.04140503717624	1.1447088322568	0.26595416805982	0.682369128144916	-5.40447439265462	0.238095238095238	-0.404761904761905	0.214285714285714	0.107142857142857	0.464285714285714
562	AK021061	14	25	603	CTATACACAATGCAGGATTTTCACATGCCTCTTTCTGCTCATTTATGATACAAACTGTTA	1947	0	A_55_P2337416	C030010L15Rik	gb|Mus musculus adult male corpus striatum cDNA, RIKEN full-length enriched library, clone:C030010L15 product:unclassifiable, full insert sequence. [AK021061]	-0.184890618096936	6.49912750678559	-2.19862362011451	0.0399419511096303	0.343367348052258	-3.90247061279642	-0.714285714285714	0.285714285714286	-0.690476190476191	-0.678571428571428	-0.571428571428571
563	AK021067	172	113	1066	CTGTAAATTCAGCACTGTTGCTGTATAATTAAGACTCTGCATCTGAAGACAATAAAAACC	25229	0	A_55_P2345121	C030011L09Rik	gb|Mus musculus adult male corpus striatum cDNA, RIKEN full-length enriched library, clone:C030011L09 product:unclassifiable, full insert sequence. [AK021067]	0.0868395116145297	9.57877372618054	0.359314115052921	0.723156571486371	0.925568219960181	-5.96835303295108	0.119047619047619	-0.0714285714285714	0.214285714285714	0.392857142857143	-0.178571428571429
564	AK021077	199	54	600	CAGCTACACAGATGTCATACACTTTATATAGACTTCTCATCTTTCCAAGAAGTCTTGTAT	29149	0	A_55_P2194054	C030014A21Rik	gb|Mus musculus adult male corpus striatum cDNA, RIKEN full-length enriched library, clone:C030014A21 product:unclassifiable, full insert sequence. [AK021077]	-0.110378842980439	4.741999773774	-0.618278708819618	0.543426043922838	0.85609557839075	-5.84458464772642	-0.619047619047619	0.0238095238095238	-0.5	-0.392857142857143	-0.857142857142857
565	AK021082	149	4	537	AGATGTCCTACGTGTCCTAAATTCATCTTTTCATGGTAAATTATAACACCACAAGACTAG	21873	0	A_52_P1019498	C030014O09Rik	gb|Mus musculus adult male corpus striatum cDNA, RIKEN full-length enriched library, clone:C030014O09 product:unclassifiable, full insert sequence. [AK021082]	0.106851358585663	5.33085326754262	0.670228439863696	0.510440070314832	0.837528274669914	-5.81213332456219	0.142857142857143	-0.476190476190476	0.404761904761905	0.392857142857143	-0.357142857142857
566	AK021128	33	54	279	CTGGGCACGCCATCAGGGAAACCGCTGAGAACAACTGGATCTCATATACTTCAATAGCTT	5043	0	A_66_P140098	C030037F17Rik	gb|Mus musculus adult male corpus striatum cDNA, RIKEN full-length enriched library, clone:C030037F17 product:unclassifiable, full insert sequence. [AK021128]	0.301128627985053	4.19886083856266	0.896956936875762	0.380498881430793	0.76693389718283	-5.64174679310047	0.333333333333333	-0.571428571428572	0.0952380952380952	0	-0.178571428571429
567	AK021148	261	8	1166	ACACAGAGACTGGAGGAATCATAGACTTAATGGAGATAGCCAAAGGCAAAACAGAGAGAC	38000	0	A_55_P2032425	C030044M21Rik	gb|Mus musculus adult male corpus striatum cDNA, RIKEN full-length enriched library, clone:C030044M21 product:unclassifiable, full insert sequence. [AK021148]	-0.0733856105647357	7.78490183323669	-0.574283311848461	0.572231447813474	0.867860669576002	-5.87010027166043	-0.0714285714285714	0.166666666666667	0.285714285714286	0.5	0.214285714285714
568	AK021199	254	83	185	GATGCTAGAGACCTATCGGAATCTCTCAGCTATAGGCAACTACACCAGGAACAATGTGAA	36987	0	A_51_P211423	C330013J21Rik	gb|Mus musculus ES cells cDNA, RIKEN full-length enriched library, clone:C330013J21 product:Similar to kruppel-related zinc finger protein F80-L, full insert sequence. [AK021199]	0.303608635295927	6.13882033997636	1.66942998442275	0.110738273497232	0.502733986721173	-4.74480920927708	0.666666666666667	-0.738095238095238	0.833333333333333	0.785714285714285	0.428571428571428
569	AK021247	222	34	974	AACTCGGCCTTTTCTCTCTTGTAAGCTTCCATCTACCTATAATAAAGTTCAGTCTAAAAC	32318	0	A_55_P2275462	C430039J16Rik	gb|Mus musculus 7 days embryo whole body cDNA, RIKEN full-length enriched library, clone:C430039J16 product:unclassifiable, full insert sequence. [AK021247]	-0.222229884022214	4.54610003517506	-1.05816388231762	0.302696778615809	0.711795732694711	-5.49318997349356	0	0.476190476190476	-0.0952380952380952	-0.0714285714285714	0.464285714285714
570	AK021252	275	153	1057	GCGTGTTCAGGAATTAGAAGACCAGAAACACCTGAGACATACTCCCTATTTTTGTCATCC	40275	0	A_55_P2202043	C430045I18Rik	gb|Mus musculus 7 days embryo whole body cDNA, RIKEN full-length enriched library, clone:C430045I18 product:unclassifiable, full insert sequence. [AK021252]	0.0147143214993113	7.86394053828192	0.0829104849321353	0.934753651681974	0.987589066028682	-6.0287063758149	0.261904761904762	-0.119047619047619	0.166666666666667	0.25	-0.0357142857142857
571	AK021285	361	52	1256	ACAGGAACTGAGGCACATCGGTAGTGTGAAACTGGTGTACTAGTTAGTATAAATCTGTTT	52505	0	A_55_P2349198	D330022H12Rik	gb|Mus musculus 13 days embryo heart cDNA, RIKEN full-length enriched library, clone:D330022H12 product:unclassifiable, full insert sequence. [AK021285]	0.0430020809953167	9.75850331005094	0.475090605401323	0.639911452326597	0.89560200499949	-5.92092935358822	0.166666666666667	0	0.0476190476190476	-0.357142857142857	0.142857142857143
572	AK021326	196	46	471	CTGTTCTTCAAATTCCATGGCTATGTAGGATTCCCTAGAGGCTGAGATAATAAAAAATGA	28553	0	A_66_P126915	D730003K21Rik	gb|Mus musculus 10 days lactation, adult female mammary gland cDNA, RIKEN full-length enriched library, clone:D730003K21 product:unclassifiable, full insert sequence. [AK021326]	-0.233254551551333	4.36847641614093	-0.591621231760872	0.560786726374973	0.862854309280944	-5.86026141498484	-0.261904761904762	0	-0.30952380952381	-0.0357142857142857	0.464285714285714
573	AK021377	179	132	990	CTCAATATAGGTCTCTGTTTCTGTGGACTACATATTGACAAAGTGGATATAACGATTGTA	26399	0	A_55_P2302848	9430065F17Rik	gb|Mus musculus 0 day neonate eyeball cDNA, RIKEN full-length enriched library, clone:E130110G22 product:unclassifiable, full insert sequence. [AK021377]	0.0280582016248383	6.74731046182019	0.209574016944472	0.836137491193425	0.959982425881238	-6.01037264800936	0.238095238095238	-0.333333333333333	0.0476190476190476	0.285714285714286	0.464285714285714
574	AK021392	355	46	1180	CTTCCATGGCCATTGCCCTCAGTCAAACAGTTGCTGCTCAATGCCAAAGAAAGCATTTTT	51635	0	A_66_P114167	E130116L18Rik	gb|Mus musculus 0 day neonate eyeball cDNA, RIKEN full-length enriched library, clone:E130116L18 product:hypothetical Type I antifreeze protein containing protein, full insert sequence. [AK021392]	-0.0774618520213197	4.62029187318485	-0.514459195572109	0.612615275017361	0.884186029563625	-5.90187330566386	0.261904761904762	0.476190476190476	0.214285714285714	0	0.535714285714286
575	AK021396	13	63	578	AGAGTTTCAAGGGAAAGAGAAGATCCAACTGCCTCGTGCTTCTCTCCTTCTTAGCACATT	2020	0	A_51_P441745	E130119H09Rik	gb|Mus musculus 0 day neonate eyeball cDNA, RIKEN full-length enriched library, clone:E130119H09 product:unclassifiable, full insert sequence. [AK021396]	-0.773299508080522	7.21543005157001	-3.47010346965763	0.00243924276833547	0.120085080345511	-1.44088390201915	-0.714285714285714	0.690476190476191	-0.714285714285714	-0.571428571428571	-0.357142857142857
576	AK027969	93	42	385	CCATCTTGCTGGATCTCTATAAATTTGACCGCTCTGGCTAGCGCCTGGGTAGTCTCATGA	13806	0	A_55_P1975177	Acyp1	gb|Mus musculus 18-day embryo whole body cDNA, RIKEN full-length enriched library, clone:1110050B14 product:acylphosphatase 1, erythrocyte (common) type, full insert sequence. [AK027969]	0.0707503626273374	5.37595050778246	0.334779970284052	0.741305094597509	0.931862800596148	-5.97673780678571	0.714285714285714	-0.0952380952380952	0.5	0.25	0.321428571428571
577	AK028033	43	109	705	AAATTGGTGGTGATAGATCCTCCTCCACAAACCATTGCCTAACTAGCCTTAATTATTTGC	6634	0	A_66_P133272	1190028D05Rik	gb|Mus musculus 18-day embryo whole body cDNA, RIKEN full-length enriched library, clone:1190028D05 product:unclassifiable, full insert sequence. [AK028033]	-0.154813330946483	4.93819040714085	-0.857859771626775	0.401216267550764	0.779268753499134	-5.67440301582219	-0.142857142857143	0	-0.166666666666667	0.107142857142857	0.0714285714285714
578	AK028157	269	128	3259	ATCTAAATACTTTGGTGAGTTTTCTAGACCAATAGTTGTCAAGCCTTTTGATAATGAACT	39376	0	A_52_P651	Mrc2	gb|Mus musculus adult male tongue cDNA, RIKEN full-length enriched library, clone:2310063K22 product:mannose receptor, C type 2, full insert sequence. [AK028157]	0.110319611306092	4.9164515560049	0.623062840131723	0.540341114807193	0.853761136388291	-5.84170095873368	0.214285714285714	0.261904761904762	0.357142857142857	-0.0357142857142857	0.142857142857143
579	AK028406	300	65	2926	TACCAAAAACACCACAGGTGTACATAGACGCTTTCTGCCATACTGTGTTTTCAGATGCAG	43588	0	A_55_P2345853	3830612M24	gb|Mus musculus 18 days pregnant adult female placenta and extra embryonic tissue cDNA, RIKEN full-length enriched library, clone:3830612M24 product:unclassifiable, full insert sequence. [AK028406]	-0.0652437702247894	10.6002992329236	-0.683795925883698	0.502014281489625	0.833571202774757	-5.80324701626494	-0.261904761904762	0.404761904761905	-0.30952380952381	-0.535714285714286	-0.142857142857143
580	AK028457	352	111	2165	CCTCTCTTCCATCCTTGTTTGGAATTCCAGTATAATAAAGTAAAAGGAAGGTTTGAACCC	51181	0	A_55_P2297815	2010310C07Rik	gb|Mus musculus 0 day neonate skin cDNA, RIKEN full-length enriched library, clone:4631409P18 product:unclassifiable, full insert sequence. [AK028457]	0.285949156506578	4.75606397796002	1.85624912538998	0.0783348205934054	0.440875978162439	-4.46518562724568	0.452380952380952	-0.595238095238095	0.619047619047619	0.571428571428571	0.392857142857143
581	AK028613	127	5	3338	CCTTCACCTCACGCTGTGCCTCAGTTTTCGTTTACATAATTTTTTGAGATTATAATGTAA	18699	0	A_55_P2418041	4732416N19Rik	gb|Mus musculus 10 days neonate skin cDNA, RIKEN full-length enriched library, clone:4732416N19 product:unclassifiable, full insert sequence. [AK028613]	-0.12801757156314	7.01434002613927	-1.46280307746521	0.159185700306132	0.573551559220385	-5.02813444792412	-0.261904761904762	0.285714285714286	-0.428571428571429	-0.178571428571429	0.285714285714286
582	AK028644	277	28	3107	TGGGAGCCATTTCCTTCTAGCTATTAAAAGTTCACAGACTGAGCAGTGCTTAGATTTTAA	40339	0	A_55_P2210213	4732423E21Rik	gb|Mus musculus 10 days neonate skin cDNA, RIKEN full-length enriched library, clone:4732423E21 product:unclassifiable, full insert sequence. [AK028644]	-0.0290445850843088	11.0785242016074	-0.198534579187571	0.844647429317429	0.962358598160079	-6.01260027852245	-0.380952380952381	0.0238095238095238	-0.0952380952380952	0.214285714285714	0.178571428571429
583	AK028725	32	26	3606	CAGCCCTGGACTGGAACCACAATATCCACTCTTCTGTATTTTGGAATTCAGATATGGATC	4696	0	A_55_P2340443	BC042782	gb|Mus musculus 10 days neonate skin cDNA, RIKEN full-length enriched library, clone:4732446E07 product:unclassifiable, full insert sequence. [AK028725]	-0.242046878561005	4.24326378214236	-0.841100600477865	0.4103163944899	0.784280090588947	-5.68798954209748	-0.285714285714286	-0.0952380952380952	-0.428571428571429	-0.392857142857143	0
584	AK028863	122	82	3864	AAGCTATCTTCTGACCTCCATGTGTGCATGCTCACAAACCCCTATAGTTAAATACTAAGT	17973	0	A_55_P2191630	4931440J10Rik	gb|Mus musculus 10 days neonate skin cDNA, RIKEN full-length enriched library, clone:4732464K16 product:unclassifiable, full insert sequence. [AK028863]	-0.0310268939250937	6.72681768109782	-0.305661464971452	0.763046881541554	0.93870361415275	-5.98592876944266	0	0.214285714285714	-0.285714285714286	-0.464285714285714	0.285714285714286
585	AK028917	374	31	586	CCCAGTCCCACTTTTAAAATATCTATCTATCTATCTATCTATCTATCTATCTATCTATCT	54185	0	A_55_P2013391	Gm4402	gb|Mus musculus 10 days neonate skin cDNA, RIKEN full-length enriched library, clone:4732470F13 product:unclassifiable, full insert sequence. [AK028917]	-0.206361478513266	9.83574748450541	-1.24015102045737	0.229389059442594	0.648740610863908	-5.29965957744906	-0.0476190476190476	0.238095238095238	-0.380952380952381	-0.5	-0.428571428571428
586	AK028933	333	48	2652	TCATGTTTATGAATAATCTGTGCCAAGGTTTATGCTCCATGAAAAGGCTGTGTCATAGGA	48455	0	A_66_P133383	C030048H21Rik	gb|Mus musculus 10 days neonate skin cDNA, RIKEN full-length enriched library, clone:4732471N02 product:unclassifiable, full insert sequence. [AK028933]	-0.134672835142744	8.56467188126094	-0.325239507414678	0.748405188616309	0.933833286259741	-5.97984019786965	-0.119047619047619	0.0476190476190476	-0.19047619047619	-0.142857142857143	0.25
587	AK029093	311	24	1967	ATGCGGTCCTTTACTTTGCTACCAGAATTCTATGACTTCGATGACAAACCATCATCTTCC	45242	0	A_52_P206998	Hivep3	gb|Mus musculus 10 days neonate skin cDNA, RIKEN full-length enriched library, clone:4732490P15 product:hypothetical protein, full insert sequence. [AK029093]	0.206025820562903	6.25785298522417	2.21664498142535	0.0385022777376425	0.340693069214568	-3.87125048400454	0.5	-0.642857142857143	0.261904761904762	0.214285714285714	0.178571428571429
588	AK029153	196	103	2319	GGCTCTGGGAAGGTGAAAGTAAGAGGAACAGGAGTTTTATTTATGTTAAGTAACATAAAT	28653	0	A_55_P2190010	2010110K18Rik	gb|Mus musculus 10 days neonate skin cDNA, RIKEN full-length enriched library, clone:4732498B17 product:unclassifiable, full insert sequence. [AK029153]	-0.185172819141106	4.37673769826633	-0.804331157120332	0.430740246802043	0.794447776310078	-5.71692534433757	-0.5	0.142857142857143	-0.642857142857143	-0.464285714285714	-0.464285714285714
589	AK029220	116	90	1279	ATATTAATTGTTGTGAAGACATCTAAGATTGACCCTCTTGCTGGGTGTGGTGGTCCGTGC	17119	0	A_55_P1988388	Gm2347	gb|Mus musculus 0 day neonate head cDNA, RIKEN full-length enriched library, clone:4831429B21 product:unclassifiable, full insert sequence. [AK029220]	-0.325277845789072	8.43758102185438	-2.7194832035583	0.0132647978572991	0.22246171406512	-2.94792522944432	-0.476190476190476	0.690476190476191	-0.547619047619048	-0.285714285714286	0.321428571428571
590	AK029312	50	32	3942	AATGATTGGGATGTATTCCCAGTCGACACACCATACCATATGGGGATGTCCCTAATTTCC	7377	0	A_55_P2130501	AK029312	gb|Mus musculus 0 day neonate head cDNA, RIKEN full-length enriched library, clone:4832420D20 product:weakly similar to MUCIN-LIKE PROTEIN (FRAGMENT) [Trypanosoma cruzi], full insert sequence. [AK029312]	0.0961595480137047	7.39288761768741	0.570385697343601	0.574820626565612	0.868738570621999	-5.87227319449476	0.214285714285714	0.0952380952380952	0.404761904761905	0.142857142857143	0.107142857142857
591	AK029402	258	151	757	CATGGACTTTAACTCCTGTTGGGGATTCACTGTACACTTACTTTTGGTTTGTAAGAGATT	37681	0	A_66_P131169	AK029402	gb|Mus musculus 0 day neonate head cDNA, RIKEN full-length enriched library, clone:4833430L01 product:unclassifiable, full insert sequence. [AK029402]	-0.0727399825633324	7.36956846973748	-0.595434126818678	0.558285936798691	0.862272432023235	-5.85805986283481	-0.238095238095238	0.0714285714285714	-0.380952380952381	-0.0714285714285714	0.5
592	AK029472	136	145	922	AAATACTATTTTTTAAATGCTTTAGTACATTTTAGTGCTGGAGAGATGGCTCAGTGGTTC	20110	0	A_66_P128440	BB094273	gb|Mus musculus 0 day neonate head cDNA, RIKEN full-length enriched library, clone:4833442K13 product:unclassifiable, full insert sequence. [AK029472]	-0.323568383616392	10.2195803175198	-2.33075496613813	0.0304369190995407	0.308048702491967	-3.67024827112303	-0.714285714285714	0.952380952380953	-0.642857142857143	-0.535714285714286	-0.0357142857142857
593	AK029588	211	90	3383	GGAGAAAGGCTGAAAAATAAACATCACGCTCTGGCTTTAAATCTGATGTGTTTCATATTT	30963	0	A_55_P2382345	4933435E02Rik	gb|Mus musculus adult male testis cDNA, RIKEN full-length enriched library, clone:4930405J08 product:unclassifiable, full insert sequence. [AK029588]	-0.0762959142122801	6.88507222252442	-0.645506813732146	0.525995610323526	0.847236157111532	-5.82788829036271	-0.30952380952381	0.523809523809524	-0.166666666666667	-0.25	0
594	AK029678	321	98	2443	CAGAGGACTTTCCTTCTGTTGACTTGAAAACAGGTTAATTCTTTCTGGGGTAAATTAAAT	46807	0	A_55_P2064503	2810032G03Rik	gb|Mus musculus adult male testis cDNA, RIKEN full-length enriched library, clone:4930463A03 product:hypothetical protein, full insert sequence. [AK029678]	-0.000455798647587713	7.16784214991788	-0.00514818909631075	0.995943779321723	0.9984750916759	-6.03209906984386	-0.0476190476190476	-0.0714285714285714	-0.142857142857143	-0.0357142857142857	0.321428571428571
595	AK029733	95	24	2830	AATCCAGCTGTTTTGGTTACCAATCCTTTTTGGTCCACCTTTACTCTCTTGGCCAGTCTC	14057	0	A_55_P1998666	Gm8154	gb|Mus musculus adult male testis cDNA, RIKEN full-length enriched library, clone:4930517E14 product:unclassifiable, full insert sequence. [AK029733]	-0.221768872765884	4.69577461783189	-1.09652619229884	0.285982245071334	0.697081722361377	-5.45462104202199	-0.166666666666667	0.571428571428572	-0.404761904761905	-0.535714285714286	-0.357142857142857
596	AK029795	251	119	1071	TCCTTTCTGCAGGGGTCCGTGGTCCTTGGAGGGAGTAATAAAGATGTCTGACTGTTCTCC	36760	0	A_55_P2413727	4930565A17	gb|Mus musculus adult male testis cDNA, RIKEN full-length enriched library, clone:4930565A17 product:unclassifiable, full insert sequence. [AK029795]	-0.0434788293940471	7.40395730073947	-0.359142730411702	0.723282783863946	0.925568219960181	-5.96841363402122	-0.333333333333333	0.142857142857143	-0.142857142857143	-0.214285714285714	-0.178571428571429
597	AK029875	83	102	3084	AATTCAACAAGTGTGGTTTGAAGAAAATGGCCAAGGACCTTCCTCCAACAGAAAAGATAA	12461	0	A_51_P430903	Gm3643	gb|Mus musculus adult male testis cDNA, RIKEN full-length enriched library, clone:4931419M04 product:hypothetical protein, full insert sequence. [AK029875]	0.0905842196047821	8.05894430144304	1.15620963019458	0.261330913473003	0.677832454435306	-5.39222745638998	0.19047619047619	-0.619047619047619	0.30952380952381	0.214285714285714	-0.25
598	AK029922	25	153	3427	GATCCTTAGAGGCTTTGTTCCTTTCAGTAAGATGACAGTAAGAACTAGATGATTATTTGT	4019	0	A_55_P2270437	4930528J11Rik	gb|Mus musculus adult male testis cDNA, RIKEN full-length enriched library, clone:4931441A13 product:unclassifiable, full insert sequence. [AK029922]	0.011221445122823	6.61784643411882	0.1027921858214	0.919159952726316	0.981717459323296	-6.02687763015996	0.285714285714286	-0.214285714285714	0.0238095238095238	-0.0714285714285714	0
599	AK029930	302	139	3298	GGACCTGTCTCCATTCTCAATTTGAATTCACATTCTCAATAAATCATAAACCAGAAGAGC	44004	0	A_55_P2376706	A230057D06Rik	gb|Mus musculus adult male testis cDNA, RIKEN full-length enriched library, clone:4932408B14 product:unclassifiable, full insert sequence. [AK029930]	0.450112242108232	6.15816725298911	3.39270922544758	0.00291493200408042	0.127900149976829	-1.60069039869079	0.738095238095238	-0.642857142857143	0.880952380952381	0.892857142857143	0.357142857142857
600	AK029958	260	76	1397	AAATACTCCACCTAACATCGGGAACATCCAGGAAACAGAATATGGACTCAGCAGCTGTTC	37830	0	A_55_P1989456	Gm6639	gb|Mus musculus adult male testis cDNA, RIKEN full-length enriched library, clone:4932411C10 product:unclassifiable, full insert sequence. [AK029958]	0.0720264971195288	4.12099501662198	0.331132405530394	0.744016883306534	0.932726619282143	-5.9779343983634	0.238095238095238	0.119047619047619	0.380952380952381	-0.0357142857142857	-0.285714285714286
601	AK030033	2	104	1918	GTCATTGATTCTGCTCATATCCACTGAATACAACCTGCCTTCTATTTTAAAGAAAGCTTT	204	0	A_55_P2064180	Gm7167	gb|Mus musculus adult male testis cDNA, RIKEN full-length enriched library, clone:4932416G21 product:unclassifiable, full insert sequence. [AK030033]	0.0432592653373209	4.41750038399532	0.390156349615578	0.700578736637201	0.917818421248118	-5.95698354010688	0.476190476190476	0.119047619047619	0.452380952380952	0.214285714285714	0.0357142857142857
602	AK030052	23	14	2605	GTCTCAAAGCTTGGTCTGCTTTCACATAATATTTTCCCCTCCAATTAAACATCCATTTCT	3463	0	A_55_P2302000	4930455J16Rik	gb|Mus musculus adult male testis cDNA, RIKEN full-length enriched library, clone:4932418C03 product:unclassifiable, full insert sequence. [AK030052]	-0.50719983413096	4.27193944445126	-1.93998314005913	0.0667327852337373	0.41939143807476	-4.33323844530486	-0.476190476190476	0.857142857142857	-0.523809523809524	-0.5	0.178571428571429
603	AK030082	116	12	992	AATCTCACCAGATGCTACTGTACTTGAATGGTTAATAAACTGCACAGTGCTGTTAAAAAA	16972	0	A_55_P2011436	Gm11223	gb|Mus musculus adult male testis cDNA, RIKEN full-length enriched library, clone:4932436F18 product:leukemia-associated gene, full insert sequence. [AK030082]	0.0715598008437475	16.5306776982723	0.598110668983425	0.556533949377917	0.86130254070392	-5.85650630235899	0.32335909071658	-0.311382828097447	0.467074242146171	0.180187492539112	-0.450468731347779
604	AK030098	5	108	27	AATGTTTGGGATGGAAGAGCCATCAGTTTGAGATCTGATAGATGGACGTGTCGAAGGAGA	838	0	A_55_P1953663	Stk4	gb|Mus musculus adult male testis cDNA, RIKEN full-length enriched library, clone:4932441K08 product:serine/threonine kinase 4, full insert sequence. [AK030098]	0.00892467864583679	4.49874935671007	0.0407276723270393	0.967920130656615	0.993755299796503	-6.03129025772275	0.0476190476190476	-0.571428571428572	0.19047619047619	0.714285714285714	0.357142857142857
605	AK030136	128	119	2965	AAATACTACTGTTTTCCTTCTTTGAAATGATGAAATGCCTTGCTAATGAAGGATGATGGG	18890	0	A_66_P115452	Gm6687	gb|Mus musculus adult male testis cDNA, RIKEN full-length enriched library, clone:4932702H24 product:unclassifiable, full insert sequence. [AK030136]	0.139270247714462	5.04373654991204	0.815817473194161	0.424292738965572	0.790825845394451	-5.70801543211385	0.238095238095238	-0.642857142857143	0.523809523809524	0.75	-0.0714285714285714
606	AK030160	146	144	1972	TAGGTAGGAATTTGGGAAAGAGGGAAGACATGGGGTTGTAGAACAATTTAGTTTTGAAGT	21552	0	A_55_P2171086	Prcp	gb|Mus musculus adult male testis cDNA, RIKEN full-length enriched library, clone:4933406H15 product:unclassifiable, full insert sequence. [AK030160]	0.0382158732272195	9.13879949774535	0.29945996246207	0.767704168702883	0.940490063321062	-5.9877793576534	0.285714285714286	-0.547619047619048	0.30952380952381	0.464285714285714	0.178571428571429
607	AK030255	359	2	1108	ATTGAGCTCTGTGCCACCCACAATTCCCTGGTTTGACGCTCAAAGTACAAATCTTCCAAA	52130	0	A_55_P2129363	Gm3807	gb|Mus musculus adult male testis cDNA, RIKEN full-length enriched library, clone:4933433F08 product:unclassifiable, full insert sequence. [AK030255]	-0.270117963434401	6.21270478602574	-3.40674409213209	0.00282237989260315	0.126433557262713	-1.57176235841902	-0.690476190476191	0.714285714285714	-0.761904761904762	-0.5	0
608	AK030263	286	100	1002	CTCTCACTGGGGTAAGGCCAACCTACCAGAGATCTCACCATTAAAGAAAAGTCCTTCCCC	41628	0	A_55_P2061152	AK030263	gb|Mus musculus adult male testis cDNA, RIKEN full-length enriched library, clone:4933437H17 product:unclassifiable, full insert sequence. [AK030263]	0.102235668513077	4.94321609322104	0.625356204023229	0.538865647203681	0.853232642452126	-5.8403110462671	0.714285714285714	-0.333333333333333	0.785714285714286	0.714285714285714	0
609	AK030301	119	139	3689	CTCTTCATGATGGATTGATTGTACCACTTTGTAACCTTAAACTGGAATAAACACCTTTTC	17777	0	A_55_P2365113	LOC433198	gb|Mus musculus 11 days pregnant adult female ovary and uterus cDNA, RIKEN full-length enriched library, clone:5031413I17 product:unclassifiable, full insert sequence. [AK030301]	-0.607684740780593	3.95947473395474	-1.63005951531508	0.118865542309659	0.514136810769593	-4.80097925932229	-0.452380952380952	0.452380952380952	-0.428571428571429	-0.107142857142857	-0.142857142857143
610	AK030322	93	23	3193	GATGTTAAGAAGGCTCTGGACCATAGTATTTCTTCTTATCGTGAGTTGGCATTACATCCT	13772	0	A_55_P2471029	5031434C07Rik	gb|Mus musculus 11 days pregnant adult female ovary and uterus cDNA, RIKEN full-length enriched library, clone:5031434C07 product:similar to H88 [Human herpesvirus 6], full insert sequence. [AK030322]	-0.0335870861261798	5.78959744879169	-0.228479836395295	0.821612057280665	0.956603508760541	-6.00627913745958	0.0952380952380952	-0.166666666666667	0.30952380952381	0.571428571428571	0.535714285714286
611	AK030336	92	131	815	ACGTTCCATCCACAGAAGCTGGTATTTCTGGCATTATTCTCAGCAGGAATCTGATGTGAC	13671	0	A_51_P144364	Chn2	gb|Mus musculus 11 days pregnant adult female ovary and uterus cDNA, RIKEN full-length enriched library, clone:5033424B07 product:BETA-CHIMAERIN (BETA-CHIMERIN) homolog [Homo sapiens], full insert sequence. [AK030336]	-0.13910577395545	4.95000731740524	-0.884770135122846	0.386879489475039	0.770762192016923	-5.65206957297181	-0.142857142857143	0.166666666666667	-0.0952380952380952	0.357142857142857	0.642857142857143
612	AK030337	194	28	781	AGGACCTCATCCAAGGGTCTCCCGTTCTTGAGTTCTCCAGGGCAAGCAGTTCCAGCAATG	28234	0	A_55_P2031403	2210404O07Rik	gb|Mus musculus 11 days pregnant adult female ovary and uterus cDNA, RIKEN full-length enriched library, clone:5033427P15 product:weakly similar to HSPC323 (FRAGMENT) [Homo sapiens], full insert sequence. [AK030337]	0.0388360838835782	7.4834753284418	0.355793384403763	0.725750958051691	0.925805231309799	-5.96959222712825	0.19047619047619	-0.142857142857143	0.0714285714285714	-0.285714285714286	0.178571428571429
613	AK030470	344	101	1823	AGTGGGCTATAAGTATAAGACGGTGCGAAATTAGTGCCTACTATAGTAGAAATTAGGGAT	50005	0	A_52_P314157	3110054G05Rik	gb|Mus musculus adult male pituitary gland cDNA, RIKEN full-length enriched library, clone:5330416F14 product:unclassifiable, full insert sequence. [AK030470]	0.116153190897036	5.07525279405637	0.919287607649437	0.36898904217042	0.759284982561469	-5.62249600157505	0.167667676667856	-0.670670706671425	0.251501515001784	0.162168743285201	-0.30631873731649
614	AK030503	124	151	1717	CATTTTGTTACCAAAGTAGTATTGTCTAATTCACAGCATGATATATGCAATTAGCACCCG	18377	0	A_66_P140327	Negr1	gb|Mus musculus adult male pituitary gland cDNA, RIKEN full-length enriched library, clone:5330422G01 product:KILON PROTEIN PRECURSOR (KINDRED OF IGLON) homolog [Rattus norvegicus], full insert sequence. [AK030503]	0.0733325979621799	6.16887544799073	0.465738413538317	0.646475714267536	0.898589824000822	-5.92523874045494	-0.238095238095238	-0.19047619047619	-0.0238095238095238	0.107142857142857	0.178571428571429
615	AK030550	272	129	2394	ACGTAATGAAAATAGGTCCACTGTAAGTAGGTCAGGGGTAAGAATGTGAACCTAGCTCCG	39662	0	A_55_P2424647	4930478L05Rik	gb|Mus musculus adult male pituitary gland cDNA, RIKEN full-length enriched library, clone:5330430C19 product:unclassifiable, full insert sequence. [AK030550]	0.145317317396836	5.74455618321915	1.3308420501415	0.198336599484122	0.61895735658755	-5.19350948333588	0.404761904761905	-0.571428571428572	0.238095238095238	0.178571428571429	-0.142857142857143
616	AK030655	143	84	1884	GCATTAATGACAGGTGATGTGACATTTGAGCTATTTCTGTCTTGCTTTAGAAGTTTTTCA	21154	0	A_55_P2282969	LOC552880	gb|Mus musculus 6 days neonate head cDNA, RIKEN full-length enriched library, clone:5430403O20 product:unclassifiable, full insert sequence. [AK030655]	0.161701208935765	7.96726121637719	0.954721207639311	0.351209210763308	0.746679296533762	-5.59106407277426	0.357142857142857	-0.547619047619048	0.119047619047619	0.357142857142857	0.178571428571429
617	AK030741	277	120	3378	TTTACTTGTCCCCATCTTCAAATGCTAATTACTACTTCCAGTGTATTCATGGTACTCTAA	40505	0	A_66_P119017	Smarca1	gb|Mus musculus 8 days embryo whole body cDNA, RIKEN full-length enriched library, clone:5730494M04 product:SWI/SNF related, matrix associated, actin dependent regulator of chromatin, subfamily a, member 1, full insert sequence. [AK030741]	-0.0121459410894271	10.1187090376978	-0.104044614879993	0.918178694486975	0.98150112698431	-6.02674933304367	0.0952380952380952	0.142857142857143	0.333333333333333	0.107142857142857	-0.0714285714285714
618	AK030785	114	56	4005	AGAAAAATAACTAATAAAGAAAGGGCACACATCTCACTGTGCCCAAGTGCTTGTCTCCCC	16754	0	A_55_P2275999	C78197	gb|Mus musculus adult male thymus cDNA, RIKEN full-length enriched library, clone:5830401D14 product:unclassifiable, full insert sequence. [AK030785]	-0.222267712181131	4.55983557201808	-0.85963088090087	0.400262243534057	0.778721765864269	-5.6729527082012	-0.619047619047619	0.166666666666667	-0.666666666666667	-0.535714285714286	-0.142857142857143
619	AK030805	293	119	4070	CATTTTCAAGGTTTTAGAAGTGGAGGCTAAGGAAATAGCACAAGGTCAACACCCCAATTC	42812	0	A_55_P2255206	A730021G18Rik	gb|Mus musculus adult male thymus cDNA, RIKEN full-length enriched library, clone:5830408F24 product:unclassifiable, full insert sequence. [AK030805]	0.265608946697091	5.879191656466	2.34026963200764	0.0298402829207033	0.30515820270211	-3.65323859010275	0.80952380952381	-0.857142857142857	0.880952380952381	0.892857142857143	0.535714285714286
620	AK030809	134	71	3636	GAATGATATTGTGTTTCTCTAAGGTGAAAACTCAGGTATAAAATGAGAAAAGGGTGAGAC	19686	0	A_52_P150683	Grap2	gb|Mus musculus adult male thymus cDNA, RIKEN full-length enriched library, clone:5830410K04 product:monocytic adaptor, full insert sequence. [AK030809]	0.0473073228647523	4.55284943260346	0.288555286967589	0.775915358943152	0.94298484257742	-5.99094228144473	-0.30952380952381	-0.0238095238095238	-0.357142857142857	-0.392857142857143	0.107142857142857
621	AK031183	363	100	2455	ACTAATGTGTCGACTATAATCCCTTCTATTCAAATTGTACTGCAGGTCTTGGTCAGTGCT	52871	0	A_55_P2345984	3010001F23Rik	gb|Mus musculus 13 days embryo forelimb cDNA, RIKEN full-length enriched library, clone:5930424G10 product:unclassifiable, full insert sequence. [AK031183]	0.129001787244602	6.16756102509221	1.04273848211542	0.309611390599004	0.716824779581664	-5.50835531940431	0.261904761904762	-0.357142857142857	0.357142857142857	0.392857142857143	0.642857142857143
622	AK031230	11	6	2346	AGGCAAATATTTGACTAGTCCATTTAAATTCTCCATCATTACACTGCAGCACCGAGGAAG	1593	0	A_55_P2322555	5930433N17Rik	gb|Mus musculus 13 days embryo forelimb cDNA, RIKEN full-length enriched library, clone:5930433N17 product:unclassifiable, full insert sequence. [AK031230]	0.180298578946212	8.11364362004876	1.8092261377506	0.0855971111850707	0.455940480375126	-4.53753689555569	0.166666666666667	-0.547619047619048	0.5	0.607142857142857	0.214285714285714
623	AK031253	309	75	2625	ATAGTGGTTGAATGATGCTGAAATTGGAGATGCCTAGAATATGGATAGTATATTACAACC	45045	0	A_55_P2238079	A830054O07Rik	gb|Mus musculus 13 days embryo forelimb cDNA, RIKEN full-length enriched library, clone:5930437J24 product:unclassifiable, full insert sequence. [AK031253]	0.295985404709066	9.31401096257143	2.56401576715353	0.0185839636272543	0.257996081233067	-3.24312556069786	0.476190476190476	-0.5	0.595238095238095	0.821428571428571	0.571428571428571
624	AK031263	81	148	2204	GTGCAATTTTGAGTGACAGATATACAACAAGAAAGGTGTAGGATGCTATTGATGTCAATA	12254	0	A_55_P2269988	5930438M14	gb|Mus musculus 13 days embryo forelimb cDNA, RIKEN full-length enriched library, clone:5930438M14 product:unclassifiable, full insert sequence. [AK031263]	-0.226206561903175	4.35740964568417	-0.728395963235199	0.474882855288986	0.819848624789535	-5.77284481734832	0.238095238095238	0.380952380952381	0.285714285714286	0.0714285714285714	0.535714285714286
625	AK031269	280	47	1456	GGTACATTTGGCCAATGGATTGCTTTAAGTGATAAATTGGAACCACACTAAGTAATGTTA	40665	0	A_55_P1974432	Gm5067	gb|Mus musculus 13 days embryo male testis cDNA, RIKEN full-length enriched library, clone:6030400B02 product:regulator for ribosome resistance homolog (S. cerevisiae), full insert sequence. [AK031269]	0.0652764951896163	8.48413468986264	0.410134343417399	0.686103025911935	0.913517545294214	-5.94912772311479	0.357142857142857	-0.619047619047619	0.333333333333333	0.75	0.571428571428571
626	AK031276	270	53	1502	AGGAAAGACTTTTTAGGGGTTGAGTGAAGATGGCCCCTTTGCTGCCTCTGATTTATTCCA	39244	0	A_55_P2144771	Pcdh11x	gb|Mus musculus 13 days embryo male testis cDNA, RIKEN full-length enriched library, clone:6030401B13 product:unclassifiable, full insert sequence. [AK031276]	-0.295505386968346	8.43422693887046	-3.55471523298423	0.00200637137221397	0.112983588235454	-1.26544898346607	-0.523809523809524	0.80952380952381	-0.619047619047619	-0.464285714285714	0.142857142857143
627	AK031397	185	141	2039	GCCGAGTGGACAGGGGTGGTTTCCACTCAGGAAGCATCGTTCTCTGCTCTTCTGATTTAA	27294	0	A_55_P2083059	Hps1	gb|Mus musculus 13 days embryo male testis cDNA, RIKEN full-length enriched library, clone:6030422N11 product:pale ear, full insert sequence. [AK031397]	-0.117689033968451	5.9282315780318	-0.944727259168683	0.356163840886799	0.751197462313171	-5.60003882259218	0.142857142857143	0.428571428571429	-0.0476190476190476	-0.214285714285714	0.285714285714286
628	AK031407	129	37	562	TAAGTCAGGGAAGGAACCATAGAGGGATGAATGATGCTTTCTGCCTGTTCTCTGTGACTT	19034	0	A_55_P2069582	1700028E10Rik	gb|Mus musculus 13 days embryo male testis cDNA, RIKEN full-length enriched library, clone:6030424H16 product:unclassifiable, full insert sequence. [AK031407]	-0.522802581456446	5.13733537443987	-3.91071986189377	0.000877898238350389	0.0793110098818747	-0.52166828165588	-0.476190476190476	0.595238095238095	-0.404761904761905	-0.214285714285714	-0.25
629	AK031519	156	15	610	GGAGCAGATAAATAGCTCGAGGAAAGTCCCTTATAGTTGTGATGTCACCTGCAGATACTT	22752	0	A_55_P1996290	5730422E09Rik	gb|Mus musculus 13 days embryo male testis cDNA, RIKEN full-length enriched library, clone:6030447B10 product:unclassifiable, full insert sequence. [AK031519]	0.153808514393648	5.21652224679182	1.01010180034889	0.324609497068176	0.728978194596236	-5.53978679437399	0.5	-0.452380952380952	0.642857142857143	0.428571428571428	-0.321428571428571
630	AK031634	292	112	2740	GTTGACACTTGCAGAAGTTACAGGGCGCTGCTATTTTATACATGGCTGCGTTTAGAAATT	42513	0	A_52_P236528	4930431P19Rik	gb|Mus musculus 13 days embryo male testis cDNA, RIKEN full-length enriched library, clone:6030464A17 product:similar to GENERAL TRANSCRIPTION FACTOR [Homo sapiens], full insert sequence. [AK031634]	-0.0450099695046156	8.9678967249207	-0.570861563981897	0.574504189470101	0.868636091527169	-5.87200866438053	-0.166666666666667	0.380952380952381	0.0476190476190476	-0.0714285714285714	-0.0357142857142857
631	AK031654	65	142	1786	TTTTTAACTTAGTGCCTTACAGTGTTAAGTAAAGCTACCGGCAGATCTGCCCGGCCTTTT	9914	0	A_55_P2078247	Ppp1r10	gb|Mus musculus 13 days embryo male testis cDNA, RIKEN full-length enriched library, clone:6030473A16 product:unclassifiable, full insert sequence. [AK031654]	0.218954171355914	4.66206439242585	1.29895617247725	0.208855388914365	0.629030596217047	-5.23154366897602	0.5	0	0.142857142857143	-0.0357142857142857	0.357142857142857
632	AK031662	209	72	988	CTGGTGGCAGGTACTTTTATTTGTGTATCCATCTCCCTGGTGCCAGATATTTTTTGAATG	30639	0	A_55_P2145775	AK031662	gb|Mus musculus 13 days embryo male testis cDNA, RIKEN full-length enriched library, clone:6030474N09 product:unclassifiable, full insert sequence. [AK031662]	-0.221736974805304	6.98368660325748	-1.6266481870365	0.119592884724567	0.514939838661242	-4.80579911985589	-0.404761904761905	0.476190476190476	-0.142857142857143	-0.142857142857143	-0.142857142857143
633	AK031795	18	41	1378	GTGTCAGAGCACTAGCAAACATGTAACCATTTTAGTGCCTGAAAAATTTTTAGAGATAGT	2592	0	A_55_P2312654	BB070754	gb|Mus musculus 11 days embryo head cDNA, RIKEN full-length enriched library, clone:6230428O10 product:unclassifiable, full insert sequence. [AK031795]	0.210053879543177	6.83027820099444	1.86985874634306	0.0763361980057704	0.437411012299902	-4.44400760781901	0.428571428571429	-0.523809523809524	0.571428571428572	0.678571428571428	0.428571428571428
634	AK031827	84	89	3176	CCTTAAAAATCCATCCCTACAGAGACACCTGCTGTCTTATTCCTAACCAGAGGAAGTCTA	12437	0	A_66_P113137	Gm3907	gb|Mus musculus adult male medulla oblongata cDNA, RIKEN full-length enriched library, clone:6330410G14 product:unclassifiable, full insert sequence. [AK031827]	-0.0713464132450277	5.89864009570017	-0.621286621054522	0.541485364034841	0.854568592161758	-5.84277408442076	-0.214285714285714	0.285714285714286	-0.0714285714285714	0.214285714285714	0.464285714285714
635	AK031919	200	62	3277	AATACAATTATTATTTCCTTTTGTTTCCCCATGGAGTCCAGGCATGATGGCATGGTGGAA	29166	0	A_55_P2371105	Sox2ot	gb|Mus musculus adult male medulla oblongata cDNA, RIKEN full-length enriched library, clone:6330444I21 product:hypothetical protein, full insert sequence. [AK031919]	0.029894126030154	9.47441268889567	0.176043175900902	0.862044760556836	0.966982108678071	-6.01676732417866	-0.119047619047619	-0.119047619047619	0	0.464285714285714	0.285714285714286
636	AK031940	349	150	942	GGGATTCTCCAAGGAGAAATCAGATTGTTTTTGACAACAGGGCCTATGATTCATTACACA	50956	0	A_55_P2182324	AK031940	gb|Mus musculus adult male medulla oblongata cDNA, RIKEN full-length enriched library, clone:6330504A06 product:unclassifiable, full insert sequence. [AK031940]	-0.0486596220691604	7.18907857653766	-0.52024983011851	0.608647450838401	0.882790033825177	-5.89894594623311	-0.238095238095238	0.30952380952381	0.0714285714285714	0.142857142857143	0.214285714285714
637	AK031951	203	140	2436	ATACTGGCCACCAGCAATTTGTGTTTCAAGCACTGATGATAAAATGGCTTCTTTCCTTTG	29879	0	A_55_P2033490	Ece2	gb|Mus musculus adult male medulla oblongata cDNA, RIKEN full-length enriched library, clone:6330509A19 product:ENDOTHELIN CONVERTING ENZYME-2 homolog [Mus musculus], full insert sequence. [AK031951]	0.209189595113589	9.00579614673262	1.41284888944633	0.173198661776706	0.591610598114937	-5.09222254248283	0.738095238095238	-0.666666666666667	0.714285714285714	0.428571428571428	-0.214285714285714
638	AK031957	349	61	2049	GTAAAGCTAGCCTTGTGTTTCCTGTCCTTTACTGATACTTAACATGTTTTTCTCTAAGCT	50800	0	A_55_P2196027	6330509M05Rik	gb|Mus musculus adult male medulla oblongata cDNA, RIKEN full-length enriched library, clone:6330509M05 product:unclassifiable, full insert sequence. [AK031957]	0.190275471524988	11.9538992155455	2.62197781337988	0.0164003980799143	0.245483081214148	-3.13396828217331	0.761904761904762	-0.619047619047619	0.80952380952381	0.928571428571428	0.428571428571428
639	AK032244	8	57	2266	CGCACGCACAATTAAAAATAAATCTTGGCAAAGATCACATGAAATTGGGAGAGAATAGTA	1055	0	A_55_P2294059	2900035I09Rik	gb|Mus musculus adult male olfactory brain cDNA, RIKEN full-length enriched library, clone:6430510H04 product:unclassifiable, full insert sequence. [AK032244]	0.087969471696093	7.03279943138161	0.795359974358202	0.43581831302868	0.797767823306828	-5.72380225470319	0.0476190476190476	-0.119047619047619	0.0238095238095238	0.0714285714285714	-0.321428571428571
640	AK032296	287	143	4476	ACCCTACCAGACAGCAAAACAAAGGAATAAAAATCTGGTGGGGAATGTTGGGTCTGAAAA	41988	0	A_55_P2221647	AI605517	gb|Mus musculus adult male olfactory brain cDNA, RIKEN full-length enriched library, clone:6430517C21 product:unclassifiable, full insert sequence. [AK032296]	-0.115512937226764	9.15625312647905	-0.831751995593253	0.415449599235989	0.786299163204613	-5.69546039979062	-0.285714285714286	0.19047619047619	-0.119047619047619	0.178571428571429	0.107142857142857
641	AK032319	292	97	2499	TTTGGTATCATTCTACCGAAGACTTTGAGCCACAAAATAAACAGTCACGCTTATCTTTGC	42488	0	A_55_P2205226	6430519N07Rik	gb|Mus musculus adult male olfactory brain cDNA, RIKEN full-length enriched library, clone:6430519N07 product:unclassifiable, full insert sequence. [AK032319]	0.143370795705129	12.1498228856299	0.84591222056764	0.407690280425464	0.782717479508205	-5.68411420122365	0.214285714285714	-0.0714285714285714	0.380952380952381	0.678571428571428	0.607142857142857
642	AK032322	351	25	3669	CAAAATTGCTCTCCGGATTTCGGAGGCCTGTACAACATTTTCTGTTGCATAGTAACTTGA	51023	0	A_55_P2013178	Atp2b3	gb|Mus musculus adult male olfactory brain cDNA, RIKEN full-length enriched library, clone:6430519O13 product:PLASMA MEMBRANE CALCIUM-TRANSPORTING ATPASE 3 (EC 3.6.3.8) (PMCA3) (PLASMA MEMBRANE CALCIUM PUMP ISOFORM 3) (PLASMA MEMBRANE CALCIUM ATPASE ISOFO	-0.0202370348578977	9.04267498305411	-0.152750005750694	0.880138461078165	0.972403666389676	-6.0205570417676	0	0.30952380952381	-0.30952380952381	-0.285714285714286	0.321428571428571
643	AK032368	265	154	541	CAACTGAATGAACACAATCTAAGCAAAGACCTCCTGGTGCCTATAGAATCCTACTGGCTT	38824	0	A_55_P2066219	Gm3455	gb|Mus musculus adult male olfactory brain cDNA, RIKEN full-length enriched library, clone:6430528A12 product:unclassifiable, full insert sequence. [AK032368]	0.0300896666047663	5.48611751660551	0.221860832292471	0.826690271104504	0.957458891583183	-6.00775228266338	0.261904761904762	0.142857142857143	0.0238095238095238	-0.428571428571428	-0.464285714285714
644	AK032506	330	132	522	ATAATCAAGAATGAATAATCCTAGGTCGGACTTTGCCTTCCACTGGGCAGAGCACCTTCT	48026	0	A_55_P2101266	6430573P05Rik	gb|Mus musculus adult male olfactory brain cDNA, RIKEN full-length enriched library, clone:6430573P05 product:unclassifiable, full insert sequence. [AK032506]	0.117437559516255	5.20887239108747	0.984559313796027	0.336697664630393	0.737313634281653	-5.56376055399944	0.19047619047619	-0.119047619047619	0.142857142857143	-0.0714285714285714	0.0357142857142857
645	AK032515	25	130	3677	TTGCCCTAGGAGAAGCCTCACGTGAAGTAGGAAGTACTAATGGAAGGGTGGAGACATGTC	3978	0	A_52_P319726	Cdc14a	gb|Mus musculus adult male olfactory brain cDNA, RIKEN full-length enriched library, clone:6430578A21 product:unclassifiable, full insert sequence. [AK032515]	0.171382790404654	6.01908042446947	1.12149176379814	0.275471473929007	0.687857068639242	-5.42887300369668	0.285714285714286	-0.380952380952381	0.19047619047619	0.142857142857143	0.107142857142857
646	AK032533	276	10	3092	CCCTCCCTCTTCTCAACCAGCTGTTTTGTTGTTGAATAAAAGCAACCATATTTTAAAAGC	40017	0	A_55_P2393483	6430584L05	gb|Mus musculus adult male olfactory brain cDNA, RIKEN full-length enriched library, clone:6430584L05 product:unclassifiable, full insert sequence. [AK032533]	0.143164322557446	9.60178837848896	0.802291997182714	0.431891239840079	0.794826276855918	-5.71849479820084	0.30952380952381	-0.357142857142857	0.0952380952380952	-0.178571428571429	0.0714285714285714
647	AK032546	266	89	1258	TTTGTGAAAGAAAAGCTTTGGATCTTTGCTTCTCAGCTGAGTCCCGACAGCCTCAAGGAT	38707	0	A_55_P2017739	6430590A10Rik	gb|Mus musculus adult male olfactory brain cDNA, RIKEN full-length enriched library, clone:6430590A10 product:unclassifiable, full insert sequence. [AK032546]	-0.180971553381778	4.82683509383551	-0.832734284966089	0.414908321994713	0.785980013819105	-5.6946790556419	0.0476190476190476	0.5	-0.119047619047619	-0.321428571428571	0.321428571428571
648	AK032580	325	5	2059	TATGGCCGCCTAGCCACTCTATTCCCTAGACAGGATCATGGAAAACAAGTAAATCTTGTG	47222	0	A_55_P2193760	6430601O08Rik	gb|Mus musculus adult male olfactory brain cDNA, RIKEN full-length enriched library, clone:6430601O08 product:similar to Pol protein (Fragment) [Mus musculus], full insert sequence. [AK032580]	-0.0551283873717843	6.37438257630776	-0.639604862500859	0.52974755239826	0.848355697466371	-5.8315658777269	0.0476190476190476	0.0714285714285714	0.142857142857143	0	0.285714285714286
649	AK032596	374	48	3143	AGACCACCTCTCGCTTTGTCTTATCCCTCCCAGCACCTGCTGACAAAGATGTTTCCTGAG	54215	0	A_51_P150014	Rrp7a	gb|Mus musculus adult male olfactory brain cDNA, RIKEN full-length enriched library, clone:6430628D06 product:hypothetical RNA-binding domain, RBD structure containing protein, full insert sequence. [AK032596]	-0.261830843634932	7.10693482063064	-2.73431148294252	0.0128410077852674	0.220779539659622	-2.91938099462418	-0.261904761904762	0.738095238095238	-0.30952380952381	-0.178571428571429	0.142857142857143
650	AK032614	54	75	2537	GACAGATTCCATATTCCGAATCTCATTATCCCAAATGTGTTCATTAAACAACTTCACAAC	8039	0	A_55_P2381821	6430706H07Rik	gb|Mus musculus adult male olfactory brain cDNA, RIKEN full-length enriched library, clone:6430706H07 product:unclassifiable, full insert sequence. [AK032614]	0.184731802521865	8.55823728879969	1.5602865538639	0.134504386995351	0.537916829628773	-4.89803867235451	0.357142857142857	-0.5	0.452380952380952	0.571428571428571	0.0357142857142857
651	AK032716	76	24	2364	CCACTCTAAGCTAATAGTGTGTATGAACTGATTTGAAGGGTGAAAGGACTCAGTGTGGAT	11165	0	A_52_P255224	Gm5784	gb|Mus musculus 12 days embryo male wolffian duct includes surrounding region cDNA, RIKEN full-length enriched library, clone:6720413P18 product:hypothetical Alanine-rich region containing protein, full insert sequence. [AK032716]	0.00554043907373902	8.45818488090115	0.0488315468974088	0.961541856081986	0.993303925979519	-6.03093064129384	-0.5	0	-0.142857142857143	0.0357142857142857	-0.357142857142857
652	AK032738	305	78	2865	AGCATGTTTTCCCACACAGAAAGCCTGGTAGTTGAGTTGTATATATTTAGTGTTAGGAGC	44471	0	A_55_P2244677	6720422M22Rik	gb|Mus musculus 12 days embryo male wolffian duct includes surrounding region cDNA, RIKEN full-length enriched library, clone:6720422M22 product:unclassifiable, full insert sequence. [AK032738]	0.0804118828305533	10.0689837473796	0.674940426210804	0.507504793302977	0.835789957127863	-5.80906633356173	0.214285714285714	-0.5	0.404761904761905	0.75	0.0357142857142857
653	AK032756	308	160	3623	ATAGTCTGTTGAGTTCAAAGCCGGACTGATCTACATTCAGAGTTCTTGGACAACCAGGGA	44906	0	A_55_P2122633	Airn	gb|Mus musculus 12 days embryo male wolffian duct includes surrounding region cDNA, RIKEN full-length enriched library, clone:6720429I20 product:Mus musculus Air, mRNA sequence, full insert sequence. [AK032756]	0.186921729175822	7.81448930097463	0.768363369814035	0.451322314757778	0.807009408393097	-5.7440609705349	0.214285714285714	-0.333333333333333	0.476190476190476	0.357142857142857	0.107142857142857
654	AK032775	55	157	2564	CTGAATTCTGTGATGCACACCTATCTTGTCCTTTGAATTTATGTAACATTTATTTTTGAT	8486	0	A_66_P140699	Gm6403	gb|Mus musculus 12 days embryo male wolffian duct includes surrounding region cDNA, RIKEN full-length enriched library, clone:6720435J04 product:plexin 2, full insert sequence. [AK032775]	-0.100753455150423	6.13380219675693	-0.799542358812744	0.43344629425173	0.796379642359457	-5.72060518761899	-0.166666666666667	0.5	-0.0952380952380952	0.107142857142857	-0.0714285714285714
655	AK032850	258	24	1500	TGACTAGCCTATTTCCATACATAATATTAGTATCCCGATTCCTTTCTAAACTTCTCTGGC	37463	0	A_55_P2286650	6720462K09Rik	gb|Mus musculus 12 days embryo male wolffian duct includes surrounding region cDNA, RIKEN full-length enriched library, clone:6720462K09 product:unclassifiable, full insert sequence. [AK032850]	-0.0894811818732908	10.7916216336399	-1.21079586797633	0.240202450455128	0.657754551420737	-5.33266238375218	-0.571428571428572	0.166666666666667	-0.357142857142857	0.142857142857143	0.392857142857143
656	AK032893	367	88	1543	CTGAAAAGACCAAGTGCAACAAGTAGAAAATTACAGACTTTCATTTCCTGGGAAATCATA	53423	0	A_55_P2056557	AK032893	gb|Mus musculus 12 days embryo male wolffian duct includes surrounding region cDNA, RIKEN full-length enriched library, clone:6720468P07 product:glycine receptor, beta subunit, full insert sequence. [AK032893]	0.0598231296967775	5.7336649644174	0.46248973830636	0.648762935913431	0.899402064100366	-5.92671610480563	-0.119047619047619	-0.285714285714286	-0.142857142857143	-0.25	0.0357142857142857
657	AK032901	45	55	1768	CTCCGTGTTCAACTGTGAAAACTGTGTTCTTGGGAACTATCTCTCCGGCTCCAACAAAAA	6830	0	A_51_P234728	Lpar6	gb|Mus musculus 12 days embryo male wolffian duct includes surrounding region cDNA, RIKEN full-length enriched library, clone:6720469P13 product:P2Y PURINOCEPTOR 5, full insert sequence. [AK032901]	0.111808704530386	10.4104691304953	1.43400754905435	0.167146328704151	0.585861224703228	-5.06529476896074	0.595238095238095	-0.785714285714286	0.595238095238095	0.714285714285714	0.25
658	AK032932	111	10	2708	GTTGTGGGTAAGTGAAAGACTACTATTTTTCTCAAACTTGCTAGGGACATATTTCATGAA	16373	0	A_55_P2211793	6720474J12Rik	gb|Mus musculus 12 days embryo male wolffian duct includes surrounding region cDNA, RIKEN full-length enriched library, clone:6720474J12 product:unclassifiable, full insert sequence. [AK032932]	0.253392437420882	8.37494412494894	2.98442907814867	0.0073733205487408	0.17952108404782	-2.42904611807914	0.428571428571429	-0.80952380952381	0.642857142857143	0.75	0.392857142857143
659	AK032954	253	39	2164	CTTGTTCAAGTTCAAACAACACTCCATGCCGAGGTACAGAATAAAGAAAAGGAGCAAAGT	36911	0	A_55_P1989708	Gm3052	gb|Mus musculus 12 days embryo male wolffian duct includes surrounding region cDNA, RIKEN full-length enriched library, clone:6720480N08 product:weakly similar to REVERSE TRANSCRIPTASE (FRAGMENT) [Sheep pulmonary adenomatosis virus], full insert sequence.	-0.0264426619828986	4.32953721163782	-0.144511958969016	0.886554338274524	0.97312480199737	-6.02176913434296	-0.0476190476190476	-0.0952380952380952	-0.333333333333333	-0.142857142857143	-0.107142857142857
660	AK032962	218	44	2966	TATGTCAAGACCAGCATTCTACACAGAGCCTTGCTCCAAAAAGGATATTCCCAGCACTTG	31755	0	A_55_P2233373	D930023I05Rik	gb|Mus musculus 12 days embryo male wolffian duct includes surrounding region cDNA, RIKEN full-length enriched library, clone:6720482C12 product:unclassifiable, full insert sequence. [AK032962]	0.123164706624067	8.9363110904692	1.67657403765233	0.109315285393708	0.499993208760995	-4.73451044649976	0.333333333333333	-0.476190476190476	0.523809523809524	0.285714285714286	-0.178571428571429
661	AK032964	281	132	2277	CTGTATGTTCCAGTAAATACTCATATGCATATGGTCAGCACTAAGGATTATGAGCTAAAA	41104	0	A_55_P2384701	6720482D04	gb|Mus musculus 12 days embryo male wolffian duct includes surrounding region cDNA, RIKEN full-length enriched library, clone:6720482D04 product:unclassifiable, full insert sequence. [AK032964]	5.24289474110873e-05	9.47318396465482	0.000380126474556049	0.999700499738278	0.999788822165429	-6.0321121320863	-0.119047619047619	0.0476190476190476	0.119047619047619	0.464285714285714	0.321428571428571
662	AK033061	44	107	473	CTTCCAAATTGGGTATGTTTCCTATACCTACACATTCCTATACATTCGAGTTACTCTTTA	6631	0	A_51_P231557	7530428D23Rik	gb|Mus musculus adult male eyeball cDNA, RIKEN full-length enriched library, clone:7530428D23 product:weakly similar to EPHRIN TYPE-A RECEPTOR 5 PRECURSOR (EC 2.7.1.112) (TYROSINE-PROTEIN KINASE RECEPTOR EHK-1) (EPH HOMOLOGY KINASE-1) (BRAIN-SPECIFIC KINA	0.0963127473128154	6.41297332597162	0.477951376659409	0.637909505472904	0.894909018469182	-5.91959443537447	0.142857142857143	-0.166666666666667	-0.166666666666667	0.0357142857142857	0.285714285714286
663	AK033078	75	110	1252	TTTCAGGTTTTGTAACAGTTCAGTAGTTAAAAGCACTTGTGGGCTGGAGAGACACCTCGG	11323	0	A_55_P2200029	Dleu2	gb|Mus musculus adult male cortex cDNA, RIKEN full-length enriched library, clone:7730401J12 product:inferred: deleted in lymphocytic leukemia, 2, full insert sequence. [AK033078]	0.255043485104284	6.99065852482499	1.76901945574472	0.0922644929013847	0.470922411744265	-4.59836965331766	0.5	-0.619047619047619	0.714285714285714	0.964285714285714	0.464285714285714
664	AK033123	332	68	2293	ATTTGGGGAATCCTGCTAATTGATGAATAAATAATAGCCTCCCAAGAGTGGGGTGACCTC	48200	0	A_55_P2384671	AK033123	gb|Mus musculus 15 days embryo male testis cDNA, RIKEN full-length enriched library, clone:8030441M13 product:hypothetical protein, full insert sequence. [AK033123]	-0.270485106578083	6.13233476371449	-2.00232779076739	0.0591104032992645	0.400468517820546	-4.23250873428393	-0.166666666666667	0.666666666666667	-0.142857142857143	0.0357142857142857	0.25
665	AK033136	333	24	2285	AGACTACACAGTGAGTTACAGGGCACTTGGTATATAGTGTTAGGCTCTATCTCTCTTTCT	48418	0	A_55_P2245442	9530048J24Rik	gb|Mus musculus 15 days embryo male testis cDNA, RIKEN full-length enriched library, clone:8030444H24 product:unclassifiable, full insert sequence. [AK033136]	0.0185938394262184	7.50579942137692	0.135505506608299	0.893577818462642	0.974977378339149	-6.02301757671116	0.119047619047619	0.0476190476190476	-0.0476190476190476	-0.107142857142857	0.535714285714286
666	AK033214	128	3	1911	TTCACTTCAGGTTAGCCTGGCAGAAAACTAGTTTCTTAAAATAATAACAATTCTTCTTTC	18696	0	A_55_P2116332	Gfm1	gb|Mus musculus 15 days embryo male testis cDNA, RIKEN full-length enriched library, clone:8030465C11 product:G elongation factor, full insert sequence. [AK033214]	-0.126673207107335	4.92024416018116	-0.692537769727739	0.496627597448228	0.830920710014999	-5.79743163289106	-0.476190476190476	-0.238095238095238	-0.333333333333333	0.0714285714285714	-0.285714285714286
667	AK033279	6	9	2266	GTTGGGGTGGAAATGTTATTGCTCTTTGTTTTCTTTATGCCCTTCTTACGTATTGTTTAT	647	0	A_55_P2251082	Qk	gb|Mus musculus 15 days embryo male testis cDNA, RIKEN full-length enriched library, clone:8030484F22 product:RIKEN cDNA 1110003F05 gene, full insert sequence. [AK033279]	0.0898899068244372	8.40148485441693	0.693415414339999	0.496088635427571	0.830429363329704	-5.79684391487051	0.166666666666667	-0.523809523809524	0.19047619047619	0.571428571428571	0.107142857142857
668	AK033346	354	122	3825	CATGCAAACATACCTTGCTGAAGCAGCTAATATATTATGAGTAGATGTTTGCTTGTAGAT	51481	0	A_55_P2346619	8030498J20Rik	gb|Mus musculus 15 days embryo male testis cDNA, RIKEN full-length enriched library, clone:8030498J20 product:retinol dehydrogenase 1 (11-cis), full insert sequence. [AK033346]	0.380744360937794	5.43852563348278	2.76935690357069	0.0118900626215534	0.215400182344874	-2.85166766397647	0.452380952380952	-0.690476190476191	0.690476190476191	0.75	0.357142857142857
669	AK033564	113	122	3159	GGAGTTCATCAGCAAACTGCAGGGACTGCTTGCTTATGTCTATTAAAAACACTTTGAGGC	16870	0	A_55_P2362635	Slc9a3	gb|Mus musculus adult male colon cDNA, RIKEN full-length enriched library, clone:9030624O13 product:SODIUM/HYDROGEN EXCHANGER 3 (NA(+)/H(+) EXCHANGER 3) (NHE-3) homolog [Rattus norvegicus], full insert sequence. [AK033564]	-0.0475981505063592	5.76530811149633	-0.282327452322241	0.78061710557546	0.945025790506142	-5.99269651003633	-0.19047619047619	0.357142857142857	-0.166666666666667	-0.214285714285714	0.392857142857143
670	AK033636	229	107	467	GGAGAAGAAAATCAAATGTGTATGAATAATTGAGCTGGGACCTTGAATAAACTTAACCCA	33583	0	A_55_P2175180	Gm2379	gb|Mus musculus adult male cecum cDNA, RIKEN full-length enriched library, clone:9130206D17 product:unclassifiable, full insert sequence. [AK033636]	0.118423178645155	4.92277629030402	0.585635492766331	0.564724384703074	0.864478730462024	-5.8636900696725	0.380952380952381	-0.261904761904762	0.476190476190476	0.142857142857143	-0.214285714285714
671	AK033674	85	4	1109	GGCACCCCTATGTTAAATTCTGTTCCAACAACCTAATGCTTCATTATTGGAAGGGTGTCA	12573	0	A_55_P2039617	Far1	gb|Mus musculus adult male cecum cDNA, RIKEN full-length enriched library, clone:9130217P20 product:similar to MALE STERILITY PROTEIN 2-LIKE PROTEIN [Torpedo marmorata], full insert sequence. [AK033674]	0.199597271080887	7.38562454283991	1.76561697102715	0.0928488148357872	0.472202854423372	-4.60347324535063	0.30952380952381	-0.380952380952381	0.547619047619048	0.75	-0.0357142857142857
672	AK033690	135	13	1805	GGTGGCTTGTGAGGTTATTTTTCCCCCTAATATTCTAGAAGAATAGAAGAATATTCTAGA	19875	0	A_55_P2387665	9130221J18Rik	gb|Mus musculus adult male cecum cDNA, RIKEN full-length enriched library, clone:9130221J18 product:unclassifiable, full insert sequence. [AK033690]	0.20779572822117	4.47316803487463	0.776653777583198	0.446525726115167	0.804699797450529	-5.73790945071248	0.833333333333333	-0.5	0.642857142857143	0.571428571428571	0.821428571428571
673	AK033703	163	36	1438	CTTCTGTTGGGTGGTGGGCTAAAAGAGGGTTAACTCATTTAAGAATTTGAAAAATTAAAG	23931	0	A_55_P2320283	Hmga2-ps1	gb|Mus musculus adult male cecum cDNA, RIKEN full-length enriched library, clone:9130226K06 product:high mobility group AT-hook 2, pseudogene 1, full insert sequence. [AK033703]	0.0151048057120358	7.72242325733507	0.167017026108798	0.869047436144567	0.968987696647939	-6.01829938366369	0.357142857142857	-0.380952380952381	0	0	0.0357142857142857
674	AK033778	313	21	2029	GGATGCCCTTGAATGAAATGGTGTGTTATCTCCTAAGAAAATGTATGACTAATAAAAGAC	45528	0	A_55_P2255449	AI663975	gb|Mus musculus adult male epididymis cDNA, RIKEN full-length enriched library, clone:9230106H08 product:unclassifiable, full insert sequence. [AK033778]	0.0314034614288232	10.6651714015061	0.325802536071204	0.747985531875542	0.933783012410328	-5.97965957276597	0.214285714285714	0	0.142857142857143	0.142857142857143	-0.107142857142857
675	AK033985	284	137	2694	CTGCCTATAACCCATTACCCATTGCTCTATCAGTAAGCCAAATAAACTTGTTAATTCCTC	41399	0	A_55_P2241553	9330133O14Rik	gb|Mus musculus adult male diencephalon cDNA, RIKEN full-length enriched library, clone:9330133O14 product:unclassifiable, full insert sequence. [AK033985]	-0.196215149238489	9.0577064893623	-1.36792727032141	0.186632459718648	0.605556569212364	-5.14831775548714	-0.0238095238095238	0.142857142857143	-0.238095238095238	-0.428571428571428	-0.178571428571429
676	AK034060	301	139	1910	CTGCATTCCATTTTACTGGTACTACCTCTGAAACATATTATCTCCTTAAAACCATATCAG	44003	0	A_55_P2143683	Gm9927	gb|Mus musculus adult male diencephalon cDNA, RIKEN full-length enriched library, clone:9330152L17 product:hypothetical protein, full insert sequence. [AK034060]	0.363209957374522	8.12435120957737	3.01620885544113	0.00686555435721176	0.173920509055259	-2.36566833065637	0.666666666666667	-0.80952380952381	0.761904761904762	0.892857142857143	0.285714285714286
677	AK034105	129	141	2154	TTTTCCTCATCTGCCTTGTTAAGCTGCGTTTGAGAGAGTCTTCATAATGGCAGCAATCCC	19226	0	A_55_P2410586	9330156P08Rik	gb|Mus musculus adult male diencephalon cDNA, RIKEN full-length enriched library, clone:9330156P08 product:unclassifiable, full insert sequence. [AK034105]	0.0634123307010279	7.7142714210154	0.536472554472385	0.597597572787358	0.87856761230719	-5.89057542917495	0	-0.261904761904762	0.19047619047619	0.535714285714286	0.0714285714285714
678	AK034149	79	27	2627	GCCTCTGCCATAATGAGTCCATGTGCTTTAGAAGTTCCACCTGTAATAAATAAATAAATA	11756	0	A_55_P2246650	9330159M07Rik	gb|Mus musculus adult male diencephalon cDNA, RIKEN full-length enriched library, clone:9330159M07 product:unclassifiable, full insert sequence. [AK034149]	-0.00697191032329236	10.4719877290865	-0.0787812138909411	0.937995939623734	0.98820540967457	-6.02903712069945	-0.142857142857143	-0.119047619047619	0.0238095238095238	0	-0.25
679	AK034150	111	106	1995	GGGTTTTTGAGATCAGTTTTGTAAAATGTTTATACACCACCACATTCGTGAAGTGAAAAG	16548	0	A_55_P2400096	B230343J05Rik	gb|Mus musculus adult male diencephalon cDNA, RIKEN full-length enriched library, clone:9330159M15 product:unclassifiable, full insert sequence. [AK034150]	0.206885761970376	8.8372110853682	1.89848591767494	0.0722778216289155	0.43053096062539	-4.39911843975129	0.357142857142857	-0.595238095238095	0.547619047619048	0.821428571428571	0.0357142857142857
680	AK034152	376	28	3652	CACGAACAGGAGAATTGTGAATGGAAACCATCTTGAGTTAAACAGCAAGAGCACATCTCC	54472	0	A_55_P2349747	9330159N05Rik	gb|Mus musculus adult male diencephalon cDNA, RIKEN full-length enriched library, clone:9330159N05 product:hypothetical protein, full insert sequence. [AK034152]	-0.69469221093872	8.5296472801531	-1.56833592554178	0.132616806051003	0.536891371557174	-4.88700640617967	-0.119047619047619	0.0476190476190476	-0.0952380952380952	0.142857142857143	-0.25
681	AK034192	56	118	578	TTTGTTCTCAAATATTACATCTCAGTGTACTGGCCTGGGGAGAAGCAACCTGCTAGGTGA	8412	0	A_55_P1959673	Gm4491	gb|Mus musculus adult male diencephalon cDNA, RIKEN full-length enriched library, clone:9330162K03 product:unclassifiable, full insert sequence. [AK034192]	-0.312344406165156	5.30632909348057	-1.97018581502083	0.0629373823546796	0.409214264043615	-4.28469913119916	-0.30952380952381	0.666666666666667	-0.571428571428572	-0.785714285714285	0
682	AK034224	118	24	2526	CAGTGAGCTAGAATGTAATGTCCACGTTCAGAAATCTGTATAGAATAAAGCCTCTTTACT	17282	0	A_55_P2025984	Anks1b	gb|Mus musculus adult male diencephalon cDNA, RIKEN full-length enriched library, clone:9330165B21 product:RIKEN cDNA C030032C09 gene, full insert sequence. [AK034224]	0.164774332555757	11.9353243134018	1.43418093084437	0.167097449260434	0.585860175880534	-5.06507278709729	0.357142857142857	-0.357142857142857	0.428571428571429	0.642857142857143	0.0714285714285714
683	AK034235	228	133	2040	CTTCTTGCTTTCAGTTTGTTTTCTGTAGTTTTAGTGATCTCAGATCAACTGTAGTCTGAA	33342	0	A_55_P2189858	3021401L19Rik	gb|Mus musculus adult male diencephalon cDNA, RIKEN full-length enriched library, clone:9330166I03 product:unclassifiable, full insert sequence. [AK034235]	0.391996176167863	4.96340830152064	2.49010569327943	0.0217662242402778	0.270526765646683	-3.38065158861307	0.80952380952381	-0.690476190476191	0.547619047619048	0.392857142857143	0.0357142857142857
684	AK034241	166	125	1836	TATTGGTAGTCATGTCAGTAAGTCCCAGATTAGCCAACACTACATCGTGAGATCCCGTCT	24371	0	A_55_P2197134	A930018M24Rik	gb|Mus musculus adult male diencephalon cDNA, RIKEN full-length enriched library, clone:9330167E06 product:unclassifiable, full insert sequence. [AK034241]	0.276053457598691	7.40459413771609	1.76738498012563	0.0925447897893691	0.471210811486464	-4.60082217291199	0.571428571428572	-0.380952380952381	0.523809523809524	0.357142857142857	-0.178571428571429
685	AK034247	243	68	1639	TTCTTTTAAAACTGCTTGCTTTGAACTGCTTGTCCTGTGGTCTCCACTACAGCTACCGAG	35520	0	A_55_P2207220	Gm10065	gb|Mus musculus adult male diencephalon cDNA, RIKEN full-length enriched library, clone:9330168G06 product:hypothetical protein, full insert sequence. [AK034247]	-0.32030103173916	7.1028939835844	-3.77530664821264	0.00120299446799779	0.0907731889077187	-0.805369526464491	-0.19047619047619	0.714285714285714	-0.261904761904762	-0.142857142857143	0.214285714285714
686	AK034309	154	150	2491	TTTACAGCCTGCCTGCACTGTTGCTTTTCTCTCAAACTCTAATAAAATTGCCCTCTAACT	22699	0	A_55_P2326091	9330175M20Rik	gb|Mus musculus adult male diencephalon cDNA, RIKEN full-length enriched library, clone:9330175M20 product:unclassifiable, full insert sequence. [AK034309]	0.0420456994611556	10.9058224890666	0.559609675708986	0.582010035266209	0.871824491078514	-5.87820640988729	0.238095238095238	-0.166666666666667	0.30952380952381	0.142857142857143	0.464285714285714
687	AK034378	103	39	2338	GCATGTTAAGAAACAGTAGAAGTTGGGAAACGTGTCTACTGTTTATATGTGAATGAATGT	15262	0	A_55_P2258961	9330184L24Rik	gb|Mus musculus adult male diencephalon cDNA, RIKEN full-length enriched library, clone:9330184L24 product:unclassifiable, full insert sequence. [AK034378]	0.3262091897704	6.70837637781666	2.67564460593379	0.0145968263448766	0.230005831332195	-3.03193241864196	0.642857142857143	-0.738095238095238	0.714285714285714	0.821428571428571	0.0357142857142857
688	AK034487	250	12	1656	CGGATACAAATTCTGACATGCATGCCAAATGACTTGTTCTATAAATGACTTTTCTCATTG	36284	0	A_55_P2415910	9330199F22Rik	gb|Mus musculus adult male diencephalon cDNA, RIKEN full-length enriched library, clone:9330199F22 product:unclassifiable, full insert sequence. [AK034487]	-0.0123154738117588	6.51724471529565	-0.0620770802404947	0.951122668621732	0.99070454183937	-6.03020278454157	0.238095238095238	0.0238095238095238	0.0476190476190476	-0.5	-0.785714285714285
689	AK034488	260	25	2013	CATGTGGTCTTGTCTAAGCCCCTCCCAAAAGCTTGTCTCAAATAAAAAGTAGAAAATGTT	37745	0	A_55_P2268022	9330199G10Rik	gb|Mus musculus adult male diencephalon cDNA, RIKEN full-length enriched library, clone:9330199G10 product:unclassifiable, full insert sequence. [AK034488]	-0.056831463086084	8.09893208757408	-0.549358495778002	0.588891035127406	0.875384710342901	-5.88374904390328	-0.333333333333333	0.238095238095238	-0.595238095238095	-0.5	-0.214285714285714
690	AK034559	21	41	2040	TTTGGACCCAGACTCTTCTAAAGTGTTTGTATTGCTATGACAAAATACTTGAGATAACCC	3211	0	A_55_P2142453	Gm3853	gb|Mus musculus 12 days embryo embryonic body between diaphragm region and neck cDNA, RIKEN full-length enriched library, clone:9430006F03 product:unclassifiable, full insert sequence. [AK034559]	-0.376608628827126	4.71532191989015	-1.91581340940084	0.0699148063319351	0.425571004534528	-4.37172517947669	-0.467074242146171	0.431145454288773	-0.503003030003569	-0.288299988062579	-0.468487480601691
691	AK034586	382	37	2133	GATGCATGAAACAGGAAAGCCTTTGTTACATACAACTATTGCATTGAAGGTTGTCAACTT	55331	0	A_55_P2218334	9430011C21Rik	gb|Mus musculus 12 days embryo embryonic body between diaphragm region and neck cDNA, RIKEN full-length enriched library, clone:9430011C21 product:unclassifiable, full insert sequence. [AK034586]	0.151627682436168	9.29456967947962	1.27716283717905	0.216291812299767	0.636544531139247	-5.25709659492536	0.0952380952380952	-0.380952380952381	0.333333333333333	0.464285714285714	0.428571428571428
692	AK034606	269	54	2232	AAGTTCTTTAACAAAAATTATTTAAATAAAAGTATCAGTCCTCCCCCACACCCAGCCCTC	39245	0	A_55_P2082570	AK034606	gb|Mus musculus 12 days embryo embryonic body between diaphragm region and neck cDNA, RIKEN full-length enriched library, clone:9430014E15 product:unclassifiable, full insert sequence. [AK034606]	-0.370512979493903	7.56145180155866	-2.81666117588582	0.0107125414442648	0.205674407009324	-2.75972606300825	-0.619047619047619	0.880952380952381	-0.547619047619048	-0.428571428571428	0.0357142857142857
693	AK034691	213	68	908	ATGGAAATGACGCACCTGCAATTGGATTCTCTCACACAAAAGGGAAACACTCCCGTTCTA	31217	0	A_55_P2068600	9430025E04Rik	gb|Mus musculus 12 days embryo embryonic body between diaphragm region and neck cDNA, RIKEN full-length enriched library, clone:9430025E04 product:unclassifiable, full insert sequence. [AK034691]	-0.194534665563324	5.5827416560679	-1.37533676752529	0.184361146519405	0.603484328534744	-5.1391667616915	-0.690476190476191	0.714285714285714	-0.571428571428572	-0.678571428571428	-0.321428571428571
694	AK034708	316	132	1190	TAGGTGTGTCCTGAGTCCAGTGGTCACTTTGAAACTAAGTATCTGCTTTATCCAGTATTT	46004	0	A_52_P370746	1700084E18Rik	gb|Mus musculus 12 days embryo embryonic body between diaphragm region and neck cDNA, RIKEN full-length enriched library, clone:9430027D08 product:hypothetical protein, full insert sequence. [AK034708]	0.482169783494925	4.9889649897164	2.07324855410009	0.0513931389422815	0.38004322255903	-4.11545735595956	0.5	-0.571428571428572	0.619047619047619	0.392857142857143	0.0357142857142857
695	AK034833	280	29	2615	TTCCCTCTTTGCTAGGCAGTAAAAATGGGTAAGAGTAAGTATGTGATGGAATGACGTAGT	40632	0	A_55_P2332771	Gm10848	gb|Mus musculus 12 days embryo embryonic body between diaphragm region and neck cDNA, RIKEN full-length enriched library, clone:9430045C13 product:hypothetical protein, full insert sequence. [AK034833]	-0.278797438802616	6.31617916279089	-1.12876643067816	0.272462805738331	0.685636445964962	-5.42127499585054	-0.714285714285714	0.0952380952380952	-0.5	-0.25	-0.321428571428571
696	AK034835	227	139	2367	GTGGGGTGCAGAGGGGAAACTAGGAAGGGGGCATTTGAAATGTAAATAAAATAACCAATT	33352	0	A_55_P2206269	9130403I23Rik	gb|Mus musculus 12 days embryo embryonic body between diaphragm region and neck cDNA, RIKEN full-length enriched library, clone:9430045F20 product:unclassifiable, full insert sequence. [AK034835]	-0.288733703392491	7.03751096938204	-1.97164810394234	0.0627585957953389	0.409020317437385	-4.282336629116	-0.642857142857143	0.666666666666667	-0.523809523809524	-0.571428571428571	-0.607142857142857
697	AK034854	87	47	4084	TTGTTAACTATATTCATTGGCAATTAAATATTAGCTGTGCCCAAGACAATTCCTTGGCCA	12938	0	A_55_P2370219	2810429I04Rik	gb|Mus musculus 12 days embryo embryonic body between diaphragm region and neck cDNA, RIKEN full-length enriched library, clone:9430048F07 product:unclassifiable, full insert sequence. [AK034854]	0.419584201638028	4.9403222146962	1.70702135602914	0.103424016229421	0.491912843566116	-4.69025686627974	0.738095238095238	-0.595238095238095	0.80952380952381	0.678571428571428	0.607142857142857
698	AK034922	158	12	2998	ATTTCATGTAAACCAAGTATGGTGGTTTGAATAGGAATGGCCACCATAGCCCCTGAGTGT	23029	0	A_55_P2301713	9430062P05Rik	gb|Mus musculus 12 days embryo embryonic body between diaphragm region and neck cDNA, RIKEN full-length enriched library, clone:9430062P05 product:unclassifiable, full insert sequence. [AK034922]	0.387190464981401	4.29058664827054	1.61482157425848	0.122143604591398	0.518233857950661	-4.82245020994875	0.285714285714286	-0.5	0.571428571428572	0.928571428571428	0.285714285714286
699	AK035008	238	9	1625	ATTCAACCCCTCCCACTCTAGGAACCCTTTCTCATTTTTCTTTTAATAAATACGAGTTCA	34551	0	A_66_P123028	LOC432754	gb|Mus musculus 12 days embryo embryonic body between diaphragm region and neck cDNA, RIKEN full-length enriched library, clone:9430073G04 product:unclassifiable, full insert sequence. [AK035008]	-0.0167975075704305	7.88677650731052	-0.130091167692032	0.897804438947277	0.976056872385545	-6.02372951679809	-0.166666666666667	-0.0952380952380952	-0.261904761904762	-0.0714285714285714	-0.535714285714286
700	AK035181	335	160	2242	TTCATTGGATCAAAGGTTGGTGTGCCCCGCTATCTTACATCCTCAACATCCAGAAGAAAG	48952	0	A_66_P136021	Nsun7	gb|Mus musculus 12 days embryo embryonic body between diaphragm region and neck cDNA, RIKEN full-length enriched library, clone:9430096N11 product:hypothetical protein, full insert sequence. [AK035181]	0.06907329212068	6.46246167032056	0.823114731152689	0.420228367005099	0.788869796513435	-5.70229385413974	0.380952380952381	-0.285714285714286	0.142857142857143	-0.214285714285714	-0.464285714285714
701	AK035202	242	99	1957	AATCTGGGGCCCCCTTCTGCATATTTTACACAGATGTATGCTGACAAAACACCTGTACAC	35286	0	A_55_P2286675	9430099O15Rik	gb|Mus musculus 12 days embryo embryonic body between diaphragm region and neck cDNA, RIKEN full-length enriched library, clone:9430099O15 product:unclassifiable, full insert sequence. [AK035202]	0.0426494271876363	7.45095973718399	0.607465018969733	0.550433623388575	0.85880447302874	-5.85102405124352	0.452380952380952	-0.0476190476190476	0.214285714285714	-0.214285714285714	0.392857142857143
702	AK035394	120	4	1308	GGATGTCTCCTTCTGCCTTCAACAATAGTCCAAAGTCAATAATTTGAAGTAGTTATTTTG	17538	0	A_55_P2250424	9530029O12Rik	gb|Mus musculus adult male urinary bladder cDNA, RIKEN full-length enriched library, clone:9530029O12 product:unclassifiable, full insert sequence. [AK035394]	0.0782315911615239	10.8733351481222	1.29523604348669	0.210110487004907	0.630629183167396	-5.23593112643506	0.333333333333333	-0.523809523809524	0.547619047619048	0.857142857142857	0.5
703	AK035396	305	86	1775	TAGAGAAAAATGAGCTTAAAAATCCGGAGCAAAAGAGGGGTGGTCCCTGAGAAGTCAGTG	44486	0	A_55_P2088720	AK035396	gb|Mus musculus adult male urinary bladder cDNA, RIKEN full-length enriched library, clone:9530030H05 product:unclassifiable, full insert sequence. [AK035396]	-0.183133506549201	10.427837955985	-2.06703472369136	0.0520311372557607	0.382109369390552	-4.12581498366146	-0.19047619047619	0.357142857142857	0.119047619047619	0.107142857142857	0.0357142857142857
704	AK035477	248	158	1909	ATATTTTAAAGTGTATGTCAAGCAAGAGTGGCCAGAGCTGTTAGGGGAATCTTGGCAGCG	36251	0	A_55_P2262753	9530053J19Rik	gb|Mus musculus adult male urinary bladder cDNA, RIKEN full-length enriched library, clone:9530053J19 product:unclassifiable, full insert sequence. [AK035477]	0.14239513486252	10.6541479439008	1.90328882330368	0.0716158757606544	0.429149541711945	-4.39154217107032	0.80952380952381	-0.761904761904762	0.761904761904762	0.571428571428571	-0.0714285714285714
705	AK035593	318	91	2280	GCGGCATTCACTGTTTGTCATGCTGGACCATGCAGTGTACGTTTTTATTTTGTTTTTCTT	46217	0	A_55_P2345776	N4bp2l1	gb|Mus musculus adult male urinary bladder cDNA, RIKEN full-length enriched library, clone:9530073H14 product:unclassifiable, full insert sequence. [AK035593]	0.155553763078905	7.7574926627139	1.62869533633654	0.119155955017836	0.514369940883997	-4.80290761339446	0.380952380952381	-0.428571428571429	0.5	0.5	0.714285714285714
706	AK035630	273	73	2272	TACAAGCTTGCAGAATTTGCAAGGTCATTTAGAGAAATAAAATGACCCAAGCTCCAGCCT	39843	0	A_55_P2326647	9530078M16Rik	gb|Mus musculus adult male urinary bladder cDNA, RIKEN full-length enriched library, clone:9530078M16 product:unclassifiable, full insert sequence. [AK035630]	-0.0819945110480802	5.60473298521717	-0.544866539157896	0.591918914787957	0.87661183686815	-5.88614650227457	0.0952380952380952	0.0238095238095238	0.119047619047619	-0.0714285714285714	0.321428571428571
707	AK035677	171	116	1808	GGCTCCCATGGGCACTAGACATGCAGACATAAAATACACATAAAATAGAAATAAATCTTA	25234	0	A_55_P2374292	9530085L11Rik	gb|Mus musculus adult male urinary bladder cDNA, RIKEN full-length enriched library, clone:9530085L11 product:unclassifiable, full insert sequence. [AK035677]	0.304123004082348	6.18118262018148	3.25383759915008	0.00400675077874156	0.139682261576227	-1.8855252524155	0.619047619047619	-0.690476190476191	0.666666666666667	0.821428571428571	0.178571428571429
708	AK035720	1	47	576	TTTGGTGTTGTTGACCACTGAAGACGAATTTGAATAGGAGTTTCAAAGACTGACAGGCCC	89	0	A_55_P2036031	Gm2675	gb|Mus musculus adult male urinary bladder cDNA, RIKEN full-length enriched library, clone:9530095P05 product:unclassifiable, full insert sequence. [AK035720]	0.169784021895174	4.43924534665069	0.908216763692078	0.374665837440127	0.763609060402025	-5.63209410536733	0.428571428571429	-0.0476190476190476	0.142857142857143	0	-0.178571428571429
709	AK035725	3	20	1945	TGGCAGACATTCACTCTGTAAGACAAATGCTTCATGATTCATTTAGGGACCTAGAAATAT	352	0	A_51_P180176	Gm16223	gb|Mus musculus adult male urinary bladder cDNA, RIKEN full-length enriched library, clone:9530096H18 product:itchy, full insert sequence. [AK035725]	-0.145468665645692	6.08030629492162	-0.695405646760476	0.494867678869586	0.829985356162549	-5.79550852877788	-0.333333333333333	0.333333333333333	-0.285714285714286	0.0357142857142857	-0.142857142857143
710	AK035757	376	50	1099	CAGTGATTAGAATAGTGTTTAGCAGGCCACTATTAGGTTCTTAAACATTTATTGAACGAC	54513	0	A_55_P2008121	9630001P10Rik	gb|Mus musculus 16 days neonate cerebellum cDNA, RIKEN full-length enriched library, clone:9630001P10 product:unclassifiable, full insert sequence. [AK035757]	0.775157741480407	5.91980140458617	1.99733618021131	0.0596907616871071	0.402292385847839	-4.24064954157794	0.428571428571429	-0.380952380952381	0.523809523809524	0.464285714285714	0.428571428571428
711	AK035765	335	97	2682	TTCACAACCCTCTGGGGTGGATTTTGTGATCTCCTTTTTACAAATAAAAGTCTGAAACTC	48841	0	A_55_P2360271	9530056K15Rik	gb|Mus musculus 16 days neonate cerebellum cDNA, RIKEN full-length enriched library, clone:9630002I21 product:unclassifiable, full insert sequence. [AK035765]	0.190515102053922	9.18208527287484	0.570473931594161	0.574761946719749	0.868738570621999	-5.87222416193527	0.0952380952380952	-0.285714285714286	-0.0476190476190476	0.285714285714286	-0.107142857142857
712	AK035805	343	18	1540	TGTGGTGTGTACCGTTCTACCATTTTGTGGACTAAACAAAAGAGGAATCTTGTATTTTTA	49860	0	A_55_P2367415	A630026N12Rik	gb|Mus musculus 16 days neonate cerebellum cDNA, RIKEN full-length enriched library, clone:9630005N12 product:unclassifiable, full insert sequence. [AK035805]	0.202819027479613	8.30727493161213	1.9861316633542	0.0610120365844101	0.405906524383885	-4.25887532461335	0.785714285714286	-0.690476190476191	0.904761904761905	1	0.535714285714286
713	AK035813	380	99	2924	AGTACCTGCTAAAGGTTTCTTTTCCCTTTTACTTCCCTTTCTCAGTATATTCAAAGATGC	55160	0	A_55_P2165969	Ncor1	gb|Mus musculus 16 days neonate cerebellum cDNA, RIKEN full-length enriched library, clone:9630006N21 product:Nuclear receptor co-repressor 1 (N-CoR1) (N-CoR) homolog [Homo sapiens], full insert sequence. [AK035813]	0.0702811958899083	8.67232883122382	0.834173114659098	0.414116285280198	0.785543224931505	-5.69353301922899	0.19047619047619	-0.238095238095238	0.238095238095238	0.178571428571429	-0.285714285714286
714	AK035822	298	123	3975	TTCAAATCACCATAGCTACATAGGGAGCTCTAGATCTTGTGTTATAGGGAGACCTGTTTC	43403	0	A_55_P2395911	D2Ertd295e	gb|Mus musculus 16 days neonate cerebellum cDNA, RIKEN full-length enriched library, clone:9630008E13 product:unclassifiable, full insert sequence. [AK035822]	-0.144117662202087	8.56149969726932	-1.0245268167334	0.317918715348232	0.723806713983523	-5.52600456544484	-0.357142857142857	0.547619047619048	-0.166666666666667	-0.321428571428571	0
715	AK035826	165	103	1442	GCGAGGTACAGTGTATGAAAGGATAAACTTTTCTCAAGCAGTGGAATAAAAAAGAAATTC	24335	0	A_55_P2243828	LOC552901	gb|Mus musculus 16 days neonate cerebellum cDNA, RIKEN full-length enriched library, clone:9630008J17 product:unclassifiable, full insert sequence. [AK035826]	0.122428962764999	6.86074062769916	0.626986335506109	0.537818203518145	0.852810874258911	-5.83932011351395	0.380952380952381	-0.523809523809524	0.619047619047619	0.75	0.571428571428571
716	AK035840	94	16	3327	GCCATGGCACACAGTGGAGTGTTCTTTCTCTCTCTCACACACACATAACAAGTAAATACA	13760	0	A_55_P2409306	9030624J02Rik	gb|Mus musculus 16 days neonate cerebellum cDNA, RIKEN full-length enriched library, clone:9630009L01 product:hypothetical protein, full insert sequence. [AK035840]	-0.365238249728442	7.57898642551658	-1.59136203776814	0.127338824499659	0.527344993426564	-4.85520819438194	-0.642857142857143	0.833333333333333	-0.785714285714286	-0.821428571428571	-0.285714285714286
717	AK035845	144	54	1828	ATTTTTACTTTTAAAAACACCTGGCATGCGGAGTTGGCTCAGTGGTAGAGGGCTTGCCTA	21099	0	A_55_P2296118	9630010G10Rik	gb|Mus musculus 16 days neonate cerebellum cDNA, RIKEN full-length enriched library, clone:9630010G10 product:unclassifiable, full insert sequence. [AK035845]	-0.0847476257669726	13.7054669997528	-1.46618245373497	0.158272037226804	0.572525706732978	-5.02373490649609	-0.5	0.476190476190476	-0.261904761904762	-0.178571428571429	0.142857142857143
718	AK035916	383	19	2057	GGACACTTAGATTCTAGGACAGTCAACTGATTCATCCTAATTTGGACTAATAAAATTTGG	55580	0	A_55_P2328013	9630017O17	gb|Mus musculus 16 days neonate cerebellum cDNA, RIKEN full-length enriched library, clone:9630017O17 product:unclassifiable, full insert sequence. [AK035916]	-0.184100210903127	5.05782718500223	-1.25979618965219	0.222363404258166	0.642353613975443	-5.27719934084302	-0.30952380952381	0.595238095238095	-0.380952380952381	-0.75	-0.214285714285714
719	AK035942	174	132	4403	GCCTCGATTTTGAACTTCTGGCCTCCAGCGCTATGACAGAATAAATGATGTTTTTAAGTC	25546	0	A_55_P2274134	9030625N01Rik	gb|Mus musculus 16 days neonate cerebellum cDNA, RIKEN full-length enriched library, clone:9630020A13 product:Ras and a-factor-converting enzyme 1 homolog (S. cerevisiae), full insert sequence. [AK035942]	-0.0715182730062924	6.95625372699496	-0.860115052087784	0.400001696146259	0.778721765864269	-5.67255575405689	-0.238095238095238	0.452380952380952	-0.476190476190476	-0.678571428571428	-0.428571428571428
720	AK035945	235	110	517	GCCAGTGTTTTCCTACTTACTGCATCTTGGATTAGTTTGCTGCCATTTTGAAGAGTTTGC	34442	0	A_55_P2126615	Nav3	gb|Mus musculus 16 days neonate cerebellum cDNA, RIKEN full-length enriched library, clone:9630020C08 product:unclassifiable, full insert sequence. [AK035945]	-0.0286917420197508	9.33891281115034	-0.191135013937159	0.850362531604299	0.964073800365339	-6.01402624221216	0.0476190476190476	0.214285714285714	0.333333333333333	0.392857142857143	-0.0714285714285714
721	AK035992	291	78	2395	CAACACAAGAGGGGTTGGAAACAATATAGTGGGTGAATATAGAATTGATTATTAGGGGGT	42454	0	A_55_P2196417	AK035992	gb|Mus musculus 16 days neonate cerebellum cDNA, RIKEN full-length enriched library, clone:9630025F12 product:unclassifiable, full insert sequence. [AK035992]	0.288891088058704	5.43083105321852	2.22183632133153	0.0380964500489449	0.339814741621346	-3.86222978617767	0.5	-0.738095238095238	0.380952380952381	0.464285714285714	0.464285714285714
722	AK036139	68	125	3904	GGACAACAAAATAACAAGACCCTGTCTGTCAAATTTTGTGAAACTAAATACAGGAAGAAG	10177	0	A_55_P2386095	9630039A02Rik	gb|Mus musculus 16 days neonate cerebellum cDNA, RIKEN full-length enriched library, clone:9630039A02 product:chromobox homolog 3 (Drosophila HP1 gamma), pseudogene3, full insert sequence. [AK036139]	0.184433132637301	9.32093805200478	1.10068172472917	0.284212737972968	0.695702383983524	-5.45037053683585	0.0476190476190476	0.0238095238095238	0.214285714285714	0.392857142857143	-0.107142857142857
723	AK036265	31	46	1734	TTTATACCCATTTCCTGGTACCCAGAGCGCTGAAGACAGGGAGAATCCTGAAAATAGAAC	4732	0	A_55_P1957997	LOC100047123	gb|Mus musculus 16 days neonate cerebellum cDNA, RIKEN full-length enriched library, clone:9630050E20 product:unclassifiable, full insert sequence. [AK036265]	-0.207760666693479	8.44096517350772	-2.25740278433462	0.0354197650866463	0.330360340338997	-3.80010492454163	-0.738095238095238	0.738095238095238	-0.857142857142857	-0.892857142857143	-0.142857142857143
724	AK036277	180	82	3341	GAATGTAATTCTCGCCTCGACCCTATAAATACAACTTTGCTAAAGGTAGTGTATTTGCTC	26319	0	A_52_P518233	Ndrg3	gb|Mus musculus 16 days neonate cerebellum cDNA, RIKEN full-length enriched library, clone:9630053D03 product:N-myc downstream regulated 3, full insert sequence. [AK036277]	0.0601962352931764	10.2174884675893	0.812986714338894	0.425876036861415	0.791931677244178	-5.710222179309	0.0476190476190476	-0.238095238095238	-0.0714285714285714	0.0714285714285714	0.428571428571428
725	AK036290	138	109	2471	GTTGGAACTCTTCAAAATGGGGGAAGTATATGTTTAGGTTAATAGAAACACTTTCTTGGT	20330	0	A_55_P2401971	AU015680	gb|Mus musculus 16 days neonate cerebellum cDNA, RIKEN full-length enriched library, clone:9630054C12 product:unclassifiable, full insert sequence. [AK036290]	0.190143138964611	8.64537746743914	1.47321018879896	0.156385679673916	0.570397839730457	-5.01455990520538	0.333333333333333	-0.571428571428572	0.547619047619048	0.785714285714285	0.642857142857143
726	AK036325	88	57	4373	TCCACATACATGTAAATGCATGTGCATACCAAAGAGAGAGAAAAGGAGAGAGAGAGACAG	12957	0	A_55_P2370250	Syn3	gb|Mus musculus 16 days neonate cerebellum cDNA, RIKEN full-length enriched library, clone:9630056N24 product:unclassifiable, full insert sequence. [AK036325]	-0.742195724577501	8.10974260878058	-2.37604992566299	0.0276921885411237	0.296818938595808	-3.58894275282043	-0.357142857142857	0.380952380952381	-0.0952380952380952	0.214285714285714	-0.142857142857143
727	AK036349	25	141	3157	GATGATACAGCTGGTTTTGAGTCATTTTCCCTTCTGTAAGTAACCCCAATAAAACTCAAA	3996	0	A_55_P2362645	4930568G15Rik	gb|Mus musculus 16 days neonate cerebellum cDNA, RIKEN full-length enriched library, clone:9630059M20 product:unclassifiable, full insert sequence. [AK036349]	0.0917196648010883	5.08375805843731	0.573126894928903	0.572999030737891	0.868233458267936	-5.8707464657035	0.5	-0.380952380952381	0.357142857142857	0.357142857142857	-0.142857142857143
728	AK036481	46	65	1748	CCCCCAGTTTTTAAAAACAAGGTGTTCCTTGATTTATAATCCTTCTTGTTTATGCTGTGT	6850	0	A_55_P2154208	Zc3hav1	gb|Mus musculus adult male bone cDNA, RIKEN full-length enriched library, clone:9830115L13 product:unclassifiable, full insert sequence. [AK036481]	0.227356249064753	8.73581881866567	1.94799104131105	0.0657071866967258	0.416791436756401	-4.32041673536287	0.5	-0.404761904761905	0.476190476190476	0.0357142857142857	-0.214285714285714
729	AK036632	2	63	3210	GGTGCTCGATTTCTAGTTATCATAAGGAAAGCAATAGCAGTTTTAAAGTCTTTTTCCTTC	122	0	A_55_P2383283	2310001H17Rik	gb|Mus musculus adult male bone cDNA, RIKEN full-length enriched library, clone:9830143P17 product:unclassifiable, full insert sequence. [AK036632]	-0.0253707024286296	4.69562873159017	-0.0890543023801737	0.929931723758377	0.986111900764531	-6.02818302859888	0.0238095238095238	-0.0952380952380952	0.238095238095238	0.607142857142857	-0.0714285714285714
730	AK036640	225	90	2463	TAACAAGGACATGTTTGTTTTCTCCCTGGAAGAGCCTCATTTCCAAGAACCCCACCATGT	32977	0	A_55_P1966359	Itgb2l	gb|Mus musculus adult male bone cDNA, RIKEN full-length enriched library, clone:9830144L20 product:integrin beta 2-like, full insert sequence. [AK036640]	0.0965154148236733	4.46332141883245	0.421964739914963	0.677588604370857	0.911131088003041	-5.94429413470778	0.0476190476190476	-0.142857142857143	0.333333333333333	0.321428571428571	0.142857142857143
731	AK036683	238	36	2863	GTATCTATCACCTAACTTCCTTATTTTCTTCTGTAATGTAAATCTGATGCTCGCTTTGGA	34598	0	A_55_P1954643	2310081J21Rik	gb|Mus musculus adult male bone cDNA, RIKEN full-length enriched library, clone:9830162J21 product:unclassifiable, full insert sequence. [AK036683]	-0.151682539226437	5.9008154136694	-0.968543196534534	0.344434640444862	0.741565210497191	-5.57851064407202	-0.333333333333333	0.666666666666667	-0.404761904761905	-0.464285714285714	0.142857142857143
732	AK036791	285	30	2136	CCAAGGGCCTTTAGAGTGATAGCATCGGATGTTGTTTATTTTATGATGAAAAGTCTCAAG	41500	0	A_51_P272735	Gm7968	gb|Mus musculus adult female vagina cDNA, RIKEN full-length enriched library, clone:9930010I05 product:unclassifiable, full insert sequence. [AK036791]	0.181999504461297	8.07177287453279	1.66878973734445	0.110866566677765	0.502795655927861	-4.74573059664345	0.261904761904762	-0.619047619047619	0.476190476190476	0.892857142857143	0.285714285714286
733	AK036888	289	135	61	TATGTGGATCCAATCTTGACCCTCTCCTGCTCCACTTTCCAGGTCTGGAACTTCCCTCAA	42270	0	A_55_P2091039	Gm6209	gb|Mus musculus adult female vagina cDNA, RIKEN full-length enriched library, clone:9930021P14 product:unclassifiable, full insert sequence. [AK036888]	0.0863353459474876	8.32386405766377	0.563489879009938	0.579416080331469	0.870704951273524	-5.87608259436123	0.357142857142857	0.119047619047619	0.357142857142857	-0.142857142857143	-0.178571428571429
734	AK036896	361	141	2002	CATGCCTCGGAATCCAGGCTTCGTGCTTACTTTCATAGCTGATAGGGAAATATGGGAATT	52658	0	A_55_P2025820	Plcb4	gb|Mus musculus adult female vagina cDNA, RIKEN full-length enriched library, clone:9930022F01 product:unclassifiable, full insert sequence. [AK036896]	0.146814542392679	9.23649344733411	1.20384576195605	0.242818427979013	0.659739034738306	-5.34037736386469	0.523809523809524	-0.547619047619048	0.476190476190476	0.642857142857143	0.464285714285714
735	AK036897	338	82	825	ATTTGAATCACCAGGACAGAGCCTTCCTCCGTTGCACAGTGGCCGTCCTGATGGAGTTGC	49103	0	A_55_P2001334	Gpr31c	gb|Mus musculus adult female vagina cDNA, RIKEN full-length enriched library, clone:9930022F21 product:similar to G PROTEIN COUPLED RECEPTOR [Mus musculus], full insert sequence. [AK036897]	-0.201912167720086	5.95598033873507	-1.13711144681394	0.269041365924577	0.68417683530456	-5.41250633302582	-0.0476190476190476	0.619047619047619	0	-0.0357142857142857	-0.214285714285714
736	AK036921	252	88	2523	GTCTCACCTGTAGTGAAAATGAATGAAAAACTCTCAGACTTTTATAAGCATCCTCAAGTT	36707	0	A_55_P2301063	9930024M15Rik	gb|Mus musculus adult female vagina cDNA, RIKEN full-length enriched library, clone:9930024M15 product:unclassifiable, full insert sequence. [AK036921]	0.0644867160971856	9.05728646847098	0.679800280844244	0.504487428902516	0.834379562496692	-5.80588166034998	0.0952380952380952	-0.380952380952381	0.333333333333333	0.678571428571428	0.571428571428571
737	AK036927	336	123	2212	TGTCTTGATCTCTAAAAGTGAATATGGCTATACCAACTTTCTGGGGGAAAATTACAAAGT	48887	0	A_55_P2009305	Chst9	gb|Mus musculus adult female vagina cDNA, RIKEN full-length enriched library, clone:9930026E19 product:unclassifiable, full insert sequence. [AK036927]	0.0923780000312862	5.08471713900214	0.549694107915906	0.588665119536551	0.875372853896714	-5.88356915483655	0.0952380952380952	0.119047619047619	0.333333333333333	0.178571428571429	-0.0357142857142857
738	AK036976	70	115	3031	GGGTGAGTATGGGAGACTTTTGGTATAGCATTGGAAATGTAAATGAGCTAAATACATAAT	10448	0	A_55_P2102738	AK036976	gb|Mus musculus adult female vagina cDNA, RIKEN full-length enriched library, clone:9930032A20 product:unclassifiable, full insert sequence. [AK036976]	-0.0360435943695414	16.7120392144897	-0.325913040643129	0.747903176076328	0.933783012410328	-5.97962408555443	-0.30952380952381	0.261904761904762	-0.0238095238095238	0.321428571428571	0.392857142857143
739	AK037146	160	40	1931	GACATTGTATGTTAACTTTATGTCTCTGTGGGAAACGTATTTGCTGTAAAATATGTGTCC	23367	0	A_55_P2257670	A030001D16Rik	gb|Mus musculus 6 days neonate skin cDNA, RIKEN full-length enriched library, clone:A030001D16 product:unclassifiable, full insert sequence. [AK037146]	0.199447309393101	6.17144781005394	1.40100919387936	0.176661594392751	0.59489372632335	-5.10714969259713	0.261904761904762	-0.30952380952381	0.238095238095238	-0.0714285714285714	0.0714285714285714
740	AK037150	36	144	3546	GAAATAAAGTCATATGGAAAACACCCAGCACAAAGCTGACTGTGTGAATGAGTCAAAGGC	5498	0	A_55_P2144736	Prelp	gb|Mus musculus 6 days neonate skin cDNA, RIKEN full-length enriched library, clone:A030001H09 product:proline arginine-rich end leucine-rich repeat, full insert sequence. [AK037150]	0.0306046178059054	4.67144775102155	0.150028865213849	0.882256799410666	0.972691650030979	-6.02096482555768	-0.166666666666667	-0.119047619047619	0.0714285714285714	0.0714285714285714	0.321428571428571
741	AK037200	336	89	510	TCTTTTTATTTCTTACAGATTTGTGTGACCAAAGGGGCATCACCGGCCTCCTGGTTTCTG	48828	0	A_55_P1982553	AK037200	gb|Mus musculus 6 days neonate skin cDNA, RIKEN full-length enriched library, clone:A030009B01 product:unclassifiable, full insert sequence. [AK037200]	-0.503793293678574	5.51520256682828	-4.97862964157206	7.386280609784e-05	0.0344951991898751	1.70395412983327	-0.5	0.80952380952381	-0.738095238095238	-0.857142857142857	-0.321428571428571
742	AK037310	208	39	1918	TATAGGTCAGCACATGACAGAGGCTTCATGGGAGCAAGAGATGTGATTGGTATTGAGTCA	30288	0	A_55_P2214348	4930469K13Rik	gb|Mus musculus 16 days neonate thymus cDNA, RIKEN full-length enriched library, clone:A130005E13 product:unclassifiable, full insert sequence. [AK037310]	0.425715115120201	6.02510379438123	3.50544609818341	0.00224825470389496	0.11638763200462	-1.36768948410314	0.714285714285714	-0.952380952380953	0.595238095238095	0.571428571428571	0.214285714285714
743	AK037357	243	39	3228	CTCCAGGGAAACATTACCATGAAGAAATCTAAAAGGGAGACAAATTAATTTCATTATCGC	35468	0	A_55_P2290914	Trav3n-3	gb|Mus musculus 16 days neonate thymus cDNA, RIKEN full-length enriched library, clone:A130010C18 product:unclassifiable, full insert sequence. [AK037357]	0.118618380515563	5.15729030462828	0.705021976999269	0.488992742563407	0.827594557717143	-5.78900508530368	0.119047619047619	0	0.404761904761905	0.142857142857143	-0.214285714285714
744	AK037392	144	65	2263	TGTATTATCCTTCTCCTCTGTGACTGTCTCCATACTTAATAAAGTCACTAGCTTTGCTTC	21119	0	A_55_P2385749	A130014A01Rik	gb|Mus musculus 16 days neonate thymus cDNA, RIKEN full-length enriched library, clone:A130014A01 product:unclassifiable, full insert sequence. [AK037392]	0.0514048378904537	8.62123772141562	0.643262561817858	0.527420583008089	0.847365498364411	-5.82929052311791	0.0476190476190476	-0.333333333333333	-0.142857142857143	0.214285714285714	0.0357142857142857
745	AK037412	116	10	1928	TCCTCTTGCATTTATTTCTCCTCTATATTCATTCTTAGACTTTGGGGAGAACACCCCCTC	16968	0	A_55_P1980336	AK037412	gb|Mus musculus 16 days neonate thymus cDNA, RIKEN full-length enriched library, clone:A130015L10 product:unclassifiable, full insert sequence. [AK037412]	0.0932486391028338	7.77309116088744	0.970111909741713	0.343671477120991	0.741535639825903	-5.57707558798692	0.166666666666667	-0.428571428571429	0.380952380952381	0.5	-0.321428571428571
746	AK037423	208	138	2562	TTGTTTGTTTCTGTTTTGTGGGCAGGTTGCAGAGGTAGAGGGCAAATACAAAGAGACAGG	30463	0	A_55_P2098603	AK037423	gb|Mus musculus 16 days neonate thymus cDNA, RIKEN full-length enriched library, clone:A130017K18 product:unclassifiable, full insert sequence. [AK037423]	0.0924848962809213	8.10167715941103	0.610084996827513	0.548731412210972	0.858310173811398	-5.84947391159556	0.523809523809524	-0.476190476190476	0.476190476190476	0.535714285714286	0.392857142857143
747	AK037456	199	87	1337	TTTATGCCTCAAAGAATGCCATCATGTAACACATGCCCCTGGGTTCAATCCTCAGGACTT	29211	0	A_55_P2355345	A130019P10Rik	gb|Mus musculus 16 days neonate thymus cDNA, RIKEN full-length enriched library, clone:A130019P10 product:unclassifiable, full insert sequence. [AK037456]	-0.153756007536282	9.13158025301879	-1.07265079387685	0.296304220842642	0.706659906818197	-5.47876759668723	-0.738095238095238	0.738095238095238	-0.690476190476191	-0.571428571428571	-0.0357142857142857
748	AK037495	228	129	2151	AATAGAAGGCAAAAATTGTCCTGAATCAAAAGAAAGTAGGGGGCAGGTGACTGGCTCAGC	33335	0	A_55_P2206496	1810062O18Rik	gb|Mus musculus 16 days neonate thymus cDNA, RIKEN full-length enriched library, clone:A130021I08 product:unclassifiable, full insert sequence. [AK037495]	-0.149033378517315	5.36385478961518	-1.24610715926225	0.227241223006609	0.645993000640041	-5.29288147851039	-0.547619047619048	0.571428571428572	-0.595238095238095	-0.642857142857143	0.0357142857142857
749	AK037533	162	15	2442	ACTGTCTTAGACTTGGCTTTTCAGACTCAGTTCTGCTTCACACACTCAGTTCTGCGATCA	23611	0	A_52_P359257	5830408C22Rik	gb|Mus musculus 16 days neonate thymus cDNA, RIKEN full-length enriched library, clone:A130024E03 product:unclassifiable, full insert sequence. [AK037533]	-0.262858020843328	7.26967707627546	-1.04259435219455	0.309676524461414	0.716824779581664	-5.50849608577301	-0.142857142857143	0.0238095238095238	-0.166666666666667	-0.142857142857143	0.25
750	AK037541	311	132	2728	CACTTGCTTATCTACGGATGATTAGATATCTAAATAACATGTTTAAGGTGAATAGCCACC	45433	0	A_55_P2246344	5830407E08Rik	gb|Mus musculus 16 days neonate thymus cDNA, RIKEN full-length enriched library, clone:A130024J05 product:hypothetical protein, full insert sequence. [AK037541]	0.36589755495659	4.62799303800292	1.32423612572441	0.200480895088425	0.621025920207312	-5.2014519552737	0.214285714285714	-0.690476190476191	0.380952380952381	0.5	-0.107142857142857
751	AK037550	362	146	2791	CCCAGGTACATACCCAGGCAAACACACATACCTAAACATAAATAAAAGTGAAAATAAACT	52666	0	A_55_P2255737	D730035F11Rik	gb|Mus musculus 16 days neonate thymus cDNA, RIKEN full-length enriched library, clone:A130026C10 product:hypothetical protein, full insert sequence. [AK037550]	0.163431831237455	6.44451566313993	1.3182297036702	0.202446368860927	0.622643271433372	-5.20864522875521	0.261904761904762	-0.785714285714286	0.5	0.75	0.0714285714285714
752	AK037556	266	62	2971	CTCTGCTCTTAGTTAACCAAAACACAAACAAACAAAACGCCAGCCCGCTATAGCAATAGG	38660	0	A_55_P2065651	AK037556	gb|Mus musculus 16 days neonate thymus cDNA, RIKEN full-length enriched library, clone:A130026H04 product:unclassifiable, full insert sequence. [AK037556]	0.220178903101645	4.9423188119256	0.909263144439075	0.374126808254325	0.7633122995019	-5.63119147590298	0.238095238095238	-0.0476190476190476	0.0238095238095238	0	0.607142857142857
753	AK037585	104	134	2730	TTCAAAAGGTATCTGAGGCTTGAAGAGATGGCTCCCTTGGTATGGTGTTCCTTAAGCAAG	15435	0	A_55_P2212908	Pon2	gb|Mus musculus 16 days neonate thymus cDNA, RIKEN full-length enriched library, clone:A130027P21 product:unclassifiable, full insert sequence. [AK037585]	-0.207259814612045	6.53300943399543	-1.5871478157254	0.12829143644074	0.529177510193335	-4.86105426246457	-0.666666666666667	0.714285714285714	-0.80952380952381	-0.857142857142857	-0.0714285714285714
754	AK037654	374	12	3241	CACACACTGTGATCATGACTGTAATTACACTGGATAATCTTCATCAATTATTCCTGTATG	54152	0	A_55_P2335120	A130033P14	gb|Mus musculus 16 days neonate thymus cDNA, RIKEN full-length enriched library, clone:A130033P14 product:unclassifiable, full insert sequence. [AK037654]	0.299449428625898	5.18749979958389	1.5751715938212	0.131031228565232	0.533972666252006	-4.87760350533838	0.428571428571429	-0.19047619047619	0.404761904761905	0.392857142857143	0.75
755	AK037657	243	5	2565	CTCAAAGCACAGTTTCAGCATCCTATTAAAACTACTGTGCTGCTAATAAAGAATTGTAAG	35408	0	A_55_P2306794	9030417H13Rik	gb|Mus musculus 16 days neonate thymus cDNA, RIKEN full-length enriched library, clone:A130034L04 product:unclassifiable, full insert sequence. [AK037657]	0.17385256361264	4.74106702750636	1.54555757019173	0.138016226016999	0.542371918882577	-4.91811283347805	0.833333333333333	-0.547619047619048	0.833333333333333	0.928571428571428	0.535714285714286
756	AK037728	342	154	4513	ACAGCTTTTCTCAGATCAGCTAAGGCTGCACAGGGAATGCCTATCTTGAAAAACCAAAAA	49811	0	A_55_P2408355	BB166591	gb|Mus musculus 16 days neonate thymus cDNA, RIKEN full-length enriched library, clone:A130042K21 product:unclassifiable, full insert sequence. [AK037728]	0.17360997569158	10.8493501066225	1.3524065613857	0.191462299400132	0.611452685872124	-5.16735526198358	0.476190476190476	-0.357142857142857	0.261904761904762	0.321428571428571	0.642857142857143
757	AK037773	272	112	3286	AAATTCTTTGAGACATTCATGCTCACAGACAATGTCTTTCACTCTCTGCCCTTCTGTCTC	39633	0	A_55_P1999067	Gm10325	gb|Mus musculus 16 days neonate thymus cDNA, RIKEN full-length enriched library, clone:A130048M24 product:hypothetical protein, full insert sequence. [AK037773]	-0.00635362553685592	6.24800650493873	-0.0489778554702078	0.961426724789344	0.993303925979519	-6.03092355076977	0.119047619047619	0.261904761904762	0.19047619047619	0.107142857142857	-0.357142857142857
758	AK037820	329	50	2680	TTGAGCCTTTATTCTTAAGAACATAGTGTCTCTGGGGCCAAAGGAGTTCTTTTTGGTGTG	47889	0	A_55_P2398270	5033423O07Rik	gb|Mus musculus 16 days neonate thymus cDNA, RIKEN full-length enriched library, clone:A130052I20 product:unclassifiable, full insert sequence. [AK037820]	0.170282573075795	7.24977380777999	1.4124735922693	0.173307586228242	0.591610598114937	-5.09269726152793	0.380952380952381	-0.476190476190476	0.452380952380952	0.714285714285714	0.535714285714286
759	AK037953	240	132	2192	GTGCTACAATTATCACTTTTGAGGTAAGCATGGGCTATATGGTGGGGTCCTCTCATAAGG	35060	0	A_55_P2221365	4930421J07Rik	gb|Mus musculus 16 days neonate thymus cDNA, RIKEN full-length enriched library, clone:A130066P10 product:similar to DMR-N9 PROTEIN (FRAGMENT) [Xenopus laevis], full insert sequence. [AK037953]	0.141421067765046	9.77562402027898	2.02221042610261	0.0568484469910892	0.394386933236341	-4.19995335996787	0.666666666666667	-0.904761904761905	0.80952380952381	0.857142857142857	0.357142857142857
760	AK038006	377	66	3236	ACGGCTGTCGCTAGTACTGAAGTATTTGCTTTAAATGATAAACATTTAACATCCTACAGT	54828	0	A_52_P24690	AK038006	gb|Mus musculus 16 days neonate thymus cDNA, RIKEN full-length enriched library, clone:A130071C16 product:hypothetical protein, full insert sequence. [AK038006]	0.399505892189534	7.27605821445729	1.49596800455998	0.150402824959582	0.561662506197939	-4.98461134024575	0.428571428571429	-0.214285714285714	0.261904761904762	0.357142857142857	0.857142857142857
761	AK038031	208	140	2498	CGCGCTTACACTACAGATATGTACACCACATACTCTCCAATATACATCAAAGAAATTAAA	30467	0	A_55_P2227580	A130072N09Rik	gb|Mus musculus 16 days neonate thymus cDNA, RIKEN full-length enriched library, clone:A130072N09 product:unclassifiable, full insert sequence. [AK038031]	0.397298878245868	5.95439348225581	2.10716305496759	0.0480336800948602	0.369771306165661	-4.05858920738805	0.261904761904762	-0.619047619047619	0.523809523809524	0.571428571428571	-0.0357142857142857
762	AK038044	273	74	453	TTAACCTGTTCTGTGCCTCATCCTAAGGCAAACTCTGTAGGCTTTGCCTATGTTAGACTC	39845	0	A_55_P2025626	Gm13238	gb|Mus musculus 16 days neonate thymus cDNA, RIKEN full-length enriched library, clone:A130073N12 product:unclassifiable, full insert sequence. [AK038044]	-0.0645499471639646	9.45255358835463	-0.700634052731742	0.491668441033789	0.828551584510295	-5.79198311504492	-0.261904761904762	0.404761904761905	0.0714285714285714	0	-0.178571428571429
763	AK038086	248	60	2395	CTGCCTTTACTTCTTGTGTGTTGAGGTTACAAGTATATGTTACCTGGTGATTGATATTTA	36078	0	A_55_P2084716	Asb3	gb|Mus musculus 16 days neonate thymus cDNA, RIKEN full-length enriched library, clone:A130077G12 product:ankyrin repeat and SOCS box-containing protein 3, full insert sequence. [AK038086]	0.131246693642372	7.40761241135555	1.13809942374884	0.268638408899576	0.68394586209931	-5.41146447719651	0.404761904761905	-0.476190476190476	0.404761904761905	0.464285714285714	-0.107142857142857
764	AK038100	104	94	3488	GTGTAGGGAAGTCTTCCATACAGTTGGGTACTCTTAAGTTTCAAATGAACTTAAATATCC	15363	0	A_55_P2263098	A130078K24Rik	gb|Mus musculus 16 days neonate thymus cDNA, RIKEN full-length enriched library, clone:A130078K24 product:unclassifiable, full insert sequence. [AK038100]	0.322508195767362	8.43988425288617	1.86891566331204	0.0764732359974571	0.437816404544136	-4.44547854675687	0.214285714285714	-0.333333333333333	0.476190476190476	0.357142857142857	0.107142857142857
765	AK038153	224	88	693	TGTCTGCTGTGAATCAGTGAAGACAGTATGTCCCTTCTCTCTGCTGTGCATTCCTATTGA	32693	0	A_55_P2416097	A130082J08Rik	gb|Mus musculus 16 days neonate thymus cDNA, RIKEN full-length enriched library, clone:A130082J08 product:unclassifiable, full insert sequence. [AK038153]	0.0818241104455328	7.47697264806262	1.16474721132152	0.257937739924537	0.674608532194496	-5.38306742416261	0.5	-0.452380952380952	0.642857142857143	0.607142857142857	0.428571428571428
766	AK038155	351	56	3387	GAGGGATGGCTGATATTGGAATGCAAAGGGAATATGTAAATTAACTCAAAATGACCATTA	51076	0	A_55_P2374337	A130071D04Rik	gb|Mus musculus 16 days neonate thymus cDNA, RIKEN full-length enriched library, clone:A130082N01 product:unclassifiable, full insert sequence. [AK038155]	-0.0107433577378959	4.44202615226258	-0.056158894290959	0.955777028283059	0.991776197726732	-6.03054947387655	0	0.166666666666667	0.142857142857143	0.321428571428571	0.642857142857143
767	AK038224	346	84	3797	TATTTATTTTGAGGAGAGGGTCTACTTCACAGTAATGTGCCCAGCCAGTAACTACCTGGC	50262	0	A_55_P2280581	A130088B03Rik	gb|Mus musculus 16 days neonate thymus cDNA, RIKEN full-length enriched library, clone:A130088B03 product:unclassifiable, full insert sequence. [AK038224]	0.0616737534106804	9.03718739029556	0.659969877869772	0.516863460362861	0.841471081626841	-5.8187396633188	0.119047619047619	-0.30952380952381	0.285714285714286	0.678571428571428	0.428571428571428
768	AK038263	190	56	3146	CACTCTTGAAGAGCTTAGACCTAATCAGAATTGTGGACAAATGAACAGATAGTTGTATTT	27715	0	A_55_P2305420	D9Wsu90e	gb|Mus musculus 16 days neonate thymus cDNA, RIKEN full-length enriched library, clone:A130091A19 product:unclassifiable, full insert sequence. [AK038263]	0.20888370509145	8.20504521762624	1.38422228758466	0.181666488191138	0.600163100330101	-5.12813972698468	0.738095238095238	-0.928571428571429	0.761904761904762	0.785714285714285	0.285714285714286
769	AK038306	98	155	1211	TATCTCTGTGTACTACATGTGTGTCTTGTGCCTGTCAAGACCAGAAGAGGGTGTTAGATC	14594	0	A_55_P2369442	LOC545086	gb|Mus musculus 16 days neonate thymus cDNA, RIKEN full-length enriched library, clone:A130094K19 product:inferred: putative {Mus musculus}, full insert sequence. [AK038306]	-0.170664628458976	5.48695045829398	-1.25170124457651	0.225238038099096	0.645086292882183	-5.2864903850063	-0.166666666666667	0.619047619047619	-0.452380952380952	-0.857142857142857	-0.321428571428571
770	AK038325	61	107	2901	TTTGACTTCTAAGATGAGTCCTCTTGCTCCTTCTGCTAAGAGTGGTCAGTGGTGAGTTGT	9264	0	A_55_P2345631	Tcrg-V1	gb|Mus musculus 16 days neonate thymus cDNA, RIKEN full-length enriched library, clone:A130095M15 product:unclassifiable, full insert sequence. [AK038325]	-0.416342666233844	6.22120246447958	-3.42333884248933	0.00271666423958715	0.126433557262713	-1.53752761755681	-0.261904761904762	0.642857142857143	-0.428571428571429	-0.214285714285714	0.142857142857143
771	AK038413	296	11	1560	GGTCTACATAGTGAGAACTTGGCTCAAACAAACAAGAAAATCCATAACACAGAATTCTTT	42907	0	A_55_P2359110	A230005M16Rik	gb|Mus musculus adult male hypothalamus cDNA, RIKEN full-length enriched library, clone:A230005M16 product:unclassifiable, full insert sequence. [AK038413]	-0.0615541750283581	5.07492134048373	-0.396273876558235	0.696133307317656	0.916552025409697	-5.95461894885938	-0.0476190476190476	-0.119047619047619	-0.0714285714285714	-0.214285714285714	0.25
772	AK038423	138	78	655	GACATATCCAGAAATTTCCACTTCAGCAGTTTTCAAAGGTTTACTGGTTCCAAACTTAAA	20273	0	A_55_P2184023	Dnahc7a	gb|Mus musculus adult male hypothalamus cDNA, RIKEN full-length enriched library, clone:A230008D12 product:unclassifiable, full insert sequence. [AK038423]	0.128453036393292	9.60154660526722	0.923347252411329	0.366921887189486	0.757862674231179	-5.61894978319789	0.166666666666667	0.0476190476190476	0.214285714285714	-0.214285714285714	-0.178571428571429
773	AK038479	100	6	2937	TAGCATGAGGAAAGGAATCATTGCATGGACTTAGGTGGTTTTCCTGCCATTAAAGTCAAG	14621	0	A_66_P128942	Mipep	gb|Mus musculus adult male hypothalamus cDNA, RIKEN full-length enriched library, clone:A230018O17 product:MITOCHONDRIAL INTERMEDIATE PEPTIDASE, MITOCHONDRIAL PRECURSOR (EC 3.4.24.59) (MIP) homolog [Rattus norvegicus], full insert sequence. [AK038479]	0.0584019666304521	8.18711734439854	0.556179152898181	0.584308231657781	0.873449848271315	-5.88007227241161	0.30952380952381	-0.428571428571429	0.0714285714285714	0.142857142857143	-0.0714285714285714
774	AK038589	103	155	996	AGCCCAGAAGGGCAGACTCTTCAAACCATTTTTTGAAATATATGGACACACACGTTTTGT	15473	0	A_66_P139410	Gm3279	gb|Mus musculus adult male hypothalamus cDNA, RIKEN full-length enriched library, clone:A230048G09 product:unclassifiable, full insert sequence. [AK038589]	-0.391328529756367	3.93527052603009	-1.76338219786211	0.0932343388291448	0.473046695805376	-4.60682151622919	-0.261904761904762	0.404761904761905	-0.19047619047619	-0.107142857142857	-0.392857142857143
775	AK038598	209	2	2156	CCTGGCTTCCTTCAGTGATGGACTTATACACTCTAAGGTGAAATAAACTCTTTCCTTCTC	30515	0	A_55_P2351670	1700112J16Rik	gb|Mus musculus adult male hypothalamus cDNA, RIKEN full-length enriched library, clone:A230049F01 product:unclassifiable, full insert sequence. [AK038598]	-0.0595149461856899	8.79813051854177	-0.728769481069497	0.4746593475973	0.819848624789535	-5.77258252907963	-0.333333333333333	0.571428571428572	-0.142857142857143	-0.357142857142857	-0.178571428571429
776	AK038608	158	52	1010	GTTATGAGATAGCCTACTGATTAATCAATACTCTGTTCTCTCTCTCACTCTTTCTCTCTG	23100	0	A_55_P2199040	Gm9886	gb|Mus musculus adult male hypothalamus cDNA, RIKEN full-length enriched library, clone:A230050B13 product:unclassifiable, full insert sequence. [AK038608]	-0.576015405524299	7.24775353593321	-2.69839877630047	0.0138903455168926	0.226377473416662	-2.98840097653807	-0.666666666666667	0.80952380952381	-0.785714285714286	-0.75	-0.285714285714286
777	AK038688	72	131	2162	CTGCAGTGACAGCATCAGGGATTAGTATATACTAGGTGCTCAACTAATATTTGTTAAATT	10769	0	A_55_P2275354	A230055C15	gb|Mus musculus adult male hypothalamus cDNA, RIKEN full-length enriched library, clone:A230055C15 product:unclassifiable, full insert sequence. [AK038688]	0.247929900008991	7.59612590185404	1.81642952815196	0.0844479001172427	0.453745196836044	-4.52653701920282	0.380952380952381	-0.476190476190476	0.619047619047619	0.892857142857143	0.535714285714286
778	AK038689	282	25	3644	GTAGAGGGTGATTATTAAGGGAGTTACCTAGCATTGAAAATGTAAATGAGGAAAATACCT	40914	0	A_55_P2286243	2410137F16Rik	gb|Mus musculus adult male hypothalamus cDNA, RIKEN full-length enriched library, clone:A230055D09 product:unclassifiable, full insert sequence. [AK038689]	0.196730895461512	8.69073347056849	1.34609738414609	0.193453728212704	0.614161540681204	-5.17504306120444	0.333333333333333	-0.666666666666667	0.357142857142857	0.5	0.0357142857142857
779	AK038691	134	83	615	TATGAGTGCAGATCCACCGTAAGGCCAGAAGAGGGCGCAAGATCTCTGGAGCTGTTGTGA	19709	0	A_55_P2126601	Nceh1	gb|Mus musculus adult male hypothalamus cDNA, RIKEN full-length enriched library, clone:A230055I01 product:Hypothetical Lipolytic enzymes/esterase/lipase/thioesterase family active site containing protein, full insert sequence. [AK038691]	-0.060442713802968	4.88337692090009	-0.298173651492904	0.768671318873174	0.940624317653473	-5.98815850095495	0	-0.142857142857143	-0.333333333333333	-0.321428571428571	-0.285714285714286
780	AK038723	379	88	935	GGTTAGCCATCCGTATAAGGTTAGGAAAGGATCATTACAGATATAACGTTTTAAAAACTC	55141	0	A_55_P2044518	Gm3961	gb|Mus musculus adult male hypothalamus cDNA, RIKEN full-length enriched library, clone:A230057D17 product:hypothetical protein, full insert sequence. [AK038723]	-0.819586130434129	4.41932106123257	-1.88414029459417	0.0742871737057487	0.434472022818923	-4.4216709255747	-0.619047619047619	0.523809523809524	-0.666666666666667	-0.892857142857143	-0.714285714285714
781	AK038789	271	80	582	GTGAGGGTTGCTGCACTGAAGTGGGGAAGTTCAGTGCCTATGGCTACACTGTTGGGAGCA	39580	0	A_52_P368262	Bcl7c	gb|Mus musculus adult male hypothalamus cDNA, RIKEN full-length enriched library, clone:A230063C04 product:inferred: Similar to B-cell CLL/lymphoma 7C {Mus musculus}, full insert sequence. [AK038789]	0.0793100084985863	8.49424798080467	0.84059903595624	0.410590763186084	0.784280090588947	-5.68839232929756	0.5	-0.119047619047619	0.523809523809524	0.178571428571429	-0.428571428571428
782	AK038793	18	152	1084	GGAGTGGGGACAGCAGATGTGCTAGAGAAAACTTTGAAGGAAGAAAGAAAATGCTACAAA	2802	0	A_55_P2175489	Sfxn5	gb|Mus musculus adult male hypothalamus cDNA, RIKEN full-length enriched library, clone:A230063N01 product:sideroflexin 5, full insert sequence. [AK038793]	-0.10955038911429	6.64134022805448	-0.813170127220097	0.425773338117805	0.791931677244178	-5.710079414412	-0.238095238095238	0.0476190476190476	-0.428571428571429	-0.214285714285714	-0.142857142857143
783	AK038819	100	138	28	TTACCTTGTTGAGATGGGGGTTCCTGGTGACATCGTATCCGCGCTTCTTCAGGGGTACGG	14855	0	A_55_P2416934	A230065N10Rik	gb|Mus musculus adult male hypothalamus cDNA, RIKEN full-length enriched library, clone:A230065N10 product:hypothetical protein, full insert sequence. [AK038819]	0.00244886148018342	5.99105033713724	0.0156637776592923	0.987659096535906	0.997817057769193	-6.031990620523	0.142857142857143	0.0238095238095238	-0.0238095238095238	-0.142857142857143	0.357142857142857
784	AK038822	57	157	907	ATAGTGATTTCCTGGCTAGCTTGGGCGACGTATTGGAAGACTGTCTCAACAAGAACAACA	8768	0	A_55_P2147121	Ercc5	gb|Mus musculus adult male hypothalamus cDNA, RIKEN full-length enriched library, clone:A230065O19 product:excision repair cross-complementing rodent repair deficiency,complementation group 5, full insert sequence. [AK038822]	0.0856560042434529	6.02818057368407	0.685212748760278	0.501138985801271	0.833019042529543	-5.80230926544612	0.166666666666667	-0.0238095238095238	0.285714285714286	0.428571428571428	-0.142857142857143
785	AK038843	108	59	550	AAGTGACTTCTGGGTTAAAAGCAGACCCTGTTCTTGCAGAGGGCCTAAATTCAGTTCCTA	15875	0	A_55_P1998616	9630028I04Rik	gb|Mus musculus adult male hypothalamus cDNA, RIKEN full-length enriched library, clone:A230067N12 product:unclassifiable, full insert sequence. [AK038843]	-0.389377641775622	4.80190557688427	-1.73038320400382	0.0990898834687839	0.484341723727615	-4.65590930785697	-0.738095238095238	0.428571428571429	-0.714285714285714	-0.285714285714286	0.0357142857142857
786	AK038970	289	55	3303	GTATGTTACAAATGAATACAGTTTCCCCCTCTCTCCACTTCTCCTAATCCTTCACACCAT	42127	0	A_55_P2250296	6330566A10Rik	gb|Mus musculus adult male hypothalamus cDNA, RIKEN full-length enriched library, clone:A230079O15 product:unclassifiable, full insert sequence. [AK038970]	-0.174125451375101	8.6992580841583	-1.38569172023707	0.181223908905863	0.599591592380605	-5.12631057800904	-0.714285714285714	0.619047619047619	-0.476190476190476	-0.178571428571429	0.107142857142857
787	AK039014	118	162	309	TGAGAAACGGCAAAGGATTTTTGGAAGAGGCACTGCTAGCAGGTTTGGAGCTCCATGGAA	17527	0	A_55_P2050773	LOC100048452	gb|Mus musculus adult male hypothalamus cDNA, RIKEN full-length enriched library, clone:A230085I18 product:unclassifiable, full insert sequence. [AK039014]	-0.101920173929148	8.25064487164252	-1.10496621566857	0.282396687814113	0.693737025520959	-5.44597334910038	-0.357142857142857	0.452380952380952	-0.0714285714285714	-0.107142857142857	-0.321428571428571
788	AK039017	253	140	2735	GCCAAGAAGTGGCAATGATGTACAGCAGACACATTTACTAATTGTTTACTGATTGAATAA	37088	0	A_55_P2296830	Gm13629	gb|Mus musculus adult male hypothalamus cDNA, RIKEN full-length enriched library, clone:A230085L12 product:hypothetical protein, full insert sequence. [AK039017]	0.388660037505338	4.64797350790484	1.96804539746299	0.0631998974391896	0.409527508793263	-4.28815517335441	0.550908080480099	-0.239525252382652	0.754504545005353	0.576599976125158	-0.0540562477617335
789	AK039021	33	80	1037	TACCTAATCGCTAAAATTTTGCACTTTTTGGCTACTTCACTAACGAATTCGAGGTGAAGG	5090	0	A_66_P102025	Gm4123	gb|Mus musculus adult male hypothalamus cDNA, RIKEN full-length enriched library, clone:A230086K09 product:unclassifiable, full insert sequence. [AK039021]	0.268803632722785	7.4538944461229	2.09598767883206	0.0491180973061541	0.374105450006479	-4.07739073022549	0.523809523809524	-0.714285714285714	0.619047619047619	0.571428571428571	0.214285714285714
790	AK039036	192	121	393	AGTTTAGTTCTAGACCAAAAGCTTACTAAAATGTCTCTCCTCCCTGCCCCCACTATGGTT	28116	0	A_55_P2100628	Gm12216	gb|Mus musculus adult male hypothalamus cDNA, RIKEN full-length enriched library, clone:A230089E10 product:unclassifiable, full insert sequence. [AK039036]	-0.335051533401202	10.6560670323704	-2.65833376466171	0.0151569880579419	0.234689728431485	-3.06494396116869	-0.595238095238095	0.904761904761905	-0.523809523809524	-0.642857142857143	-0.428571428571428
791	AK039060	24	15	365	AAAGGTTGAAGAAGGAGGAAAGCGCCTCCCCCCAACTCTGAAGGGTGTTGGGATAGGGGT	3466	0	A_55_P2009196	Gm5441	gb|Mus musculus adult male hypothalamus cDNA, RIKEN full-length enriched library, clone:A230091C17 product:unclassifiable, full insert sequence. [AK039060]	0.00975266467978564	7.2110650729138	0.0720856809623457	0.943255575620862	0.989230377035426	-6.02953753593214	0.285714285714286	0.214285714285714	0.166666666666667	-0.357142857142857	-0.392857142857143
792	AK039069	182	39	1604	CAGGTTATAAGCACATTGGCTTTACCCTTCCTTCAACTCCTTTTAAATTAGATCAAGTTA	26526	0	A_55_P2225470	A230092J17Rik	gb|Mus musculus adult male hypothalamus cDNA, RIKEN full-length enriched library, clone:A230092J17 product:unclassifiable, full insert sequence. [AK039069]	0.0575537908599495	7.20682431816818	0.545217402514867	0.591682132353225	0.87657377774	-5.88595992510033	0.0952380952380952	-0.238095238095238	0.380952380952381	0.571428571428571	0.178571428571429
793	AK039088	218	4	2437	CACTAAACCTGGCTTCTTGAAGGTTTATAATGATCACTTCCACCCCCTGCTGGGAAGGAA	31685	0	A_66_P124136	Prkx	gb|Mus musculus adult male hypothalamus cDNA, RIKEN full-length enriched library, clone:A230094I17 product:putative serine/threonine kinase, full insert sequence. [AK039088]	-0.245990671250308	7.45509385517089	-3.80864532077184	0.00111327287690805	0.088708634442965	-0.735586798475601	-0.80952380952381	0.761904761904762	-0.761904761904762	-0.571428571428571	0.0714285714285714
794	AK039149	83	88	1681	ATGCATTACAAGCAGAGGGCCTGTTTCTGAAGAGTCTAGAGCCAGCCAGGGTGGACAGCC	12434	0	A_55_P2140696	Plcd4	gb|Mus musculus adult male hypothalamus cDNA, RIKEN full-length enriched library, clone:A230102I21 product:phospholipase C, delta 4, full insert sequence. [AK039149]	-0.198307261602558	6.81527372419053	-1.93580133474635	0.0672739827540522	0.420350589694672	-4.33992021844194	-0.642857142857143	0.666666666666667	-0.761904761904762	-0.642857142857143	-0.321428571428571
795	AK039175	26	108	3562	ATGACTTTGGTACTTAATATGCTATGCCATCCGTCTTCTTTGAAAACAATGAAAGGAACC	3939	0	A_55_P2213348	5330421C15Rik	gb|Mus musculus adult male hypothalamus cDNA, RIKEN full-length enriched library, clone:A230104L24 product:unclassifiable, full insert sequence. [AK039175]	0.0768132854013359	10.0982547220163	0.598757302061077	0.556111115363555	0.861038524902537	-5.85612996755206	0.0476190476190476	-0.142857142857143	0.166666666666667	0.535714285714286	0.285714285714286
796	AK039236	204	12	1695	CGCAGAGCTGTATTCCCATTCTTAGTGTGTTCCTTTTGATGTTTTTATAAATACAACTAC	29655	0	A_55_P2284332	A330032B11Rik	gb|Mus musculus adult male spinal cord cDNA, RIKEN full-length enriched library, clone:A330004A21 product:unclassifiable, full insert sequence. [AK039236]	0.159896420076128	4.90972949483874	0.977033950520726	0.340317870103357	0.739345341629984	-5.57071825997964	0.357142857142857	0.238095238095238	0.452380952380952	0.321428571428571	0.607142857142857
797	AK039287	215	123	4225	GCATTCATGGAGGACTTTCTAGAAAAGGTGACACCTTGGTTGAGTCTTATAGGAGTAAAA	31599	0	A_55_P2391015	A330015K06Rik	gb|Mus musculus adult male spinal cord cDNA, RIKEN full-length enriched library, clone:A330015K06 product:unclassifiable, full insert sequence. [AK039287]	0.0612375151307463	6.94451908127804	0.287941019478986	0.776378714711139	0.943137667379155	-5.9911169920955	0.428571428571429	-0.547619047619048	0.19047619047619	0.214285714285714	0.0357142857142857
798	AK039302	212	136	1257	AATGTAGTAGAAGACACAGAACACTAAAGCACTTTCTGGAGTATTTGTTCCACCCTGTGA	31042	0	A_55_P2321125	D230040A04Rik	gb|Mus musculus adult male spinal cord cDNA, RIKEN full-length enriched library, clone:A330019B12 product:hypothetical protein, full insert sequence. [AK039302]	0.0713788419347763	6.69084617889649	0.676241607224932	0.506695922567711	0.835443507466317	-5.80821579970887	0.214285714285714	-0.285714285714286	0.404761904761905	0.285714285714286	0.25
799	AK039367	231	72	1150	GTGTGAGCTAAAGGGATGCTGCTTTCCCCTGATAATTTGTCTTCTTTTTTAAAAAATTTC	33816	0	A_55_P2193229	A330032P22Rik	gb|Mus musculus adult male spinal cord cDNA, RIKEN full-length enriched library, clone:A330032P22 product:unclassifiable, full insert sequence. [AK039367]	0.0369061664470198	6.67951509563677	0.245167096659612	0.808845478480028	0.952752177874178	-6.0023740932547	0.238095238095238	0.0476190476190476	-0.0476190476190476	-0.25	-0.142857142857143
800	AK039405	248	101	645	CAGTTCAACCATCAGACACAATTTTGAGAACTCAAGAGAAATGAATTGTACTGACTCATA	36151	0	A_55_P2005730	Trpm2	gb|Mus musculus adult male spinal cord cDNA, RIKEN full-length enriched library, clone:A330040H08 product:similar to TRANSIENT RECEPTOR POTENTIAL CHANNEL 7 (FRAGMENT) [Mus musculus], full insert sequence. [AK039405]	-0.121825599692796	7.64652755285452	-1.47950331394741	0.154712122933647	0.568624104366875	-5.00631454690125	-0.333333333333333	0.571428571428572	-0.357142857142857	-0.107142857142857	0.392857142857143
801	AK039415	144	155	2728	GATCAGTCCCCTTCAAATTATCCTTGTGTTATGACATGAGTGTGTATGTATATATGGTAT	21276	0	A_55_P2237618	4930419G24Rik	gb|Mus musculus adult male spinal cord cDNA, RIKEN full-length enriched library, clone:A330041C21 product:unclassifiable, full insert sequence. [AK039415]	0.189569503703527	6.20669488297577	1.13533197586101	0.26976826916539	0.684615213842651	-5.41438085995194	0.214285714285714	-0.404761904761905	0.30952380952381	0.642857142857143	0.0714285714285714
802	AK039451	322	48	1353	CAGAGGAAAGAGGGAACACACAGCTGCTAAAAGGGTGAACAGAAAATCATTTATCTAAAT	46720	0	A_55_P2273705	A330044H09	gb|Mus musculus adult male spinal cord cDNA, RIKEN full-length enriched library, clone:A330044H09 product:unclassifiable, full insert sequence. [AK039451]	-0.0426859479785353	10.715646393961	-0.444180471131324	0.661719809245007	0.903903395740005	-5.93485323954791	-0.0238095238095238	0.166666666666667	-0.142857142857143	-0.5	-0.142857142857143
803	AK039487	125	69	1930	AATTTATCCACGGGTGTTACACAAGCTGAGTCTTTGTGCAGTTGAGATAAATGCATTTCC	18523	0	A_55_P2402756	A330049N07Rik	gb|Mus musculus adult male spinal cord cDNA, RIKEN full-length enriched library, clone:A330049N07 product:unclassifiable, full insert sequence. [AK039487]	0.376375569804127	6.61830874921235	2.28919049569528	0.0331747574739888	0.321360990072539	-3.74411191075893	0.380952380952381	-0.666666666666667	0.214285714285714	0.214285714285714	-0.0714285714285714
804	AK039538	121	134	654	AAACTTGCTTCAAAAAGCACACTTCCAGGATTCACAAATCAGTGTCAGCCTAGCTTCTAA	18065	0	A_66_P114307	AK039538	gb|Mus musculus adult male spinal cord cDNA, RIKEN full-length enriched library, clone:A330057O21 product:unclassifiable, full insert sequence. [AK039538]	0.205019742548547	5.44141878309514	1.59316542942438	0.126932987300313	0.526567274880197	-4.852702890584	0.619047619047619	-0.880952380952381	0.619047619047619	0.5	-0.178571428571429
805	AK039541	354	48	3806	GGGAAACTGAGTCAGCTGAATTTAAAACAGGGACTCTGATCCGGGCAGATAGGGAAAAAA	51354	0	A_55_P2346659	A330058E17Rik	gb|Mus musculus adult male spinal cord cDNA, RIKEN full-length enriched library, clone:A330058E17 product:unclassifiable, full insert sequence. [AK039541]	0.0734490532566108	4.4014283033302	0.471324986864477	0.642550913694647	0.896771990906577	-5.9226745715423	0.19047619047619	0	0.119047619047619	0.142857142857143	0.25
806	AK039561	221	125	2132	ATGCCTCCTGTGTGCTGGCATGAGATGTGTATGGTAAAACTGTAAAATAAAGATGGAAAT	32476	0	A_55_P2372877	A330062J17Rik	gb|Mus musculus adult male spinal cord cDNA, RIKEN full-length enriched library, clone:A330062J17 product:unclassifiable, full insert sequence. [AK039561]	-0.00105518280000538	6.85638876259846	-0.0148754414829089	0.988280147673915	0.997817057769193	-6.03200255071025	-0.0838338383339281	-0.0958101009530607	-0.0479050504765304	-0.198206241793023	-0.828862465679914
807	AK039585	41	75	961	AGGATCCTTGCTCTGTGCAGAGTGGCAGAACATTGCCAGGCTTCGTCATGCCTTGTGGAG	6271	0	A_55_P2070431	Coro7	gb|Mus musculus adult male spinal cord cDNA, RIKEN full-length enriched library, clone:A330066N18 product:hypothetical Trp-Asp (WD) repeats profile/Trp-Asp (WD) repeats circular profile/G-protein beta WD-40 repeats containing protein, full insert sequence	0.0501134680551338	7.18512121113098	0.39430959937253	0.697559474794167	0.917288463771976	-5.95538213959986	-0.166666666666667	0.142857142857143	0.0238095238095238	-0.214285714285714	-0.178571428571429
808	AK039597	160	151	843	CCTCAAAGACCTGGATTTGAGTGAGTCTCCCTACTTAAAATGATCCATTTAAGAAAAATA	23562	0	A_55_P2230663	A330069K06Rik	gb|Mus musculus adult male spinal cord cDNA, RIKEN full-length enriched library, clone:A330069K06 product:unclassifiable, full insert sequence. [AK039597]	-0.127998261796037	5.63577565319862	-0.870479099980128	0.394450844318518	0.775445445309209	-5.66400917766575	-0.285714285714286	0.452380952380952	-0.0238095238095238	-0.142857142857143	-0.285714285714286
809	AK039611	138	157	1268	TCTTTAGAGTGCTTCTAGATCCGTAGCTATGACAAGGCTGGACATTCTGGAACTTCGTCT	20413	0	A_55_P2373091	A330072L02Rik	gb|Mus musculus adult male spinal cord cDNA, RIKEN full-length enriched library, clone:A330072L02 product:unclassifiable, full insert sequence. [AK039611]	-0.219535061481737	5.20510915046535	-1.24022462285127	0.229362423148318	0.648723718445174	-5.29957598562387	-0.335335353335713	0.0838338383339281	-0.359287878573978	0.108112495523467	0.720749970156447
810	AK039621	334	65	963	TTCTCGGAATCGGGTTAATTTTCCCTTGGCTAATCCTCAAACCCATTAAGTTCTCCTCTC	48486	0	A_55_P2244941	A330074H02Rik	gb|Mus musculus adult male spinal cord cDNA, RIKEN full-length enriched library, clone:A330074H02 product:unclassifiable, full insert sequence. [AK039621]	-0.35110438725069	7.50225948328965	-2.00799748278254	0.0584573259885807	0.398624619767917	-4.2232462515445	-0.5	0.666666666666667	-0.238095238095238	-0.285714285714286	0.0357142857142857
811	AK039631	120	62	594	CAGCTTAAATTAAGCTCATCGTTCCACCCACTAGTAGCTTCCTATCTTGTATCTCAGGAA	17640	0	A_52_P236398	AK039631	gb|Mus musculus adult male spinal cord cDNA, RIKEN full-length enriched library, clone:A330075M10 product:unclassifiable, full insert sequence. [AK039631]	0.332124984280931	9.05190122791673	3.00826722407464	0.00698918239289219	0.175048113462005	-2.38152660019608	0.642857142857143	-0.833333333333333	0.785714285714286	0.821428571428571	0.285714285714286
812	AK039682	208	50	2146	TCTATAGATTTCTCAAATCAGCCTACAGGAGACCAGCCCAAAGGGAAGTTTTTAAGGACC	30309	0	A_66_P120267	Gm5118	gb|Mus musculus adult male spinal cord cDNA, RIKEN full-length enriched library, clone:A330085E11 product:unclassifiable, full insert sequence. [AK039682]	0.102337964322615	4.79864989979723	0.577965134092777	0.569791112633565	0.867099824361922	-5.86803453313361	0	-0.214285714285714	-0.19047619047619	0	-0.214285714285714
813	AK039720	357	68	1662	CGAAAGATGTGTCTGTACTGAACTCGTGGATATGTATTGTCATTCTTCCTCAAATAATAA	51957	0	A_55_P2302195	0610040F04Rik	gb|Mus musculus adult male spinal cord cDNA, RIKEN full-length enriched library, clone:A330095A16 product:unclassifiable, full insert sequence. [AK039720]	0.094117809281884	7.47167443147069	0.729190289580713	0.474407616396607	0.819704299216922	-5.77228688059471	0.333333333333333	0.0476190476190476	0.142857142857143	-0.214285714285714	0
814	AK039724	101	88	327	ATAGATCTTGTTCCCAATCCAGCCCTTCTACTGAGGCTAAGAACATGAGCATCTTTCCCT	15053	0	A_55_P2012161	AK039724	gb|Mus musculus adult male spinal cord cDNA, RIKEN full-length enriched library, clone:A330096A21 product:unclassifiable, full insert sequence. [AK039724]	0.04160762338444	8.8933964177044	0.416866760865785	0.681252302923531	0.912012047314591	-5.94639357842572	0.0952380952380952	-0.0952380952380952	0.261904761904762	0.607142857142857	0.5
815	AK039736	76	49	1835	TGGGGCATCGTGTATCCAATAGAAGCTTGCAAACCTTTGTAGTGATAAGAGATCTAGGAT	11211	0	A_55_P2290443	2310076G05Rik	gb|Mus musculus adult male spinal cord cDNA, RIKEN full-length enriched library, clone:A330101I18 product:unclassifiable, full insert sequence. [AK039736]	0.27197258861371	8.26338127864964	1.40908069785205	0.174294827362015	0.591981355415105	-5.09698436935296	0.642857142857143	-0.833333333333333	0.785714285714286	0.821428571428571	0.285714285714286
816	AK039759	223	112	3245	CATCAAATCCCTAGGACCCTACACTGGCTCTAACTGGAATTTCAATGACAGTACAGTGCT	32730	0	A_52_P244506	Evc	gb|Mus musculus adult male spinal cord cDNA, RIKEN full-length enriched library, clone:A330104K03 product:Ellis van Creveld gene homolog (human), full insert sequence. [AK039759]	0.2806152956026	4.43778763960474	1.58438304511928	0.128919638965127	0.53018497056722	-4.86488321337781	0.142857142857143	-0.30952380952381	0.428571428571429	0.357142857142857	-0.107142857142857
817	AK039774	37	96	1458	GCTTCCATTCTGTGTCAGGCAGAAGCAGTTGTGCCCTATTAAAGAGTTTTTGCTTTACTG	5707	0	A_55_P2381449	A330106F07Rik	gb|Mus musculus adult male spinal cord cDNA, RIKEN full-length enriched library, clone:A330106F07 product:unclassifiable, full insert sequence. [AK039774]	0.135682811781381	8.83700904160855	1.29376672336202	0.210607823181905	0.63104094774897	-5.23766112511115	0.571428571428572	-0.119047619047619	0.738095238095238	0.678571428571428	0.214285714285714
818	AK039779	138	130	3729	CTTTGAGTCTCTACAAATCTCAACTTCAACCATCTAATGAAAGCTTTTGTTCTGTAGATG	20367	0	A_55_P1999526	AK039779	gb|Mus musculus adult male spinal cord cDNA, RIKEN full-length enriched library, clone:A330107D21 product:unclassifiable, full insert sequence. [AK039779]	0.244507850254509	6.34159274788841	0.583556898558337	0.566095111660665	0.865139270339609	-5.8648728342412	0.380952380952381	-0.142857142857143	0.523809523809524	0.321428571428571	0
819	AK039881	105	88	1418	CTCAGCACAGAGGCAGCAAAGACAAAAGCTGTTTCTCCAGATGGTGACACAGCGCTGTAA	15633	0	A_55_P2043867	AK039881	gb|Mus musculus 0 day neonate thymus cDNA, RIKEN full-length enriched library, clone:A430025B11 product:Src-like-adaptor 2, full insert sequence. [AK039881]	-0.0151306805504747	4.86780683518785	-0.0794849830398192	0.937443262859676	0.98820540967457	-6.02898194385698	-0.167667676667856	0.64671818143316	-0.37126414119311	-0.792824967172092	-0.0180187492539112
820	AK039916	40	10	1853	CAGTTAGCACGTTTTGTTAAGAGACAATCATCTGCCTTGTGTCTTATTTTGAAGTTTTGT	5853	0	A_55_P2332509	A430028G04Rik	gb|Mus musculus 0 day neonate thymus cDNA, RIKEN full-length enriched library, clone:A430028G04 product:unclassifiable, full insert sequence. [AK039916]	-0.13822646826748	4.51047644045917	-0.922375559108753	0.367415960574068	0.75813500376095	-5.61979988442621	-0.119047619047619	0.214285714285714	0.0238095238095238	0.25	-0.0357142857142857
821	AK039947	173	65	2407	CTTCATCTTTACAAAGCTTGTAGCTGCCATTGCTTCTCTGCTTTATTTAATAAAGATACC	25426	0	A_55_P2427377	3110068a07rik	gb|Mus musculus 0 day neonate thymus cDNA, RIKEN full-length enriched library, clone:A430034K20 product:unclassifiable, full insert sequence. [AK039947]	0.0310770417337265	6.32575724331292	0.245911134772042	0.808277497913888	0.952547656755568	-6.00219361009778	0.0476190476190476	-0.285714285714286	0.19047619047619	0.392857142857143	0.178571428571429
822	AK040058	280	23	1016	TATAGTGGAGCACACCTGTAATCTCAGTATTCAGAAAGTGGAACTAGGAGGACCCAAGGT	40621	0	A_55_P2325758	A430054B03	gb|Mus musculus 0 day neonate thymus cDNA, RIKEN full-length enriched library, clone:A430054B03 product:unclassifiable, full insert sequence. [AK040058]	-0.349380892383673	5.53663254290491	-3.15667727991612	0.00499864180144693	0.152023214172465	-2.08307709841104	-0.547619047619048	0.857142857142857	-0.380952380952381	-0.321428571428571	-0.0357142857142857
823	AK040077	317	15	579	CCAGCCTTAGTGGAAAAAGGAGAATGGGAAATTCCAGAAATAAACGATAGGCTTTAAGAA	46085	0	A_55_P2047215	Slc37a4	gb|Mus musculus 0 day neonate thymus cDNA, RIKEN full-length enriched library, clone:A430056J18 product:hypothetical protein, full insert sequence. [AK040077]	0.224973234911078	5.07907829026087	2.01751567775835	0.057375445235192	0.396064666481718	-4.20765892586439	0.574860605718364	-0.407192929050508	0.395216666431375	0.396412483586046	0.522543728363424
824	AK040105	31	69	3573	AACTATACTTCATATACCACACGAGACTCTTTTTATAGCACCTTCCTTGCCCAAGGCAGG	4774	0	A_55_P2410626	A430061O12Rik	gb|Mus musculus 0 day neonate thymus cDNA, RIKEN full-length enriched library, clone:A430061O12 product:unclassifiable, full insert sequence. [AK040105]	0.206324307433411	8.86132548516767	2.41774509660255	0.0253703730234193	0.289426911726108	-3.51337490475052	0.619047619047619	-0.690476190476191	0.642857142857143	0.785714285714285	0.214285714285714
825	AK040137	37	32	2547	GTTGTGTTGGGGTTTGGAGAAGAATTATTTTGTGTCAACATGTTACCTTTTGTGAATCAT	5592	0	A_55_P2229244	E430022K19Rik	gb|Mus musculus 0 day neonate thymus cDNA, RIKEN full-length enriched library, clone:A430069D01 product:unclassifiable, full insert sequence. [AK040137]	0.0107966094737062	6.08050863585026	0.0629456125226172	0.950439758069847	0.990619798681804	-6.03014898634625	-0.333333333333333	-0.0238095238095238	-0.0952380952380952	0.25	0.142857142857143
826	AK040320	255	104	1731	GATAGTCATGGACTCACCCTCTGAAACTGTAAGCAAATTCTCAATAAAATACCTTCTTCT	37312	0	A_55_P2030948	5930403N24Rik	gb|Mus musculus 0 day neonate thymus cDNA, RIKEN full-length enriched library, clone:A430086K14 product:unclassifiable, full insert sequence. [AK040320]	-0.0136524320345952	8.17928482526035	-0.171748252061279	0.865375433494583	0.968134548429116	-6.01750634824799	-0.119047619047619	0.261904761904762	0.0476190476190476	-0.107142857142857	-0.0714285714285714
827	AK040640	15	146	2348	TTGGGTCATTTTTGAGGTTTTTCTTTTTCTCTGGTGTTAAGAATGCCACAGGACTGTTAT	2485	0	A_66_P101393	A530001N23Rik	gb|Mus musculus adult male aorta and vein cDNA, RIKEN full-length enriched library, clone:A530001N23 product:unclassifiable, full insert sequence. [AK040640]	0.458125224200664	4.5202396385796	2.44312401428277	0.0240472346035989	0.283408253764326	-3.46704880465376	0.619047619047619	-0.761904761904762	0.619047619047619	0.678571428571428	0.0714285714285714
828	AK040646	234	147	3072	TACATGGGCTCTTAGGATGTACACTGACCTGTCCACAACTCTACTGTAAAAAGTTACACC	34223	0	A_55_P2410151	AK040646	gb|Mus musculus adult male aorta and vein cDNA, RIKEN full-length enriched library, clone:A530005G02 product:unclassifiable, full insert sequence. [AK040646]	-0.0241368823974266	10.4498030013723	-0.17419787823538	0.863475451649222	0.96763050249904	-6.01708707225457	0.0952380952380952	0.0714285714285714	0.214285714285714	0.535714285714286	0.464285714285714
829	AK040751	265	157	2517	CTGAGCCAGCTCTCCAATCGAACCAGCTTGGTATTATACTTCAAAAATAATCAATAATAA	38830	0	A_55_P2042217	Fam161a	gb|Mus musculus adult male aorta and vein cDNA, RIKEN full-length enriched library, clone:A530023B02 product:weakly similar to OVARC1001399 PROTEIN (FRAGMENT) [Homo sapiens], full insert sequence. [AK040751]	0.189840306593892	6.77214162235641	1.23047951135579	0.232909776911789	0.651068324606469	-5.31060710366695	0.80952380952381	-0.357142857142857	0.761904761904762	0.678571428571428	0.571428571428571
830	AK040781	112	17	2523	CATAATTTAAGTCTCTCTCACACTCACAGCTATCTCTTAAATCCAATCGGTTGTAAATTC	16387	0	A_55_P2169124	C730048C13Rik	gb|Mus musculus adult male aorta and vein cDNA, RIKEN full-length enriched library, clone:A530024M06 product:Hypothetical protein FLJ33092 (UST1r) homolog [Homo sapiens], full insert sequence. [AK040781]	0.354782230442382	4.09909980469624	1.69279755381683	0.106141532150899	0.495806189834472	-4.71100292901914	0.666666666666667	-0.333333333333333	0.714285714285714	0.464285714285714	0.428571428571428
831	AK040829	133	49	619	GGGATTTGTCACCCGATGGATTAGTCATTGTTCAAGGTAAAGGGGGAACTGAGTTTAATT	19646	0	A_55_P2029111	AK040829	gb|Mus musculus adult male aorta and vein cDNA, RIKEN full-length enriched library, clone:A530028G21 product:unclassifiable, full insert sequence. [AK040829]	0.145630888452628	7.56571575557497	0.967511927812614	0.344936976442598	0.742037575401903	-5.57945290263728	0.285714285714286	-0.166666666666667	0.428571428571429	0.107142857142857	-0.214285714285714
832	AK040883	261	52	3557	GTCTCTGTTCTACATATTTGGATCTGACAAGAAGGACCATGAGTCTTTGACTGGTCATAG	38072	0	A_52_P75777	Lgr6	gb|Mus musculus adult male aorta and vein cDNA, RIKEN full-length enriched library, clone:A530037C04 product:CDNA FLJ14471 FIS, CLONE MAMMA1001030, WEAKLY SIMILAR TO LUTROPIN-CHORIOGONADOTROPIC HORMONE RECEPTOR homolog [Homo sapiens], full insert sequence	0.0574277620012191	6.45654247766549	0.162588835937747	0.872487006607983	0.969654924468592	-6.01902161538752	0.119047619047619	-0.261904761904762	-0.0476190476190476	0.107142857142857	0.0714285714285714
833	AK040896	1	137	1506	GGCAATGATGAACGCCCCACTCAGTTGCCTAATGAAGTCAATGCTGCTTTTCCCCTTGAA	268	0	A_52_P222230	AK040896	gb|Mus musculus adult male aorta and vein cDNA, RIKEN full-length enriched library, clone:A530041D01 product:unclassifiable, full insert sequence. [AK040896]	-0.251391834005551	10.8105033994219	-2.22220954846071	0.0380674247570632	0.339717680570778	-3.86158078367854	-0.333333333333333	0.80952380952381	-0.523809523809524	-0.607142857142857	-0.285714285714286
834	AK040933	125	91	626	CCTTGCACACTCTATGCAAAACTTTTGTAAGCATTGCAATAATGCTATGAATTACAAGGA	18561	0	A_55_P2234704	A530047J11Rik	gb|Mus musculus adult male aorta and vein cDNA, RIKEN full-length enriched library, clone:A530047J11 product:unclassifiable, full insert sequence. [AK040933]	0.325982593049469	6.89897517993936	2.75089348371903	0.0123823672737033	0.218518505091577	-2.88738550119643	0.738095238095238	-0.666666666666667	0.880952380952381	0.785714285714285	0.428571428571428
835	AK040963	247	99	4019	GAAGAGAGATGCACTTGTTTGGAAAGGAACACCTGCTTATTGGCCTAATCACATCTGCAT	36146	0	A_55_P2227217	1700123M08Rik	gb|Mus musculus adult male aorta and vein cDNA, RIKEN full-length enriched library, clone:A530052A14 product:unclassifiable, full insert sequence. [AK040963]	0.227323977364717	6.81292786201239	2.06524958802567	0.0522157381212032	0.382882351620707	-4.12878699552983	0.571428571428572	-0.5	0.523809523809524	0.571428571428571	0.107142857142857
836	AK040992	122	96	682	TAGAAGATAGGTTTGGAGCTATGCTTTGTGATTCTTGTGATGTGGTTCCTGTGATACCCT	17999	0	A_66_P103511	Gm3289	gb|Mus musculus adult male aorta and vein cDNA, RIKEN full-length enriched library, clone:A530057B15 product:unclassifiable, full insert sequence. [AK040992]	0.214630048270455	5.04117507274983	0.890582950371353	0.383827363837824	0.768887271506971	-5.64716203198318	0.523809523809524	-0.0952380952380952	0.547619047619048	0.214285714285714	-0.142857142857143
837	AK041010	272	60	1026	TTTTTCTTTTTTCTTTTTGCTTTTGTCTGTTTAAGAGTAAAATTAGAGATGTTAACTCCG	39545	0	A_55_P2307496	LOC620306	gb|Mus musculus adult male aorta and vein cDNA, RIKEN full-length enriched library, clone:A530060J09 product:hypothetical protein, full insert sequence. [AK041010]	0.0439035804178332	5.46129939925714	0.472965755314575	0.641400237886889	0.896561337537181	-5.92191580610468	0.357142857142857	0.142857142857143	0.380952380952381	0.428571428571428	0.857142857142857
838	AK041165	161	163	1976	CATACAGTGCAAATATAGTCCACAGTGTGTGCTCAGGTAAATCATGATATTTTCATTCAA	23865	0	A_55_P2158592	Sirpb1a	gb|Mus musculus adult male aorta and vein cDNA, RIKEN full-length enriched library, clone:A530086P20 product:weakly similar to BIT (PROTEIN TYROSINE PHOSPHATASE NON-RECEPTOR TYPE SUBSTRATE I) [Mus musculus], full insert sequence. [AK041165]	-0.0237078573852312	4.43783729157656	-0.107996726023975	0.915083165887439	0.980687191331592	-6.02633430928534	-0.285714285714286	0.19047619047619	-0.0476190476190476	-0.142857142857143	-0.321428571428571
839	AK041257	51	47	2958	TTAGAAGGTACGGGGCATCAGTTTGCCTGGTCCATCCTTTTTGCAAGTTCTTTTGAGTAG	7698	0	A_55_P2202029	BB211804	gb|Mus musculus adult male aorta and vein cDNA, RIKEN full-length enriched library, clone:A530095A18 product:unclassifiable, full insert sequence. [AK041257]	-0.144318809460993	8.73570888445015	-1.07459637723135	0.295453165756625	0.705652980108174	-5.47681746997304	-0.357142857142857	0.380952380952381	0	0	-0.0357142857142857
[truncated: 30,556 more rows]
