# Supplementary material for: Overweight Mice Show Coordinated Homeostatic and Hedonic Transcriptional Response across Brain
Source: eNeuro. 2019 Jan 8;5(6):ENEURO.0287-18.2018. doi: 10.1523/ENEURO.0287-18.2018 (PMC6327943; doi:10.1523/ENEURO.0287-18.2018)
Supplement: Extended Data 3-2 — Results for the KEGG enrichment analysis. Download Extended Data 3-2, CSV file. [file sup_enu-eN-NWR-0287-18-s14.csv]

	Cluster	ID	Description	GeneRatio	BgRatio	pvalue	p.adjust	qvalue	geneID	Count
HT_DE	HT_DE	mmu04740	Olfactory transduction	6/16	355/6085	0.000183561492430061	0.00312054537131103	0.00309156197776944	269862/259105/258959/258960/258493/258625	6
FC_DE.2	FC_DE	mmu04740	Olfactory transduction	50/155	355/6085	4.37333587904139e-25	6.16640358944836e-23	6.16640358944836e-23	18312/258674/269862/258837/259105/258722/545985/258808/259087/18368/258678/258499/259071/258354/258959/258960/258840/258842/258309/258559/18573/258019/258560/258397/258689/258581/258984/100043474/57251/258220/258238/258593/257902/384732/258776/258417/258729/258228/258852/258954/258055/258025/258493/258662/258904/258028/258470/258507/258285/383243	50
FC_DE.3	FC_DE	mmu04742	Taste transduction	9/155	52/6085	5.15993132801362e-06	0.00036377515862496	0.00036377515862496	387347/18573/387345/387356/387343/83771/20276/244646/329064	9
FC_inflexibility	FC_inflexibility	mmu04740	Olfactory transduction	24/176	355/6085	7.52452571054007e-05	0.0173816543913476	0.0173816543913476	258674/259105/259113/258818/258499/259071/258354/258379/258019/258560/235256/100043474/404315/259036/18314/258198/258954/258662/18346/258800/258772/258507/258505/258625	24
ST_inflexibility.5	ST_inflexibility	mmu04217	Necroptosis	14/91	148/6085	2.92482037156116e-08	4.82595361307591e-06	4.82595361307591e-06	319176/319192/15267/15968/20848/547210/100042840/232440/319173/319172/319170/665433/319171/319168	14
ST_inflexibility.6	ST_inflexibility	mmu05322	Systemic lupus erythematosus	12/91	117/6085	1.27152057219513e-07	1.04900447206098e-05	1.04900447206098e-05	319176/319192/15267/547210/100042840/232440/319173/319172/319170/665433/319171/319168	12
ST_inflexibility.7	ST_inflexibility	mmu05034	Alcoholism	13/91	174/6085	1.49837913030972e-06	8.24108521670346e-05	8.24108521670346e-05	319176/319192/15267/547210/100042840/232440/319173/18176/319172/319170/665433/319171/319168	13
ST_compulsivity.8	ST_compulsivity	mmu05322	Systemic lupus erythematosus	2/5	117/6085	0.00352933943706715	0.0307233423360236	0.0242552702652818	232440/319169	2
ST_compulsivity.9	ST_compulsivity	mmu04217	Necroptosis	2/5	148/6085	0.00559956025361655	0.0307233423360236	0.0242552702652818	232440/319169	2
ST_compulsivity.10	ST_compulsivity	mmu05034	Alcoholism	2/5	174/6085	0.00768083558400589	0.0307233423360236	0.0242552702652818	232440/319169	2
ST_eating_rate	ST_eating_rate	mmu00630	Glyoxylate and dicarboxylate metabolism	2/6	24/6085	0.000221507341827164	0.0055376835456791	0.00419698121356732	68180/104174	2
