# Supplementary material for: Overweight Mice Show Coordinated Homeostatic and Hedonic Transcriptional Response across Brain
Source: eNeuro. 2019 Jan 8;5(6):ENEURO.0287-18.2018. doi: 10.1523/ENEURO.0287-18.2018 (PMC6327943; doi:10.1523/ENEURO.0287-18.2018)
Supplement: Extended Data 4-1 — Mapping between the probes of the microarray and the TAD analyzed in our study. Only uniquely mapping probes were considered. Download Extended Data 4-1, CSV file. [file sup_enu-eN-NWR-0287-18-s16.csv]

TAD	ProbeName
1	A_55_P2006832
1	A_55_P2053281
1	A_55_P2148056
1	A_55_P1968315
2	A_55_P2157023
2	A_52_P38157
2	A_52_P417654
2	A_55_P2102155
2	A_55_P2102151
2	A_52_P112888
2	A_51_P377528
2	A_55_P2064731
2	A_55_P2129330
2	A_55_P2091022
2	A_55_P2264231
2	A_30_P01033563
2	A_30_P01031619
2	A_30_P01024537
3	A_52_P610965
3	A_55_P2072000
3	A_66_P134457
3	A_52_P579640
3	A_52_P116264
3	A_52_P400355
3	A_55_P1966369
3	A_52_P145767
3	A_55_P2007437
3	A_66_P116347
3	A_52_P333648
3	A_51_P140731
3	A_55_P2087944
3	A_55_P2071028
3	A_55_P1957165
3	A_66_P122415
3	A_55_P1967320
3	A_55_P1953053
4	A_51_P390038
4	A_66_P109368
4	A_52_P59400
4	A_55_P2126814
4	A_55_P2062733
4	A_55_P2021398
5	A_51_P499169
5	A_55_P1979167
6	A_55_P2423586
6	A_55_P2106956
7	A_51_P471312
7	A_55_P2159390
8	A_52_P59318
8	A_55_P2138065
8	A_51_P228817
8	A_52_P625624
8	A_52_P182592
8	A_55_P2171373
8	A_51_P259415
8	A_55_P2163744
8	A_55_P2161224
8	A_52_P638319
8	A_55_P2201866
8	A_55_P2045859
8	A_55_P2114158
9	A_66_P139805
9	A_55_P2033680
11	A_51_P360396
11	A_55_P2016039
12	A_55_P2156697
12	A_55_P1953087
12	A_51_P422540
12	A_51_P440327
12	A_51_P246224
12	A_51_P422893
12	A_55_P1994733
12	A_51_P503625
12	A_55_P1986341
12	A_52_P70949
12	A_52_P83097
12	A_66_P122053
12	A_55_P2023717
12	A_55_P2356736
12	A_55_P2004342
13	A_55_P1955159
13	A_55_P2104343
14	A_55_P2079679
14	A_55_P2057390
14	A_51_P171965
14	A_55_P1997282
14	A_55_P1999532
14	A_51_P213676
15	A_55_P2091350
15	A_55_P2132147
15	A_55_P2060111
15	A_65_P07196
15	A_55_P2123942
15	A_55_P2153291
15	A_55_P2153292
15	A_55_P2109599
15	A_52_P116184
16	A_55_P1992398
16	A_52_P534810
16	A_55_P2163263
16	A_55_P1953063
16	A_55_P2012904
16	A_55_P2137853
17	A_66_P104338
17	A_52_P456653
17	A_52_P587648
17	A_55_P2079757
17	A_51_P223724
17	A_55_P1985510
17	A_55_P2053276
17	A_51_P338998
17	A_55_P1964169
17	A_66_P130100
17	A_55_P2019751
17	A_55_P1997574
17	A_55_P2065046
17	A_55_P1998827
17	A_55_P2048323
17	A_55_P2099466
18	A_55_P1954081
18	A_55_P1959006
18	A_55_P2069306
18	A_55_P2007791
18	A_52_P255304
18	A_55_P2077517
18	A_51_P260504
18	A_55_P2256943
18	A_30_P01018527
18	A_52_P178998
18	A_52_P220229
18	A_55_P2097414
18	A_51_P167048
18	A_55_P2128663
18	A_51_P187750
18	A_55_P2145982
18	A_55_P1989708
18	A_30_P01030909
18	A_55_P2082250
18	A_55_P2119274
18	A_30_P01029178
18	A_55_P2115044
18	A_55_P2053714
18	A_55_P2116608
18	A_30_P01033388
18	A_30_P01031346
18	A_30_P01031984
18	A_30_P01019270
18	A_30_P01021191
18	A_30_P01030560
18	A_30_P01029688
19	A_66_P120208
19	A_55_P2052882
19	A_52_P156485
19	A_55_P1953866
19	A_55_P2054285
19	A_55_P2054280
19	A_55_P2017804
19	A_55_P2131068
19	A_55_P2087352
19	A_30_P01025225
19	A_51_P263100
19	A_55_P1969861
19	A_55_P2016486
19	A_52_P408315
19	A_55_P1977140
19	A_55_P1991004
19	A_55_P2002727
19	A_55_P2002732
19	A_51_P437938
19	A_55_P2026794
19	A_52_P496924
19	A_51_P333622
19	A_55_P2013745
19	A_52_P104562
19	A_55_P2103944
19	A_55_P2222437
19	A_55_P2102469
19	A_55_P2183668
19	A_55_P2051429
19	A_55_P2004169
20	A_55_P2084797
21	A_52_P622442
21	A_52_P534749
21	A_51_P448005
21	A_52_P585362
21	A_55_P2141699
21	A_55_P2012615
22	A_55_P2096189
22	A_66_P103780
22	A_30_P01022416
22	A_30_P01033070
22	A_30_P01026718
23	A_51_P271503
23	A_55_P2027737
24	A_52_P1008476
24	A_66_P120732
24	A_51_P311048
24	A_51_P343851
24	A_51_P472078
24	A_52_P385736
24	A_30_P01024930
24	A_52_P398211
24	A_30_P01031173
24	A_55_P2319478
24	A_55_P2087984
24	A_55_P2087985
24	A_55_P2070059
24	A_55_P2084601
24	A_30_P01023967
24	A_30_P01026335
24	A_30_P01019560
24	A_30_P01029135
24	A_30_P01029410
24	A_30_P01032342
25	A_51_P140237
25	A_55_P2117741
25	A_51_P133422
25	A_51_P404463
25	A_30_P01021291
26	A_66_P126189
26	A_51_P515605
26	A_55_P2104894
26	A_51_P389988
26	A_66_P107353
26	A_55_P2152528
26	A_55_P2148182
26	A_55_P1988952
26	A_55_P2147121
26	A_30_P01023198
26	A_30_P01026426
26	A_30_P01020843
26	A_30_P01021125
27	A_55_P2040988
27	A_55_P2100968
27	A_51_P223498
27	A_52_P517029
27	A_51_P277336
27	A_66_P123683
27	A_55_P1954774
27	A_55_P2016312
27	A_55_P2092046
27	A_55_P2006163
27	A_55_P2326091
27	A_55_P1967514
27	A_55_P2006171
28	A_55_P1955039
28	A_30_P01027384
29	A_55_P2452259
29	A_55_P2180764
29	A_52_P318438
29	A_30_P01031145
29	A_30_P01029936
29	A_51_P489736
29	A_55_P2169440
29	A_55_P2169445
29	A_66_P104554
29	A_51_P178735
29	A_51_P498772
29	A_51_P433388
29	A_52_P235278
29	A_51_P382121
29	A_52_P121
29	A_55_P2026635
29	A_51_P214197
29	A_55_P2144716
29	A_51_P406306
29	A_51_P398603
29	A_52_P632093
29	A_55_P1954604
29	A_55_P2184023
29	A_66_P140307
29	A_55_P2152672
29	A_55_P2184028
29	A_30_P01018111
29	A_30_P01024916
29	A_30_P01023629
30	A_52_P29151
30	A_52_P625808
30	A_55_P2346736
31	A_51_P245631
31	A_51_P396385
31	A_55_P2027087
31	A_55_P1985945
31	A_55_P1955244
31	A_55_P1955243
31	A_55_P1955242
31	A_55_P2064831
31	A_55_P1989947
31	A_55_P2013591
31	A_55_P2053647
31	A_30_P01019742
32	A_55_P2082969
32	A_55_P1960626
32	A_51_P494293
32	A_30_P01031373
32	A_55_P2074873
32	A_30_P01026086
33	A_51_P224468
33	A_52_P16752
33	A_51_P243667
33	A_55_P2041090
33	A_55_P2041086
33	A_52_P538470
33	A_52_P46039
33	A_55_P1952634
33	A_52_P27020
33	A_51_P333111
34	A_51_P160744
34	A_55_P1974352
34	A_55_P2006862
34	A_55_P2167092
34	A_51_P142107
34	A_55_P2025930
34	A_55_P2150876
34	A_52_P226929
34	A_52_P214612
34	A_51_P247799
34	A_66_P135176
34	A_52_P145349
34	A_55_P2101392
34	A_55_P2064856
34	A_55_P1994175
34	A_51_P479043
34	A_55_P2100809
34	A_55_P2101286
34	A_30_P01028929
34	A_55_P1999274
34	A_55_P1960441
34	A_30_P01018486
34	A_30_P01031792
34	A_30_P01017541
34	A_30_P01027591
35	A_51_P370470
35	A_55_P2096101
35	A_65_P20799
35	A_51_P363556
35	A_55_P2113690
35	A_65_P10491
35	A_55_P2113683
35	A_55_P1979491
35	A_55_P1968969
35	A_55_P2074883
35	A_55_P2158350
35	A_55_P2072908
35	A_55_P2072906
36	A_52_P93910
36	A_65_P15245
36	A_55_P2101315
36	A_55_P1965817
37	A_51_P132978
37	A_51_P226134
37	A_55_P2091373
37	A_55_P2040996
37	A_52_P517730
37	A_55_P2000102
37	A_55_P2030536
37	A_51_P166456
37	A_55_P2152956
37	A_51_P483877
37	A_51_P508156
37	A_55_P1952334
37	A_66_P125185
37	A_55_P2054342
37	A_51_P412595
37	A_55_P2156712
37	A_30_P01031936
37	A_65_P08507
37	A_51_P282144
37	A_55_P2073759
37	A_51_P227077
37	A_55_P2016691
37	A_30_P01020354
37	A_55_P2075981
37	A_55_P2165154
37	A_55_P2156530
37	A_30_P01025867
37	A_30_P01033292
37	A_30_P01029870
37	A_30_P01018405
38	A_55_P1975266
38	A_55_P1999625
39	A_52_P22763
39	A_55_P2059312
39	A_66_P110435
39	A_55_P2024649
39	A_52_P494686
39	A_51_P149455
39	A_55_P2026773
40	A_55_P2019964
40	A_51_P142175
40	A_55_P1999057
40	A_55_P2119888
40	A_55_P2119892
40	A_66_P135694
40	A_55_P2322139
41	A_52_P413515
41	A_55_P2098609
41	A_55_P2007530
41	A_55_P2098614
41	A_52_P376460
41	A_55_P2232297
41	A_55_P2186644
41	A_55_P2075048
41	A_55_P1981674
41	A_55_P2130178
41	A_55_P2033927
41	A_55_P2096917
41	A_55_P2177105
41	A_55_P2177103
41	A_55_P2213418
41	A_55_P2158324
41	A_55_P2083405
41	A_30_P01024279
41	A_30_P01021076
41	A_30_P01026304
41	A_30_P01026116
41	A_30_P01030818
41	A_30_P01030534
41	A_30_P01027585
41	A_30_P01026767
41	A_30_P01032208
42	A_51_P291749
42	A_55_P2113723
42	A_51_P517525
42	A_52_P301261
42	A_55_P2075479
42	A_66_P135391
42	A_52_P281702
42	A_51_P151020
42	A_51_P365008
42	A_51_P102257
42	A_55_P2031471
42	A_55_P2103249
42	A_55_P1980831
42	A_55_P2101441
42	A_52_P624362
42	A_55_P2036854
42	A_55_P2059332
42	A_55_P2035613
42	A_66_P118368
42	A_51_P186476
42	A_55_P2034260
42	A_52_P260555
42	A_66_P107734
42	A_55_P2011672
42	A_55_P2214959
42	A_30_P01027634
42	A_30_P01022002
42	A_30_P01032046
42	A_55_P2062538
42	A_55_P2179186
42	A_30_P01021820
42	A_30_P01022642
42	A_55_P2032775
42	A_55_P1986571
42	A_55_P2232754
42	A_55_P2013251
42	A_30_P01029868
42	A_30_P01025584
42	A_30_P01027866
42	A_30_P01026944
42	A_30_P01032937
42	A_30_P01027048
42	A_30_P01022371
43	A_55_P2122898
43	A_55_P2036733
43	A_55_P2075429
43	A_51_P112817
43	A_55_P2077681
43	A_52_P415155
43	A_51_P171616
43	A_66_P118059
43	A_51_P518841
43	A_51_P480136
43	A_55_P2143616
43	A_52_P340408
43	A_55_P2152225
43	A_52_P128964
43	A_55_P1964752
43	A_51_P101075
43	A_55_P1986466
43	A_51_P488718
43	A_51_P161342
43	A_55_P2424459
43	A_51_P479865
43	A_55_P2012689
43	A_52_P676271
43	A_55_P2023057
43	A_51_P439612
43	A_51_P318510
43	A_55_P2167486
43	A_55_P1959263
43	A_55_P1998995
43	A_55_P1991851
43	A_51_P462546
43	A_55_P2162747
43	A_55_P2118268
43	A_55_P1967835
43	A_55_P1967837
43	A_52_P401484
43	A_55_P2056393
43	A_51_P321743
43	A_55_P2148431
43	A_55_P2023762
43	A_55_P2033705
43	A_51_P267169
43	A_51_P365903
43	A_66_P100601
43	A_55_P2090733
43	A_55_P2154919
43	A_55_P1980214
43	A_55_P2174308
43	A_55_P2086087
43	A_30_P01028599
43	A_30_P01029047
44	A_55_P2037428
44	A_55_P2165324
44	A_51_P153693
44	A_51_P508838
44	A_55_P1992490
44	A_55_P2170210
44	A_55_P2269254
44	A_30_P01022829
44	A_55_P2100530
45	A_52_P198009
45	A_55_P2079142
45	A_52_P47645
45	A_52_P401311
45	A_55_P2104963
47	A_52_P175242
47	A_55_P2113310
47	A_55_P2163669
47	A_55_P1961247
47	A_55_P2078611
47	A_30_P01026412
47	A_30_P01019630
48	A_55_P2149511
48	A_55_P2084758
48	A_55_P2175905
48	A_55_P2033849
48	A_55_P2042729
48	A_30_P01019638
48	A_55_P2154994
48	A_51_P208722
48	A_55_P2134725
48	A_55_P1958730
48	A_55_P1963957
48	A_51_P241213
48	A_52_P1163599
48	A_30_P01029374
48	A_30_P01018913
49	A_52_P269158
49	A_52_P671132
49	A_55_P2110235
49	A_51_P362959
49	A_55_P1970144
49	A_52_P566129
49	A_55_P2472735
49	A_55_P2163749
49	A_55_P2037236
49	A_55_P2132697
49	A_55_P2370410
49	A_55_P2277448
49	A_55_P2422961
49	A_30_P01027902
49	A_30_P01026103
49	A_30_P01017898
49	A_30_P01018854
49	A_30_P01028464
50	A_30_P01019789
50	A_55_P2108763
50	A_30_P01023365
50	A_55_P2184493
50	A_52_P497625
50	A_51_P230934
50	A_51_P267370
50	A_52_P5905
50	A_55_P1982991
50	A_55_P2129493
50	A_51_P310164
50	A_55_P1977498
50	A_55_P2102400
50	A_51_P378576
50	A_51_P134007
50	A_55_P2179577
50	A_66_P137516
50	A_51_P488092
50	A_55_P2049141
50	A_55_P2092671
50	A_55_P1956998
50	A_55_P2181341
50	A_30_P01031195
50	A_55_P2075661
50	A_55_P2037797
50	A_55_P2061591
50	A_55_P2193487
50	A_55_P2185407
50	A_30_P01020112
50	A_30_P01028433
50	A_30_P01023162
50	A_30_P01021302
50	A_30_P01033254
50	A_30_P01021783
50	A_30_P01026221
50	A_30_P01031278
50	A_30_P01030313
50	A_30_P01030453
50	A_30_P01020908
51	A_55_P2066878
51	A_51_P383293
51	A_55_P2132512
51	A_55_P2157770
51	A_51_P337125
51	A_55_P2145942
51	A_52_P582858
51	A_52_P149391
51	A_55_P2367255
52	A_55_P1962404
52	A_55_P2178800
52	A_55_P1976237
52	A_30_P01031085
52	A_52_P957031
52	A_55_P2018181
52	A_55_P1968200
52	A_55_P2038013
52	A_55_P2179676
52	A_55_P2057503
52	A_55_P2178798
52	A_55_P2321493
52	A_30_P01029637
52	A_55_P2042743
52	A_30_P01023653
52	A_55_P2060854
52	A_55_P2017169
52	A_30_P01030700
53	A_51_P179578
53	A_55_P1969007
53	A_55_P2021275
53	A_52_P675395
53	A_51_P144926
53	A_66_P115938
53	A_52_P479262
53	A_66_P132222
53	A_66_P111049
53	A_55_P1959465
53	A_55_P1959470
53	A_55_P1982996
53	A_55_P1984640
53	A_51_P133369
53	A_30_P01022289
53	A_30_P01031037
53	A_30_P01030328
53	A_52_P182118
53	A_55_P2247608
53	A_30_P01019274
53	A_30_P01032476
53	A_30_P01027154
53	A_30_P01017535
54	A_51_P111757
54	A_55_P2151675
54	A_51_P417839
54	A_55_P1952314
54	A_55_P1984776
54	A_52_P71624
54	A_51_P304490
54	A_55_P2087726
54	A_52_P473106
54	A_51_P276943
54	A_55_P2043842
54	A_51_P249793
54	A_51_P220407
54	A_55_P1972054
54	A_51_P370252
54	A_55_P2039681
54	A_55_P2032449
54	A_52_P876147
54	A_52_P550147
54	A_52_P69756
54	A_55_P1991465
54	A_51_P223709
54	A_51_P123297
54	A_55_P2045607
54	A_51_P416585
54	A_51_P214487
54	A_55_P2068797
54	A_55_P2149122
54	A_51_P471520
54	A_51_P345110
54	A_52_P131490
54	A_55_P2122643
54	A_55_P2122648
54	A_52_P264229
54	A_55_P1996414
54	A_30_P01029819
54	A_55_P2046897
54	A_30_P01029986
54	A_30_P01023609
54	A_55_P2155572
54	A_55_P2155574
54	A_30_P01018246
54	A_30_P01028067
54	A_30_P01017749
54	A_30_P01033182
54	A_30_P01032335
54	A_30_P01017450
54	A_30_P01022105
54	A_30_P01022843
55	A_55_P2184146
55	A_55_P2123933
55	A_30_P01019606
55	A_55_P2026547
55	A_55_P2074326
55	A_51_P285736
55	A_55_P2172599
55	A_51_P236267
55	A_55_P2095035
55	A_55_P2392395
55	A_55_P1958374
55	A_30_P01021620
56	A_55_P2024150
56	A_55_P1954820
56	A_55_P1978103
56	A_55_P2078895
56	A_52_P392509
56	A_55_P1969156
56	A_55_P2145521
56	A_55_P2149927
56	A_55_P2322382
56	A_55_P2402781
56	A_55_P2073971
57	A_66_P124775
58	A_55_P2061849
58	A_51_P517672
58	A_55_P1964138
58	A_51_P231768
58	A_55_P2325803
58	A_55_P2027259
58	A_55_P2160761
58	A_55_P2053929
58	A_30_P01030924
58	A_55_P2108845
58	A_30_P01027423
58	A_30_P01020867
58	A_30_P01024439
59	A_51_P156158
59	A_51_P380013
59	A_51_P107782
59	A_51_P195100
59	A_30_P01030247
59	A_55_P2018047
59	A_51_P187602
59	A_55_P1973593
59	A_55_P2143376
59	A_55_P2074045
59	A_30_P01021363
60	A_51_P100997
60	A_51_P438853
60	A_55_P2027012
60	A_55_P2031919
60	A_55_P2031924
60	A_51_P518919
60	A_66_P109397
60	A_55_P2048813
61	A_52_P660693
61	A_55_P1971619
62	A_52_P615491
62	A_30_P01032699
62	A_55_P1966719
62	A_55_P1966721
62	A_30_P01027364
62	A_30_P01029852
63	A_55_P2035205
63	A_55_P1999197
63	A_55_P2413458
63	A_52_P357829
63	A_55_P2096422
63	A_52_P253004
63	A_66_P111035
63	A_52_P180518
63	A_55_P2419961
63	A_52_P251183
63	A_55_P2012874
63	A_55_P2184925
63	A_55_P2004201
63	A_55_P2330822
63	A_30_P01023358
63	A_30_P01019393
64	A_55_P2096883
64	A_52_P483959
64	A_55_P1957624
64	A_51_P439452
64	A_55_P1994962
64	A_55_P2344304
64	A_30_P01031656
64	A_30_P01026328
64	A_30_P01025575
65	A_55_P1969670
67	A_51_P389895
67	A_52_P635015
67	A_51_P497395
67	A_51_P379478
67	A_55_P1973041
67	A_55_P2048671
67	A_55_P2053753
68	A_55_P2090874
68	A_52_P558939
68	A_55_P1990785
68	A_55_P1990440
68	A_55_P2410151
68	A_55_P2128213
69	A_52_P164797
69	A_51_P360492
69	A_52_P585124
69	A_52_P331727
69	A_55_P2073238
69	A_55_P2101585
69	A_55_P2031407
69	A_55_P1994957
69	A_55_P2149189
70	A_55_P2043833
70	A_52_P144285
70	A_55_P2082989
70	A_52_P258557
70	A_55_P2159585
70	A_52_P578562
70	A_52_P377576
71	A_55_P2173011
71	A_52_P365342
71	A_52_P485905
71	A_51_P186487
71	A_55_P2164644
71	A_52_P116372
71	A_55_P1968718
71	A_55_P2103412
71	A_55_P2069765
71	A_55_P1966304
71	A_55_P1979019
71	A_55_P2034285
71	A_55_P2094731
71	A_51_P363630
71	A_30_P01031221
71	A_55_P2138436
71	A_30_P01028734
71	A_30_P01021594
71	A_30_P01017599
72	A_55_P2180904
72	A_55_P2144736
72	A_51_P207622
72	A_52_P31543
72	A_55_P2149906
72	A_55_P2129945
72	A_51_P362066
72	A_55_P2101776
72	A_51_P102122
72	A_55_P1963002
72	A_52_P8685
72	A_51_P485240
72	A_55_P2069989
72	A_55_P2097603
72	A_66_P118752
72	A_51_P192924
72	A_55_P1960576
72	A_55_P2065449
72	A_55_P1960581
72	A_55_P2017894
72	A_55_P2131747
72	A_55_P2037333
72	A_55_P2340221
72	A_52_P616580
72	A_52_P332487
72	A_51_P224593
72	A_52_P141687
72	A_51_P493558
72	A_55_P1956873
72	A_51_P238523
72	A_52_P201551
72	A_51_P377228
72	A_55_P2130408
72	A_30_P01023045
72	A_55_P2038007
72	A_51_P329928
72	A_55_P2112292
72	A_55_P2130855
72	A_52_P75777
72	A_51_P150653
72	A_55_P2120737
72	A_30_P01028747
72	A_30_P01032001
72	A_30_P01017584
72	A_30_P01028465
72	A_30_P01025185
73	A_55_P2155499
73	A_51_P359237
73	A_51_P103541
73	A_52_P282500
73	A_52_P454921
73	A_55_P1973563
73	A_55_P2081030
73	A_55_P2054225
73	A_52_P436522
73	A_51_P438479
73	A_51_P514449
73	A_55_P2057051
73	A_30_P01019416
73	A_30_P01026569
73	A_55_P2402577
73	A_30_P01033082
73	A_30_P01027194
73	A_55_P2393021
73	A_55_P2269626
73	A_30_P01029619
73	A_30_P01022208
73	A_30_P01022349
73	A_55_P2086398
73	A_30_P01030078
73	A_30_P01019634
73	A_30_P01022811
73	A_30_P01024637
73	A_55_P1992487
73	A_55_P2242665
73	A_30_P01029886
73	A_30_P01031814
73	A_30_P01025293
73	A_30_P01027205
73	A_30_P01029534
73	A_30_P01031394
73	A_30_P01017579
73	A_30_P01032242
73	A_30_P01032198
73	A_30_P01022206
73	A_30_P01029415
73	A_30_P01033091
74	A_55_P2145759
74	A_51_P295442
74	A_55_P2111264
74	A_55_P2117853
74	A_55_P2181678
74	A_55_P2323951
74	A_30_P01025214
74	A_55_P2294224
74	A_30_P01024227
74	A_55_P2132498
74	A_55_P2374337
74	A_55_P1977895
74	A_55_P2114562
74	A_30_P01025796
75	A_51_P113205
75	A_55_P2017413
75	A_55_P2098995
75	A_55_P2017418
75	A_55_P2041693
75	A_55_P2185890
75	A_55_P2279140
75	A_30_P01024193
76	A_55_P2111277
76	A_52_P440962
76	A_52_P356093
77	A_52_P378968
77	A_55_P2078370
77	A_55_P2053309
77	A_55_P1990891
77	A_51_P453158
77	A_55_P2393071
77	A_55_P2015092
77	A_55_P1962707
78	A_51_P254855
78	A_55_P2020072
79	A_55_P2023637
79	A_52_P22590
79	A_55_P2124346
79	A_52_P163849
79	A_55_P2145034
79	A_55_P1956752
79	A_55_P2004037
80	A_55_P2083489
81	A_52_P139588
81	A_55_P2348799
81	A_30_P01018376
81	A_30_P01023878
82	A_55_P2158572
83	A_52_P487024
83	A_51_P223546
83	A_55_P1981366
83	A_55_P1981381
83	A_55_P2035986
83	A_51_P266077
83	A_55_P2055134
83	A_30_P01022974
84	A_52_P635598
84	A_51_P249286
84	A_66_P112664
84	A_55_P1970335
84	A_55_P2142146
84	A_55_P2004051
84	A_55_P2023592
85	A_55_P1979014
85	A_52_P1180358
86	A_55_P2021114
86	A_51_P160913
86	A_51_P381584
86	A_52_P561690
86	A_55_P2114656
86	A_55_P2372877
86	A_66_P138363
86	A_55_P2132132
86	A_55_P1956734
86	A_30_P01031820
87	A_55_P2103115
87	A_51_P111932
87	A_55_P2027421
87	A_55_P1996484
87	A_55_P1959585
87	A_52_P642167
87	A_51_P461884
87	A_55_P2142575
87	A_55_P2272979
88	A_51_P115817
88	A_51_P478678
88	A_55_P1953938
88	A_30_P01030778
88	A_55_P2020026
88	A_30_P01021237
88	A_30_P01033666
89	A_55_P2034731
89	A_51_P163778
89	A_52_P559557
90	A_51_P504833
91	A_55_P1984745
91	A_30_P01030585
91	A_55_P2175942
91	A_55_P1963414
92	A_66_P108099
92	A_55_P1974957
92	A_55_P2125261
92	A_30_P01018687
92	A_55_P2005549
92	A_51_P293607
92	A_55_P2070786
92	A_51_P129803
92	A_55_P2189643
92	A_30_P01026161
92	A_30_P01024899
93	A_55_P1956547
94	A_55_P2016114
94	A_30_P01028357
94	A_30_P01019169
94	A_30_P01026167
94	A_30_P01026752
95	A_55_P2144766
95	A_52_P164286
95	A_51_P125567
95	A_52_P525070
95	A_66_P133703
95	A_51_P375558
95	A_55_P1998641
95	A_55_P2175420
96	A_52_P471282
96	A_55_P2153783
96	A_51_P301998
96	A_55_P2059586
96	A_55_P2131920
96	A_55_P2131915
96	A_52_P648573
96	A_55_P2165534
96	A_55_P2037478
97	A_51_P190437
97	A_51_P378009
97	A_52_P464629
97	A_51_P151484
97	A_52_P95930
97	A_51_P103780
97	A_55_P1982414
97	A_55_P2362645
97	A_30_P01017814
98	A_51_P228295
98	A_51_P371091
98	A_52_P155708
98	A_55_P2212968
98	A_51_P361492
98	A_55_P2209912
98	A_30_P01033375
98	A_30_P01026135
98	A_51_P235088
98	A_55_P2081630
98	A_51_P494751
98	A_55_P1952112
98	A_30_P01031356
98	A_55_P2238079
98	A_55_P2380132
98	A_55_P2125826
98	A_30_P01025160
98	A_30_P01024008
99	A_55_P2108012
99	A_51_P398878
99	A_52_P357335
99	A_52_P265877
99	A_55_P1979743
99	A_55_P2183257
99	A_55_P2163538
99	A_52_P583973
99	A_30_P01025025
100	A_51_P513311
100	A_55_P2146314
100	A_55_P2051696
100	A_55_P1953998
100	A_55_P2051701
100	A_55_P2076048
100	A_52_P136782
100	A_55_P2026734
100	A_55_P2129107
100	A_55_P1997936
100	A_55_P1964598
100	A_51_P267796
100	A_55_P2166995
100	A_55_P2139430
100	A_55_P1952593
100	A_30_P01018542
101	A_55_P2092262
101	A_66_P134808
101	A_55_P1991199
101	A_52_P454183
101	A_66_P139333
101	A_55_P1964951
102	A_55_P2028661
102	A_55_P2050872
102	A_51_P130095
102	A_51_P181517
102	A_52_P408757
102	A_51_P430259
102	A_55_P2146780
102	A_55_P2001223
102	A_55_P1983754
102	A_55_P2035824
102	A_55_P2032363
102	A_55_P1966035
102	A_51_P405476
102	A_55_P2106063
102	A_55_P2159555
102	A_55_P1955778
102	A_55_P2184364
102	A_55_P2067181
102	A_55_P1975011
102	A_55_P2048684
102	A_51_P497463
102	A_55_P2162945
102	A_51_P172532
102	A_51_P479352
102	A_55_P2161475
102	A_55_P2167040
102	A_55_P2052897
102	A_55_P2169645
102	A_55_P2078428
102	A_51_P458866
102	A_52_P337236
102	A_55_P1977812
102	A_55_P2012989
102	A_55_P2185605
102	A_55_P2054445
102	A_55_P2182467
102	A_55_P2117764
102	A_51_P472608
102	A_55_P2058646
102	A_51_P109335
102	A_52_P118958
102	A_52_P409055
102	A_55_P2083889
102	A_55_P2009787
102	A_55_P2026218
102	A_55_P2030373
102	A_51_P511285
102	A_55_P2175146
102	A_55_P2207593
102	A_55_P2082841
102	A_30_P01030861
102	A_30_P01026452
102	A_30_P01028937
102	A_30_P01018612
102	A_30_P01024677
103	A_51_P246066
103	A_55_P2017709
103	A_55_P1986296
103	A_55_P2015485
103	A_55_P2124233
103	A_51_P444290
103	A_55_P2030638
103	A_51_P354165
103	A_55_P2068610
103	A_52_P110052
103	A_52_P553013
103	A_55_P2087172
104	A_55_P2004007
104	A_55_P2181222
104	A_30_P01031526
104	A_30_P01030969
104	A_30_P01019537
104	A_55_P2081105
104	A_55_P1975560
104	A_55_P2066578
104	A_65_P17218
104	A_55_P1962918
104	A_30_P01022549
104	A_55_P1966731
104	A_55_P2127100
104	A_55_P2017377
104	A_55_P2050508
104	A_55_P1952038
104	A_66_P122211
104	A_51_P124313
104	A_55_P2124478
104	A_55_P2173210
104	A_55_P2039230
104	A_30_P01024771
104	A_30_P01021232
105	A_51_P152990
105	A_55_P2089198
105	A_55_P2074718
105	A_55_P2191675
106	A_52_P215176
106	A_55_P2105813
106	A_51_P239984
106	A_66_P113429
106	A_55_P2009841
106	A_52_P113672
106	A_55_P2028542
107	A_55_P1974892
107	A_30_P01029272
108	A_55_P2012123
108	A_52_P550843
108	A_55_P2025651
108	A_55_P2146171
108	A_55_P2148609
108	A_52_P73369
108	A_51_P179258
108	A_55_P2054367
108	A_55_P2423513
108	A_55_P2153241
108	A_51_P483454
108	A_55_P2264483
108	A_55_P2269394
108	A_55_P2423518
108	A_55_P2370370
109	A_55_P2093034
109	A_55_P2129092
109	A_51_P221651
109	A_55_P1964985
109	A_55_P2410586
110	A_55_P2070069
110	A_55_P2057803
110	A_55_P2030627
110	A_51_P314277
110	A_55_P2005908
110	A_52_P330984
110	A_52_P72497
110	A_55_P2103927
110	A_30_P01025317
110	A_30_P01026171
110	A_55_P2064632
110	A_55_P2387014
110	A_55_P2219257
110	A_30_P01017853
110	A_30_P01028284
110	A_30_P01029805
110	A_30_P01029851
110	A_30_P01018554
110	A_30_P01022768
111	A_51_P424471
111	A_55_P2035927
111	A_66_P111655
111	A_55_P2037463
111	A_51_P201137
111	A_55_P2066463
111	A_55_P2112947
111	A_51_P498890
111	A_52_P437734
111	A_55_P2134261
111	A_55_P1978860
111	A_55_P1987201
111	A_55_P1954393
111	A_55_P2131428
111	A_55_P2079912
111	A_55_P2322981
111	A_30_P01017986
111	A_30_P01024962
111	A_55_P2182324
111	A_66_P129893
111	A_30_P01019803
111	A_30_P01031637
111	A_30_P01028153
111	A_30_P01025755
111	A_30_P01026068
112	A_55_P2080481
112	A_51_P104418
112	A_51_P270891
112	A_51_P179701
112	A_55_P2072453
112	A_55_P2097759
112	A_55_P2321185
112	A_55_P1955827
112	A_30_P01019461
112	A_55_P1968618
112	A_55_P2421387
112	A_55_P2077501
112	A_30_P01018596
112	A_30_P01019656
113	A_66_P124659
113	A_51_P244558
114	A_52_P883557
114	A_51_P108853
114	A_65_P10913
114	A_51_P186053
114	A_55_P2086099
114	A_55_P2305005
114	A_55_P2350665
114	A_30_P01025256
114	A_30_P01028875
115	A_55_P2081660
115	A_55_P2127860
115	A_55_P2075587
115	A_65_P19089
115	A_55_P2247633
116	A_51_P487027
116	A_55_P2178972
116	A_55_P2178971
117	A_55_P2048751
117	A_30_P01021027
118	A_51_P138141
118	A_51_P452203
118	A_51_P293069
118	A_55_P2083098
118	A_52_P529570
118	A_51_P419286
118	A_52_P452689
118	A_55_P1989452
118	A_55_P2058348
118	A_55_P1975772
118	A_55_P2164534
118	A_51_P333949
118	A_52_P676461
118	A_51_P453351
118	A_51_P501018
118	A_52_P582318
118	A_51_P300572
118	A_52_P20639
118	A_55_P2092953
118	A_30_P01023581
118	A_55_P2148308
118	A_55_P1968664
118	A_52_P458806
118	A_30_P01018343
118	A_30_P01022104
118	A_30_P01017963
119	A_52_P268713
119	A_55_P2015143
119	A_51_P127149
119	A_55_P2077831
119	A_30_P01028732
119	A_52_P285024
119	A_55_P2000983
119	A_52_P242251
119	A_51_P363749
119	A_55_P2161465
119	A_55_P1996421
120	A_51_P243808
120	A_51_P127297
120	A_52_P681391
120	A_55_P1967196
120	A_55_P2020331
120	A_51_P229602
120	A_51_P204740
120	A_55_P2036250
120	A_55_P1971724
120	A_30_P01023491
120	A_55_P2192397
120	A_30_P01032646
120	A_30_P01032944
120	A_30_P01030206
120	A_66_P140699
120	A_55_P2029643
120	A_30_P01024337
120	A_30_P01018264
121	A_55_P2094520
121	A_55_P2130109
121	A_51_P506674
121	A_55_P2053324
121	A_55_P2002998
121	A_55_P2093705
121	A_55_P2129291
121	A_55_P2067131
121	A_52_P16931
121	A_52_P361551
121	A_51_P479645
121	A_55_P2023772
121	A_55_P2030378
121	A_55_P2030383
121	A_55_P1982374
121	A_52_P206881
121	A_66_P128445
121	A_52_P50287
121	A_55_P2171258
121	A_55_P1978113
121	A_55_P1993664
121	A_55_P2087872
121	A_55_P1970224
122	A_52_P80965
122	A_51_P303217
122	A_55_P2058962
122	A_66_P119801
122	A_51_P277431
122	A_55_P1955147
122	A_55_P2008735
122	A_55_P2277715
122	A_55_P2070825
122	A_66_P103993
122	A_55_P2092246
122	A_55_P2012819
122	A_55_P2088360
122	A_55_P2216822
122	A_52_P370022
122	A_55_P2394052
123	A_51_P474169
123	A_51_P475378
123	A_55_P2131190
123	A_51_P442719
123	A_55_P2005570
123	A_55_P2005555
123	A_55_P2125252
123	A_55_P2128656
123	A_55_P2066453
123	A_66_P130911
123	A_55_P2122479
123	A_55_P2008141
123	A_55_P2118153
124	A_66_P111011
124	A_51_P470353
124	A_66_P126323
124	A_55_P2027594
124	A_51_P436483
124	A_55_P2077048
124	A_55_P1956647
124	A_55_P1956652
124	A_52_P259508
124	A_66_P112113
124	A_52_P72587
124	A_55_P2116165
124	A_66_P128839
124	A_55_P2131583
124	A_30_P01020050
124	A_55_P1994321
124	A_55_P2036952
124	A_30_P01021935
124	A_30_P01029582
125	A_51_P309920
125	A_51_P429472
125	A_66_P134775
125	A_55_P1957954
125	A_55_P2091402
125	A_55_P2253607
125	A_55_P1954196
126	A_51_P365952
126	A_51_P392687
126	A_51_P471791
126	A_52_P640204
126	A_55_P1988108
126	A_55_P2036392
126	A_51_P283300
126	A_55_P2186605
126	A_55_P2252105
126	A_55_P2059323
126	A_55_P2332771
126	A_55_P2422243
126	A_66_P140688
127	A_55_P2022211
127	A_55_P2333434
127	A_55_P2141889
127	A_55_P2170851
128	A_66_P119810
128	A_55_P2132268
128	A_51_P413785
128	A_55_P2170335
128	A_55_P2076017
128	A_55_P2045745
128	A_55_P2093784
128	A_55_P1989738
128	A_55_P2008016
128	A_51_P464911
128	A_52_P649064
128	A_55_P2202425
128	A_55_P2023627
128	A_55_P2064024
128	A_55_P2135905
129	A_55_P1980946
129	A_55_P2220937
129	A_52_P564046
129	A_55_P2102385
129	A_55_P2435563
129	A_55_P2143892
129	A_55_P1999261
129	A_55_P2102679
129	A_55_P2046109
129	A_55_P2154148
129	A_55_P2036505
130	A_55_P2400691
130	A_55_P2157260
131	A_51_P263377
131	A_55_P2157730
131	A_52_P133578
131	A_55_P2089957
131	A_51_P495462
131	A_55_P1961009
131	A_55_P2186929
131	A_55_P2186928
131	A_51_P323880
131	A_66_P101646
132	A_55_P2141585
132	A_55_P1970380
132	A_55_P1967483
132	A_52_P111845
132	A_55_P2019914
132	A_51_P395743
132	A_51_P465292
132	A_55_P2035052
132	A_65_P16796
132	A_55_P2039532
132	A_55_P2078040
132	A_55_P2381449
132	A_55_P1999369
133	A_55_P2045765
133	A_55_P1957733
133	A_55_P2082604
133	A_51_P444994
133	A_55_P2096777
133	A_51_P321965
133	A_55_P1986660
133	A_55_P2125536
133	A_51_P153683
133	A_65_P18935
133	A_55_P2033366
133	A_55_P2020796
133	A_51_P440790
133	A_51_P472217
133	A_55_P1974645
133	A_55_P1974650
133	A_51_P445473
133	A_55_P2021177
133	A_55_P1991295
133	A_55_P1979508
133	A_55_P2100928
133	A_55_P1964509
133	A_55_P2151556
133	A_55_P1954921
133	A_55_P2092958
133	A_55_P2007535
133	A_66_P109941
133	A_51_P184910
133	A_55_P2137561
133	A_55_P2137557
133	A_66_P131091
133	A_51_P348183
133	A_51_P137604
133	A_55_P2047285
133	A_55_P2135153
133	A_52_P466853
133	A_55_P2029650
133	A_55_P1957543
133	A_55_P2117272
133	A_55_P1961720
133	A_55_P2065389
133	A_30_P01024942
133	A_55_P2043684
133	A_55_P2043682
133	A_55_P2005853
133	A_55_P2031272
133	A_52_P138895
133	A_55_P1964237
133	A_55_P2111439
133	A_55_P1986722
133	A_55_P2093543
133	A_55_P2016902
133	A_55_P1992525
133	A_52_P504302
133	A_55_P2032770
133	A_55_P2083128
133	A_55_P2047168
133	A_55_P2111355
133	A_55_P2125947
133	A_55_P1970810
133	A_55_P2023537
133	A_55_P2359110
133	A_66_P139493
133	A_55_P2235911
133	A_55_P2045802
133	A_55_P1989215
133	A_55_P2304507
133	A_51_P230734
133	A_55_P2002093
133	A_55_P2074856
133	A_51_P504354
133	A_51_P410918
133	A_55_P2002389
133	A_52_P209172
133	A_51_P276235
133	A_65_P12955
133	A_55_P1962094
133	A_55_P2106844
133	A_55_P2050582
133	A_66_P133383
133	A_30_P01026307
133	A_30_P01020408
133	A_30_P01025476
133	A_30_P01020435
133	A_30_P01017623
134	A_55_P1994917
134	A_55_P2074331
134	A_51_P414637
134	A_55_P2149787
134	A_55_P2160286
134	A_66_P134501
134	A_55_P1999473
134	A_55_P1982559
134	A_52_P367565
134	A_55_P2006774
134	A_30_P01019083
134	A_55_P2374748
134	A_55_P2277171
134	A_55_P2231152
134	A_30_P01032639
134	A_30_P01027797
134	A_30_P01021414
134	A_30_P01028044
134	A_30_P01019574
135	A_55_P1965015
135	A_51_P193863
135	A_55_P2013986
135	A_55_P1956782
135	A_51_P470448
135	A_55_P2129360
135	A_51_P116027
135	A_55_P2070721
135	A_55_P2248556
136	A_55_P1990127
136	A_55_P1983314
136	A_55_P2030501
136	A_55_P2121856
136	A_51_P284426
136	A_52_P496403
136	A_51_P176517
136	A_51_P478610
136	A_55_P2417569
136	A_55_P1974189
136	A_55_P1972406
136	A_51_P365964
136	A_55_P2038002
136	A_55_P2394620
136	A_55_P2132162
136	A_66_P120572
136	A_55_P2074015
137	A_55_P2030771
137	A_52_P105840
137	A_55_P2030775
137	A_52_P319606
137	A_51_P114062
137	A_55_P2067712
137	A_55_P2143070
137	A_55_P1975210
137	A_55_P1980134
137	A_55_P2165239
137	A_55_P2021861
137	A_51_P271417
137	A_55_P2017939
137	A_51_P472829
137	A_51_P431397
137	A_52_P73475
137	A_51_P321374
137	A_52_P686136
137	A_51_P483261
137	A_55_P2078285
137	A_55_P2040048
137	A_55_P2002379
137	A_55_P2079167
137	A_51_P301311
137	A_51_P207153
137	A_55_P2070869
137	A_51_P349008
137	A_55_P2046198
137	A_52_P163011
137	A_55_P2223582
137	A_30_P01030422
137	A_55_P1954886
137	A_55_P2059591
137	A_55_P1966593
137	A_55_P2080460
137	A_55_P2217876
137	A_55_P2307733
137	A_55_P2034740
137	A_55_P2019764
137	A_30_P01026230
137	A_30_P01030201
137	A_30_P01020917
138	A_55_P2088416
138	A_30_P01026050
138	A_55_P2114133
138	A_55_P2094626
138	A_55_P2094616
138	A_30_P01023169
138	A_30_P01019431
139	A_52_P289173
139	A_30_P01027977
139	A_30_P01026088
139	A_66_P133151
139	A_55_P2207335
139	A_30_P01025636
139	A_55_P2059035
139	A_55_P2344804
139	A_55_P2391055
139	A_55_P2347058
139	A_55_P2082241
139	A_55_P2146297
139	A_55_P2000853
139	A_55_P2107367
139	A_55_P1968982
139	A_55_P2046368
139	A_55_P2133485
139	A_55_P2076772
139	A_55_P2195463
139	A_52_P393367
139	A_51_P455671
139	A_55_P2047626
139	A_51_P204442
139	A_51_P343833
139	A_51_P155323
139	A_52_P127325
139	A_55_P2112205
139	A_52_P299627
139	A_66_P103510
139	A_55_P2304337
139	A_55_P2363040
140	A_55_P2166713
140	A_66_P126459
140	A_55_P1977468
140	A_55_P1957700
140	A_51_P475501
140	A_51_P201785
140	A_55_P2005903
140	A_55_P2084022
140	A_55_P1991160
140	A_51_P279100
140	A_55_P2085391
140	A_55_P1957708
140	A_30_P01030334
140	A_30_P01026277
140	A_30_P01022420
140	A_30_P01021337
140	A_30_P01021470
141	A_55_P2073482
141	A_51_P252650
141	A_51_P115535
141	A_51_P318140
141	A_55_P2123029
141	A_51_P364871
141	A_55_P2086785
142	A_55_P2152172
142	A_55_P2148554
142	A_55_P1957373
142	A_51_P158400
142	A_52_P633883
142	A_51_P283563
142	A_55_P2161923
142	A_55_P2166572
142	A_66_P103147
142	A_51_P300618
142	A_55_P1980551
142	A_51_P257419
142	A_55_P1958857
142	A_51_P413539
142	A_55_P2076560
142	A_55_P2003438
142	A_51_P285097
142	A_55_P1996319
142	A_55_P2067226
142	A_55_P2057821
142	A_66_P101664
142	A_55_P2277620
142	A_55_P2000007
142	A_55_P2144651
142	A_55_P2178388
142	A_30_P01021881
143	A_66_P107943
143	A_55_P2096657
144	A_55_P2031192
144	A_55_P2039541
144	A_55_P2246344
144	A_55_P2234979
146	A_52_P664656
147	A_55_P1977593
147	A_55_P2075636
147	A_55_P2003048
147	A_30_P01021854
147	A_30_P01031309
147	A_55_P1963590
147	A_55_P2034938
147	A_55_P1963585
147	A_66_P122927
147	A_30_P01025364
147	A_30_P01025827
147	A_30_P01028569
147	A_30_P01019281
148	A_51_P105068
148	A_52_P376169
149	A_51_P284946
149	A_55_P2017491
149	A_55_P2034705
149	A_55_P2147083
149	A_55_P2015964
149	A_55_P2116978
149	A_55_P2116968
149	A_52_P302463
149	A_55_P2145257
149	A_30_P01025928
149	A_55_P2024205
149	A_55_P2300596
149	A_30_P01022025
150	A_52_P640296
150	A_55_P2258832
150	A_55_P2395911
151	A_52_P453624
151	A_51_P278653
151	A_55_P2028961
151	A_55_P2147616
152	A_55_P2159685
153	A_55_P1983508
153	A_55_P2319020
153	A_52_P617838
153	A_55_P2386359
154	A_55_P2060158
154	A_52_P398989
154	A_55_P2064203
154	A_55_P2102693
154	A_55_P2159705
154	A_55_P2024634
154	A_55_P2163018
154	A_55_P1960178
155	A_55_P2329180
155	A_55_P2083419
155	A_55_P2227735
155	A_55_P2037689
155	A_30_P01032592
156	A_51_P391955
156	A_55_P2056808
156	A_51_P136870
156	A_52_P256322
156	A_55_P2180846
156	A_55_P1996837
156	A_30_P01028443
156	A_55_P2062851
156	A_65_P19138
156	A_55_P2075195
156	A_55_P1971903
156	A_30_P01032612
156	A_52_P144263
156	A_66_P106814
156	A_55_P2139992
156	A_55_P2146577
156	A_55_P2124523
156	A_55_P1981519
156	A_55_P2397400
156	A_30_P01032336
156	A_30_P01032970
157	A_52_P652212
157	A_55_P2405129
157	A_55_P1960601
157	A_51_P467110
157	A_51_P406253
157	A_55_P2115225
157	A_55_P2340678
158	A_52_P408230
158	A_55_P2012704
159	A_51_P375987
159	A_55_P1955483
159	A_55_P1959718
159	A_55_P2111039
160	A_55_P2065288
160	A_55_P2119772
160	A_55_P2106514
160	A_55_P2084646
160	A_51_P380005
160	A_55_P2065294
160	A_30_P01030392
160	A_30_P01023560
161	A_55_P2012493
161	A_52_P353478
161	A_52_P563825
161	A_55_P2296830
161	A_55_P2226256
161	A_30_P01023484
161	A_30_P01033134
161	A_30_P01024596
161	A_30_P01031649
161	A_30_P01033084
161	A_30_P01018859
161	A_30_P01027498
162	A_52_P667287
162	A_55_P1965154
162	A_55_P2014882
162	A_52_P285470
163	A_55_P1981814
163	A_51_P404193
164	A_55_P2018507
164	A_55_P2170359
164	A_55_P2025143
164	A_66_P122290
164	A_55_P2131143
164	A_55_P1978089
164	A_55_P1978083
164	A_55_P2373121
165	A_55_P1992739
165	A_51_P430620
165	A_30_P01029081
165	A_51_P236469
165	A_52_P464831
165	A_51_P480202
165	A_52_P420608
165	A_30_P01031681
165	A_55_P2117411
165	A_30_P01020407
165	A_55_P1987862
165	A_30_P01023064
165	A_30_P01025403
165	A_30_P01025376
166	A_52_P522379
166	A_55_P2012498
166	A_55_P2296088
166	A_51_P219721
166	A_55_P2125766
166	A_55_P2121794
166	A_52_P99502
166	A_65_P09523
166	A_55_P2134042
166	A_55_P2080446
166	A_55_P2166743
166	A_55_P2166745
166	A_30_P01018899
166	A_55_P2024799
166	A_30_P01025238
166	A_55_P2315762
166	A_30_P01032833
166	A_30_P01018218
167	A_52_P533707
167	A_52_P118310
167	A_52_P116253
167	A_55_P2046703
167	A_52_P902339
167	A_55_P2041310
167	A_51_P411271
167	A_55_P2007413
167	A_55_P2050088
167	A_52_P96748
167	A_55_P2080378
167	A_51_P168395
167	A_55_P1977303
167	A_55_P2015253
167	A_55_P2010906
167	A_55_P2179796
167	A_55_P2072164
167	A_66_P121924
167	A_55_P2058628
167	A_51_P305217
167	A_51_P345836
167	A_55_P2181381
167	A_51_P415607
167	A_55_P2070977
167	A_55_P2179605
167	A_30_P01022254
167	A_30_P01032781
167	A_30_P01017685
167	A_30_P01029215
167	A_30_P01025274
167	A_30_P01033204
167	A_30_P01022881
167	A_30_P01021589
168	A_52_P661587
168	A_55_P1988760
168	A_30_P01027844
168	A_30_P01020448
168	A_30_P01032868
169	A_55_P2131193
170	A_55_P2146743
170	A_52_P408391
170	A_55_P2041614
170	A_55_P2122160
170	A_55_P2040026
170	A_55_P1974845
170	A_55_P2145441
170	A_30_P01032395
170	A_30_P01030309
171	A_52_P361435
171	A_55_P2018274
171	A_55_P1958097
172	A_51_P267740
172	A_55_P1992889
[truncated: 22,014 more rows]
